# Supplementary material for: Tumor cell-produced matrix metalloproteinase 9 (MMP-9) drives malignant progression and metastasis of basal-like triple negative breast cancer
Source: Oncotarget. 2014 May 1;5(9):2736–49. doi: 10.18632/oncotarget.1932 (PMC4058041; doi:10.18632/oncotarget.1932)
Supplement: Supplementary file 2 [file oncotarget-05-2736-s002.xlsx]

## Sheet: Sheet1
Orthotopic MMP9 kd ANOVA
Orthotopic MMP9 kd
Sample Number ()*	KD 1_26			KD 5_21			NT 1_26			NT 5_21
Systematic	Normalized	StdErr Norm	Raw	Normalized	StdErr Norm	Raw	Normalized	StdErr Norm	Raw	Normalized	StdErr Norm	Raw		p-value for ANOVA		Genbank	Gene Symbol
1559067_a_at	1.09678	0.0209504	232.931	1.57552	0.00775387	327.785	0.487369	0.0350746	102.018	0.887217	0.0360348	184.268		0.0497		AI199398	LOC158402
204290_s_at	1.46291	0.189321	179.999	1.17057	0.0978968	140.563	0.622615	0.265437	80.465	0.701692	0.0924675	84.4654		0.0495		NM_005589	ALDH6A1
227900_at	1.22752	0.0142758	292.579	1.33116	0.0693651	311.171	0.302088	0.0699838	72.5204	0.610486	0.159902	146.802		0.0495		AV701750	CBLB
237747_at	1.46909	0.250715	64.9803	1.11658	0.0458919	47.7984	0.880547	0.0451606	37.8739	0.806651	0.11447	34.756		0.0495		W80594
220060_s_at	0.878601	0.000354317	240.815	0.749576	0.0461611	201.625	2.04617	0.366607	560.906	1.2637	0.152467	340.933		0.0494		NM_017915	FLJ20641
1555225_at	0.837702	0.0650577	273.932	0.78938	0.0411884	252.612	1.77754	0.072996	570.623	1.12825	0.0339161	359.752		0.0494		BC008306	C1orf43
221760_at	1.09407	0.0727546	750.978	1.54364	0.16352	1040.84	0.653391	0.00849527	440.09	0.960623	0.0154245	642.729		0.0493		BG287153	MAN1A1
226118_at	0.796725	0.00727298	91.43	0.864406	0.0400335	97.2953	1.91028	0.14769	216.164	1.21915	0.132076	137.49		0.0491		BE326728	MGC11266
209594_x_at	1.49507	0.118405	88.4504	5.96099	1.1619	351.053	0.577532	0.0396052	33.5826	0.44045	0.00699624	25.3987		0.0491		M34421	PSG9
235771_at	1.72892	0.113548	453.875	1.19556	0.107708	307.875	0.877	0.0295526	226.07	0.851923	0.0267503	218.103		0.0491		BF594722
220721_at	1.59361	0.0592572	61.0867	1.12824	0.114429	42.5741	0.87127	0.0134581	32.8362	0.748678	0.209152	29.0438		0.0491		NM_025040	ZNF614
211713_x_at	0.930051	0.018162	343.535	0.700416	0.0596056	254.395	1.96687	0.147948	716.929	1.16848	0.12382	424.107		0.0491		BC005832	KIAA0101
201242_s_at	1.09836	0.00301249	6284.38	1.33819	0.0101805	7500.88	0.50703	0.0141241	2855.13	0.844828	0.0579352	4734.71		0.0491		BC000006	ATP1B1
200597_at	0.869247	0.0584197	232.679	0.752669	0.0105322	197.036	1.75123	0.0330469	460.264	1.10998	0.0402608	289.972		0.0491		AI123320	EIF3S10
243006_at	1.07739	0.00093138	69.3193	1.7173	0.0450847	108.276	0.74841	0.0854187	47.634	0.844028	0.0762943	53.2853		0.0491		BG222258	FYN
1560031_at	0.842645	0.0869928	173.681	0.799143	0.00634642	160.431	1.16361	0.102102	235.567	1.85352	0.00997603	371.134		0.049		R19413	FRMD4A
235439_at	0.760535	0.220231	30.6558	0.726779	0.038721	27.7081	1.19344	0.220291	46.312	1.18913	0.140319	45.4541		0.049		AL536268	RBMS2
238890_at	1.06988	0.0165752	220.805	1.80442	0.117293	365.531	0.622943	0.0490308	126.912	0.900668	0.0448172	181.845		0.049		AI791303
206809_s_at	0.814218	0.0155057	350.096	0.838329	0.029372	353.354	1.80018	0.0121792	761.299	1.16613	0.0348665	490.128		0.049		NM_005758	HNRPA3
204446_s_at	0.874101	0.0270125	323.7	0.764968	0.00893186	277.355	1.10828	0.00984874	403.434	1.68932	0.0819306	611.658		0.049		NM_000698	ALOX5
206814_at	1.23727	0.0108382	72.8701	1.92062	0.0868853	110.942	0.294736	0.0869069	17.7313	0.750259	0.0229171	43.1971		0.049		NM_002506	NGFB
202902_s_at	1.15927	0.0609048	72.1065	1.8631	0.477518	116.99	0.643581	0.111042	39.8589	0.85865	0.0404125	52.1928		0.049		NM_004079	CTSS
202851_at	0.893017	0.0312265	60.091	0.746843	0.0586178	49.3726	1.89767	0.226475	126.337	1.1857	0.116526	78.2964		0.049		AL136715	FLJ11506
232552_at	1.19106	0.0508942	109.594	1.18423	0.0139092	106.69	0.513479	0.106655	47.3443	0.733395	0.117149	66.7309		0.049		AU159022	DAAM1
232031_s_at	1.26841	0.0691346	179.805	1.14996	0.0752572	159.878	0.783808	0.129624	110.502	0.658341	0.154573	93.4552		0.0488		AK023817	KIAA1632
206522_at	1.14895	0.0137199	33.4907	2.63953	0.140048	75.4609	0.55243	0.0802709	16.0162	0.802151	0.0603846	22.9109		0.0488		NM_004668	MGAM
232589_at	1.14376	0.15741	70.3634	1.30401	0.158804	78.5191	0.726091	0.246553	45.7517	0.702474	0.0491682	41.9778		0.0487		AK021551
224884_at	1.39464	0.123333	141.562	1.0766	0.0939136	107.122	0.651461	0.0774642	65.2271	0.896832	0.110063	89.3012		0.0487		AW575773	AKAP13
222037_at	0.764441	0.0373842	175.716	0.951698	0.0441204	214.323	1.60998	0.0703948	363.928	1.12637	0.131323	254.43		0.0487		AI859865	MCM4
205085_at	0.759778	0.0808051	33.2756	0.855705	0.045966	36.5898	1.75225	0.000444925	75.1125	1.10106	0.00392122	46.888		0.0487		NM_004153	ORC1L
235754_at	0.832005	0.14939	105.653	0.796746	0.110323	98.6407	1.10507	0.102999	136.545	1.49893	0.198253	184.867		0.0486		AA088873	HFE
225424_at	0.786139	0.0939134	105.509	0.76605	0.00799957	100.094	1.94226	0.0957705	255.015	1.14359	0.0291122	149.083		0.0486		AB046780	GPAM
1557578_at	1.6222	0.0896758	174.325	1.09333	0.00690559	114.968	0.805702	0.0294385	85.0992	0.835347	0.075061	87.9548		0.0486		BQ722176	PHLDB2
205602_x_at	1.47072	0.274449	67.764	3.97233	0.307435	177.072	0.599854	0.0455397	26.8264	0.722403	0.0516617	32.0977		0.0486		NM_002783	PSG7
232027_at	1.6481	0.0800651	290.352	1.37756	0.00579564	237.544	0.618292	0.00984973	107.074	0.202005	0.0185757	34.8865		0.0485		AL049548	SYNE1
209357_at	1.07706	0.0667029	2770.8	1.36501	0.116575	3444.13	0.543976	0.00822694	1373.68	0.857912	0.121887	2173.4		0.0484		AF109161	CITED2
207031_at	1.15816	0.0763725	193.183	1.19833	0.0637745	195.77	0.598982	0.0244664	98.2095	0.881635	0.033343	143.552		0.0482		NM_001189	BAPX1
229304_s_at	0.933396	0.0210484	177.29	0.765802	0.0409507	142.702	1.83565	0.043596	342.959	1.1842	0.148876	221.445		0.0482		AA460299	MLF1IP
211020_at	1.15736	0.0893716	59.2822	1.70216	0.327804	86.6883	0.753693	0.0153441	37.8575	0.828028	0.0953623	41.5794		0.0482		L19659	GCNT2
235609_at	0.87465	0.00803982	313.452	0.77458	0.0332186	272.172	1.72619	0.0548595	608.682	1.12548	0.00823745	394.15		0.0482		BF056791	BRIP1
207231_at	1.52805	0.0474427	57.8594	1.15513	0.0149522	42.8261	0.792945	0.0643261	29.5946	0.554376	0.190726	21.6045		0.0481		NM_014648	DZIP3
1559780_at	1.50845	0.135667	188.023	1.34011	0.212812	165.026	0.804397	0.0486325	98.4996	0.423622	0.112486	53.1375		0.0481		BC036577	DDAH1
202267_at	0.930306	0.0323152	117.573	0.790566	0.114319	98.8776	1.67142	0.0823967	207.88	1.14042	0.10909	141.403		0.0481		NM_005562	LAMC2
239834_at	0.821272	0.0818448	43.8634	0.683336	0.131149	36.2495	1.13146	0.0390413	59.2061	1.18363	0.0720677	61.6153		0.048		AW874669	KCTD1
223316_at	1.41039	0.0798614	276.025	1.27232	0.0286906	243.705	0.341792	0.033522	65.9838	0.723587	0.03178	138.328		0.0479		AL136562	CCDC3
204767_s_at	0.86218	0.0274702	2208.93	0.844449	0.0558515	2123.77	1.64857	0.0805649	4156.85	1.13963	0.0424944	2854.02		0.0476		BC000323	FEN1
205248_at	1.10772	0.0791528	187.594	1.72956	0.0813222	286.626	0.640437	0.00175673	106.457	0.959013	0.00942878	158.374		0.0475		NM_005128	C21orf5
230120_s_at	1.1129	0.140871	152.921	1.39332	0.129881	186.717	0.620466	0.0814701	83.9216	0.877655	0.13203	118.149		0.0475		AI088455	PLGLB2
216870_x_at	0.681248	0.0082057	42.8576	0.720933	0.0147893	44.433	2.87632	0.0236879	177.96	1.33439	0.0722823	82.1331		0.0475		AF264787	DLEU2 ; BCMSUNL
222030_at	0.829821	0.117462	95.2762	0.924765	0.00846329	103.091	1.86943	0.0749552	209.351	1.26518	0.245974	143.216		0.0475		AW024335	SIVA
230424_at	1.31497	0.256247	74.3848	1.12657	0.105975	61.656	0.55075	0.0403138	30.1912	0.856408	0.111246	46.9298		0.0475		AU144860	C5orf13
204363_at	1.10827	0.0526088	10452.9	1.66654	0.128554	15420.1	0.846888	0.0916178	7897.01	0.807361	0.104531	7492.97		0.0475		NM_001993	F3
235653_s_at	1.32664	0.168052	209.557	1.34737	0.327902	212.951	0.83582	0.0956801	129.678	0.874287	0.0312177	134.078		0.0475		BF685315	THAP6
237293_at	1.17013	0.107109	45.7442	1.7062	0.11859	65.186	0.753796	0.163475	29.5426	0.336464	0.0389397	12.8794		0.0475		AI808844	VMD2
235988_at	1.20131	0.073019	193.089	2.61809	0.0718738	411.821	0.592554	0.00602392	93.5553	0.813008	0.0546491	127.779		0.0472		AA746038	GPR110
222673_x_at	0.853094	0.120514	500.741	0.855951	0.0514223	487.842	1.60831	0.166132	924.313	1.16149	0.153539	664.958		0.0472		AI582192	TMEM57 ; LOC159090
214769_at	0.867812	0.0539855	527.995	0.521461	0.0185892	310.279	1.10059	0.0242596	657.221	1.40038	0.0550646	831.336		0.0471		AF052117	CLCN4
207020_at	1.16371	0.00450661	83.5765	2.51309	0.0724129	176.883	0.787057	0.0520923	55.6986	0.584183	0.0326996	41.0595		0.0469		NM_007031	HSF2BP
201428_at	1.19838	0.0429139	611.795	1.16999	0.046762	585.425	0.578584	0.0585054	291.695	0.84293	0.0322785	420.611		0.0469		NM_001305	CLDN4
1553589_a_at	1.66263	0.194629	398.375	14.3159	1.29038	3354.25	0.237002	0.00179738	55.5241	0.476092	0.0420466	111.213		0.0469		NM_005764	PDZK1IP1
205550_s_at	1.08705	0.0582303	530.708	1.68597	0.180948	810.255	0.687852	0.0680338	331.335	0.88315	0.0828095	422.637		0.0468		NM_004899	BRE
212811_x_at	0.784414	0.146825	38.5759	0.674665	0.110239	32.4004	1.61604	0.465808	79.7818	1.15174	0.0991133	54.6858		0.0468		AI889380	SLC1A4
238923_at	0.896887	0.0456252	32.3108	0.893019	0.00684484	31.4864	1.24089	0.202388	44.4517	1.5648	0.117795	55.181		0.0468		AW449169	SPOP
1556114_a_at	1.14858	0.173115	72.0373	1.7013	0.00400017	103.472	0.93604	0.0718237	57.2981	0.735265	0.000110089	44.6039		0.0468		BC036906	DKFZp451A211
202687_s_at	1.27407	0.00581513	4997.18	1.76106	0.0764101	6772.25	0.258542	0.000858212	997.451	0.708408	0.0229554	2716.49		0.0467		U57059	TNFSF10
228569_at	1.39347	0.0193711	245.722	1.0896	0.0295099	188.308	0.900512	0.0382084	156.29	0.605542	0.0743144	105.101		0.0467		AV683473	PAPOLA
201476_s_at	0.905804	0.0025681	422.703	0.684708	0.0767807	315.048	1.8949	0.20624	874.26	1.14154	0.0510864	521.028		0.0467		AI692974	RRM1
204887_s_at	0.866569	0.0286606	457.303	0.746599	0.0533577	386.74	1.73683	0.14754	903.611	1.11983	0.0156311	577.077		0.0467		NM_014264	PLK4
209496_at	1.13882	0.0549818	655.63	1.85556	0.0814108	1046.73	0.431859	4.97377e-05	244.341	0.888777	0.0256508	499.774		0.0467		BC000069	RARRES2
206103_at	1.20839	0.14669	96.7745	1.52597	0.234343	120.356	0.91822	0.0105203	71.8708	0.833269	0.0542517	64.9151		0.0467		NM_005052	RAC3
202450_s_at	1.18443	0.130441	85.7615	1.22225	0.0954478	86.5149	0.613283	0.0796209	43.7699	0.87907	0.0575194	62.0021		0.0464		NM_000396	CTSK
212143_s_at	1.23344	0.0530749	265.373	2.49554	0.208444	527.563	0.753149	0.0628561	159.743	0.653202	0.0162137	137.272		0.0464		BF340228	IGFBP3
238681_at	1.11617	0.105858	110.591	1.68402	0.00737517	162.827	0.653625	0.0132842	63.4581	0.965106	0.0191028	93.0916		0.0463		R46180	GDPD1
222663_at	0.854472	0.0252525	146.106	0.886167	0.00442255	148.409	1.60996	0.116725	271.289	1.17055	0.0628926	195.822		0.0462		AK001697	RIOK2
209508_x_at	1.3194	0.376113	72.4701	1.47185	0.109601	76.6516	0.778513	0.0453401	40.6421	0.931342	0.0638031	48.3466		0.0462		AF005774	CFLAR
209054_s_at	0.794083	0.031078	834.604	0.834844	0.0290954	859.595	1.94026	0.152715	2009.94	1.22648	0.0947368	1262.57		0.0462		AF083389	WHSC1
239043_at	1.12971	0.0533656	205.672	1.2891	0.0157059	229.736	0.692058	0.132815	125.879	0.873089	0.0480018	155.416		0.0461		AA084273
232323_s_at	1.40508	0.0597146	1150.69	1.13502	0.130158	916.182	0.630803	0.0910894	512.523	0.908864	0.0753962	729.258		0.046		AK026217	TTC17
215629_s_at	0.597093	0.0512926	59.9492	0.750061	0.103236	74.1317	2.87465	0.239241	283.848	1.25372	0.119358	123.055		0.046		AA905286	DLEU2 ; BCMSUNL
221765_at	1.28539	0.0258729	5077.67	1.26828	0.0766344	4916.23	0.406775	0.00892885	1580.23	0.75267	0.0516069	2911.45		0.0459		AI378044	UGCG
231727_s_at	0.8651	0.0635547	94.3415	0.66268	0.103231	71.5015	1.38833	0.262375	150.974	1.07766	0.00855785	114.581		0.0458		NM_020679	AD023
236915_at	1.09753	0.0432958	62.546	2.10969	0.075232	117.783	0.616068	0.00916071	34.5156	0.789391	0.144267	44.6378		0.0458		AA625683	LOC441054
222777_s_at	0.797806	0.143876	74.171	0.835757	0.0558293	75.1903	1.56905	0.113357	141.698	1.07804	0.0312749	96.5485		0.0458		AI770166	WHSC1
218542_at	0.778326	0.000502429	1168.48	0.856312	0.0170284	1259.62	1.759	0.06104	2599.7	1.15207	0.0258731	1690.55		0.0458		NM_018131	C10orf3
217988_at	0.927559	0.0479905	452.817	0.715909	0.0434069	342.707	1.66681	0.103014	800.759	1.10884	0.0893519	530.062		0.0458		NM_021178	CCNB1IP1
200824_at	0.627294	0.0555689	1906.08	0.855076	0.0819244	2548.9	1.13374	0.0771164	3383.43	1.14481	0.0823487	3396.15		0.0458		NM_000852	GSTP1
225191_at	1.62358	0.0800191	175.599	1.05081	0.031734	111.296	0.880859	0.0948804	94.0947	0.674355	0.00312454	71.2047		0.0458		AL565767	CIRBP
215193_x_at	1.26775	0.0962741	337.567	2.82724	0.24521	738.617	0.591512	0.0132496	154.567	0.803045	0.0213789	208.507		0.0457		AJ297586	HLA-DRB1
206061_s_at	1.12808	0.0378306	169.691	1.22468	0.081298	180.763	0.830906	0.0750401	123.274	0.582944	0.0727784	86.2918		0.0457		NM_030621	DICER1
218786_at	0.830295	0.149043	111.879	0.625449	0.0404312	81.5545	1.12883	0.127234	148.276	1.15537	0.142377	151.036		0.0457		NM_016575	TU12B1-TY
238896_at	1.09361	0.0451624	143.074	1.35525	0.0312017	173.565	0.597549	0.0190733	76.8354	0.904601	0.0449187	115.653		0.0455		AA838727
202760_s_at	0.747713	0.0172404	967.074	0.862538	0.0431294	1094.25	1.72637	0.160021	2204.04	1.13086	0.038224	1429.79		0.0455		NM_007203	AKAP2 ; PALM2-AKAP2
220198_s_at	1.14548	0.0184525	150.806	1.80364	0.0916477	232.902	0.77995	0.0325564	101.04	0.810023	0.0606571	104.483		0.0455		NM_020390	EIF5A2
218706_s_at	1.14162	0.0244265	1663.9	1.74216	0.0155618	2487.45	0.771548	0.0136789	1106.05	0.878678	0.00385814	1251.3		0.0455		AW575493	NS3TP2
204742_s_at	0.841639	0.0697509	101.856	0.797343	0.0075268	94.2587	1.61271	0.0849882	191.748	1.10317	0.0174087	130.089		0.0455		NM_015032	APRIN
1561418_at	1.19181	0.102075	39.3072	1.83433	0.0673394	59.1271	0.837369	0.0658692	27.1495	0.373702	0.0140901	12.0149		0.0455		BC041482
210046_s_at	1.32547	0.112365	312.248	1.1058	0.08858	255.278	0.898667	0.0772826	208.245	0.62629	0.0580081	144.324		0.0454		U52144	IDH2
213060_s_at	1.12788	0.0875148	56.817	2.9455	0.0720265	145.045	0.365089	0.0335723	18.1092	0.801642	0.143454	39.9649		0.045		U58515	CHI3L2
201477_s_at	0.831816	0.00287638	3510.68	0.746398	0.00692563	3086.11	1.8698	0.0730256	7766.04	1.16577	0.000470638	4807.65		0.0448		NM_001033	RRM1
227599_at	1.1424	0.00647827	219.318	1.35109	0.0212896	254.153	0.83214	0.0313462	157.215	0.551473	0.0972293	105		0.0448		AU157304	LOC151963
219369_s_at	0.535777	0.0631596	186.844	0.894199	0.0409896	303.971	1.08468	0.0209817	369.811	1.76799	0.043274	598.974		0.0448		NM_023112	OTUB2
214829_at	1.6438	0.21009	409.493	1.16056	0.0229716	280.808	0.810887	0.0498332	197.418	0.83867	0.0121518	202.399		0.0448		AK023446	AASS
206343_s_at	1.33287	0.00729782	548.869	1.09662	0.0569402	443.054	0.893135	0.063519	362.516	0.594685	0.0092543	239.324		0.0448		NM_013959	NRG1
230006_s_at	0.906533	0.0109504	133.838	0.770995	0.0966558	112.329	1.64611	0.122865	239.796	1.11642	0.0345143	161.12		0.0448		AI742358	DKFZp313A2432
230267_at	0.382717	0.0471399	34.257	0.767142	0.0271793	66.7604	1.49627	0.0762028	130.882	1.27331	0.0700943	110.639		0.0448		AI673025
226226_at	0.756346	0.0246134	19.3746	0.759885	0.00778631	19.0572	1.56527	0.404409	40.5865	1.95373	0.63018	51.2135		0.0448		AI282982	TMEM45B
215821_x_at	1.32266	0.123943	61.1628	3.30709	0.185497	149.502	0.715901	0.0755932	32.5959	0.573756	0.0614579	25.971		0.0447		R32065	PSG3
214240_at	0.572504	0.0418931	36.2444	0.834765	0.19427	53.0183	1.70969	0.0282418	106.255	1.07126	0.126448	66.5863		0.0446		AL556409	GAL
232453_at	1.20554	0.120337	59.9332	1.13916	0.0591888	55.2581	0.724316	0.176954	36.1674	0.518248	0.0682198	25.248		0.0445		AF339813	GPC6
209013_x_at	1.15832	0.125174	247.309	1.62199	0.203819	340.249	0.854776	0.0996185	179.654	0.8217	0.0920175	171.589		0.0444		AF091395	TRIO
45633_at	0.839118	0.0187163	113.589	0.789819	0.0774517	105.225	1.8367	0.0717068	244.591	1.16561	0.0370022	154.207		0.0444		AI421812	FLJ13912
231853_at	1.06863	0.0115539	264.884	1.59213	0.0940437	387.194	0.671576	0.0355001	164.007	0.922491	0.0201532	223.47		0.0443		AK022771	TUBD1
1557116_at	1.40884	0.0025335	241.243	1.07696	0.050513	180.844	0.589884	0.0516771	99.6773	0.883985	0.0845915	148.601		0.0441		BM980001
236504_x_at	0.950339	0.00714181	409.905	0.653024	0.0215676	276.09	1.09787	0.0569039	466.221	1.55106	0.124481	655.718		0.0439		BE670432	C6orf52
208106_x_at	1.58789	0.138886	31.66	5.64316	0.174458	109.927	0.515444	0.0284164	10.0874	0.49425	0.0295779	9.61442		0.0438		NM_002782	PSG6
244689_at	1.51397	0.0306826	70.6513	1.06649	0.0668637	48.8436	0.503664	0.0675395	23.296	0.767039	0.209269	36.1966		0.0436		AA461080	PPARA
226602_s_at	0.903412	0.00767434	91.587	0.795097	0.0476462	79.1203	1.2019	0.119271	120.361	1.76379	0.14829	175.327		0.0433		T30183	BCR ; LOC440820
210519_s_at	0.557948	0.0162832	2300.56	0.894065	0.0478506	3616.17	1.12006	0.0651727	4547.47	1.42726	0.04989	5752.37		0.0433		BC000906	NQO1
223218_s_at	1.11614	0.0170858	2464.58	1.77392	0.102542	3843.19	0.435982	0.0147618	947.253	0.859307	0.0405824	1856.23		0.0432		AB037925	NFKBIZ
204768_s_at	0.834176	0.0775356	476.526	0.735899	0.068779	412.164	1.68335	0.221947	949.593	1.11266	0.0280808	618.953		0.0432		NM_004111	FEN1
227475_at	0.835405	0.058579	397.005	0.686757	0.018758	319.216	1.16561	0.0633155	544.354	1.9376	0.254416	905.425		0.0431		AI676059	FOXQ1
221211_s_at	1.2848	0.199346	134.835	1.67961	0.0413045	170.566	0.897414	0.000434578	91.4803	0.460308	0.033314	46.7315		0.043		NM_020152	C21orf7
201584_s_at	0.853687	0.0520082	2065.83	0.885689	0.0486537	2099.97	1.59908	0.129248	3810.88	1.18141	0.123916	2804.27		0.043		NM_005804	DDX39
224963_at	1.52303	0.154791	466.992	1.13573	0.135622	342.1	0.723808	0.0663224	218.091	0.94634	0.0439373	282.55		0.043		AK025078	SLC26A2
236858_s_at	1.16783	0.0352812	179.258	1.30499	0.0346519	196.241	0.601666	0.0882121	91.6867	0.859927	0.00695819	128.951		0.0428		AW469546	RUNX2
203240_at	1.16695	0.140875	96.1192	1.32351	0.0104036	106.114	0.489548	0.0360787	39.4947	0.743164	0.200819	61.4485		0.0428		NM_003890	FCGBP
230821_at	0.664726	0.216706	30.4028	0.765553	0.122798	33.1709	1.279	0.203138	55.5918	1.40354	0.0943118	60.0575		0.0427		AW594167	ZNF148
238933_at	1.11126	0.0196502	140.868	1.82651	0.102472	227.203	0.755824	0.141199	95.7174	0.780803	0.0184982	96.7373		0.0427		AA644178
225344_at	1.16193	0.0154557	2797.79	1.25818	0.0382572	2969.5	0.551905	0.0217078	1307.83	0.838425	0.0148649	1973.05		0.0427		AL035689	NCOA7
212174_at	0.762677	0.0374213	415.952	0.861071	0.00367158	459.392	1.79352	0.0333065	960.767	1.15686	0.0218175	615.731		0.0426		W02312	AK2
209262_s_at	0.860226	0.113785	436.679	0.748913	0.0483253	370.364	1.1355	0.123373	565.449	1.47104	0.262444	735.07		0.0424		BC002669	NR2F6
210983_s_at	0.874514	0.055355	837.075	0.762107	0.100681	719.828	1.78811	0.119925	1683.83	1.15464	0.0898317	1081.36		0.0424		AF279900	MCM7
204802_at	1.21025	0.120467	295.782	1.83945	0.17396	440.557	0.46884	0.0800069	113.688	0.889213	0.0145545	211.467		0.0423		NM_004165	RRAD
243296_at	1.1064	0.071252	594.845	1.65978	0.0771193	873.777	0.583454	0.00349695	308.026	0.928889	0.0330061	487.465		0.0422		AA873350	PBEF1
225241_at	2.06046	0.449264	265.817	1.31684	0.222059	165.24	0.77058	0.105385	96.516	0.79382	0.0867431	98.5268		0.042		AA570507	URB
203592_s_at	1.22015	0.206399	108.316	1.91147	0.218253	165.207	0.863849	0.0983508	74.886	0.717338	0.0344335	61.496		0.0419		NM_005860	FSTL3
220153_at	1.29715	0.187296	54.1235	2.63021	0.0658037	106.376	0.646604	0.0376842	26.2818	0.782004	0.0889681	31.7326		0.0419		NM_020354	ENTPD7
218039_at	0.855584	0.019175	2599.81	0.777826	0.00635651	2314.62	1.66265	0.0725062	4970.89	1.13556	0.0105756	3370.56		0.0419		NM_016359	NUSAP1
213201_s_at	0.892285	0.0246193	870.849	0.855724	0.063244	820.365	1.22576	0.157805	1185.08	1.65932	0.138966	1587.49		0.0419		AJ011712	TNNT1
225725_at	1.13077	0.0220693	501.333	1.20211	0.0369695	522.295	0.844658	0.0452555	368.985	0.593412	0.0163732	257.17		0.0419		AL533234
1555004_a_at	0.774624	0.0840006	26.7048	0.829103	0.0332142	27.8821	1.86209	0.0933466	62.9179	1.16808	0.0314742	39.1593		0.0419		BC032247	RBL1
243026_x_at	1.65052	0.292056	195.117	1.21256	0.109253	138.77	0.81351	0.074798	93.531	0.8266	0.0174672	93.9824		0.0419		BE380045	BIRC4
204035_at	2.99627	0.069121	411.287	1.22614	0.0844829	165.279	0.585113	0.0676614	79.453	0.65983	0.177147	91.4624		0.0418		NM_003469	SCG2
1555950_a_at	1.46251	0.0767685	4706.99	1.16669	0.132994	3699.18	0.558673	0.060963	1775.87	0.889683	0.0662294	2802.48		0.0418		CA448665	DAF
243711_at	1.32243	0.102595	173.883	1.23591	0.213598	161.046	0.888739	0.0665515	115.031	0.555756	0.0248781	71.2997		0.0417		AI084610	DDAH1
202269_x_at	1.21073	0.0948729	1639.27	1.1502	0.0181106	1521.94	0.595269	0.0529609	793.362	0.852286	0.0275287	1125.22		0.0417		BC002666	GBP1
202800_at	2.48595	0.227265	207.854	1.22946	0.0526912	100.426	0.247587	0.0122827	20.3206	0.761766	0.0582033	62.1882		0.0417		NM_004172	SLC1A3
209934_s_at	1.11379	0.0747517	209.239	1.59152	0.0849947	292.815	0.784716	0.0189174	144.756	0.874701	0.0802196	160.925		0.0416		AF225981	ATP2C1
236859_at	1.19545	0.00527695	205.746	1.32184	0.0222313	222.889	0.459666	0.000948419	77.8141	0.780253	0.02904	131.302		0.0416		AW469546	RUNX2
230449_x_at	1.56458	0.0486034	467.558	1.07469	0.0400234	314.779	0.566703	0.025689	166.753	0.893086	0.0689744	261.467		0.0416		AI253196
1553798_a_at	1.2034	0.0785038	253.948	1.24009	0.0953274	256.528	0.783998	0.0842814	163.143	0.482484	0.0126498	99.2744		0.0414		NM_145032	FBXL13
226051_at	1.07811	0.0440989	761.584	1.41712	0.110929	983.288	0.678508	0.101287	475.861	0.890809	0.0715548	616.453		0.0413		BF973568	SELM
212830_at	0.851493	0.0356066	516.476	0.685722	0.0237164	407.489	1.15164	0.0401764	686.925	1.94539	0.0588837	1152.8		0.0412		W68084	EGFL5
201735_s_at	1.10489	0.0113091	1384.59	1.17797	0.029104	1446.69	0.623123	0.042775	769.547	0.836989	0.0668617	1028.09		0.0412		NM_001829	CLCN3
226634_at	0.776106	0.115958	58.6085	0.748909	0.0336541	54.9017	1.52526	0.332043	114.556	1.12059	0.0204874	81.8771		0.0411		AA776892	LOC399818
218837_s_at	1.19749	0.172051	124.692	1.60685	0.122643	162.905	0.81607	0.0322682	82.8578	0.900304	0.0591173	90.95		0.0411		NM_015983	UBE2D4
209312_x_at	1.29192	0.132467	442.522	2.80589	0.23342	940.64	0.595214	0.0432229	200.05	0.75932	0.0709589	254.054		0.0411		U65585	HLA-DRB1
228402_at	0.77377	0.181887	40.5782	0.833494	0.113525	42.1719	1.15798	0.139806	58.6501	1.69043	0.0510498	84.5497		0.0411		AI679968	ZBED3
64900_at	1.19491	0.0693766	370.623	1.2837	0.0112376	389.288	0.81979	0.0510703	249.987	0.53336	0.0464229	161.95		0.0411		AA401703	CHST5 ; MGC15429
222680_s_at	0.80785	0.0329419	189.485	0.850051	0.000460867	195.214	1.7038	0.110969	393.521	1.177	0.0278445	269.674		0.0411		AK001261	DTL
208134_x_at	1.44103	0.0760909	19.3108	4.24263	0.443761	55.8918	0.524039	0.100774	7.01054	0.602061	0.00409414	7.87054		0.0411		NM_031246	PSG2
226221_at	1.16025	0.0114607	236.02	1.18413	0.0405167	236.103	0.780901	0.0717089	156.813	0.69967	0.139628	141.783		0.0411		AL138104	KIAA1432
236044_at	0.827175	0.00287949	608.141	0.461597	0.0359934	333.536	1.24276	0.0751782	900.02	1.48588	0.00316804	1067.49		0.0409		BF130943	PPAPDC1A
204668_at	0.600261	0.0336484	70.5745	0.875339	0.0548594	100.91	1.1905	0.129852	138.219	1.22675	0.0294038	140.809		0.0409		AL031670	RNF24
244368_x_at	0.705125	0.0271479	30.9114	0.906445	0.0869105	39.0778	1.60526	0.260374	70.147	1.23211	0.259232	53.8875		0.0408		R26931
211932_at	0.750503	0.0237648	932.637	0.828047	0.0294993	1008.32	1.75699	0.0298128	2147.04	1.14322	0.00127816	1387.78		0.0408		BF195526	HNRPA3
214210_at	0.651122	0.079348	55.1292	0.869724	0.084273	71.9146	1.51764	0.109854	125.652	1.05024	0.00804952	86.2001		0.0408		AL049764	SLC25A17
201695_s_at	0.727601	0.0884023	372.285	0.851684	0.059068	425.205	1.6771	0.190566	843.266	1.1118	0.0247761	552.39		0.0408		NM_000270	NP
204491_at	0.913902	0.00151661	294.096	0.563655	0.037954	178.073	1.10908	0.0247788	351.102	1.64216	0.0539908	516.685		0.0407		R40917	PDE4D
204284_at	1.17297	0.126591	154.831	1.6891	0.233765	219.424	0.550014	0.00286544	71.0519	0.926593	0.0195799	118.935		0.0405		N26005	PPP1R3C
212259_s_at	1.1115	0.0230002	101.259	1.25635	0.0746318	112.271	0.659365	0.092387	59.6901	0.87059	0.0397865	77.551		0.0405		BF344265	PBXIP1
218585_s_at	0.741917	0.0247777	1044.76	0.759761	0.00190887	1047.75	2.12752	0.00272173	2945.89	1.25163	0.0188715	1721.88		0.0405		NM_016448	DTL
228153_at	1.1772	0.0295607	715.619	2.66498	0.076913	1587.61	0.499031	0.0127268	298.495	0.814267	0.0369116	484.129		0.0405		AI953847	IBRDC2
209230_s_at	2.12254	0.404636	337.32	1.24538	0.0707197	191.079	0.75869	0.0621787	117.001	0.679903	0.0380971	104.027		0.0404		AF135266	P8
204141_at	1.19766	0.0082549	13238.5	2.00746	0.0432087	21742.8	0.713652	0.0216093	7761.45	0.787097	0.0231347	8505.65		0.0404		NM_001069	TUBB2
201312_s_at	0.806522	0.0657894	1721.57	0.840225	0.0410128	1752.32	1.18587	0.070225	2485.82	1.73962	0.173893	3633.16		0.0404		NM_003022	SH3BGRL
235398_at	1.14055	0.0326406	71.66	1.60729	0.114533	99.1405	0.799935	0.0462124	49.4717	0.88096	0.0105909	54.0595		0.0402		BF109670	LOC390980
208937_s_at	1.92534	0.185119	13594.1	1.13715	0.05068	7842.81	0.663118	0.0502115	4597.73	0.827517	0.08116	5712.96		0.0402		D13889	ID1
207536_s_at	1.30757	0.0768114	148.609	1.74379	0.0213063	193.898	0.381576	0.106157	44.2173	0.758088	0.00876379	84.0794		0.0401		NM_001561	TNFRSF9
222632_s_at	1.17845	0.0341469	223.18	1.14745	0.0448407	213.018	0.601985	0.0536216	112.488	0.818017	0.0752504	151.963		0.04		AA843132	LZTFL1
206994_at	0.707136	0.057328	111.171	0.754673	0.024437	115.868	1.36802	0.157118	211.977	2.15226	0.580984	340.769		0.0399		NM_001899	CST4
1568971_at	0.885574	0.0912479	44.8477	0.701598	0.134612	35.237	1.14357	0.132953	56.9685	1.4468	0.0721099	71.272		0.0399		BE564868	C14orf135
208476_s_at	0.840548	0.130307	69.8277	0.679816	0.0485374	54.8798	1.06827	0.0491543	86.4201	1.64045	0.0886331	131.919		0.0394		NM_018027	FRMD4A
203556_at	1.13717	0.047382	206.383	1.40466	0.0101839	249.593	0.593765	0.0257009	106	0.906342	0.00285167	160.634		0.0394		NM_014943	ZHX2
227609_at	2.69834	0.0157051	91.8583	1.30801	0.0792995	43.7094	0.669771	0.0932377	22.6209	0.694259	0.006826	23.0959		0.0394		AA633203	EPSTI1
235056_at	0.80836	0.0671245	190.169	0.836385	0.0664433	192.833	1.15267	0.0595705	266.211	1.72438	0.0255807	395.274		0.0394		AV722693	ETV6
200727_s_at	0.712537	0.150818	141.739	0.647839	0.214318	129.998	1.26655	0.165466	244.718	1.48051	0.0363742	282.143		0.0394		AA699583	ACTR2
218901_at	0.829044	0.00789281	190.072	0.683172	0.0636036	154.056	1.25171	0.0922342	283.151	2.22021	0.232355	500.099		0.0393		NM_020353	PLSCR4
239482_x_at	1.1616	0.126155	68.2368	1.54421	0.180386	88.8697	0.948022	0.00922256	54.4265	0.687226	0.0753374	39.4328		0.0392		BF223715	ZNF708
201580_s_at	0.798317	0.0381084	298.406	0.855103	0.0305818	313.09	1.62981	0.0676263	599.079	1.14098	0.0275316	416.502		0.0389		AL544094	TXNDC13
209765_at	1.12702	0.0659177	267.294	1.69039	0.160988	394.068	0.859067	0.0747882	200.774	0.725723	0.030423	168.098		0.0389		Y13786	ADAM19
209598_at	1.17508	0.101368	291.58	1.61356	0.0194913	391.01	0.560575	0.0637168	137.155	0.914646	0.00702189	221.075		0.0388		AB020690	PNMA2
211922_s_at	1.15446	0.0784182	1723.79	1.28405	0.128459	1884.47	0.571796	0.0496925	840.878	0.849622	0.0689387	1241.23		0.0387		AY028632	CAT
239253_at	0.639818	0.189282	33.3742	0.816693	0.0320381	40.0689	2.67369	0.319467	132.443	1.31849	0.181912	65.0923		0.0387		AI926924
228359_at	0.902387	0.0756786	41.5101	0.586613	0.0836696	26.6282	1.76697	0.127041	79.8784	1.16265	0.154724	52.5505		0.0387		AA037664	STS-1
208795_s_at	0.889081	0.0464005	1032.19	0.711951	0.0499717	811.005	1.73631	0.0498295	1981.15	1.12547	0.0640014	1277.42		0.0387		D55716	MCM7
235497_at	1.23914	0.0658033	215.811	2.00184	0.090375	341.283	0.811208	0.0135404	138.766	0.757049	0.0488152	128.875		0.0386		AL079648	LOC284591
206081_at	1.41595	0.0100859	204.721	1.09119	0.00758362	154.567	0.875001	0.0404636	124.536	0.652534	0.116842	93.6459		0.0385		NM_004727	SLC24A1
221577_x_at	1.92085	0.162413	98.4203	1.17515	0.0771106	58.9253	0.753729	0.135226	38.4192	0.793222	0.00426964	39.5945		0.0385		AF003934	GDF15
204389_at	1.15642	0.152718	115.991	1.68581	0.104442	164.455	0.659668	0.0565913	64.6796	0.934732	0.0495081	90.8876		0.0385		NM_000240	MAOA
203485_at	1.40343	0.0216129	105.729	1.12147	0.0122414	82.7745	0.61103	0.247639	48.4159	0.460333	0.0647129	34.2211		0.0384		NM_021136	RTN1
41047_at	1.15408	0.0542381	174.016	1.88602	0.0803494	278.497	0.749897	0.138128	112.763	0.8048	0.00530933	118.419		0.0383		AI885170	C9orf16
202125_s_at	1.18931	0.0193026	1065.31	1.76284	0.00117892	1546.59	0.806889	0.0226355	710.922	0.802613	0.0211171	702.578		0.0383		NM_015049	ALS2CR3
235197_s_at	1.1464	0.0549236	99.4626	1.89434	0.154127	161.432	0.633869	0.0325018	54.1004	0.904304	0.00285573	76.6002		0.0383		AV713913	OSTM1
225707_at	0.729725	0.0758818	2295.52	0.864342	0.0393613	2650.41	1.16647	0.0298015	3589.78	1.37762	0.324243	4321.74		0.0382		AL581082	ARL6IP6
203789_s_at	1.23768	0.0816297	5442.19	1.3198	0.113498	5690.57	0.439777	0.00785751	1897.79	0.7603	0.077228	3275.48		0.0382		NM_006379	SEMA3C
219427_at	1.31238	0.0617517	1675.36	1.13394	0.0436912	1417.11	0.580659	0.00535775	728.112	0.867939	0.040052	1082.41		0.0382		NM_024582	FAT4
214136_at	0.909782	0.0293756	70.0601	0.673789	0.0486154	50.9549	1.37361	0.290709	106.108	1.19412	0.142847	90.4487		0.0382		W80642	NUDT13
224944_at	0.922808	0.00799861	2978.03	0.728356	0.043301	2306.25	1.64135	0.0989108	5221.24	1.12435	0.056663	3549.94		0.0382		AL566034	TMPO
227669_at	1.167	0.0409955	247.058	1.87091	0.0819548	388.196	0.831532	0.0407615	173.237	0.744966	0.0915215	155.214		0.0382		AI654636	DKFZP564B167
209321_s_at	0.769274	0.0621419	123.154	0.83155	0.0533971	130.342	1.99704	0.0134425	313.628	1.25245	0.148395	196.713		0.0382		AF033861	ADCY3
201454_s_at	1.27797	0.0785231	4398.79	1.21539	0.0789901	4101.32	0.547123	0.068332	1862.26	0.81863	0.0412939	2752.53		0.0382		AW055008	NPEPPS
214329_x_at	1.17022	0.0572422	3896.77	2.08804	0.340208	6887.33	0.327188	0.00482363	1070.33	0.772117	0.106867	2532.69		0.0382		AW474434	TNFSF10
230071_at	0.685669	0.130864	33.5818	0.795895	0.174844	38.4537	1.15491	0.152082	55.1527	1.4197	0.0629936	66.9016		0.0382		AI333326	2013-09-11
202666_s_at	0.677133	0.0985275	1715.97	0.830207	0.180395	2083.39	1.45167	0.130222	3594.83	1.19962	0.256349	3002.74		0.0382		NM_004301	ACTL6A
221487_s_at	0.697218	0.138602	86.2131	0.851029	0.0983311	101.97	1.23349	0.206833	149.243	1.26294	0.036012	149.967		0.0382		AF157510	ENSA
228242_at	1.24789	0.084722	244.705	1.43382	0.0909575	275.437	0.692007	0.131292	135.713	0.523289	0.167796	104.831		0.0382		BF055201
224470_at	0.604324	0.137314	47.793	0.799105	0.104851	61.0292	1.55526	0.352767	120.954	1.1309	0.04183	85.4611		0.0382		BC006178	SEC22L3
212022_s_at	0.928297	0.00481484	547.612	0.788077	0.0293766	455.805	1.70223	0.0478503	987.951	1.20009	0.142192	696.495		0.0382		BF001806	MKI67
236984_at	1.73106	0.212401	128.427	8.53141	0.74541	618.392	0.402382	0.0609831	29.4671	0.323713	0.00416798	23.3133		0.0382		AI476788	FLJ23657
244829_at	1.1059	0.091536	40.4147	1.65433	0.0544852	59.0351	0.617193	0.0564595	22.1786	0.898537	0.0798166	32.0847		0.0382		N44676	MGC40222
235204_at	1.20643	0.104846	108.873	2.06559	0.154246	182.316	0.814664	9.2715e-06	72.0089	0.721773	0.157741	64.8142		0.0381		BF878343	COX15
225377_at	1.39507	0.304181	152.383	1.38947	0.347291	149.935	0.811813	0.0931798	85.8743	0.722138	0.153524	77.0724		0.0381		BE783949	C9orf86
203281_s_at	0.879803	0.10327	62.331	0.779907	0.0847014	54.1279	1.1875	0.193083	83.2236	1.60562	0.144424	110.911		0.0381		NM_003335	UBE1L
225516_at	0.860608	0.0361173	147.312	0.698185	0.0291473	117.118	1.91619	0.22341	324.341	1.20435	0.106785	202.08		0.0381		AA876372	SLC7A2
235141_at	1.18408	0.049994	175.204	1.90149	0.0549657	275.591	0.839724	0.0247486	122.168	0.717557	0.0188547	103.722		0.038		AW009562	MARVELD2
213050_at	0.813409	0.120457	27.3901	0.44019	0.0767338	14.5859	1.51212	0.575926	52.6659	1.45938	0.209454	48.0224		0.038		AA594937	COBL
218627_at	1.10249	0.00759911	331.782	1.73267	0.0823091	511.466	0.587865	0.0585638	174.761	0.895291	0.00974163	263.299		0.038		NM_018370	FLJ11259
1556613_s_at	0.78127	0.171786	62.5711	0.553703	0.0735092	42.7887	1.51315	0.0157666	116.36	1.04151	0.0100594	79.5684		0.038		BC038568	LOC203107
210073_at	1.46024	0.0284144	62.659	1.26066	0.0949889	53.138	0.544593	0.130524	23.6427	0.811706	0.018669	34.0345		0.0379		L32867	ST8SIA1
218108_at	0.779383	0.0436982	820.119	0.715031	0.00181284	736.198	1.91581	0.0681177	1981.27	1.18344	0.00772058	1215.36		0.0379		NM_018108	C14orf130
221601_s_at	0.771968	0.0348467	37.3978	0.831793	0.0256142	39.4628	1.28882	0.156787	61.7671	1.90743	0.233446	90.9051		0.0378		AI084226	FAIM3
222890_at	1.25092	0.102228	60.3604	1.41305	0.0111563	66.5459	0.790797	0.0543589	37.4628	0.456954	0.0236051	21.4942		0.0377		BG054922	HSPC065
211991_s_at	1.23026	0.00409837	176.741	2.4062	0.212423	340.034	0.613589	0.0729967	87.2458	0.76151	0.012228	106.919		0.0376		M27487	HLA-DPA1
209770_at	1.23954	0.0514471	705.34	1.21721	0.0527565	678.509	0.553112	0.0604856	310.855	0.808751	0.0252357	449.407		0.0376		U90552	BTN3A1
212390_at	1.17938	0.0765265	172.041	1.09652	0.00659766	156.434	0.613203	0.0459185	88.0372	0.816811	0.0888145	116.897		0.0375		AB007923	PDE4DIP
211668_s_at	0.873418	0.0367556	669.829	0.62154	0.0773545	470.368	1.99504	0.244464	1513.93	1.17814	0.0928935	884.97		0.0375		K03226	PLAU
212253_x_at	1.10684	0.0646861	1420.85	1.63775	0.162657	2067.34	0.666566	0.0786719	845.644	0.87948	0.0735217	1105.42		0.0375		BG253119	DST
209921_at	0.785283	0.0366415	820.65	0.858419	0.00884519	878.19	1.73117	0.0434909	1778.35	1.18102	0.0493868	1206.03		0.0374		AB040875	SLC7A11
225832_s_at	1.1568	0.119208	307.073	1.59528	0.174172	415.469	0.820944	0.126415	215.619	0.81928	0.110929	213.401		0.0373		BE795104	LOC221955
226275_at	1.67953	0.0699796	338.877	1.1724	0.0702019	231.869	0.803886	0.0390346	159.504	0.848742	0.0457002	167.385		0.0371		AI188653	MXD1
227148_at	0.845654	0.0332227	56.8026	0.841658	0.0493347	55.4169	1.42168	0.244267	95.0808	1.26643	0.171218	83.7995		0.0371		AI913749	PLEKHH2
234980_at	0.792842	0.0369665	117.06	0.412833	0.0019176	59.6655	1.5837	0.071223	229.978	1.21754	0.0491971	175.652		0.0371		AI004375	FLJ31842
1561633_at	0.644639	0.102809	34.2451	0.821917	0.0132358	42.2921	1.19377	0.0293982	61.6978	1.22255	0.0114846	62.7437		0.037		BM989530	HMGA2
225613_at	0.806623	0.0198084	248.331	0.472106	0.0431266	142.986	1.28979	0.122611	392.026	1.4255	0.02026	428.808		0.0368		AI096389	MAST4
230682_x_at	1.26127	0.135146	184.944	1.45328	0.0713908	207.989	0.498234	0.032352	71.6813	0.846032	0.0199365	120.643		0.0368		BF515888	ABCC3
215945_s_at	0.829691	0.0554146	99.3798	0.694715	0.012469	81.3812	1.18757	0.0770299	139.895	1.90339	0.189662	223.442		0.0368		BC005016	TRIM2
213951_s_at	0.676196	0.00949335	306.924	0.848294	0.084369	378.967	1.70575	0.0310277	761.588	1.0896	0.0264684	483.418		0.0368		BE964655	TBPIP
241898_at	1.14822	0.0595001	75.0222	1.67413	0.178226	107.611	0.740261	0.0613664	47.6859	0.873774	0.0352263	55.7431		0.0368		AA991267
235417_at	1.24192	0.126613	50.7088	1.75248	0.221106	70.2277	0.768615	0.006086	30.6962	0.859365	0.018308	34.0987		0.0368		BF689253	SPOCD1
204458_at	1.17414	0.0832587	123.501	1.67282	0.169739	172.933	0.866419	0.038785	89.518	0.758865	0.00290368	77.8351		0.0367		AL110209	LYPLA3
223395_at	1.44366	0.00114851	48.7535	4.73013	0.142083	156.574	0.520681	0.0356462	17.3286	0.414943	0.0627332	13.844		0.0365		AB056106	ABI3BP
212848_s_at	1.24955	0.102277	5138.53	1.15408	0.0634628	4643.77	0.570303	0.016038	2300.78	0.836861	0.0681074	3363.98		0.0365		BG036668	C9orf3
202688_at	1.29106	0.0158633	6276.85	2.04021	0.104117	9727.45	0.266995	0.00214189	1276.75	0.712283	0.0123164	3383.82		0.0365		NM_003810	TNFSF10
224649_x_at	1.14144	0.0356036	456.686	1.58351	0.221818	626.043	0.799297	0.0896963	316.543	0.791358	0.00757083	309.2		0.0365		AI765014	C10orf9
242260_at	2.2645	0.0570198	319.917	1.32654	0.116135	184.228	0.770249	0.0138776	107.048	0.719819	0.0230096	99.4073		0.0364		BG283790	MATR3
219630_at	1.66095	0.180308	521.348	14.4223	0.94201	4422	0.169777	0.0131279	52.2757	0.377604	0.117954	120.353		0.0364		NM_005764	PDZK1IP1
207156_at	1.44512	0.138001	232.32	1.22704	0.0424955	192.375	0.804437	0.0101994	126.564	0.517984	0.109326	82.7119		0.0364		NM_021064	HIST1H2AG
202071_at	1.16013	0.102229	4178.8	1.44038	0.0532097	5069.68	0.567317	0.0187633	2003.99	0.886532	0.0495002	3114.6		0.0364		NM_002999	SDC4
222693_at	1.15783	0.120114	696.506	1.70769	0.257568	1011.28	0.444632	0.0232155	261.993	0.805666	0.139609	477.771		0.0361		BF444916	FNDC3B
210852_s_at	1.64292	0.0994425	320.822	1.09045	0.00994185	208.305	0.835684	0.0801937	160.912	0.703201	0.00353402	133.987		0.0359		AF229180	AASS
220085_at	0.87305	0.0633125	158.402	0.598089	0.080534	107.053	1.64566	0.246838	295.992	1.13447	0.0756325	201.121		0.0359		NM_018063	HELLS
207379_at	1.24266	0.136986	53.3611	1.32292	0.344492	57.084	0.521684	0.0368109	21.954	0.79039	0.166986	33.6605		0.0359		NM_005711	EDIL3
228758_at	1.21937	0.031379	268.75	1.32056	0.0244023	285.144	0.513022	0.00974028	111.234	0.802769	0.00878104	172.867		0.0358		AW264036
228360_at	2.83798	0.705949	90.5741	1.55448	0.258586	47.9396	0.658742	0.0122487	20.1245	0.657096	0.0232954	19.9479		0.0356		BF060747	LOC130576
201309_x_at	1.17775	0.0434812	153.26	2.11794	0.103894	270.231	0.57315	0.153635	75.6767	0.833043	0.0312936	105.948		0.0355		U36189	C5orf13
227228_s_at	0.552691	0.118194	51.6361	0.805913	0.0159334	72.2753	1.30109	0.129951	117.64	1.32928	0.0945986	119.179		0.0355		AB040942	KIAA1509
225351_at	0.760615	0.0565594	525.871	0.811495	0.0236171	548.093	1.21988	0.05668	827.597	1.89722	0.0837204	1278.85		0.0354		AI697488	FAM45A
228361_at	0.805357	0.0320863	53.202	0.876141	0.051214	56.7322	1.72486	0.0968094	112.099	1.30207	0.259033	85.5871		0.0354		AL561296	E2F2
224598_at	1.23418	0.0808969	10104.7	1.26736	0.00796091	10147.9	0.579451	0.0610631	4680.71	0.832454	0.0114282	6648.99		0.0352		BF570193	MGAT4B
221172_at	1.66561	0.752363	54.5294	2.06558	0.027404	61.1048	0.731013	0.141082	22.1288	0.883723	0.0148012	26.0759		0.0351		NM_025031	FLJ21075
229551_x_at	0.748396	0.0173422	278.196	0.767917	0.0792419	280.944	2.1525	0.156133	789.16	1.31237	0.175937	480.788		0.0351		N62196	ZNF367
226301_at	1.28444	0.125298	864.518	2.39275	0.0655208	1570.14	0.646554	0.05729	427.216	0.792808	0.0405966	519.397		0.0351		AV729072	C6orf192
212621_at	0.82435	0.0234966	429.515	0.846603	0.0142972	432.082	1.53688	0.151075	790.734	1.17395	0.0355204	597.851		0.0351		AB006624	KIAA0286
238751_at	1.92177	0.45342	121.281	1.18925	0.0508852	71.7804	0.439086	0.13261	27.6577	0.755326	0.0993296	45.8163		0.0351		AI343000	ARGBP2
222562_s_at	0.591556	0.0960076	99.0674	0.838423	0.0886878	136.654	1.21665	0.159234	199.554	1.34174	0.0775594	217.356		0.0351		BF060683	TNKS2
205421_at	0.85836	0.0948733	131.682	0.562915	0.0830934	84.91	1.37723	0.109586	207.204	1.31169	0.31015	200.578		0.0351		NM_021977	SLC22A3
242201_at	1.60792	0.116875	96.8407	1.10947	0.0967823	65.5517	0.894392	0.0847515	53.071	0.642147	0.0035821	37.7087		0.0348		AI418253
215726_s_at	1.11098	0.0537661	881.367	1.49389	0.108518	1162.21	0.584356	0.0360743	456.016	0.885353	0.0544916	686.68		0.0348		M22976	CYB5
223868_s_at	0.669906	0.0212437	35.0892	0.890339	0.0385691	45.694	1.88493	0.0893242	97.1269	1.1799	0.115597	60.6299		0.0348		AF227528	WWOX
227174_at	0.78552	0.0954302	109.47	0.512729	0.0382159	69.7474	1.18729	0.0760201	161.95	1.27484	0.135448	173.412		0.0348		Z98443	WDR72
218242_s_at	1.09849	0.00703911	769.407	1.39261	0.0132583	955.663	0.59652	0.0108099	411.002	0.885256	0.0229749	606.122		0.0345		NM_017635	SUV420H1
208257_x_at	1.56152	0.0780993	192.6	6.01006	0.357715	726.479	0.43567	0.0735246	53.4496	0.353434	0.0262075	42.6518		0.0344		NM_006905	PSG1
239911_at	1.21871	0.0329366	64.0073	1.34897	0.0849499	69.4993	0.556069	0.0878526	29.0327	0.813712	6.58644e-05	41.7389		0.0343		H49805
207223_s_at	1.40261	0.199223	61.1582	1.74915	0.180721	74.4538	0.489218	0.193126	22.1679	0.763722	0.0174861	32.2565		0.0342		NM_005156	ROD1
1569057_s_at	1.13776	0.00923183	156.728	1.27624	0.00925283	172.232	0.674965	0.133907	93.0758	0.770548	0.0955273	104.493		0.0342		BC031805	KIAA0268 ; UNQ6077
208180_s_at	1.2578	0.200929	96.1013	1.9678	0.0657863	145.702	0.629601	0.261948	50.1739	0.765939	0.0401515	56.6124		0.0341		NM_003543	HIST1H4H
218459_at	0.7595	0.0794942	101.998	0.659858	0.0203004	86.4452	1.97244	0.0981489	259.542	1.16175	0.00458005	151.726		0.034		NM_022371	TOR3A
241541_at	1.50303	0.520368	91.875	1.4002	0.163266	80.2401	0.728116	0.172545	42.6521	0.759251	0.039669	43.1541		0.034		AW511227	ZZANK1
239143_x_at	0.785499	0.0444233	214.981	0.821386	0.118141	221.97	1.74133	0.21672	471.841	1.26342	0.234127	342.923		0.0339		AW291944	RNF138
217787_s_at	1.10414	0.0121413	331.94	1.61903	0.0112523	476.854	0.578891	0.0166871	171.223	0.89581	0.0120397	263.178		0.0339		AL525086	GALNT2
222692_s_at	1.1479	0.0218071	1056.17	1.47275	0.00347979	1327.42	0.48362	0.0209502	437.947	0.808519	0.0628759	729.122		0.0337		BF444916	FNDC3B
207463_x_at	0.671448	0.0193474	91.2263	0.332956	0.0681507	45.1652	1.53867	0.0875346	205.764	1.47455	0.176932	197.014		0.0337		NM_002771	PRSS3
205148_s_at	0.777234	0.061826	63.282	0.518912	0.0130241	41.2951	1.22087	0.063971	97.6136	1.23307	0.0378924	97.8833		0.0337		AA071195	CLCN4
218961_s_at	0.865936	0.109774	197.523	0.6776	0.100958	152.026	1.15832	0.150821	259.973	1.45747	0.168984	324.645		0.0336		NM_007254	PNKP
214605_x_at	1.18404	0.0461753	1276.11	1.68954	0.378097	1823.94	0.741016	0.112657	794.461	0.719132	0.0143334	756.736		0.0336		AL046992	GPR1
225756_at	1.11483	0.0156645	267.695	1.54221	0.135303	364.242	0.790814	0.0134642	186.829	0.814148	0.0826972	192.025		0.0336		AV762065	CSNK1E
229138_at	0.798935	0.0726376	115.642	0.890304	0.0158973	125.822	1.34648	0.124871	191.957	1.36976	0.316323	198.008		0.0333		AV747166	PARP11
204415_at	1.68429	0.0819785	714.888	1.12028	0.0120472	465.449	0.574111	0.0877416	241.973	0.868087	0.0233102	359.837		0.0333		NM_022873	G1P3
213085_s_at	1.18086	0.0702984	591.989	2.00063	0.124086	982.91	0.642886	0.030659	316.826	0.829653	0.0558259	406.729		0.0332		AB020676	KIBRA
206277_at	0.891244	0.0097799	43.2288	0.789994	0.035245	37.5724	1.74368	0.0480904	83.2082	1.23849	0.149147	59.1124		0.0332		NM_002564	P2RY2
204886_at	0.75735	0.0278816	521.811	0.784238	0.030638	529.236	1.68306	0.227843	1150.92	1.19881	0.0143573	806.465		0.0331		AL043646	PLK4
208894_at	1.30177	0.0542097	487.163	3.03904	0.243829	1117.25	0.494982	0.0387089	182.552	0.730455	0.020542	267.046		0.0331		M60334	HLA-DRA
226629_at	1.15748	0.0830852	96.7411	1.49821	0.0231243	122.42	0.571117	0.0306792	46.9025	0.888969	0.0329327	72.4936		0.0331		AI742770	SLC43A2
227812_at	1.34315	0.106218	206.323	1.41402	0.00761109	212.042	0.425283	0.0504871	64.4259	0.734584	0.0237101	109.925		0.0331		BF432648	TNFRSF19
203676_at	1.24069	0.163202	70.7935	1.20386	0.0169435	66.7815	0.726897	0.168389	41.4588	0.812066	0.0134982	44.9365		0.033		NM_002076	GNS
229821_at	0.632247	0.0619722	37.3897	0.837938	0.083094	48.5133	1.10166	0.0268375	63.773	1.2298	0.137603	71.1364		0.033		AI378500	NBR2
202350_s_at	1.50083	0.0563619	1162.47	5.06469	0.145643	3840.9	0.368798	0.00909922	280.759	0.552863	0.00158673	418.059		0.033		NM_002380	MATN2
219502_at	0.716964	0.142703	124.038	0.787667	0.0533846	131.462	2.13009	0.16347	356.945	1.24797	0.12628	208.322		0.033		NM_018248	NEIL3
228802_at	0.847888	0.0032837	43.9244	0.775838	0.125488	39.8928	1.73989	0.241846	89.4211	1.23565	0.156393	63.0361		0.0329		BE348466	RBPMS2
203887_s_at	1.27629	0.0395158	1083.33	1.64783	0.00708362	1369.88	0.373505	0.013207	311.876	0.745181	0.0172251	618.071		0.0329		NM_000361	THBD
208328_s_at	0.832288	0.0167518	198.085	0.803326	0.149382	190.306	1.4289	0.0709703	334.93	1.35404	0.376634	326.289		0.0329		NM_005587	MEF2A
223274_at	0.687306	0.0581451	294.864	0.822168	0.0167475	344.582	2.11328	0.0190972	889.05	1.25072	0.0934543	524.13		0.0327		BC002493	TCF19
242162_at	1.22584	0.0689999	35.2406	2.31267	0.19072	65.2166	0.742975	0.092924	21.114	0.608504	0.0602499	17.1461		0.0326		AA904430	WDR69
242923_at	0.64388	0.084004	42.6353	0.732734	0.0521116	47.2838	2.2579	0.0849756	146.017	1.2277	0.0143917	78.8426		0.0325		AW027457	MGC15634
225963_at	0.677904	0.0497004	64.3843	0.785731	0.104443	73.6	1.70106	0.255451	160.153	1.12548	0.022095	104.235		0.0325		AW293538	KLHDC5
241359_at	1.33242	0.00721784	448.268	1.23398	0.0956471	408.003	0.493794	0.0286294	163.623	0.769765	0.0838347	254.517		0.0325		AA729232
1561064_a_at	1.33857	0.114722	291.184	1.38655	0.0539756	294.811	0.728045	0.0417981	155.49	0.413597	0.026247	87.8104		0.0325		BC015159
218693_at	1.21643	0.132652	132.94	2.11381	0.112496	225.478	0.657176	0.134296	71.7845	0.801498	0.101274	85.8276		0.0325		NM_012339	TSPAN15
243702_at	1.25586	0.155899	69.0346	1.41578	0.108883	75.8503	0.648976	0.159411	35.8528	0.833448	0.0545631	44.4908		0.0325		AA722627	VMD2
208306_x_at	1.24394	0.065094	468.615	2.16412	0.312142	806.242	0.626372	0.0270398	232.14	0.757336	0.0598291	279.33		0.0325		NM_021983	HLA-DRB5
222687_s_at	0.743236	0.112313	66.4795	0.740842	0.182209	66.1337	1.50636	0.197365	132.175	1.14661	0.0912214	99.4974		0.0325		R12678	PHCA
225567_at	1.12228	0.0572469	378.17	1.4682	0.00313091	484.193	0.886788	0.0455422	293.919	0.586026	0.0071802	192.779		0.0325		BE207755
209122_at	1.21092	0.0576217	3934.9	1.84897	0.025574	5881.8	0.769484	0.0176713	2457.7	0.778269	0.0645084	2477.33		0.0325		BC005127	ADFP
204172_at	1.13896	0.102702	5213.89	1.53263	0.21731	6907.51	0.703152	0.0826919	3175.78	0.858123	0.0958448	3845.18		0.0325		NM_000097	CPOX
239329_at	0.795006	0.0475486	96.2011	0.779995	0.00994345	92.3432	2.05805	0.0119545	244.625	1.3843	0.253495	166.143		0.0324		AI308862	RAB21
228603_at	0.59152	0.0898591	95.6874	0.863108	0.00562082	135.372	1.44947	0.173326	229.687	1.15825	0.0273212	181.251		0.0324		AA977481	ACTR3
204830_x_at	1.78826	0.222476	182.744	6.57899	0.255198	654.672	0.417176	0.00225502	41.6482	0.355064	0.0043545	35.2145		0.0323		NM_002781	PSG5
209373_at	0.67286	0.0628161	255.522	0.349713	0.00109226	129.616	1.3982	0.14451	522.714	1.3922	0.0636245	515.186		0.0323		BC003179	MALL
1560048_at	1.70142	0.140808	99.6566	1.146	0.0528366	65.5674	0.87174	0.0332306	50.0791	0.704442	0.0418629	40.236		0.0323		BM041827
225509_at	0.828629	0.0346604	348.576	0.519891	0.0224731	214.339	1.16416	0.0285079	481.471	1.4332	0.0318719	588.89		0.0323		AI862477	LOC56757
210950_s_at	0.814162	0.0284925	993.346	0.82222	0.0705264	986.16	1.17954	0.0777886	1417.46	1.62023	0.147288	1938.61		0.0323		BC003573	FDFT1
224967_at	1.17636	0.0232166	15151.1	1.32125	0.00971514	16670.1	0.57537	0.0148064	7289.89	0.841869	0.00474473	10594.6		0.0322		W72338	UGCG
224486_s_at	0.797588	0.0185742	73.2966	0.833767	0.0366579	75.113	1.80728	0.0550374	163.409	1.28633	0.169495	116.468		0.0322		BC006254	HH114
202838_at	1.21725	0.0614151	4575.52	1.32021	0.0600597	4862.41	0.53312	0.0364355	1972.91	0.8053	0.0364672	2957.89		0.0322		NM_000147	FUCA1
220987_s_at	1.40859	0.0219523	216.85	1.25243	0.157631	190.412	0.54673	0.00752447	82.7884	0.864982	0.0291372	130.186		0.0322		NM_030952	C11orf17 ; NUAK2
201739_at	1.35674	0.0322537	3304.56	1.31533	0.0705037	3142.96	0.720551	0.0319881	1727.23	0.421977	0.00488324	1004.23		0.0322		NM_005627	SGK
228245_s_at	0.892002	0.0683826	35.3861	0.612585	0.10044	24.0689	1.82496	0.106296	71.1289	1.22486	0.206622	48.0296		0.0322		AW594320	OVOS2
226925_at	0.744678	0.177837	98.3396	0.573256	0.00676645	72.3035	1.26224	0.152171	160.86	1.09261	0.0326052	137.507		0.0322		AW069729	ACPL2
212728_at	0.700388	0.108319	36.8433	0.428147	0.0695124	22.0624	1.23705	0.000984193	63.213	1.36186	0.192546	69.8004		0.0322		T62872	DLG3
210095_s_at	1.29585	0.0649914	1244.29	2.3897	0.106945	2248.27	0.701943	0.0628857	664.59	0.641563	0.0373904	602.365		0.032		M31159	IGFBP3
202319_at	0.788347	0.0419101	234.249	0.871828	0.0488612	253.717	1.63634	0.140586	479.465	1.21547	0.146948	354.9		0.0319		NM_015571	SENP6
1556499_s_at	1.3723	0.0491417	534.69	3.1192	0.263482	1193.6	0.607989	0.0647758	233.96	0.527653	0.0436065	201.423		0.0318		BE221212	COL1A1
229305_at	0.735641	0.0429927	101.054	0.625076	0.0361178	84.1561	2.21852	0.124567	299.719	1.23771	0.0176772	165.933		0.0318		AA460299	MLF1IP
213839_at	0.826239	0.0771933	81.4975	0.708659	0.0203299	68.2437	1.10857	0.0154618	107.17	1.63836	0.0998113	157.617		0.0318		AW028110	KIAA0500
228293_at	0.499714	0.00596726	18.6004	0.733331	0.186732	27.5414	1.29646	0.083251	47.5377	1.24478	0.20107	45.8539		0.0318		AJ245600	LOC91614
225801_at	1.25607	0.082304	65.05	2.34141	0.0297403	118.597	0.62896	0.0812995	32.2195	0.760999	0.0601892	38.5596		0.0318		AW518714	FBXO32
204975_at	0.814779	0.124426	188.418	0.598725	0.0601006	134.926	1.56992	0.0535541	353.506	1.05828	0.00585443	236.647		0.0318		NM_001424	EMP2
228937_at	1.34582	0.109561	713.95	2.40702	0.394169	1262.11	0.612971	0.00493147	318.684	0.736788	0.0219615	380.685		0.0318		AI659800	FLJ38725
205443_at	1.18998	0.018765	3438.14	1.62912	0.100175	4619.14	0.815149	0.0133804	2316.61	0.791951	0.00900998	2235.99		0.0318		NM_003082	SNAPC1
200832_s_at	0.820795	0.0125738	1000.01	0.621487	0.0289055	742.356	1.18954	0.0232293	1425.33	2.07548	0.0377311	2470.84		0.0318		AB032261	SCD
241982_at	1.23993	0.115264	64.0688	1.22667	0.172341	62.4153	0.611708	0.0958317	31.2807	0.788334	0.134434	40.1815		0.0317		AI939493	TAF1
203188_at	1.19232	0.0658428	1383.1	1.40713	0.0673982	1599.19	0.534918	0.00628906	609.621	0.838277	0.032749	949.748		0.0317		NM_006876	B3GNT6
226688_at	1.17547	0.0233751	243.749	1.25722	0.160117	257.493	0.573362	0.00488381	116.95	0.841332	0.0492859	170.743		0.0316		AW003508	C3orf23
1557275_a_at	1.83992	0.070286	235.443	1.34658	0.342445	173.978	0.599317	0.0741012	75.9046	0.94383	0.00388365	117.96		0.0314		BF726849
223418_x_at	1.13473	0.105829	2747.63	1.50407	0.166014	3571.16	0.760031	0.0919303	1815.92	0.81827	0.137611	1953.67		0.0314		AL136717	ANKRD13C
228918_at	1.41262	0.309648	41.5595	3.89759	0.46061	110.73	0.398538	0.0176653	11.2952	0.686618	0.158375	19.804		0.0314		AI457453
201926_s_at	1.43361	0.0416071	2451.56	1.18279	0.0858779	1986.55	0.573068	0.0370251	965.294	0.870575	0.0287929	1455.11		0.0314		BC001288	DAF
203526_s_at	0.689237	0.124638	69.0924	0.86317	0.0482659	83.6702	1.38196	0.0644032	134.379	1.13409	0.0478567	109.568		0.0314		M74088	APC
229456_s_at	1.38046	0.149276	210.075	1.29969	0.215826	195.19	0.80536	0.0870408	120.391	0.481914	0.0204251	71.2657		0.0312		AI885718	DDAH1
218644_at	0.895132	0.037152	410.876	0.62181	0.0251396	279.696	1.66784	0.101531	753.652	1.12589	0.0606104	505.382		0.0312		NM_016445	PLEK2
227280_s_at	1.18283	0.0808395	457.745	1.68401	0.0491461	636.945	0.850186	0.0438596	323.07	0.781517	0.0530405	295.43		0.0311		AK026922	FLJ40432
200607_s_at	0.858703	0.0846913	780.404	0.687522	0.123564	619.348	1.40211	0.176933	1256.86	1.19545	0.153211	1065.54		0.0311		BG289967	RAD21
236657_at	1.90342	0.222011	209.442	1.22151	0.093146	131.286	0.74296	0.116909	80.9809	0.765163	0.00872226	81.7816		0.0311		AW014647
218911_at	0.718805	0.120184	421.785	0.738055	0.196842	431.907	1.49235	0.111249	851.737	1.20624	0.175101	688.849		0.0311		NM_006530	YEATS4
232958_at	1.17538	0.132411	56.9631	1.67301	0.0206146	78.9911	0.637502	0.14972	31.0604	0.811863	0.128362	38.7061		0.031		AU157823	PYGL
225257_at	0.629548	0.15932	65.8896	0.793505	0.0142236	79.0961	1.33795	0.147458	134.586	1.27022	0.0807413	126.511		0.0309		AA534536	MGC20255
236201_at	1.13932	0.00105053	529.19	1.52539	0.0259364	694.182	0.529125	0.0217289	242.016	0.851571	0.0101	386.528		0.0309		N30188
243704_at	1.34993	0.301912	54.2806	1.48519	0.169649	57.4492	0.822334	0.0881809	31.8832	0.852994	0.0382132	32.7226		0.0309		AI696621
219274_at	1.09849	0.0154349	223.266	1.45988	0.20514	293.408	0.778018	0.041118	155.812	0.771606	0.135073	155.558		0.0307		NM_012338	TSPAN12
1558164_s_at	0.841186	0.049414	92.516	0.819501	0.0513123	88.3617	1.49144	0.194564	162.338	1.17685	0.0710687	126.525		0.0306		BC040953	PEX13
204775_at	0.761074	0.0115538	60.7325	0.835693	0.0447562	65.4033	1.716	0.0163175	134.663	1.19298	0.077173	93.1918		0.0306		NM_005441	CHAF1B
225328_at	1.27209	0.0695414	481.856	2.49883	0.120902	927.385	0.320301	0.0311259	119.683	0.773347	0.0218372	286.017		0.0306		N21643	FBXO32
218031_s_at	0.877254	0.0110018	422.258	0.579077	0.0135522	273.154	1.20169	0.0938425	570.383	1.41907	0.0311821	667.634		0.0306		NM_018589	CHES1
226474_at	1.31567	0.0208987	221.724	1.31515	0.104126	217.839	0.421563	0.0285767	70.0075	0.693315	0.0864674	115.029		0.0306		AA005023	NOD27
225812_at	1.12271	0.0272853	149.995	1.31877	0.0928709	173.034	0.54278	0.0330735	71.4216	0.776615	0.119543	102.53		0.0305		N36759	LOC619208
201468_s_at	0.440938	0.024309	1245.72	0.773984	0.00823392	2139.79	1.23204	0.0143852	3419.64	1.54157	0.000622046	4250.64		0.0303		NM_000903	NQO1
235655_at	1.52903	0.506418	49.9129	2.7822	0.407923	85.8106	0.570069	0.16682	18.1255	0.827066	0.0552199	25.2241		0.0303		AI435514
232369_at	1.82093	0.0710129	419.4	1.17299	0.111671	265.776	0.542505	0.0990417	124.68	0.831837	0.0961722	188.327		0.0303		AF339768	MBNL2
218618_s_at	1.16744	0.066713	1150.16	1.87174	0.0788762	1805.97	0.604128	0.0710042	588.222	0.876137	0.0209186	842.58		0.0302		NM_022763	FNDC3B
242559_at	1.12615	0.01994	155.568	1.58916	0.212441	217.009	0.679596	0.0200372	92.3973	0.860923	0.0321022	116.283		0.0302		BF055060
223656_s_at	1.17227	0.0620623	115.535	1.65252	0.197918	160.553	0.779933	0.0876519	75.9428	0.809665	0.0751816	78.2318		0.0302		BC004885	C1orf91
231919_at	1.10639	0.0208271	218.676	1.42987	0.277505	281.706	0.603827	0.0410999	117.682	0.830079	0.0805391	161.036		0.0302		AK024946
202342_s_at	0.717263	0.019095	340.187	0.739346	0.0599999	344.418	1.22268	0.0245673	570.159	1.92249	0.104029	891.889		0.0302		NM_015271	TRIM2
243695_at	1.27648	0.0342038	45.4179	2.2756	0.119	79.4223	0.618503	0.00538228	21.6443	0.721117	0.0353069	25.0953		0.0302		AA435933
208161_s_at	1.19382	0.000357869	1618.38	1.49277	0.0218352	1982.76	0.47365	0.027747	632.419	0.792847	0.0135718	1050.39		0.0302		NM_020037	ABCC3
242890_at	0.69213	0.0872015	48.2108	0.760849	0.108223	52.0496	1.97957	0.054641	134.752	1.18517	0.0628003	80.2075		0.0302		AI650364	HELLS
224463_s_at	1.18401	0.0557253	78.2321	1.64728	0.209252	107.418	0.753535	0.053127	49.0318	0.821419	0.047625	53.083		0.0302		BC006128	MGC13040
226044_at	0.761399	0.0667738	104.087	0.710476	0.0324772	94.8499	1.88491	0.065801	252.465	1.1977	0.0289696	159.346		0.0302		AK023514	TDP1
239302_s_at	1.15725	0.0118712	102.364	1.24342	0.0468821	107.805	0.591257	0.00643329	51.4443	0.822364	0.0316049	71.1218		0.0302		AA931539
235867_at	0.610036	0.0390812	88.9078	0.894456	0.0423041	127.652	1.14025	0.0809742	163.523	1.52707	0.100433	217.565		0.0302		AI459140	GSTM3
212695_at	1.15774	0.0658504	123.784	1.58187	0.305255	168.422	0.655609	0.0163568	68.8489	0.84733	0.0570157	88.5606		0.0302		AB014558	CRY2
206924_at	1.24105	0.0715233	200.236	2.4865	0.0847927	392.702	0.389615	0.0019759	61.7544	0.817402	0.0108637	128.714		0.0301		NM_000641	IL11
206290_s_at	1.38017	0.0386063	162.412	1.3526	0.00391308	155.845	0.625655	0.0314656	72.4464	0.347363	0.0310222	40.0745		0.0301		NM_002924	RGS7
209888_s_at	3.04109	0.34434	132.001	1.42112	0.162431	60.4926	0.531735	0.0193177	22.5838	0.726867	0.00455756	30.6563		0.0301		M20643	MYL1
202055_at	0.817451	0.0401848	335.881	0.563578	0.0221538	226.846	1.23518	0.0978229	500.049	1.25488	0.0425607	503.647		0.03		AA652173	KPNA1
243158_at	1.48734	0.00269132	58.9052	1.20509	0.0901849	46.8941	0.820694	0.0588722	32.0374	0.646617	0.156919	25.7302		0.03		AV700081	NT5C2
214456_x_at	1.69792	0.112024	10131.7	2.5929	0.161781	15162	0.078344	0.00415947	459.5	0.365964	0.0420873	2143.71		0.0299		M23699	SAA1
228314_at	0.716719	0.0515467	109.5	0.736006	0.0514127	110.208	2.13153	0.0244707	319.632	1.29377	0.0858549	193.169		0.0297		BE877357
203870_at	1.26814	0.0492637	551.465	1.38199	0.0428835	588.419	0.749196	0.0303508	320.5	0.484403	0.0579702	207.117		0.0296		BE856374	USP46
204803_s_at	1.23125	0.13804	493.893	2.27872	0.180918	893.477	0.470881	0.0682592	186.494	0.820062	0.0752855	320.966		0.0294		NM_004165	RRAD
202948_at	1.34338	0.0527924	1127.19	1.97343	0.00152361	1621.3	0.28955	0.00195231	238.863	0.686068	0.0219383	562.474		0.0294		NM_000877	IL1R1
226142_at	1.16795	0.030689	663.656	1.8622	0.151187	1039.32	0.634347	0.0265192	354.783	0.856427	0.00588289	475.299		0.0294		AV682252	GLIPR1
38241_at	1.31071	0.00289488	929.286	1.30165	0.0445758	904.565	0.460729	0.000278124	321.312	0.727087	0.0149081	503.826		0.0294		U90548	BTN3A3
229354_at	1.16436	0.0886389	48.5535	1.67821	0.30764	69.4171	0.621736	0.0969569	25.746	0.804627	0.109469	32.9704		0.0294		AB033060	PDCD6 ; AHRR
208792_s_at	1.39628	0.014259	1417.66	1.19457	0.00315321	1188.23	0.471615	0.000842415	471.011	0.756875	0.0501208	752.505		0.0294		M25915	CLU
203504_s_at	1.53288	0.00572411	1269.83	1.44851	0.0690621	1176.71	0.305841	0.00180486	249.219	0.614518	0.00432761	497.433		0.0294		NM_005502	ABCA1
228181_at	0.867921	0.0595894	145.88	0.801451	0.0633612	132.098	1.59879	0.114299	264.36	1.20343	0.141781	198.647		0.0294		AI553933	SLC30A1
222717_at	1.13115	0.0949823	2176.4	1.59676	0.0893422	3002.13	0.729778	0.0154465	1375.78	0.844648	0.1087	1594.85		0.0293		BF982174	SDPR
226810_at	1.19027	0.0515062	7533.62	1.44375	0.0537847	8947.05	0.499073	0.0297107	3110.14	0.792585	0.0650027	4912.98		0.0293		BE500942
205746_s_at	1.17573	0.00825282	318.364	1.22273	0.0779778	325.042	0.627128	0.0918111	168.619	0.791457	0.0591197	209.967		0.0293		U86755	ADAM17
209604_s_at	1.14464	0.0551564	296.933	1.67529	0.050226	425.543	0.579163	0.0142358	147.674	0.890229	0.0187293	225.509		0.0293		BC003070	GATA3
223398_at	0.85261	0.080145	986.538	0.667881	0.0636775	757.746	1.11585	0.0534209	1266.18	1.61353	0.133833	1823.41		0.0293		BC004500	C9orf89
213836_s_at	1.21506	0.0260818	1575.22	1.98931	0.0725929	2527.11	0.694846	0.00254661	885.738	0.719856	0.0861984	918.168		0.0293		AW052084	WIPI49
1558517_s_at	0.800535	0.0819934	39.7591	0.769017	0.170179	38.0558	1.77431	0.0123316	86.1793	1.23495	0.208627	60.4287		0.0291		CA773938
236656_s_at	2.21406	0.00898252	714.448	1.26672	0.0388828	400.667	0.703721	0.0650321	224.179	0.650396	0.0417721	205.491		0.029		AW014647
219926_at	0.573754	0.00112422	282.976	0.875423	0.00651798	423.004	1.1301	0.0121272	548.242	1.51555	0.0569149	730.954		0.0289		NM_022361	POPDC3
242094_at	1.85115	0.0526457	57.3729	1.13688	0.0657237	34.5636	0.547572	0.0867393	16.9114	0.800549	0.118571	24.4957		0.0288		AI949266
242100_at	1.33226	0.0434782	134.332	1.57398	0.0854981	155.576	0.708104	0.002383	70.1813	0.414688	0.0832828	41.6322		0.0286		AI076484	CSS3
238015_at	0.76923	0.0342295	322.673	0.843646	0.0173215	346.319	1.7812	0.0292379	734.207	1.25323	0.120482	515.459		0.0286		BE620598	LOC201725
203824_at	1.94475	0.0376635	125.082	1.27391	0.0243625	80.2811	0.266584	0.00550718	16.8701	0.62918	0.11244	40.1461		0.0286		NM_004616	TSPAN8
227620_at	0.784759	0.106961	55.9854	0.765375	0.0978747	53.4923	1.72231	0.139088	120.185	1.1648	0.0649034	80.6574		0.0286		AV721564
202341_s_at	0.777933	0.0120341	178.593	0.74416	0.0445852	167.653	1.27265	0.0643869	287.596	1.92698	0.0437637	432.291		0.0286		AA149745	TRIM2
210752_s_at	0.645915	0.0247829	36.2914	0.556184	0.21721	32.6694	1.52373	0.0689131	84.1916	1.28814	0.0926888	70.8428		0.0286		AF213666	MLX
218196_at	1.1546	0.00636143	689.419	1.69937	0.116064	996.242	0.71174	0.00296976	418.051	0.785839	0.063489	460.049		0.0286		NM_014028	OSTM1
211122_s_at	2.35142	0.0231185	175.067	1.18354	0.0179674	86.3227	0.530068	0.0586251	39.021	0.702363	0.122715	51.8613		0.0286		AF002985	CXCL11
204318_s_at	0.781557	0.00549927	292.544	0.754182	0.00869284	276.587	1.80238	0.050468	663.753	1.25095	0.0386292	457.756		0.0286		NM_016426	GTSE1
211990_at	1.32648	0.0290246	514.671	2.9197	0.0389731	1109.46	0.500753	0.0528578	191.962	0.701003	0.00121984	265.679		0.0282		M27487	HLA-DPA1
225166_at	0.855166	0.0126174	204.248	0.758718	0.00977302	177.503	1.69159	0.0675409	397.541	1.20618	0.0765796	281.996		0.028		AU158022	ARHGAP18
206271_at	1.35957	0.0649157	87.1954	1.14289	0.0384461	71.7926	0.650309	0.0917974	41.3524	0.857743	0.0364031	53.7541		0.0279		NM_003265	TLR3
1558815_at	1.57383	0.220741	72.5482	1.34486	0.157383	60.6232	0.521624	0.143401	24.2322	0.780955	0.0214755	34.8829		0.0277		BC035329	SORBS2
209642_at	0.810095	0.0299542	1311.86	0.736573	0.0260197	1168.13	1.67863	0.00479781	2671.43	1.1682	0.00881946	1846.98		0.0277		AF043294	BUB1
218883_s_at	0.73769	0.0189066	2294.72	0.691637	0.00237555	2107.33	2.01351	0.0640151	6161.6	1.28736	0.0449998	3914.64		0.0277		NM_024629	MLF1IP
215942_s_at	0.860106	0.0228681	159.469	0.686292	0.0606749	125.139	1.67562	0.0672423	305.69	1.13164	0.0150136	205.002		0.0277		BF973178	GTSE1
228816_at	1.64125	0.285094	84.4204	1.17272	0.0752914	58.4246	0.663891	0.127926	33.6893	0.789058	0.104764	39.4578		0.0274		AK022625	LOC92270
219572_at	1.42464	0.0905241	209.949	1.13462	0.00906308	163.422	0.598992	0.0575083	87.0733	0.860298	0.0139927	123.611		0.0274		NM_017954	CADPS2
219182_at	1.19286	0.051867	188.754	1.31316	0.0536072	203.611	0.770366	0.0833399	120.43	0.532016	0.0193095	82.2552		0.0273		NM_024533	CHST5
204081_at	0.836601	0.0667433	37.5923	0.567365	0.027891	24.9359	1.38605	0.138583	61.3596	1.15864	0.0664655	50.817		0.0273		NM_006176	NRGN
233085_s_at	1.12115	0.0187138	2547.7	1.58841	0.168672	3554.14	0.699679	0.0505486	1568.37	0.825055	0.0695967	1838.25		0.0273		AV734843	FLJ22833
1556209_at	1.21012	0.0970494	90.626	1.42496	0.186717	105.173	0.557157	0.0103277	40.9329	0.85753	0.0249666	62.6113		0.0273		CA447397	CLEC2B
223166_x_at	1.23151	0.067437	483.483	1.26521	0.0250575	486.157	0.707839	0.117689	276.406	0.639544	0.114825	248.847		0.0273		BC002945	C9orf86
208791_at	1.42559	0.079385	694.407	1.2503	0.15082	600.356	0.517701	0.042085	248.424	0.801609	0.0850566	383.161		0.0273		M25915	CLU
227375_at	1.23242	0.110035	1160.88	1.6465	0.249515	1529.12	0.763287	0.0589763	706.516	0.808109	0.0620925	742.742		0.0273		AA152232	DKFZP566D1346
218684_at	1.33143	0.0763772	1448.86	2.16155	0.0487427	2302.07	0.718385	0.0239088	768.208	0.672412	0.00609166	714.099		0.0273		NM_018103	LRRC8D
204820_s_at	1.30032	0.0378595	4461.45	1.31052	0.0194118	4403.05	0.464128	0.0134807	1565.81	0.717457	0.0192655	2404.78		0.0273		NM_006994	BTN3A3 ; BTN3A2
200831_s_at	0.707852	0.0452901	74.5588	0.81787	0.0599378	84.4942	1.3822	0.297143	145.938	2.04329	0.116976	210.286		0.0272		AA678241	SCD
204670_x_at	1.25201	0.0950644	451.351	2.46997	0.147355	871.875	0.534958	0.0417014	189.712	0.721477	0.110384	256.401		0.0272		NM_002125	HLA-DRB1
228734_at	0.493781	0.0520351	54.1076	0.810741	0.0375015	86.5882	1.49698	0.0995133	160.796	1.32719	0.191065	142.706		0.0271		BF447286	UBE2V2
201925_s_at	1.40559	0.0627575	6346.25	1.15854	0.0870795	5131.56	0.584836	0.0276607	2597.78	0.848403	0.0737212	3752.76		0.0271		NM_000574	DAF
55616_at	1.18504	0.0109152	129.105	1.69783	0.0379164	181.23	0.769285	0.0547007	82.5998	0.788553	0.0351304	84.0272		0.0269		AI703342	PERLD1
212973_at	0.707507	0.0624021	374.278	0.760458	0.0189817	392.894	2.01807	0.0327536	1046.63	1.27255	0.053376	656.168		0.0268		AI692341	RPIA
218723_s_at	0.719892	0.074876	35.1831	0.834917	0.00256926	39.7863	1.28569	0.130142	61.7853	1.98508	0.0929233	94.4602		0.0267		NM_014059	RGC32
214690_at	0.754186	0.0220883	146.579	0.820207	0.0234254	156.182	1.41175	0.0210899	269.823	1.48211	0.379926	290.214		0.0267		AA004579	TAF1B
209610_s_at	0.781307	0.124082	46.9838	0.75579	0.0634371	44.1685	1.69224	0.110707	99.1358	1.1574	0.0738521	67.3845		0.0267		BF340083	SLC1A4
212614_at	1.23273	0.0330025	1264.7	1.28066	0.0373452	1287.53	0.514003	0.0174806	518.781	0.744702	0.0533086	748.261		0.0266		BG285011	ARID5B
208891_at	0.784411	0.0557593	2244.52	0.505462	0.0235909	1414.18	1.27924	0.128068	3610.23	1.32076	0.118756	3697.29		0.0266		BC003143	DUSP6
217767_at	1.47247	0.107201	110.317	4.56724	0.232073	334.948	0.350534	0.0699449	26.3041	0.594852	0.0348266	43.5292		0.0266		NM_000064	C3
212062_at	0.776605	0.110363	79.762	0.445614	0.0879874	45.289	2.09148	0.233526	210.524	1.25094	0.155157	125.341		0.0265		AB014511	ATP9A
201286_at	0.505035	0.0601301	76.5927	0.795268	0.045307	117.621	1.50819	0.0946092	223.921	1.20738	0.0502651	177.951		0.0265		Z48199	SDC1
218783_at	0.627275	0.0572794	85.4819	0.709262	0.132672	95.9886	1.216	0.0212784	162.419	1.14885	0.00131052	152.434		0.0265		AL133049	C1orf73
225867_at	1.28674	0.133743	426.457	1.94175	0.04569	627.686	0.446266	0.0199353	144.983	0.838195	0.00144889	270.172		0.0265		BE741869	SLITL2
204590_x_at	0.702433	0.113893	59.6462	0.577932	0.144524	48.8912	1.385	0.144963	115.019	1.24157	0.0678585	101.965		0.0264		NM_022916	VPS33A
200904_at	1.16349	0.0742539	2265.32	1.67877	0.0980527	3202.68	0.698646	0.0175758	1335.99	0.871722	0.0358682	1657.07		0.0264		X56841	HLA-E
225611_at	0.736021	0.0470581	150.083	0.507396	0.0826643	102.54	1.28851	0.0753033	258.353	1.38487	0.0362925	275.569		0.0264		AI922968	MAST4
226033_at	0.718702	0.14694	49.7638	0.858716	0.0281332	57.2002	1.81745	0.0873672	121.58	1.22998	0.12387	82.0904		0.0263		AB033029	USP31
218748_s_at	0.604493	0.123767	77.3015	0.831359	0.0581215	102.472	1.58051	0.219785	196.768	1.21444	0.111207	149.525		0.0263		NM_006544	SEC10L1
209935_at	1.1661	0.0655025	358.807	1.8381	0.160792	555.022	0.619362	0.0279831	187.237	0.821968	0.072536	247.651		0.0263		AF225981	ATP2C1
239744_at	0.856108	0.016205	93.5199	0.657199	0.0413707	70.4758	1.69483	0.223821	183.503	1.16856	0.0417923	124.813		0.0263		AW151660	RGS3
241682_at	0.764095	0.142114	70.7473	0.768822	0.0182678	68.6825	1.40702	0.250598	127.96	1.14733	0.0667733	102.379		0.0263		BE873351	KLHL23
214211_at	1.22505	0.0373208	8134.42	1.82798	0.0229035	11888.3	0.706752	0.00655791	4614.66	0.781061	0.0300625	5069.92		0.0262		AA083483	FTH1
213421_x_at	0.727005	0.129835	107.311	0.411273	0.00957296	58.6429	1.51736	0.0348467	217.189	1.38401	0.282302	200.677		0.0261		AW007273	PRSS3
205479_s_at	0.799249	0.0649448	2142.67	0.623589	0.0342193	1635.83	1.82155	0.102362	4795.7	1.14411	0.0108398	2988.86		0.0261		NM_002658	PLAU
210958_s_at	0.836597	0.051093	38.9172	0.714399	0.171606	33.4172	1.59862	0.0583913	73.0697	1.20282	0.110635	54.8281		0.0261		BC003646	MAST4
210534_s_at	0.742611	0.152555	55.0756	0.632747	0.0569005	45.2999	1.17875	0.0905851	84.5806	1.22049	0.0897206	87.0146		0.026		BC002944	EPPB9
222872_x_at	1.19886	0.0984894	4586.97	1.6487	0.127159	6173.4	0.740694	0.00484888	2776.9	0.861542	0.0332197	3211.3		0.026		AU157541	FLJ22833
225728_at	1.83619	0.0375938	842.443	1.5428	0.033731	693.585	0.197566	0.0431738	91.0655	0.473217	0.0170362	212.281		0.026		AI659533	IPO9
210982_s_at	1.26934	0.0244072	380.564	2.74734	0.162247	808.392	0.457119	0.026048	134.965	0.715481	0.0383593	209.884		0.0259		M60333	HLA-DRA
227399_at	1.3881	0.183692	165.999	2.42205	0.037915	281.143	0.667362	0.101548	78.7318	0.763785	0.0185624	88.4467		0.0259		AI754423	VGL-3
218342_s_at	0.682956	0.170985	62.9303	0.822861	0.0353603	72.0993	1.48219	0.113076	130.6	1.25968	0.138595	110.646		0.0259		NM_024896	KIAA1815
227240_at	0.87321	0.0253729	83.2335	0.619754	0.077257	58.2856	1.19418	0.0972714	112.245	1.46812	0.040203	136.765		0.0259		AV703769	NGEF
242418_at	0.825566	0.0369368	57.003	0.578684	0.09326	39.6257	1.23921	0.107407	84.3674	1.45006	0.0899033	97.9444		0.0258		BE880892
225047_at	0.642709	0.114594	236.569	0.746925	0.171608	271.513	1.65964	0.340555	603.929	1.36904	0.354196	499.861		0.0258		AF113020	NUPL1
200878_at	1.36936	0.0657477	2323.3	1.78993	0.0653779	2974.74	0.330973	0.019619	552.619	0.679057	0.015532	1125.09		0.0258		AF052094	EPAS1
216074_x_at	1.37275	0.239165	718.907	2.23077	0.288165	1138.56	0.66522	0.133077	344.104	0.801484	0.0412729	405.091		0.0257		AK001727	KIBRA
221031_s_at	1.19776	0.0456722	346.443	1.43199	0.00896292	405.39	0.54735	0.042903	155.973	0.816548	0.029938	230.713		0.0255		NM_030817	DKFZP434F0318
1555022_at	0.73788	0.00642106	25.9483	0.733184	0.119116	25.5914	1.77195	0.116569	61.3929	1.16587	0.0269088	40.0688		0.0255		AF464736	RGS12
204990_s_at	0.818609	0.0395977	183.786	0.588476	0.00850609	129.336	1.14416	0.00329698	252.444	1.2781	0.0712456	280.561		0.0255		NM_000213	ITGB4
226814_at	1.55533	0.224851	185.021	4.30611	0.144803	496.65	0.463273	0.140436	55.7868	0.540937	0.102833	63.2653		0.0254		AI431730	ADAMTS9
219990_at	0.748711	0.0135414	352.38	0.711598	0.0247019	328.187	1.81455	0.10199	841.448	1.24326	0.00564603	571.631		0.0254		NM_024680	E2F8
1556211_a_at	1.90887	0.348953	170.474	1.25979	0.16287	109.498	0.785943	0.100125	68.4961	0.617904	0.0198656	53.1423		0.0254		N62827	AIG1
206170_at	1.22188	0.171727	824.529	1.87167	0.09805	1228.25	0.864588	0.0696502	570.352	0.570736	0.0289015	373.478		0.0254		NM_000024	ADRB2
221449_s_at	1.39434	0.0383427	1816.95	1.13944	0.0517831	1455.94	0.603648	0.0598322	776.826	0.833245	0.0747557	1064.9		0.0254		NM_030790	CDA08
209108_at	1.17704	0.0012613	315.438	1.32265	0.0547282	347.583	0.560997	0.0216896	147.955	0.803642	0.0203282	210.512		0.0253		AF053453	TSPAN6
215501_s_at	1.25174	0.0368704	1798.42	1.52693	0.00597447	2148.66	0.441407	0.0395137	625.752	0.732523	0.0504039	1030.48		0.0252		AK022513	DUSP10
1558507_at	1.46583	0.245703	209.732	1.94242	0.349801	273.193	0.747344	0.0101392	103.859	0.703755	0.0201487	97.194		0.0251		BI832220	C1orf53
1554696_s_at	0.778004	0.0225253	871.558	0.595153	0.0460957	655.062	2.2126	0.215144	2447.34	1.27702	0.0805075	1400.23		0.0251		AB077208	TYMS
204821_at	1.31345	0.101058	672.25	1.3774	0.0583948	689.613	0.470263	0.0285183	236.5	0.73558	0.0465606	367.677		0.025		NM_006994	BTN3A3
201942_s_at	1.15959	0.0340017	222.227	1.30038	0.106725	244.94	0.66971	0.0997742	127.461	0.841552	0.0317688	157.659		0.025		D85390	CPD
218953_s_at	1.53093	0.0620197	282.792	1.21703	0.0356019	220.218	0.794569	0.0231425	144.375	0.494276	0.0379205	89.4183		0.025		NM_024028	MGC3265
219920_s_at	0.843282	9.7417e-06	130.958	0.781289	0.0879321	119.638	1.55185	0.143989	237.918	1.16058	0.034861	176.202		0.025		NM_021971	GMPPB
230660_at	1.30564	0.0828716	682.613	1.26495	0.00987055	646.367	0.517941	0.0458213	266.916	0.751023	0.0231312	382.968		0.025		AU146709	SERTAD4
235298_at	1.26372	0.130196	63.0947	1.35228	0.0739406	65.927	0.621026	0.127973	31.0194	0.777289	0.0784344	37.9323		0.0249		AW194823	WDR27
223194_s_at	1.33443	0.268519	121.807	1.39957	0.169419	123.819	0.564925	0.0646095	50.0912	0.841679	0.060769	73.9042		0.0249		AL512737	C6orf85
227396_at	1.29141	0.000252734	6432.11	1.25197	0.0373031	6112.03	0.532322	0.032578	2611.76	0.750367	0.0336677	3655.49		0.0247		AI631833
242029_at	1.55201	0.0836756	160.022	1.33214	0.103658	134.835	0.719261	0.0465957	72.9849	0.411035	0.00351057	41.3665		0.0247		N32832	FNDC3B
224734_at	0.839829	0.0216506	375.084	0.771597	0.0723495	338.942	1.69343	0.049675	744.27	1.2042	0.0679352	526.307		0.0247		N92507	HMGB1
223533_at	0.777711	0.0150168	123.625	0.735024	0.0293943	114.557	1.76417	0.0415927	275.856	1.234	0.0271715	191.703		0.0247		AL136919	LRRC8C
205563_at	0.609328	0.0780135	119.148	0.784254	0.0038687	149.144	2.36603	0.0251717	451.826	1.32698	0.120909	252.716		0.0244		NM_002256	KISS1
219758_at	1.21629	0.0728023	117.839	1.59082	0.276448	153.049	0.782538	0.0688831	74.7107	0.743886	0.0612077	70.5537		0.0244		NM_024926	FLJ12571
231428_at	1.2152	0.0551277	198.187	1.29015	0.0753543	206.353	0.62069	0.0514109	99.7807	0.838424	0.00022235	133.514		0.0243		BE502947	TXNDC5
206698_at	0.802397	0.0572615	111.308	0.561175	0.000245781	76.1017	2.21659	0.0363338	301.82	1.25617	0.12426	170.758		0.0242		NM_021083	XK
228667_at	1.15987	0.0634605	157.218	1.54818	0.00726317	205.345	0.655671	0.135852	89.0039	0.812538	0.0851497	108.068		0.0242		AI733330	AGPAT4
234975_at	0.819006	0.0553757	123.262	0.702771	0.139038	105.424	1.33463	0.186923	198.923	1.20288	0.0819449	176.962		0.0242		BE544748	GSPT1
213422_s_at	1.21035	0.026567	69.0443	1.92654	0.261283	108.66	0.577611	0.147846	33.4637	0.772796	0.0420316	43.1388		0.0242		AW888223	MXRA8
226338_at	0.805004	0.0955223	276.442	0.763128	0.0752029	255.957	1.22033	0.133793	411.813	1.5295	0.249331	516.053		0.0241		AA604382	TMEM55A
213316_at	1.37163	0.10922	62.2643	2.19446	0.071565	97.2981	0.28874	0.0588779	13.1208	0.649083	0.0795354	28.8967		0.0239		AL050154	KIAA1462
241017_at	0.755502	0.112862	34.9834	0.86466	0.0400754	38.804	1.35564	0.297024	62.3422	1.42023	0.158876	63.8972		0.0239		AA779927	TBC1D8
228494_at	0.558832	0.190179	44.7304	0.640142	0.0661838	48.0419	1.24635	0.0181883	93.4188	1.52851	0.035772	113.819		0.0239		AI888150
227945_at	0.837577	0.080219	131.825	0.722202	0.00793346	110.916	1.47362	0.200294	229.088	1.1457	0.069227	175.808		0.0239		BE882538	TBC1D1
224976_at	0.720364	0.0646535	38.1725	0.62384	0.0302919	32.2742	1.97731	0.25309	103.342	1.23976	0.0277995	63.9242		0.0239		R37335	NFIA
219688_at	1.14319	0.0846093	88.864	1.63695	0.152553	124.828	0.591599	0.0157633	45.1003	0.832359	0.100307	63.4859		0.0239		NM_018190	BBS7
243444_at	1.20381	0.038036	76.2085	1.90614	0.152757	118.535	0.783327	0.0488294	48.8367	0.638308	0.0533236	39.614		0.0238		AI221894	SRD5A2L
226630_at	0.813862	0.00708207	337.721	0.756478	0.0401372	307.925	1.74627	0.0408286	713.091	1.24464	0.0675082	505.46		0.0238		BF062175	C14orf106
206451_at	1.17891	0.0197862	366.81	1.29145	0.0161817	393.584	0.791997	0.0473596	242.863	0.691854	0.118705	213.355		0.0236		NM_018138	FLJ10560
203501_at	1.20044	0.138591	50.9934	1.63395	0.0974033	67.6362	0.727539	0.1232	30.5686	0.754151	0.161286	31.7684		0.0235		NM_006102	PGCP
236453_at	1.26047	0.100089	118.305	1.88126	0.298117	174.416	0.447571	0.00379157	41.1765	0.805254	0.0296733	73.6419		0.0234		AW243154	LOC441422
233058_at	0.649093	0.108552	39.7965	0.862309	0.0223398	51.1599	1.59433	0.0913845	95.1381	1.17643	0.0631138	69.7027		0.0232		BG169945	MCLC
231311_at	0.690634	0.0799449	53.2664	0.465951	0.0799958	35.5142	1.46723	0.0256576	110.657	1.23858	0.0134477	92.7981		0.0231		AA725246	SPTBN2
205296_at	0.758626	0.0367662	451.656	0.733055	0.163595	436.9	1.85548	0.215458	1093.08	1.30263	0.237782	769.116		0.0231		AL365505	RBL1
237025_at	0.63064	0.0442172	30.7836	0.684082	0.191749	33.8249	1.20574	0.106979	57.967	1.36983	0.0505721	65.2472		0.0231		AI127738
241763_s_at	1.56514	0.0131332	1702.67	3.60794	0.0154269	3844.9	0.410065	0.00221182	438.75	0.439948	0.00791669	467.702		0.0231		BF244402
237716_at	1.46418	0.156064	301.78	1.24561	0.1369	251.816	0.604924	0.0765857	122.891	0.860298	0.0227144	172.458		0.0231		AA699673	C9orf3
238532_at	1.36267	0.292785	71.1098	1.26608	0.0127689	63.4036	0.706303	0.134956	36.0944	0.804541	0.0867542	40.4204		0.0231		AI125562	DPF3
243264_s_at	1.42866	0.032051	57.8038	1.42968	0.243509	57.4847	0.543684	0.219324	23.1217	0.605938	0.00424636	23.9544		0.0231		AI634652	SGK3 ; C8orf44
217821_s_at	0.760563	0.0393944	85.4892	0.834737	0.00394493	91.8237	1.75592	0.163374	194.653	1.33766	0.191015	148.263		0.023		AF118023	WBP11
238688_at	1.67743	0.268805	208.003	1.21382	0.123251	146.539	0.790522	0.105932	96.24	0.513745	0.0569043	61.9006		0.023		AI521618	TPM1
228303_at	0.566126	0.0807139	23.4856	0.791651	0.0102291	31.8854	1.30016	0.106691	52.7201	2.09778	0.434057	85.9845		0.023		AW014155	GALNT6
244350_at	0.702095	0.157867	50.4978	0.665213	0.0834727	46.0761	1.3241	0.116631	91.649	1.13013	0.00453302	77.4564		0.023		N33403
209680_s_at	0.798601	0.0669468	252.116	0.652324	0.0958177	203.34	1.76081	0.156454	546.965	1.16816	0.0369358	359.45		0.0228		BC000712	KIFC1
212558_at	0.860186	0.0365668	99.6676	0.598886	0.0435452	68.1036	1.184	0.0846587	135.133	1.4674	0.0286052	166.067		0.0228		BF508662	SPRY1
239863_at	1.17171	0.040105	83.9794	1.90442	0.0329298	133.629	0.584611	0.0196592	41.2151	0.805742	0.0598498	56.546		0.0228		AI939363
200810_s_at	1.42741	0.0777678	6033.42	1.32319	0.0264192	5474.15	0.669556	0.0326356	2782.94	0.410878	0.013627	1695.94		0.0228		NM_001280	CIRBP
241864_x_at	1.29318	0.0537031	186.833	2.5523	0.533237	368.256	0.633942	0.116341	91.5698	0.480626	0.153829	70.984		0.0227		AW025980
212908_at	1.1529	0.0348699	769.006	1.35904	0.132845	892.222	0.650719	0.0743226	429.247	0.859571	0.0215942	560.259		0.0227		AK022530	DNAJC16
218978_s_at	1.09968	0.0186467	250.796	1.46283	0.119137	327.956	0.600318	0.0452258	134.977	0.811279	0.101763	182.166		0.0226		NM_018586	SLC25A37
227943_at	1.22347	0.039984	194.336	1.18523	0.00998647	184.374	0.776408	0.0469492	121.535	0.593159	0.0255855	92.1242		0.0226		AI798680	HIST2H2AA
238465_at	1.16929	0.043155	154.425	1.29872	0.0305289	168.009	0.767166	0.100025	100.361	0.614161	0.0700315	79.7405		0.0226		AI265933	MGC33648
225373_at	1.35773	0.0295517	151.99	1.26564	0.0538465	138.924	0.478955	0.0313779	52.8228	0.693868	0.0881166	76.4846		0.0225		BE271644	C10orf54
223217_s_at	1.28191	0.117746	509.399	2.0681	0.334605	812.718	0.448679	0.0913378	177.994	0.763229	0.0643637	296.298		0.0223		BE646573	NFKBIZ
238067_at	1.27248	0.0682074	117.26	1.38279	0.151361	125.324	0.607122	0.148186	56.576	0.745021	0.0473835	67.1093		0.0223		AW172431	FLJ20298
205156_s_at	1.31512	0.064467	153.287	1.39193	0.0168303	158.713	0.531659	0.0948969	61.8778	0.72257	0.0247317	82.2201		0.0222		NM_020039	ACCN2
235408_x_at	1.17	0.0402093	107.076	1.65492	0.246769	149.824	0.65323	0.0374043	58.8313	0.793293	0.0730781	71.1924		0.0222		AW058673	ZNF117
241443_at	0.849458	0.0610145	51.5635	0.623475	0.0655998	37.1775	1.26839	0.197558	76.3269	1.32077	0.0449175	78.1511		0.0222		AW304871
231136_at	1.47738	0.0710533	402.191	1.27545	0.0818721	340.608	0.51474	0.0602438	138.54	0.776488	0.0267568	206.491		0.0222		AI087792
201280_s_at	1.34407	0.0164062	589.479	1.4767	0.000238001	634.388	0.403814	0.0310323	174.603	0.656647	0.0154095	281.458		0.0221		NM_001343	DAB2
235782_at	1.12633	0.0453166	94.6672	1.41854	0.012508	116.738	0.614498	0.0693699	51.0557	0.803672	0.107893	66.5425		0.0221		BF432875
40016_g_at	0.788283	0.0431341	74.0828	0.509223	0.00831255	46.8331	1.3544	0.203422	126.315	1.31474	0.0576355	120.705		0.022		AB002301	MAST4
230643_at	0.816566	0.0314197	157.899	0.517891	0.0374575	98.3288	1.18908	0.0382839	226.218	1.87257	0.163479	354.95		0.022		BE220265
232573_at	1.48511	0.0351513	267.285	3.89961	0.00310162	687.468	0.430683	0.108222	78.6355	0.434887	0.0457829	76.8994		0.022		AL389956	FBXO32
220240_s_at	1.12563	0.00304878	191.959	1.4341	0.0917566	240.116	0.66414	0.106984	112.701	0.833659	0.0426983	139.096		0.022		NM_017905	TMCO3
201673_s_at	0.679264	0.0256974	39.6615	0.860016	0.0735479	49.3582	1.36388	0.350084	80.5984	1.73459	0.0846281	99.031		0.022		NM_002103	GYS1
242313_at	1.6339	0.0858405	226.645	1.44023	0.0964089	195.855	0.336015	0.0351302	45.9864	0.618345	0.0336026	83.802		0.022		BG284890
213092_x_at	0.678605	0.000641248	1011.18	0.690598	0.0064477	1008.14	2.01517	0.0444889	2954.77	1.34456	0.0423116	1958.63		0.0219		AW241779	DNAJC9
225411_at	0.649851	0.0155457	491.834	0.745547	0.0618741	554.339	1.26929	0.0818593	946.885	1.92768	0.223003	1434.62		0.0219		AI769794	FLJ14681
204288_s_at	1.80667	0.367143	139.661	1.5033	0.0920015	111.977	0.24549	0.0447345	18.5966	0.550117	0.0346236	40.8678		0.0218		NM_021069	SORBS2
200811_at	1.41589	0.126979	1657.85	1.42528	0.0839732	1632.28	0.650922	0.0522026	749.079	0.383859	0.0150939	437.988		0.0218		NM_001280	CIRBP
229163_at	0.747578	0.020411	48.5536	0.831251	0.023952	52.8876	1.31216	0.181115	84.4909	1.48995	0.233009	95.623		0.0218		N75559	CAMK2N1
201513_at	0.577972	0.0429651	197.529	0.7832	0.0747545	262.745	1.32552	0.0420572	444.887	1.14056	0.00182694	380.017		0.0216		AI659180	TSN
203725_at	1.29842	0.0302824	6657.6	1.26164	0.0386395	6338.32	0.751541	0.0244657	3790.09	0.538435	0.0176896	2698.02		0.0216		NM_001924	GADD45A
202589_at	0.798412	0.0180044	5133.99	0.637271	0.00279869	4014	1.92863	0.010937	12197.8	1.22729	0.0447428	7715.42		0.0216		NM_001071	TYMS
217127_at	1.25134	0.0727539	942.425	1.32711	0.0504055	977.815	0.537069	0.0182835	397.382	0.763825	0.0536131	562.409		0.0215		AL354872	CTH
222880_at	1.18206	0.0823516	53.8569	1.52106	0.168567	68.1304	0.700745	0.178691	32.2266	0.720889	0.0788246	32.1979		0.0215		AF135794	AKT3
210115_at	0.760725	0.100184	301.801	0.702789	0.0840554	273.026	1.67253	0.0816581	648.207	1.13972	0.00656797	438.426		0.0215		L05096	RPL39L
232035_at	1.2007	0.0408341	117.318	1.7512	0.0146747	167.506	0.70615	0.0236158	67.8374	0.766834	0.0696383	73.4644		0.0209		BE740761	HIST1H4H
201755_at	0.641549	0.0579841	44.4209	0.862504	0.0476695	58.3812	1.49236	0.134568	101.631	1.1556	0.0691822	78.0451		0.0209		NM_006739	MCM5
212399_s_at	0.82141	0.0595246	421.911	0.61922	0.0732073	313.137	1.23089	0.120046	623.055	1.30263	0.113798	654.783		0.0209		D50911	VGLL4
209490_s_at	1.23651	0.0571241	218.502	1.24451	0.0734096	215.674	0.58366	0.0616366	101.858	0.763314	0.0610472	132.106		0.0209		AF020543	PPT2
235871_at	1.37283	0.261129	88.9647	1.67681	0.210034	105.574	0.529928	0.0492745	33.3965	0.852332	0.00882219	53.1043		0.0209		AA088857	LIPH
221964_at	1.17981	0.0891295	114.019	1.36559	0.0991339	129.228	0.743464	0.0184631	70.4536	0.716667	0.172563	69.3341		0.0209		AI591305	TULP3
219577_s_at	1.38435	0.0609456	307.824	1.17938	0.098634	257.674	0.630891	0.0539383	138.314	0.848449	0.0641851	184.731		0.0209		NM_019112	ABCA7
204835_at	0.648604	0.0540703	172.204	0.568239	0.00167005	147.362	2.36205	0.0853756	615.287	1.35155	0.0575953	349.935		0.0209		NM_016937	POLA
213411_at	1.2487	0.0312695	40.3241	2.08604	0.407089	67.2271	0.576371	0.0274734	18.32	0.635725	0.134677	20.4944		0.0208		AW242701	ADAM22
243927_x_at	0.677527	0.0554089	53.8772	0.842047	0.0418711	65.4234	1.78604	0.0564322	139.272	1.2186	0.108618	94.7139		0.0208		AI636247	KIAA1429
238932_at	1.38768	0.217264	46.5622	2.41382	0.123127	78.5874	0.601159	0.148496	20.1597	0.76995	0.040246	25.0036		0.0207		AA810263
221804_s_at	0.740769	0.0392437	616.326	0.788539	0.0323817	642.63	1.24834	0.0720592	1021.82	1.71167	0.123799	1393.58		0.0207		BE565675	FAM45B ; FAM45A
205822_s_at	0.741485	0.00213656	54.2686	0.672498	0.0756485	48.5332	1.29607	0.0490618	93.3506	1.69191	0.390655	124.05		0.0207		NM_002130	HMGCS1
220189_s_at	1.24617	0.0713855	934.828	1.34146	0.139698	990.085	0.555895	0.0622515	411.887	0.784978	0.0372623	575.276		0.0206		NM_014275	MGAT4B
212310_at	1.2141	0.0806526	128.389	1.7494	0.0813248	181.082	0.825534	0.0188442	85.724	0.717708	0.135262	75.3179		0.0206		D87742	KIAA0268 ; UNQ6077 ; LOC440751
239024_at	0.759786	0.0261462	75.3276	0.731904	0.0421977	71.14	1.22876	0.0152256	119.734	1.69668	0.122913	164.685		0.0205		AI478771	ZNF148
205226_at	0.860944	0.0388182	44.1766	0.698763	0.0639948	35.2527	1.43261	0.392963	74.6709	1.76065	0.0267692	88.224		0.0205		NM_006207	PDGFRL
202532_s_at	0.840703	0.0259029	632.167	0.816477	0.0576311	602.469	1.58353	0.0916652	1172.89	1.29257	0.182443	958.567		0.0203		BC000192	DHFR
203827_at	1.12116	0.00457457	1267.26	1.60444	0.0137405	1776.62	0.572901	0.026235	637.415	0.82113	0.0601913	909.261		0.0203		NM_017983	WIPI49
242417_at	1.69546	0.0121938	389.413	1.51859	0.198087	344.666	0.348129	0.0297758	78.8921	0.649379	0.0160966	145.794		0.0203		AI690465	LOC283278
203505_at	1.38824	0.10486	2185.53	1.49731	0.0523398	2302.99	0.415493	0.00360128	641.372	0.682733	0.0291412	1047.86		0.0203		AF285167	ABCA1
229169_at	1.79461	0.344758	96.7629	1.29089	0.13543	67.4134	0.710267	0.11822	37.5092	0.725349	0.0762931	37.7883		0.0203		AW024437	TTC18
227379_at	0.780609	0.00323861	85.0616	0.543457	0.0170141	58.0461	2.27041	0.1299	243.651	1.28732	0.0733408	137.3		0.0203		AI734993	OACT1
222857_s_at	1.23047	0.0401277	51.1668	2.00987	0.529113	84.5355	0.515128	0.0672978	21.25	0.626331	0.165675	26.2763		0.0203		AF160967	KCNMB4
208191_x_at	1.57491	0.117971	145.632	3.43784	0.0231399	310.444	0.432916	0.023987	39.2958	0.499951	0.0371823	45.1497		0.0202		NM_002780	PSG4
214786_at	1.35617	0.023121	128.17	1.18143	0.0367966	109.419	0.610556	0.0760308	57.1322	0.795082	0.0577186	73.6069		0.0202		AA361361	MAP3K1
242786_at	0.666542	0.127019	132.599	0.678596	0.158323	133.551	1.28658	0.147342	249.093	1.45133	0.12295	278.515		0.0202		AI521166	SBF2
209682_at	1.26602	0.00712068	1193.53	1.49078	0.0258978	1376.94	0.45715	0.0334573	424.826	0.716009	0.0246561	659.93		0.0202		U26710	CBLB
224076_s_at	0.761132	0.00776403	78.885	0.795181	0.0302477	80.8042	1.45932	0.214894	150.21	1.32132	0.157287	134.736		0.0202		AF255649	WHSC1L1
208972_s_at	0.828497	0.0617614	997.145	0.650429	0.0455176	767.115	1.69634	0.094973	2005.95	1.16697	0.0610528	1371.04		0.0202		AL080089	ATP5G1
239680_at	0.680899	0.0130456	140.387	0.751857	0.0274797	151.909	1.80339	0.244731	369.266	1.56259	0.398641	324.488		0.0202		AI220472	FLJ12973
201117_s_at	1.4807	0.117784	1504.83	1.57613	0.190235	1574.41	0.276155	0.0146424	275.552	0.53036	0.0945949	533.016		0.0202		NM_001873	CPE
222549_at	1.22994	0.10474	70.8546	1.72533	0.0586363	97.1337	0.587341	0.0541538	33.339	0.868365	0.00175151	48.731		0.0202		AF101051	CLDN1
225666_at	0.840188	0.0302715	238.189	0.6641	0.0266888	184.493	1.26582	0.145738	354.869	1.87937	0.000476529	520.396		0.0202		D80480	FLJ14624
200770_s_at	1.18379	0.0198411	1786.26	1.24189	0.0563811	1837.82	0.625336	0.0510748	930.686	0.793949	0.0409213	1172.09		0.0201		J03202	LAMC1
202330_s_at	0.852347	0.0115342	1775.4	0.697889	0.0338791	1425.39	1.72041	0.014317	3524.63	1.2031	0.0691137	2452.55		0.0201		NM_003362	UNG
206067_s_at	1.25206	0.00834053	394.302	1.576	0.10804	487.259	0.425343	0.00912054	131.799	0.716175	0.0390518	220.715		0.0201		NM_024426	WT1
1555812_a_at	0.812499	0.0779881	101.808	0.700975	0.156982	87.8032	1.66472	0.179566	205.391	1.34233	0.264848	166.741		0.0201		AF498927	ARHGDIB
225056_at	2.01428	0.108109	54.8096	1.27876	0.212934	34.523	0.612105	0.0600623	16.4321	0.742999	0.158097	20.1673		0.0201		AB037810	SIPA1L2
224225_s_at	1.26188	0.15241	51.2965	1.46121	0.00442931	57.8167	0.536764	0.0137201	21.3276	0.796623	0.0803485	31.6015		0.0198		AF218365	ETV7
1558233_s_at	0.70763	0.086601	316.728	0.69422	0.127151	306.755	1.38915	0.243662	616.462	1.5929	0.404443	712.341		0.0198		CA337502	ATF1
203180_at	1.30525	0.101398	88.9724	2.13323	0.0105231	141.969	0.760192	0.0312179	50.8243	0.627591	0.071585	41.9216		0.0198		NM_000693	ALDH1A3
1570482_at	0.728406	0.000671712	27.3753	0.708068	0.0236065	26.0822	1.89073	0.0591282	69.9148	1.33192	0.0656448	48.9753		0.0198		AF318340
232155_at	0.839125	0.015806	31.8433	0.693699	0.143128	26.3043	1.26666	0.128645	47.4874	1.4781	0.0342007	54.8225		0.0198		AK023113	KIAA1618
207723_s_at	1.62432	0.0452485	467.813	1.5024	0.0853667	424.542	0.312979	0.00910872	88.6647	0.572927	0.00748206	161.212		0.0198		NM_002261	KLRC3
239582_at	0.696993	0.126909	24.7078	0.703911	0.00662048	24.0344	1.25476	0.0920357	43.1092	1.93596	0.169533	66.1757		0.0198		AW514654	PML
205379_at	0.628122	0.0753692	215.736	0.799999	0.0152806	267.528	1.27391	0.0658959	428.06	1.24278	0.0596837	414.898		0.0197		NM_001236	CBR3
235834_at	1.24933	0.15879	147.253	1.48846	0.185617	171.994	0.824687	0.0711128	95.3304	0.761405	0.016511	87.0832		0.0197		BF063186	CALD1
225225_at	1.17506	0.027819	2262.97	1.40325	0.0257277	2647.66	0.558535	0.0161778	1058.14	0.795783	0.0548491	1500.76		0.0196		BF791544	OIP5
230336_at	0.557183	0.0191612	56.3185	0.358085	0.109543	36.9518	1.51678	0.0966419	151.112	1.69288	0.0309313	167.169		0.0196		AW665278	C2orf27
205352_at	1.7405	0.0353139	422.031	1.24153	0.0684878	295.38	0.433914	0.00472633	103.482	0.743073	0.0781487	176.991		0.0196		NM_005025	SERPINI1
225381_at	1.24936	0.00645096	3522.93	1.34073	0.0285946	3704.43	0.53922	0.015058	1496.49	0.751865	0.00519051	2071.75		0.0196		AW162210	LOC399959
207069_s_at	1.66085	0.107306	354.409	1.3584	0.069527	283.685	0.403002	0.00461265	84.3944	0.703881	0.00538705	146.418		0.0195		NM_005585	SMAD6
214108_at	1.24813	0.202522	59.0896	1.55746	0.210637	72.0476	0.7172	0.198454	34.1283	0.54319	0.00302393	24.8332		0.0194		AI346181	MAX
208886_at	0.823482	0.0194431	433.27	0.589344	0.0643444	305.514	1.18448	0.027967	613.021	1.46271	0.0527343	752.168		0.0194		BC000145	H1F0
233176_at	1.46529	0.0166867	64.1155	1.65309	0.372601	72.6192	0.335736	0.0969206	15.0376	0.573488	0.0932331	24.8415		0.0193		AK024243
235610_at	0.724463	0.0469915	216.081	0.819541	0.0248824	239.005	1.69131	0.160562	497.499	1.25107	0.100057	364.917		0.0193		AI590659	LOC91801
229674_at	1.23502	0.0666858	314.529	1.1734	0.0184632	292.268	0.603153	0.0378988	151.061	0.758861	0.0819887	189.627		0.0192		AL035414	SERTAD4
234932_s_at	0.86594	0.00960237	63.872	0.767928	0.0980746	55.953	1.22243	0.102533	88.952	1.49625	0.19284	108.711		0.0191		AK026028	CDCP1
233504_at	1.67187	0.00632063	689.865	2.86108	0.00969482	1156.6	0.0848411	0.00571571	34.5288	0.327951	0.0064232	132.262		0.0191		AA629020	C9orf84
203124_s_at	1.27384	0.0728376	800.146	1.83446	0.0857454	1128.51	0.706882	0.0394288	436.703	0.745878	0.04941	458.255		0.019		NM_000617	SLC11A2
222262_s_at	0.771113	0.0930077	43.969	0.857233	0.011383	47.5172	1.32147	0.208445	74.3562	1.7288	0.0861453	95.6961		0.0189		AL137750	ETNK1
203889_at	1.2541	0.0235644	2631.67	2.28421	0.0219307	4695.62	0.75175	0.0172902	1551.76	0.423877	0.0117344	869.415		0.0189		NM_003020	SGNE1
229907_at	1.19992	0.0824809	84.3484	1.51425	0.0458343	104.035	0.646606	0.208796	46.6224	0.568156	0.0170139	38.9383		0.0189		AW058634	SLC18A2
202619_s_at	1.14977	0.016275	4039.56	1.67852	0.0332631	5778.13	0.58654	0.0524511	2033.82	0.817903	0.0471845	2812.4		0.0189		AI754404	PLOD2
201506_at	1.32668	0.0479987	12656.7	1.75265	0.0778471	16391	0.68493	0.0346522	6430.58	0.37958	0.0262066	3545.09		0.0188		NM_000358	TGFBI
232893_at	1.10441	0.00499001	46.3919	1.50837	0.00982293	62.0733	0.719544	0.16562	30.438	0.599639	0.0553717	24.7202		0.0188		AL137370	LMBRD2
222878_s_at	0.482603	0.0938623	34.5314	0.748937	0.0906947	51.9999	1.27184	0.122703	88.3529	1.9087	0.200626	131.902		0.0188		AI656232	OTUB2
209648_x_at	0.693968	0.133215	352.953	0.658218	0.153282	330.024	1.26982	0.113095	626.284	1.5337	0.175605	753.003		0.0188		AL136896	SOCS5
219017_at	0.738814	0.0659989	157.854	0.795813	0.00687935	166.013	1.30695	0.120349	274.714	1.83424	0.0731	381.957		0.0188		NM_018638	ETNK1
203409_at	0.801813	0.0797463	241.733	0.787235	0.0238466	231.633	1.51584	0.181013	450.382	1.25406	0.148674	370.356		0.0187		NM_000107	DDB2 ; LHX3
209109_s_at	1.15724	0.0282849	394.495	1.48771	0.0369968	496.942	0.566971	0.0158463	190.123	0.818638	0.0505654	273.152		0.0187		U84895	TSPAN6
202555_s_at	1.1792	0.0469532	1185.18	1.41821	0.0688141	1397.43	0.589602	0.021713	582.821	0.829225	0.0367842	814.701		0.0187		NM_005965	MYLK
226082_s_at	0.639248	0.061971	284.702	0.775125	0.0785155	338.608	1.22236	0.0825769	534.283	1.20714	0.0194111	523.263		0.0187		AW513629	SFRS15
209846_s_at	1.35407	0.00602398	1531.46	1.30094	0.000644869	1441.48	0.471831	0.0265802	525.554	0.672343	0.0268411	743.628		0.0187		BC002832	BTN3A2
241879_at	1.3907	0.0485004	574.843	1.24873	0.0218363	505.516	0.679573	0.088195	278.245	0.485629	0.0432516	196.823		0.0187		AW511222
224036_s_at	1.16432	0.0653885	299.529	1.45262	0.0880591	366.025	0.739766	0.0164343	186.915	0.710452	0.172116	183.273		0.0186		AF063592	LMBR1
230258_at	1.27462	0.209432	130.218	1.28662	0.0865	127.521	0.720325	0.178375	73.474	0.678727	0.0254731	66.9822		0.0186		AI277316	GLIS3
216237_s_at	0.740957	0.04758	195.432	0.718651	0.0153268	185.434	1.79337	0.204854	467.137	1.35809	0.157845	351.723		0.0186		AA807529	MCM5
219641_at	0.631749	0.172754	54.015	0.599964	0.0968977	49.2628	1.50552	0.0931321	122.696	1.20475	0.0276817	97.421		0.0186		NM_017996	DET1
52975_at	0.890027	0.00849153	42.6573	0.728601	0.0896591	34.4758	1.54474	0.149626	73.1177	1.27133	0.184258	60.1456		0.0186		AA534894	C9orf28
241365_at	1.34771	0.0648171	134.822	1.50857	0.218234	149.102	0.410286	0.00153206	40.316	0.694894	0.0203196	67.8578		0.0186		AA002140
1554057_at	1.50509	0.00287949	327.438	1.16063	0.0533101	247.597	0.650679	0.101789	140.763	0.820338	0.0684055	174.976		0.0186		BC017347	ASH1L
224560_at	1.26753	0.0209214	8560.2	1.27091	0.0534093	8416.4	0.587177	0.0307262	3904.41	0.775223	0.00610257	5115.79		0.0186		BF107565	TIMP2
219381_at	1.2552	0.0420505	107.081	1.72137	0.0438407	143.85	0.761999	0.0237684	63.9368	0.729884	0.0334406	60.8889		0.0186		NM_023073	FLJ13231
212488_at	1.19903	0.0753265	1184.77	1.54917	0.139745	1503.57	0.783399	0.0861006	764.183	0.828542	0.0441235	799.792		0.0186		N30339	COL5A1
235428_at	1.72529	0.00278342	150.347	1.21684	0.00575052	103.883	0.742495	0.0450878	63.7353	0.68552	0.0021492	58.3741		0.0185		H78106
203917_at	0.662674	0.0923795	248.41	0.75427	0.0237532	274.751	1.28605	0.0661958	470.549	2.01459	0.03732	731.687		0.0185		NM_001338	CXADR
228964_at	1.45245	0.0823187	55.8376	2.92032	0.0543176	109.788	0.45691	0.00163249	17.2451	0.595329	0.0313319	22.353		0.0184		AI692659	PRDM1
238711_s_at	0.752917	0.0321199	59.5717	0.722141	0.0103131	55.9178	1.23998	0.0259592	96.4265	1.62203	0.154573	125.839		0.0184		AI669304	ZNF148
230383_x_at	1.50785	0.212006	157.022	1.30927	0.112487	132.852	0.566421	0.134418	59.1384	0.746486	0.0500566	75.4653		0.0184		AA133285
244187_at	1.9831	0.119574	99.6537	1.2456	0.0831862	61.3579	0.808031	0.0262441	39.9115	0.559203	0.0407702	27.4892		0.0184		AA053853	SATL1
224416_s_at	1.2091	0.0520421	296.778	1.63439	0.0535464	392.731	0.765339	0.0248088	184.621	0.774264	0.0649698	186.154		0.0183		AF358829	MED28
203286_at	0.791462	0.058651	139.912	0.714392	0.0232235	123.492	1.18042	0.0330598	204.826	1.5943	0.125763	275.592		0.0183		NM_014901	RNF44
201870_at	0.764121	0.0469857	315.969	0.663972	0.0612657	269.755	1.78844	0.101371	727.209	1.2102	0.0229067	488.328		0.0183		NM_006809	TOMM34
218584_at	1.5778	0.157994	276.158	1.21011	0.0799381	207.069	0.828588	0.0376661	142.132	0.730522	0.0397409	124.571		0.0183		NM_024549	FLJ21127
1554026_a_at	0.682179	0.145784	17.5099	0.552672	0.130417	13.9836	2.19047	0.17409	54.3236	1.29416	0.143392	31.998		0.0183		BC041694	MYO10
218719_s_at	0.764069	0.0884636	107.06	0.603149	0.0829373	83.0947	1.68237	0.124065	231.012	1.14722	0.00442984	156.148		0.0182		NM_022770	FLJ13912
206785_s_at	1.26457	0.0184686	329.895	2.25098	0.0191729	575.204	0.368034	0.0160239	94.4836	0.707631	0.0447753	180.725		0.0182		NM_002260	KLRC1 ; KLRC2
214331_at	0.742128	0.101608	40.1688	0.806117	0.0573023	42.435	1.43945	0.221142	76.6779	1.18462	0.0510979	62.0947		0.0181		AI796813	TSFM
201655_s_at	1.23226	0.0437715	561.845	2.0078	0.0849799	897.346	0.503852	0.00239258	225.885	0.79294	0.0175879	353.211		0.0179		M85289	HSPG2
1553603_s_at	0.806415	0.0171707	73.945	0.646409	0.0727216	58.4256	1.25968	0.0580928	113.664	1.24204	0.0677111	111.408		0.0178		NM_022374	ARL6IP2
233614_at	1.54465	0.152453	92.1432	1.28018	0.0592005	74.4994	0.450839	0.0525424	26.468	0.699886	0.0741153	40.7981		0.0178		AU145361	CBLB
211417_x_at	1.28115	0.0391925	92.6703	1.2614	0.0761596	89.5352	0.627023	0.0646879	44.8043	0.799659	0.0126189	56.5129		0.0178		L20493	GGT1
228067_at	0.73878	0.0297327	51.5946	0.401045	0.0613971	27.7469	1.35843	0.134566	93.6556	2.30736	0.229673	158.125		0.0178		AW249666	MGC42367
236471_at	0.789282	0.0521389	496.473	0.639399	0.0692542	395.196	1.30245	0.155394	810.087	1.82614	0.287244	1133.32		0.0178		AI949827	NFE2L3
227070_at	1.70012	0.0721352	71.1125	1.49787	0.267774	62.3161	0.477296	0.149881	20.4748	0.667749	0.0725047	27.4306		0.0178		W63754	GLT8D2
228353_x_at	0.795865	0.0775443	102.185	0.630773	0.0764896	79.4764	1.65184	0.162761	208.658	1.1749	0.0530418	146.775		0.0178		AA233308	STS-1
219155_at	0.523001	0.0455677	44.3339	0.730512	0.056053	60.6554	1.35273	0.10814	112.723	1.23965	0.0285828	102.374		0.0178		NM_012417	PITPNC1
1555419_a_at	1.43606	0.0286894	912.002	1.24322	0.11071	776.619	0.606211	0.0901122	382.387	0.790789	0.0687239	492.493		0.0177		BC016828	ASAH1
204063_s_at	0.621279	0.0945873	26.1345	0.789963	0.0145973	32.2241	1.39638	0.0376417	57.1901	1.23575	0.0411421	50.2987		0.0177		NM_014683	ULK2
218370_s_at	0.73544	0.0730505	287.56	0.776172	0.052101	296.749	1.29949	0.137094	500.041	1.83686	0.0158358	698.822		0.0176		NM_022753	S100PBPR
214101_s_at	1.30189	0.104893	355.552	1.84238	0.0124018	491.123	0.707336	0.0482523	189.841	0.775532	0.0227224	206.285		0.0175		BG153399	NPEPPS
208209_s_at	1.3825	0.0350347	1148.55	1.52499	0.0474615	1241.64	0.384071	0.0133856	313.92	0.617232	0.0339566	501.712		0.0175		NM_000716	C4BPB
212489_at	1.37364	0.0433069	2545.96	2.05199	0.09366	3728.23	0.645284	0.0232792	1177.1	0.622499	0.0089764	1127.2		0.0174		AI983428	COL5A1
231146_at	0.599228	0.0719513	111.051	0.644491	0.0752629	117.017	1.28854	0.0123566	233.417	2.16427	0.0238237	389.45		0.0174		AI300541	FAM24B
201889_at	1.27502	0.0680622	13678.7	1.23846	0.146564	13080.3	0.637558	0.060273	6750.3	0.80413	0.0901157	8468.62		0.0174		NM_014888	FAM3C
201116_s_at	2.03527	0.000492675	1212.34	1.49415	0.10366	874.147	0.26274	0.0106925	154.031	0.561299	0.0429192	327.635		0.0174		AI922855	CPE
241412_at	1.1959	0.0477287	112.658	1.85574	0.0544895	171.15	0.549977	0.0994916	51.6585	0.731545	0.111798	68.0523		0.0174		AI620677	BTC
226278_at	0.729766	0.0175672	500.395	0.732252	0.0594325	493.199	1.56968	0.244297	1071.87	1.44746	0.268565	985.811		0.0174		AI150224	DKFZp313A2432
228469_at	1.31063	0.0434376	124.478	1.91416	0.00500814	177.971	0.67676	0.0317656	63.2267	0.691003	0.039959	64.1847		0.0172		BF431902	PPID
243356_at	0.852184	0.0383443	73.5147	0.647511	0.0645813	54.9635	1.63884	0.0272411	138.993	1.19348	0.0882479	100.795		0.0172		N34972
229019_at	0.619974	0.0383448	24.2583	0.657343	0.183443	26.0714	1.20196	0.0639818	46.2376	1.46143	0.0563515	55.7944		0.0171		AI694320	ZNF533
222450_at	0.618297	0.0461347	442.487	0.815219	0.0374255	570.88	1.75358	0.162174	1236.02	1.21125	0.0666211	846.29		0.0171		AL035541	TMEPAI
221497_x_at	0.547616	0.0248681	194.113	0.782009	0.0449867	271.694	1.23616	0.0662317	430.918	1.35755	0.170958	473.349		0.0168		BC005369	EGLN1
213256_at	1.14598	0.0185072	738.625	1.53418	0.0689426	969.77	0.782962	0.0851619	498.918	0.547639	0.0106502	344.972		0.0168		AW593996	2013-03-03
224975_at	0.79504	0.0733964	140.333	0.578678	0.0348919	99.7586	1.26513	0.145643	220.212	1.37812	0.00964191	236.579		0.0168		AB037860	NFIA
222164_at	1.16166	0.037495	431.993	1.61081	0.0777874	587.266	0.776918	0.093223	285.888	0.597365	0.0858772	219.236		0.0168		AU145411	FGFR1
217729_s_at	0.745784	0.0402733	143.293	0.677263	0.0349502	127.491	1.31041	0.101639	247.99	1.85794	0.137618	349.353		0.0168		NM_001130	AES
231121_at	0.564171	0.0116158	44.3232	0.817059	0.0493886	62.9707	1.41405	0.0697255	109.407	1.48463	0.41769	118.183		0.0168		N72151	HPS3
235273_at	1.20071	0.0197092	115.594	1.79898	0.0481837	169.681	0.776981	0.0408203	73.6869	0.631075	0.104123	60.1525		0.0166		AI674107	DYX1C1
201279_s_at	1.36175	0.0673032	213.899	1.44516	0.0431419	222.293	0.528242	0.108524	83.0889	0.671255	0.0318566	103.045		0.0165		BC003064	DAB2
226264_at	1.17442	0.0674793	304.567	1.46524	0.0420848	371.951	0.614847	0.0467067	157.007	0.830666	0.0584393	210.727		0.0164		AL137432	SUSD1
210105_s_at	1.2372	0.0916824	520.3	1.75955	0.0678465	723.866	0.663988	0.031934	274.267	0.849411	0.00152767	348.26		0.0164		M14333	FYN
234628_at	1.48244	0.0071079	64.8548	1.24888	0.141189	53.8786	0.688104	0.0798783	29.7859	0.700337	0.167484	30.7618		0.0164		AK027027	RAB28
225803_at	1.39282	0.0196509	2134.27	1.99714	0.191136	3012.27	0.276357	0.0214109	417.565	0.574125	0.0504905	862.862		0.0164		AW006123	FBXO32
238421_at	0.673122	0.136978	44.0842	0.531172	0.00179395	33.3752	1.32154	0.104801	83.5901	1.22995	0.0528254	77.1587		0.0164		N86386	MNAB
209641_s_at	1.26057	0.122631	189.725	1.51756	0.111029	223.471	0.537128	0.0179073	79.2185	0.7942	0.0594625	116.638		0.0164		AF009670	ABCC3
235573_at	0.638175	0.0178658	45.5974	0.614068	0.0517707	43.133	2.06636	0.178833	145.815	1.35372	0.0217841	94.5064		0.0163		AL536101	HSPH1
226478_at	0.650826	0.0556961	102.844	0.799472	0.072071	123.727	1.60329	0.227062	250.857	1.2095	0.0873677	186.491		0.0162		BF540749	TM7SF3
242835_s_at	1.6705	0.189816	251.439	1.607	0.135913	236.499	0.335233	0.125246	52.302	0.493147	0.0289179	72.2479		0.0161		AW772084
206079_at	0.664548	0.00699721	24.0441	0.741902	0.111634	26.5801	1.79992	0.00986466	64.0566	1.21979	0.0837199	43.2302		0.0161		NM_001821	CHML
223991_s_at	1.16466	0.00719545	431.548	1.50076	0.0314885	544.88	0.585168	0.0375085	213.626	0.821047	0.0211948	297.391		0.0161		AF130059	GALNT2
209833_at	1.20878	0.0890417	237.501	1.31681	0.0979938	253.631	0.713022	0.150675	140.251	0.737682	0.0135552	141.336		0.0161		U79115	CRADD
221589_s_at	1.70198	0.0667074	1291.34	1.32556	0.129853	988.78	0.75007	0.0244439	559.65	0.771499	0.0256589	571.761		0.0161		AW612403	ALDH6A1
205530_at	1.23872	0.0571401	556.83	1.54399	0.024685	679.514	0.545345	0.000804462	240.938	0.807243	0.00976035	354.324		0.0161		NM_004453	ETFDH
217833_at	0.79223	0.0068851	573.351	0.558881	0.00415507	396.218	1.9519	0.0181559	1389.36	1.23382	0.0334306	872.765		0.0161		AL520908	SYNCRIP
204639_at	1.33663	0.155273	98.5603	2.05268	0.0100073	147.403	0.676957	0.122606	49.5273	0.438261	0.107185	32.2896		0.0161		NM_000022	ADA
227655_at	1.44561	0.284911	67.4754	1.3431	0.243414	61.3386	0.645716	0.0301742	29.1552	0.743505	0.123859	33.7686		0.0159		AI631964
219874_at	1.57009	0.241662	374.075	2.85256	0.0256791	658.766	0.255856	0.0261922	59.5928	0.623961	0.0269722	143.866		0.0159		NM_024628	SLC12A8
238587_at	0.69135	0.0104077	201.077	0.605438	0.0113135	172.528	2.23999	0.127251	641.605	1.49134	0.208888	427.853		0.0158		AI927919	STS-1
235557_at	0.805276	0.0377608	485.345	0.76446	0.0539768	452.196	1.62368	0.105996	963.419	1.26016	0.109001	744.231		0.0158		AW082827	LOC150763
225962_at	0.71462	0.0740934	63.8625	0.736325	0.154695	65.5531	1.21471	0.126101	106.769	1.64192	0.0464594	142.768		0.0157		AI199541	ZNRF1
201455_s_at	1.31611	0.0428444	1452.14	1.44491	0.0170543	1561.47	0.503955	0.0303574	547.531	0.716895	0.00907301	772.719		0.0157		AJ132583	NPEPPS
200069_at	0.783535	0.0350742	578.026	0.758486	0.0191421	547.971	1.63458	0.0479675	1185.52	1.27534	0.0987045	921.489		0.0157		AI656011	SART3
213800_at	1.44933	0.142299	209.47	1.24612	0.0369131	175.765	0.530495	0.0521163	75.4116	0.760385	0.0293019	107.013		0.0157		X04697	CFH
238491_at	1.54271	0.0659199	59.3382	1.24965	0.00586216	47.0576	0.566142	0.170983	22.2666	0.639026	0.0155082	24.0084		0.0157		BF241692
215388_s_at	2.01805	0.0365457	1503.71	1.4274	0.108415	1044.51	0.319996	0.0165078	234.867	0.628772	0.0463246	458.97		0.0157		X56210	CFH ; CFHL1
204948_s_at	3.26798	0.440738	2332.53	1.68251	0.136577	1170.98	0.399326	0.0175063	278.271	0.416623	0.0305783	288.97		0.0157		NM_013409	FST
224618_at	1.21723	0.0338653	842.713	1.67763	0.0397081	1137.48	0.766187	0.0485068	522.742	0.707296	0.0391162	478.99		0.0157		BF059136
216033_s_at	1.25212	0.0613928	111.622	1.72435	0.131249	150.916	0.735015	0.0696401	64.6392	0.720268	0.0352031	62.757		0.0157		S74774	FYN
213308_at	0.775148	0.0595322	42.2598	0.760748	0.0733494	40.6901	1.31322	0.161148	70.6502	1.78114	0.0037975	94.5676		0.0157		BF435773	SHANK2
226640_at	1.21774	0.0529345	311.817	1.40843	0.0445002	353.27	0.658264	0.101003	167.426	0.812205	0.0215289	203.15		0.0157		AA015606	LOC221955
237269_at	0.78675	0.0626745	34.2207	0.568193	0.00390976	24.1248	1.29818	0.160558	55.7143	1.26199	0.10328	53.628		0.0156		AW452823	MDS1
208926_at	1.21055	0.0884134	1869.8	1.44445	0.102594	2186.68	0.605719	0.0550279	921.435	0.815311	0.0572738	1230.74		0.0155		U84246	NEU1
203108_at	1.4908	0.00276697	2025.15	1.36911	0.079871	1825.38	0.460746	0.038088	617.41	0.676099	0.031539	898.398		0.0154		NM_003979	GPRC5A
219083_at	0.803492	0.0179984	519.4	0.710735	0.0274296	450.418	1.73416	0.0817379	1103.41	1.29482	0.122635	821.348		0.0154		NM_018130	SHQ1
236489_at	1.47402	0.0533124	807.158	3.6884	0.0569302	1977.95	0.30768	0.0238341	166.061	0.56215	0.0159321	300.794		0.0154		AI282097
236718_at	0.774182	0.0471915	50.7067	0.68795	0.0397033	44.144	1.82608	0.0351543	117.506	1.30445	0.134546	83.8106		0.0154		AI278445
202765_s_at	1.2922	0.0241317	199.543	1.78397	0.244188	272.433	0.665597	0.0633121	101.484	0.686414	0.0205154	103.612		0.0154		AI264196	FBN1
224797_at	1.22636	0.106035	1198.39	1.58421	0.233755	1525.85	0.641496	0.0341107	615.102	0.8123	0.0604314	774.583		0.0154		AB037797	ARRDC3
207980_s_at	1.21121	0.0137516	487.685	1.49126	0.0805901	589.023	0.536715	0.0265579	212.759	0.778667	0.0234525	306.494		0.0152		NM_006079	CITED2
225917_at	0.787534	0.00342229	649.756	0.571954	0.0489334	463.896	1.22147	0.0125022	991.288	1.43783	0.0564715	1160.15		0.0152		AA766897
201847_at	1.20702	0.00114035	2748.97	1.44456	0.0645815	3226.63	0.558195	0.0676161	1258.54	0.761517	0.0319493	1696.15		0.0152		NM_000235	LIPA
229606_at	0.61084	0.0314132	688.019	0.423797	0.0139138	467.169	1.37958	0.022804	1526.37	1.41775	0.0130404	1557.98		0.0149		AI827550	PPP3CA
1570469_at	1.90405	0.0829444	1138.52	1.30653	0.0115053	764.446	0.63364	0.0392052	372.793	0.691814	0.0129912	403.798		0.0149		BC017988
239552_at	0.867692	0.00336038	77.5403	0.662035	0.0755604	58.3454	1.55312	0.132224	137.086	1.3718	0.272436	122.093		0.0148		BF059479	FLJ14712
209879_at	1.35327	0.165696	75.448	1.73838	0.086642	94.445	0.59482	0.137756	33.1833	0.787845	0.0136408	42.6416		0.0148		AI741056	SELPLG
231233_at	1.25484	0.0607858	47.8215	1.35929	0.0662073	50.7407	0.531041	0.00186066	19.8783	0.712169	0.0873999	26.6753		0.0147		AI382195	LOC388727
203417_at	1.38111	0.109766	594.539	1.81366	0.228439	769.003	0.666516	0.0132158	281.489	0.688083	0.0351385	289.026		0.0146		NM_017459	MFAP2
236855_at	0.729996	0.0850591	32.0206	0.769628	0.00857829	32.8773	1.2024	0.0221775	51.5832	1.64079	0.0685747	69.9708		0.0146		R43204	C10orf85
242244_at	1.66005	0.119545	92.2522	1.18319	0.00503233	64.2239	0.73306	0.0843474	40.1821	0.693662	0.0794635	37.794		0.0145		R11654	DDAH1
239146_at	1.5771	0.0903598	313.872	3.86811	0.047753	752.727	0.320163	0.0155758	62.6061	0.510357	0.000223615	99.0559		0.0143		AI634844	C3orf4
226348_at	0.704574	0.0405158	316.521	0.781765	0.00527133	343.609	1.2518	0.0394943	552.588	1.7112	0.00834321	750.208		0.0143		AK026764
221185_s_at	1.2955	0.0136626	161.138	1.27812	0.0644712	155.96	0.656616	0.118874	81.5188	0.653686	0.0526446	79.7		0.0143		NM_025111	IQCG
222396_at	0.707259	0.00175242	2096.59	0.670275	0.0279821	1948.45	1.89274	0.122616	5528.21	1.3858	0.0984603	4024.04		0.0143		AF060925	HN1
205968_at	0.530647	0.00489296	31.0569	0.55669	0.020681	31.9349	1.61127	0.202624	93.3956	2.54549	0.0326563	145.572		0.0143		NM_002252	KCNS3
203452_at	1.31277	0.120533	102.205	1.36129	0.069628	103.597	0.650696	0.139009	50.6681	0.59611	0.075568	45.5364		0.0142		NM_012200	B3GAT3
219848_s_at	1.25841	0.00451084	987.395	2.18104	0.044126	1676.98	0.466574	0.0136003	360.191	0.705234	0.039786	541.618		0.0141		NM_014650	ZNF432
1555989_at	1.62629	0.0786668	455.519	1.23018	0.0864603	338.149	0.56164	0.0431476	154.978	0.804943	0.0468655	220.476		0.0141		AA890373	DAAM1
202078_at	0.842984	0.0348521	1508.56	0.67119	0.0251206	1176.9	1.63349	0.0827186	2876.31	1.21322	0.0957021	2126.59		0.0141		NM_003653	COPS3
217540_at	0.458763	0.0279115	60.159	0.684703	0.090994	88.5053	1.29476	0.0783394	167.012	1.57287	0.0408753	201.177		0.0141		AA721025
200783_s_at	0.572624	0.00364343	480.641	0.540127	0.0186933	444.455	2.3361	0.0507927	1928.97	1.49201	0.0699805	1225.17		0.0141		NM_005563	STMN1
223556_at	0.728876	0.0334368	139.498	0.774484	0.0259725	145.092	1.67167	0.059688	314.562	1.2755	0.0789186	238.697		0.0141		AF155827	HELLS
226666_at	1.50287	0.0610913	1755.79	1.26765	0.0540201	1451.2	0.540895	0.0229374	621.599	0.77856	0.00659574	888.313		0.014		BG434703	DAAM1
218094_s_at	0.583913	0.0641758	213.784	0.743231	0.0278339	265.374	1.35307	0.0505155	484.913	1.26047	0.0324655	448.688		0.014		NM_018478	C20orf35
206237_s_at	1.2558	0.0302591	68.2446	1.68468	0.142698	90.0132	0.717345	0.0547677	38.4311	0.687009	0.00571733	36.478		0.0138		NM_013957	NRG1
204881_s_at	1.32105	0.0619156	5635.12	1.56786	0.0671576	6553.17	0.478171	0.0373471	2009.72	0.717443	0.0216086	2989.45		0.0138		NM_003358	UGCG
227623_at	1.4745	0.0551692	797.828	3.284	0.0422814	1740.15	0.561737	0.017606	299.038	0.352956	0.00542751	186.553		0.0138		H16409
219395_at	0.775505	0.0744102	58.3081	0.750108	0.0538955	55.1816	1.26198	0.121368	93.3266	1.58393	0.176538	116.605		0.0138		NM_024939	RBM35B
235198_at	1.22446	0.0162731	293.176	1.71651	0.0716201	402.877	0.70364	0.00628524	165.706	0.705345	0.0820126	166.121		0.0138		AV713913	OSTM1
213327_s_at	0.757263	0.035369	334.49	0.776424	0.0417438	335.968	1.59527	0.135663	695.049	1.28361	0.107591	555.267		0.0138		AI820101	USP12
206632_s_at	0.690627	0.0439636	415.674	0.630471	0.0167845	371.249	1.9755	0.0190814	1167.76	1.35816	0.097759	799.587		0.0137		NM_004900	APOBEC3B
207096_at	1.60291	0.153069	186.257	4.06724	0.216552	461.767	0.193802	0.0599984	23.082	0.499661	0.0411944	56.7062		0.0136		NM_006512	SAA4
1560265_at	1.73911	0.255163	97.5926	1.35345	0.0680525	73.7755	0.706808	0.00600403	38.6428	0.434073	0.0539721	23.7564		0.0136		BQ434382	GRIK2
203348_s_at	0.751557	0.093962	115.205	0.676451	0.0373631	101.046	1.61234	0.0882912	241.697	1.16671	0.017671	173.564		0.0136		BF060791	ETV5
212099_at	1.37502	0.145594	137.609	1.47264	0.0675726	143.838	0.588183	0.157882	59.4659	0.639864	0.0478111	62.4444		0.0136		AI263909	RHOB
229679_at	1.5407	0.245956	82.5458	1.3419	0.209536	70.4851	0.648857	0.0374546	33.8481	0.834371	0.0154474	43.1923		0.0135		AI870880	FLJ40142
240467_at	0.735849	0.00576731	34.6563	0.632676	0.00861275	29.1909	1.26891	0.010589	58.7781	1.77086	0.161974	81.8379		0.0135		AA947873
209260_at	0.583391	0.0443034	54.6423	0.77788	0.0796052	71.5574	1.41803	0.00467404	130.325	1.26831	0.137461	116.459		0.0135		BC000329	SFN
225278_at	1.20699	0.0266046	685.658	1.60009	0.0744944	891.44	0.758486	0.058685	424.819	0.718517	0.0228181	398.988		0.0135		BF593382	PRKAB2
201288_at	0.71094	0.0315444	334.256	0.735468	0.0539121	339.473	1.62034	0.0604373	749.146	1.20935	0.000600157	555.201		0.0133		NM_001175	ARHGDIB
230795_at	1.41148	0.0444342	179.83	1.18437	0.0307924	147.839	0.687307	0.145934	87.8522	0.695427	0.0497973	86.7784		0.0133		AI828075	HIST2H4
232290_at	1.76386	0.0271231	112.223	1.29638	0.106698	81.0734	0.526728	0.0671832	33.1934	0.780765	0.0245698	48.5526		0.0132		BE815259	GPCR5A
203325_s_at	1.33916	0.0198816	8804.71	1.95753	0.0151845	12606.8	0.674805	0.00574758	4363.17	0.599455	0.00187935	3850.57		0.0131		AI130969	COL5A1
202149_at	1.20231	0.0622889	1045.99	1.74278	0.0556495	1483.58	0.562634	0.0136609	480.904	0.774309	0.0801821	660.74		0.0131		AL136139	NEDD9
222538_s_at	0.633492	0.0785886	252.267	0.392439	0.0361743	152.726	1.4685	0.199528	575.959	1.6812	0.0671753	650.273		0.013		AW467472	APPL
204105_s_at	1.69964	0.115332	89.445	1.61349	0.152327	83.4121	0.350095	0.159666	19.6325	0.383813	0.00244625	19.7001		0.013		NM_005010	NRCAM
243290_at	1.21893	0.0570727	105.527	1.67821	0.0711861	142.255	0.659141	0.0373229	56.1226	0.830383	0.00636447	70.1534		0.0129		AV700541	KIBRA
226663_at	2.01117	0.0609219	572.043	1.36529	0.0858183	381.132	0.647451	0.0670761	181.93	0.693441	0.0181571	192.75		0.0129		BE670056	ANKRD10
203071_at	1.42937	0.127154	198.371	1.50574	0.0278589	204.068	0.456174	0.0768176	62.85	0.620488	0.0679372	84.3466		0.0129		NM_004636	SEMA3B
212158_at	1.4812	0.0314365	549.073	1.30962	0.0151704	475.57	0.475017	0.0561035	174.245	0.65526	0.0485046	237.997		0.0127		AL577322	SDC2
221893_s_at	0.677709	0.112476	137.45	0.781072	0.00398783	153.283	1.26936	0.0238658	250.124	1.3191	0.123471	259.296		0.0127		N32831	ADCK2
235003_at	0.651765	0.0923124	70.7773	0.63951	0.167569	69.5326	1.79803	0.106539	190.29	1.26755	0.0954484	133.471		0.0127		AI249980	UHMK1
229170_s_at	1.78156	0.0850028	205.74	1.21517	0.0683853	137.595	0.600448	0.0338258	68.2306	0.740741	0.103982	84.313		0.0127		AW024437	TTC18
226500_at	1.29554	0.0560621	260.559	1.28815	0.0766848	254.112	0.658702	0.118376	132.11	0.719882	0.0206763	141.433		0.0125		AI806872	ZNF651
211028_s_at	0.619494	0.13623	27.7902	0.752055	0.0102724	32.3442	1.41791	0.201229	61.7725	1.39829	0.155946	60.3411		0.0125		BC006233	KHK
201555_at	0.762318	0.0314987	1887.59	0.661932	0.0175	1605.37	1.70185	0.101275	4148.16	1.24297	0.0380093	3006.91		0.0125		NM_002388	MCM3
208796_s_at	0.785031	0.00600811	1279.17	0.62688	0.0208414	1001.26	1.21211	0.00317802	1942.65	1.72986	0.0465312	2755.22		0.0125		BC000196	CCNG1
212331_at	0.703072	0.00927106	349.902	0.52859	0.11237	263.147	1.39013	0.106829	682.748	1.4856	0.201201	728.971		0.0125		X76061	RBL2
231832_at	1.34757	0.103307	431.414	1.73316	0.201764	545.234	0.682774	0.0171134	214.389	0.703212	0.0468941	219.75		0.0125		AI890347	GALNT4
229086_at	1.70528	0.0227417	394.915	1.23211	0.00924544	279.536	0.584061	0.11033	135.179	0.764693	0.0123052	173.063		0.0124		AW298597	LOC148898
212305_s_at	1.2197	0.032232	256.402	1.41024	0.134209	291.739	0.672649	0.125335	141.232	0.752197	0.0578046	154.924		0.0124		AK025122	KIAA0268 ; UNQ6077 ; LOC440751
209894_at	1.39571	0.0451948	2580.12	1.41135	0.0174883	2554.45	0.439341	0.0227255	799.652	0.606047	0.0413496	1096.6		0.0124		U50748	LEPR
55872_at	1.2546	0.0330254	527.601	1.57924	0.0663288	650.804	0.492504	0.0397917	204.175	0.722545	0.0535596	297.603		0.0124		AI493119	GM632
227115_at	1.41362	0.197241	235.683	1.82879	0.0879753	296.482	0.45516	0.0216801	74.1025	0.745375	0.023112	120.432		0.0124		AW291331	LOC399951
203758_at	1.47133	0.093576	338.57	1.28556	0.00995727	289.344	0.520887	0.0734105	118.746	0.705137	0.0189757	158.346		0.0124		AV729484	CTSO
215617_at	0.771952	0.027715	28.015	0.629097	0.0954027	22.6162	1.67358	0.227987	60.2074	1.24648	0.0475583	44.2141		0.0123		AU145711
227928_at	0.683167	0.0520949	88.4757	0.661937	0.00695823	83.7807	1.76668	0.0843954	224.689	1.28355	0.0208617	162.062		0.0123		AI224977	FLJ20641
228914_at	0.585835	0.0542271	152.494	0.797505	0.0258513	202.739	1.19726	0.021213	305.425	1.53358	0.0134871	388.651		0.0123		AI769673
228080_at	1.26449	0.0402741	2346.69	1.3702	0.0168045	2490.63	0.603793	0.0555932	1105.81	0.763502	0.0115379	1384.26		0.0123		BE856341	LOC143903
209459_s_at	1.45621	0.147097	159.015	2.88008	0.16535	306.841	0.366474	0.0504362	39.4715	0.637049	0.0445075	67.7641		0.0123		AF237813	ABAT
231406_at	1.40084	0.00889613	511.762	1.34314	0.102108	482.14	0.536878	0.0269138	193.091	0.731584	0.0229798	261.266		0.0122		AW205664	LOC401394 ; LOC402578
203324_s_at	1.2277	0.0800608	17908.2	1.30358	0.118473	18654.3	0.621838	0.055085	8939.83	0.779652	0.067275	11127.2		0.0121		NM_001233	CAV2
230493_at	0.557465	0.0255667	269.617	0.776294	0.0140049	367.38	1.29521	0.088806	616.526	1.47344	0.0550447	695.95		0.0121		AW664964	TMEM46
212613_at	1.35019	0.0639372	940.861	1.35266	0.0523444	923.414	0.522425	0.00996702	357.806	0.706771	0.00540076	480.862		0.0121		AI991252	BTN3A2
237252_at	1.325	0.136897	93.3743	1.85244	0.113262	127.513	0.486856	0.031026	33.6443	0.759203	0.0439912	52.1201		0.0121		AW119113	THBD
231963_at	1.54974	0.223472	158.845	1.34511	0.168153	134.882	0.656815	0.142346	66.9909	0.595685	0.112157	60.111		0.0121		BG111938
213088_s_at	0.688841	0.0180444	1520.73	0.703306	0.0450725	1524.14	1.73553	0.0672607	3769.9	1.29344	0.0439576	2791.24		0.0121		BE551340	DNAJC9
236396_at	1.41499	0.0966412	57.0733	1.4597	0.185544	58.0104	0.545666	0.111242	22.0115	0.710016	0.00321599	27.9307		0.0119		AW051952
230193_at	1.58249	0.44215	123.652	1.88821	0.0585918	139.743	0.686731	0.0981859	51.465	0.660173	0.000601141	48.7064		0.0119		AI479075	WDR66
228390_at	1.46777	0.0249563	355.925	1.87848	0.00500136	446.242	0.292659	0.0078621	69.8161	0.534214	0.0223023	126.695		0.0119		AA489100
210757_x_at	1.32558	0.0647959	227.244	1.4052	0.0353657	235.87	0.558478	0.0725323	94.7889	0.704721	0.032157	118.061		0.0119		AF188298	DAB2
202503_s_at	0.657632	0.0209834	2219.25	0.541333	0.0184534	1789.58	2.15651	0.00320674	7153.39	1.36546	0.0451604	4501.81		0.0119		NM_014736	KIAA0101
208892_s_at	0.792814	0.0366079	1447.68	0.573676	0.0237572	1025.65	1.41891	0.0834004	2550.52	1.31765	0.157983	2364.93		0.0118		BC003143	DUSP6
231688_at	2.36171	0.181218	53.7669	2.50972	1.23196	61.3049	0.367226	0.0214253	8.21293	0.367382	0.0195285	8.15638		0.0117		AW337833
227742_at	0.666512	0.0281255	400.452	0.562732	0.0188128	331.222	1.43399	0.136	850.164	2.12681	0.225021	1254.6		0.0116		AI638295	CLIC6
209897_s_at	1.7998	0.0876011	729.521	1.31435	0.132443	524.189	0.745415	0.063122	297.821	0.680486	0.0552228	270.14		0.0115		AF055585	SLIT2
200728_at	0.774655	0.0157532	5066.68	0.615061	0.0300646	3945.84	1.25393	0.0453374	8069.83	1.33058	0.0170702	8503.85		0.0115		BE566290	ACTR2
205854_at	1.37987	0.172531	334.463	1.32637	0.04399	312.97	0.60747	0.106531	145.815	0.743912	0.0363714	175.175		0.0115		AK024246	TULP3
212727_at	0.606843	0.0153783	50.1047	0.529232	0.0144678	42.8068	1.38048	0.00289596	112.065	2.09587	0.139812	169.379		0.0113		AB033058	DLG3
229653_at	1.45438	0.0294915	63.9039	1.45215	0.139588	62.7884	0.539221	0.111076	23.7422	0.668267	0.0119867	28.6883		0.0113		AA514634	FLJ10979
225759_x_at	0.55643	0.1621	20.0435	0.537463	0.0478431	18.344	1.57677	0.0143939	53.839	1.36424	0.104648	46.4021		0.0113		AK023828	CLMN
228471_at	0.543216	0.137164	50.9608	0.591226	0.00377503	52.6749	1.42477	0.124486	127.858	1.37073	0.00750442	121.808		0.0112		AA744636	LOC91526
209919_x_at	1.34798	0.0701327	89.9788	1.4185	0.059596	92.754	0.641813	0.0745122	42.4089	0.57143	0.101099	37.8072		0.0111		L20490	GGT1
235656_s_at	1.36877	0.125659	66.2551	1.98282	0.08672	93.6655	0.684741	0.0208249	32.471	0.656313	0.0890931	31.1822		0.0111		AI435514
219450_at	1.36181	0.00384513	144.865	1.9031	0.0650083	198.432	0.389546	0.0672253	41.3982	0.637778	0.00423423	66.2981		0.0111		NM_018302	FLJ11017
208962_s_at	0.734868	0.0104019	349.658	0.560356	0.0232639	261.447	1.33701	0.0851731	626.744	1.29872	0.0177098	603.889		0.0111		BE540552	FADS1
223159_s_at	1.22913	0.0726307	1688.48	1.63956	0.128589	2210.54	0.629751	0.0501236	851.982	0.809915	0.0307896	1086.4		0.011		BC000101	NEK6
236725_at	1.32624	0.0485804	175.778	2.02065	0.0421858	262.317	0.572851	0.0239218	74.6924	0.721285	0.000141094	93.3719		0.011		H09245	KIBRA
227963_at	1.65005	0.0260197	296.228	1.21335	0.0199374	213.43	0.798611	0.00776897	141.037	0.660449	0.00140826	115.856		0.0108		BF515913	FLJ35696
236026_at	0.640124	0.0026706	33.2594	0.593886	0.00511312	30.2303	1.8689	0.212799	96.0517	1.4073	0.0510451	71.4918		0.0107		AA160529	GPATC2
225711_at	0.508024	0.0101902	215.985	0.638615	0.0725724	267.529	1.36475	0.00879293	570.578	1.32072	0.0361817	548.726		0.0107		AA654338	ARL6IP6
228693_at	0.679703	0.148547	77.1537	0.514371	0.015213	56.0084	1.36653	0.228845	151.223	1.51504	0.052714	164.579		0.0107		AI681307	C3orf6
227526_at	0.725542	0.035784	40.9101	0.524236	0.013043	28.9421	1.36219	0.131021	75.7794	2.07468	0.249626	115.005		0.0107		AU151222	CDON
208607_s_at	1.81404	0.0841193	6229.42	4.76424	0.327825	16050.2	0.0617232	0.0008132	208.322	0.266123	0.0019447	892.312		0.0106		NM_030754	SAA1 ; SAA2
219885_at	1.33521	0.0599857	597.786	1.2759	0.0715219	560.15	0.630058	0.051732	278.038	0.788993	0.004538	344.918		0.0104		NM_018042	FLJ10260
204633_s_at	0.709212	0.00484749	87.4339	0.552231	0.0560282	67.0532	1.36337	0.0798681	165.551	1.39727	0.0260769	168.355		0.0104		AF074393	RPS6KA5
213110_s_at	1.28069	0.0375674	495.705	2.03372	0.0628244	771.126	0.50876	0.0498563	194.378	0.693643	0.0602253	263.2		0.0103		AW052179	COL4A5
227061_at	1.60309	0.181442	111.11	1.25483	0.0886599	84.9199	0.729997	0.0950063	49.8573	0.715017	0.0287268	48.1936		0.0103		AI088063
243606_at	0.604333	0.0678033	89.1091	0.789895	0.0110443	113.485	1.23332	0.0348406	177.991	1.4881	0.179996	214.79		0.0103		BE883167
201764_at	0.744281	0.0631909	692.725	0.588681	0.0566904	537.687	1.88292	0.173784	1724.72	1.32257	0.140458	1205.69		0.0103		NM_024056	MGC5576
206825_at	1.4943	0.0958863	275.772	2.7278	0.00386638	492.351	0.423258	0.0132853	76.7264	0.570891	0.0268821	102.887		0.0103		NM_000916	OXTR
207992_s_at	0.581402	0.060179	87.689	0.788701	0.0319785	116.096	1.34795	0.18251	200.656	1.89401	0.0394107	277.883		0.0102		NM_000480	AMPD3
236097_at	1.22921	0.056758	103.529	1.50928	0.00283555	124.366	0.57248	0.00109532	47.3638	0.78715	0.0381578	64.7688		0.0102		AA442776
229498_at	0.608148	0.0242295	26.6365	0.414769	0.104741	18.3053	1.86897	0.0285885	80.4552	1.39045	0.0234972	59.4565		0.0102		AI197932
218093_s_at	1.78841	0.0335211	1982.66	1.24068	0.0319563	1347.47	0.520068	0.00837499	567.096	0.753977	0.036044	817.528		0.0101		NM_017664	ANKRD10
234657_at	1.76364	0.206183	93.4945	1.30968	0.087039	67.7657	0.618575	0.136906	32.7665	0.721321	0.0513038	37.2306		0.0101		AK027174
205997_at	1.73763	0.130281	209.095	1.9821	0.0518303	232.977	0.176057	0.00401674	20.7739	0.340214	0.0446958	40.2083		0.0101		NM_021778	ADAM28
233291_at	1.50995	0.22463	79.0854	1.51541	0.072059	77.0835	0.65612	0.0394244	33.5419	0.461051	0.0776583	23.682		0.0101		AU145618	ODZ3
226997_at	1.33249	0.0330602	1221.25	1.63394	0.129764	1471.71	0.484986	0.0724158	441.501	0.692763	0.00735413	620.358		0.0101		W74476
215734_at	1.55429	0.410995	50.3663	1.78823	0.142309	55.224	0.738006	0.0564996	22.8623	0.635372	0.0804031	19.6631		0.0101		AW182303	C19orf36
221563_at	1.34196	0.0425714	2237.62	1.55532	0.025046	2540.27	0.475408	0.0276518	780.506	0.680234	0.0194202	1108.48		0.00999		N36770	DUSP10
1570155_at	1.44147	0.0740292	64.2763	1.64622	0.425658	74.148	0.655134	0.0607981	28.8108	0.407277	0.0265404	17.7668		0.00989		BC015449
204435_at	1.34482	0.117281	536.719	1.93813	0.0199041	755.337	0.730217	0.0360144	285.98	0.460772	0.00361675	179.117		0.00988		NM_014778	NUPL1
203788_s_at	1.3732	0.0951256	144.985	1.38758	0.0483911	143.224	0.492491	0.0236916	51.08	0.657114	0.0589152	67.8693		0.00981		AI962897	SEMA3C
223595_at	1.24284	0.0529772	539.553	1.68109	0.0776046	715.184	0.652571	0.0212438	278.688	0.783024	0.0255449	332.115		0.00981		AF247167	AD031
236777_at	1.41882	0.127688	110.934	1.31267	0.0290251	100.217	0.516878	0.0669279	39.9069	0.679679	0.0354643	51.8153		0.00981		AA854843
228523_at	1.93301	0.092609	516.094	1.32454	0.149229	348.037	0.74185	0.0707733	195.303	0.556037	0.0468265	145.383		0.00981		AW970089	NANOS1
230788_at	1.2724	0.0145786	5303.52	1.7618	0.0317841	7193.99	0.629888	0.0274319	2583.84	0.707464	0.033845	2884.2		0.00981		BF059748	GCNT2
208890_s_at	1.31319	0.139894	1103.53	1.66467	0.154456	1369.74	0.723192	0.0904924	598.908	0.764593	0.0406559	625.565		0.00981		BC004542	PLXNB2
204662_at	0.567298	0.00600274	196.906	0.740959	0.0735897	253.243	1.40505	0.0485948	480.101	1.26732	0.0884679	430.845		0.0098		NM_014711	CP110
219424_at	1.48951	0.0538723	64.165	3.61588	0.0297992	152.474	0.262028	0.00624419	11.0947	0.414885	0.133101	18.2781		0.00978		NM_005755	EBI3
235201_at	0.657395	0.0703783	27.5702	0.664748	0.0442363	27.1968	1.57186	0.344592	65.8292	2.02979	0.0451855	82.6809		0.00976		AW167727
218292_s_at	1.30396	0.0568782	1371.72	1.34175	0.0849142	1384.78	0.69136	0.0580052	716.995	0.554522	0.0560267	572.439		0.00974		NM_016203	PRKAG2
204682_at	0.719637	0.0756078	141.063	0.541767	0.00615083	103.544	1.26973	0.0706616	243.922	1.41015	0.0997479	269.447		0.00972		NM_000428	LTBP2
212959_s_at	1.30922	0.0196335	1368.83	1.89375	0.27614	1958.93	0.609537	0.0943269	634.723	0.599718	0.0572769	615.422		0.00969		AK001821	GNPTAB
222955_s_at	0.69317	0.0597557	212.8	0.784864	0.0384826	235.374	1.28067	0.10988	386.303	1.63935	0.134639	491.325		0.00941		AF168713	FAM45B ; FAM45A
227139_s_at	0.784372	0.00302832	744.81	0.693686	0.0326643	646.069	1.32528	0.118234	1243.43	1.72309	0.0159881	1598.86		0.00941		AA219354	HPS3
235350_at	1.4089	0.087956	60.625	2.31963	0.109201	97.7485	0.487638	0.0309007	20.6397	0.65706	0.01888	27.5963		0.00941		AI935586
236193_at	1.47431	0.045442	721.374	2.22327	0.110322	1066.21	0.543234	0.0265539	261.508	0.514121	0.0324475	246.156		0.00938		AA037483	HIST1H2BC
223278_at	0.763612	0.0284562	269.11	0.541893	0.0361049	187.304	1.56582	0.00967407	542.286	1.36509	0.168816	473.273		0.00929		M86849	GJB2
205009_at	1.68122	0.416895	83.1787	1.99677	0.467556	96.6803	0.655791	0.0224163	31.0645	0.502224	0.0381043	23.6908		0.00919		NM_003225	TFF1
203231_s_at	1.28304	0.0708532	859.343	1.57318	0.0509044	1031.62	0.571977	0.0644354	378.453	0.768848	0.0167612	502.72		0.00913		AW235612	ATXN1
221096_s_at	0.776234	0.04523	91.2904	0.615385	0.0409583	70.9729	1.29168	0.120316	149.773	1.2694	0.0679093	145.9		0.00908		NM_018502	PRO1580
219390_at	1.23593	0.000598311	705.441	1.66436	0.169134	935.639	0.657327	0.100577	372.907	0.703524	0.01808	392.527		0.00897		NM_017946	FKBP14
230728_at	1.25537	0.0502763	823.367	1.68404	0.0681061	1081.73	0.656041	0.0247126	423.209	0.778445	0.0152828	498.474		0.00891		BF516305
226850_at	0.638717	0.000117923	461.39	0.464233	0.00276091	328.531	1.36237	0.00120865	968.028	1.49476	0.0212439	1055.2		0.0088		AA683501	SUMF1
228716_at	1.66368	0.0195983	285.318	2.65265	0.0323801	445.693	0.142776	0.0251434	24.4204	0.343535	0.0120559	57.603		0.00875		BG494007	THRB
205832_at	1.61847	0.0561447	934.091	2.67283	0.0360769	1510.82	0.389623	0.0188018	221.427	0.41791	0.0183738	235.807		0.00875		NM_016352	CPA4
202338_at	0.685294	0.0439661	264.359	0.62491	0.0815218	237.814	1.9599	0.0943061	743.056	1.35704	0.0908092	511.782		0.00868		NM_003258	TK1
1566968_at	0.660266	0.054366	72.0248	0.545579	0.057027	58.4368	1.39578	0.0173762	149.334	1.2866	0.00333631	136.747		0.00856		AK024556	SPRY4
201930_at	0.605978	0.0152447	751.419	0.598654	0.0309039	727.959	1.93371	0.0857117	2359.11	1.42231	0.0536761	1723.76		0.00856		NM_005915	MCM6
205302_at	0.520618	0.03258	345.715	0.748882	0.0484798	487	1.68631	0.238879	1110.78	1.4277	0.250425	938.282		0.00851		NM_000596	IGFBP1
226421_at	1.26245	0.0360565	341.679	1.71499	0.0765523	454.865	0.750232	0.0225181	199.741	0.631594	0.00732346	166.949		0.00847		AA707320	AMMECR1
226490_at	0.534913	0.0545718	31.8371	0.491017	0.0213274	28.5243	2.1804	0.18324	127.445	1.41744	0.0095243	82.0637		0.00845		AA503387	NHSL1
227031_at	1.33356	0.115117	653.843	1.77836	0.0537258	850.958	0.650471	0.0118174	312.409	0.766022	0.0102513	365.507		0.00841		AV681975	SNX13
230427_s_at	0.534551	0.0400723	27.5739	0.624465	0.0214104	31.4715	2.08555	0.289249	106.379	1.45292	0.102959	73.176		0.00841		AW673909	BAG5
201278_at	1.36833	0.0117972	944.246	1.56708	0.0233561	1059.58	0.430713	0.0198482	292.583	0.615707	0.0271274	415.566		0.00841		N21202	DAB2
232023_at	1.6684	0.0420872	109.119	1.20395	0.0349974	77.1561	0.621078	0.0180178	39.9738	0.704103	0.117879	45.6149		0.00841		AL575584	TMEM67
226811_at	0.78828	0.013594	699.017	0.637079	0.0847894	558.082	1.22965	0.0320696	1073.07	1.53963	0.101492	1337.03		0.00838		AL046017	FAM46C
218995_s_at	1.29596	0.00681145	443.918	1.83948	0.237902	622.558	0.641514	0.066168	217.142	0.543892	0.00917251	182.082		0.00832		NM_001955	EDN1
204702_s_at	0.750467	0.0144995	1191.11	0.548968	0.0212057	853.889	1.29914	0.0659683	2030.87	1.47761	0.11845	2298.49		0.00819		NM_004289	NFE2L3
214455_at	1.44711	0.0399778	1077.41	2.26768	0.0834572	1654.37	0.521523	0.0232733	381.991	0.521649	0.0668002	382.422		0.00817		NM_003526	HIST1H2BC
232583_at	0.655239	0.0787693	27.7899	0.742206	0.0823396	30.8352	1.32479	0.16441	55.2858	1.23831	0.0199982	50.999		0.00808		AW136457
225968_at	1.32421	0.12924	692.488	1.69192	0.0239682	863.315	0.525951	0.0391831	270.033	0.74254	0.0539732	378.831		0.00795		BG285881	PRICKLE2
203232_s_at	1.20224	0.0124159	2271.28	1.57927	0.0727212	2925.36	0.557088	0.0049572	1035.21	0.750112	0.0578888	1388.81		0.00783		NM_000332	ATXN1
823_at	1.56633	0.00928641	100.24	1.64281	0.317068	104.898	0.608304	0.0122771	38.3058	0.622299	0.0182904	38.9316		0.00779		U84487	CX3CL1
201195_s_at	1.27348	0.0655496	4611.83	1.66394	0.0660419	5902.45	0.700499	0.0497294	2497.83	0.731574	0.056679	2593.69		0.00778		AB018009	SLC7A5
233690_at	0.636828	0.0583151	114.877	0.464313	0.0100203	81.6941	1.40459	0.082901	248.397	1.41571	0.118547	249.27		0.00778		AK026743	C21orf96
232381_s_at	1.31125	0.000680078	104.228	1.95567	0.0149	152.292	0.597446	0.0864426	47.2365	0.569666	0.0205641	44.274		0.00778		AW272255	DNAH5
219501_at	1.32801	0.0358759	132.302	1.85008	0.127237	180.981	0.482256	0.0945406	48.0648	0.666642	0.0396009	64.9931		0.00777		NM_017993	FLJ10094
203762_s_at	1.22975	0.0128498	475.656	1.45031	0.10248	550.842	0.545357	0.0112818	207.505	0.731276	0.0501276	277.062		0.00777		NM_016008	D2LIC
241762_at	1.47018	0.0695858	763.175	2.2351	0.171632	1139.23	0.33457	0.0339565	171.447	0.596574	0.00113425	302.356		0.00777		BF244402
210517_s_at	0.713323	0.0709201	426.077	0.662027	0.00582198	385.311	1.71228	0.015631	1000.54	1.27943	0.0688471	743.818		0.00777		AB003476	AKAP12
226915_s_at	0.605126	0.00386408	995.633	0.613758	0.0121198	989.558	1.78449	0.0188406	2888.03	1.39036	0.0164587	2235.59		0.0077		AU158936	ARPC5L
242913_at	0.72494	0.0399156	88.6487	0.680051	0.0685827	81.7481	1.39613	0.17356	168.763	1.64727	0.224832	198.245		0.00756		AW816405	CLIC6
210879_s_at	0.630336	0.0453265	357.384	0.662309	0.0415312	367.857	1.3876	0.0961555	773.686	1.88896	0.0830282	1045.24		0.00753		AF334812	RAB11FIP5
212444_at	1.4973	0.0890319	5868.27	1.23618	0.00668228	4739.78	0.538431	0.0181313	2073.47	0.731361	0.038161	2800.58		0.0073		AA156240	GPCR5A
222802_at	1.33556	0.011653	675.259	1.92826	0.00182241	955.113	0.656582	0.0191843	326.615	0.575096	0.0534878	285.321		0.0073		J05008	EDN1
232235_at	1.46478	0.12781	491.761	1.58203	0.159491	520.595	0.645684	0.0113878	212.372	0.506108	0.105819	168.838		0.0073		AK021539	C18orf4
226962_at	0.581316	0.0189244	274.817	0.589086	0.0268128	272.989	1.41643	0.0333124	658.717	1.71269	0.264653	800.292		0.00715		AW299558	ZBTB41
201409_s_at	0.723674	0.000200246	992.006	0.69431	0.0631578	936.04	1.31522	0.0777481	1777.18	1.6728	0.120464	2246.66		0.00714		NM_002709	PPP1CB
1554408_a_at	0.709904	0.0523102	300.129	0.581673	0.0906464	243.31	1.90815	0.146193	793.625	1.36099	0.131764	563.523		0.00713		BC007986	TK1
223101_s_at	0.677955	0.0779593	650.88	0.66308	0.0511799	621.962	1.84557	0.148655	1737.36	1.40993	0.18258	1325.66		0.00711		BC000018	ARPC5L
202425_x_at	0.590698	0.0278625	1026.27	0.450034	0.00470994	765.409	1.41248	0.0320461	2412.12	1.46952	0.02902	2493.18		0.00711		NM_000944	PPP3CA
238462_at	0.626598	0.0171295	278.269	0.502671	0.0193591	218.829	2.07681	0.0539233	907.163	1.36223	0.00620189	591.026		0.00711		AI418293	STS-1
205767_at	1.52558	0.214662	642.515	2.57345	0.366872	1060.87	0.36252	0.0157376	148.798	0.586972	0.0809075	241.315		0.00711		NM_001432	EREG
204271_s_at	0.553541	0.0220024	329.761	0.716091	0.0236921	417.695	1.38471	0.0819843	812.322	1.31814	0.0596914	767.362		0.00711		M74921	EDNRB
1565951_s_at	0.715948	0.0730324	75.4487	0.630995	0.0487255	64.9528	1.80108	0.105947	186.023	1.46923	0.293778	153.367		0.00703		AJ293392	CHML
242979_at	1.34735	0.107051	739.729	1.87153	0.0106566	1003.02	0.500052	0.0518812	270.33	0.716865	0.0374463	383.71		0.00703		AI474666
209908_s_at	1.6396	0.057218	67.8301	2.27911	1.05652	100.759	0.281724	0.0677117	11.7515	0.453034	0.0510519	18.4117		0.00703		BF061658	TGFB2
205801_s_at	1.32073	0.116596	50.3889	1.33532	0.105179	49.854	0.576085	0.0269338	21.5418	0.744963	0.0442363	27.6986		0.00689		NM_015376	RASGRP3
239201_at	1.35543	0.0491013	206.974	1.85128	0.125837	277.381	0.682086	0.0105908	102.363	0.443418	0.0145784	66.1442		0.00689		AI028242	ALS2CR7
224733_at	1.34282	0.152993	163.016	1.74413	0.0104737	206.243	0.755881	0.0232197	89.8049	0.69251	0.101778	82.5312		0.00689		AL574900	CKLFSF3
221590_s_at	1.66671	0.101384	107.701	1.21805	0.0256548	77.007	0.677015	0.121054	43.5849	0.557764	0.00797857	35.1695		0.00677		AF130089	ALDH6A1
230466_s_at	0.531306	0.049961	88.6252	0.707524	0.0675731	115.548	1.29983	0.0805142	212.545	1.57761	0.113279	256.521		0.00677		AI092770
231953_at	0.706434	0.0341061	25.5951	0.647575	0.113478	23.2993	1.7304	0.110454	61.7134	1.28274	0.0534767	45.4112		0.00664		AK027184	FALZ
220030_at	1.29684	0.0945193	198.65	1.66564	0.088356	249.511	0.748106	0.0447002	112.619	0.656229	0.00541573	97.9294		0.00664		NM_018423	STYK1
208732_at	0.436245	0.101335	114.388	0.431316	0.0271966	108.355	1.55749	0.0127635	392.171	1.51755	0.06609	379.945		0.00664		AI743756	RAB2
228450_at	1.73172	0.0110375	739.899	1.40966	0.0103986	590.064	0.3966	0.0344808	167.212	0.592803	0.00784398	247.52		0.00664		AA758861	PLEKHA7
220918_at	0.728403	0.0591454	43.0119	0.605673	0.0220389	34.9655	1.7489	0.174964	101.733	1.34245	0.13999	77.6511		0.00663		NM_025143	C21orf96
215743_at	1.29087	0.00629377	727.09	1.34491	0.0417644	742.4	0.652636	0.0601892	363.318	0.586793	0.0560285	324.448		0.0066		AL134489	NMT2
202763_at	0.658159	0.0600843	281.835	0.699133	0.00615648	292.256	1.64902	0.139562	694.16	1.28305	0.00385947	534.949		0.00654		NM_004346	CASP3
235228_at	1.66076	0.17799	97.1054	1.91695	0.246654	110.112	0.50475	0.00236201	28.8832	0.312595	0.0576512	18.0598		0.00652		AI376433	KIAA1912
208127_s_at	0.772447	0.0297489	499.965	0.65484	0.0765328	417.515	1.26275	0.0673644	804.591	1.47473	0.192315	939.758		0.00651		NM_014011	SOCS5
201152_s_at	0.495239	0.0155846	1252.99	0.341686	0.0134197	847.375	1.66161	0.015475	4133.82	1.49594	0.00701754	3697.3		0.00644		N31913	MBNL1
226350_at	0.738119	0.0202549	939.272	0.532777	0.00900957	663.899	1.62821	0.0657917	2039.14	1.25297	0.0116694	1557.26		0.00644		AU155565	CHML
233748_x_at	1.36452	0.0867672	1413.8	1.3285	0.0912734	1349.65	0.702187	0.0552681	716.292	0.58343	0.0651636	593.288		0.00644		AJ249976	PRKAG2
209806_at	0.670811	0.0270438	8201.64	0.570944	0.0381531	6848.9	1.33615	0.0350008	16062.5	1.33866	0.00421185	15984.1		0.00642		BC000893	HIST1H2BK
231296_at	1.39394	0.198787	274.635	1.54144	0.1231	295.809	0.570034	0.0752455	110.311	0.73001	0.0574663	139.684		0.00642		BE504098
230047_at	1.28085	0.042155	381.659	1.55372	0.0416506	453.36	0.558882	0.0530175	164.315	0.734946	0.0252321	213.955		0.00636		BF439533	FLJ32810
1554168_a_at	0.74127	0.037709	2002.78	0.601127	0.0229634	1590.83	1.30951	0.092843	3483.76	1.27937	0.0239511	3375		0.00636		AF542051	SH3KBP1
239579_at	0.592769	0.0415858	134.628	0.678806	0.0441168	150.899	1.31628	0.0299858	293.34	1.30253	0.027104	288.317		0.00636		AI807532	ABHD7
223204_at	1.81399	0.00627253	292.652	3.81149	0.430275	606.033	0.189795	0.00246331	30.1178	0.154053	0.00398391	24.294		0.00636		AF260333	DKFZp434L142
223082_at	0.741194	0.0402269	1917.61	0.59693	0.0358611	1514.15	1.30368	0.0893418	3320.1	1.32839	0.0752487	3359.6		0.00631		AF230904	SH3KBP1
225325_at	0.647589	0.0205809	307.974	0.548606	0.00283272	255.514	1.44041	0.113591	675.322	2.0296	0.0692574	943.385		0.00631		AA133311	FLJ20160
229072_at	1.5035	0.0887913	417.302	2.0148	0.17968	549.133	0.325376	0.0322354	89.1973	0.544084	0.0372797	147.692		0.00631		BF968097
239252_at	1.37698	0.130255	92.8268	1.81684	0.116414	119.62	0.717574	0.0286472	47.3965	0.636442	0.0607841	41.901		0.00631		AA911561
230787_at	1.30769	0.0808641	78.4108	1.56106	0.189593	92.1839	0.550975	0.0552109	32.5629	0.727025	0.0423709	42.5707		0.00631		AW197616
212686_at	1.74703	0.0344588	51.2786	1.35609	0.0248084	38.9996	0.664618	0.00386078	19.1866	0.445338	0.00601624	12.7734		0.00631		AB032983	PPM1H
224832_at	1.33193	0.106818	221.34	1.58822	0.148828	259.038	0.707437	0.0545294	115.605	0.761725	0.00863053	123.362		0.00625		AB051487	DUSP16
223333_s_at	1.29764	0.0997359	113.567	1.61289	0.151422	138.575	0.679636	0.044896	58.4627	0.724707	0.0702216	62.1166		0.00609		AF169312	ANGPTL4
210513_s_at	0.52435	0.0255277	53.9369	0.648893	0.0830179	65.8778	1.3796	0.121971	139.924	1.30886	0.0348899	131.485		0.00601		AF091352	VEGF
214587_at	1.52937	0.173798	211.711	1.3521	0.00461253	182.087	0.608454	0.0426296	82.5099	0.42766	0.0200141	57.5103		0.00601		BE877796	COL8A1
226628_at	0.665098	0.0779896	102.424	0.660804	0.0593619	99.3306	1.44151	0.20432	219.078	1.8441	0.158008	276.475		0.00601		BG259856	THOC2
225922_at	1.28127	0.0276062	828.797	1.64973	0.0346321	1045.24	0.74261	0.00341522	472.322	0.548878	0.0423269	347.868		0.00601		BE501838	FLJ25371
224970_at	0.649892	0.084727	75.6065	0.476495	0.00198808	53.8973	1.61095	0.0295264	183.005	1.28005	0.0197869	144.436		0.00597		AA419275	NFIA
209460_at	1.5138	0.150133	104.102	2.47157	0.128276	165.811	0.480069	0.0836971	32.7381	0.533881	0.088253	36.1636		0.00596		AF237813	ABAT
227530_at	0.702216	0.00145669	59.9345	0.563339	0.0284294	47.1587	1.87716	0.0945802	157.743	1.33302	0.0372257	111.217		0.00596		BF511276	AKAP12
206082_at	1.61998	0.0939622	126.973	1.66099	0.106525	127.612	0.317673	0.0260017	24.527	0.467046	0.0040967	35.7246		0.00595		NM_006674
212317_at	0.779533	0.007224	444.439	0.639344	0.00941106	357.117	1.56776	0.173613	883.809	1.2739	0.0622545	710.445		0.00588		AK022910	TNPO3
221009_s_at	1.39404	0.14359	217.578	1.61589	0.0586485	246.071	0.723337	0.0181636	110.551	0.602474	0.10932	92.9027		0.00588		NM_016109	ANGPTL4
230663_at	1.54871	0.137463	118.12	1.28867	0.00444094	95.8652	0.676793	0.0379503	50.6108	0.66807	0.011413	49.5768		0.00584		AI741025	FMNL2
1558508_a_at	1.40565	0.0755404	1184.84	1.63326	0.068223	1347.38	0.664047	0.00373505	549.598	0.662022	7.35921e-06	544.327		0.00584		BI832220	C1orf53
242852_at	1.21433	0.00662	112.701	1.57861	0.101699	143.801	0.597002	0.0373185	54.5818	0.736548	0.053863	66.9778		0.00582		H23213	LOC285147
230778_at	1.37834	0.136313	96.0689	2.0083	0.0920591	136.675	0.471927	0.0325768	32.2784	0.639249	0.104207	43.9066		0.0057		AA010315
235798_at	0.52802	0.0223488	61.2478	0.582778	0.101758	67.1049	1.31423	0.00642258	149.776	1.45002	0.0212448	164.188		0.0057		BE671123
201971_s_at	1.35225	0.0685394	177.865	1.33886	0.127775	173.17	0.650587	0.12217	85.4235	0.636597	0.0192468	81.7752		0.0057		NM_001690	ATP6V1A
216493_s_at	1.5291	0.0995908	109.032	1.50282	0.328584	107.251	0.725978	0.0581375	50.9656	0.605915	0.0539364	42.3149		0.0057		AL023775	IMP-3
202658_at	1.33078	0.104791	529.977	1.39079	0.070879	541.958	0.591068	0.0610686	231.995	0.699791	0.0669325	272.814		0.00563		NM_003846	PEX11B
205111_s_at	1.55383	0.030021	163.48	1.45143	0.0377357	149.65	0.568698	0.0168657	58.8872	0.431942	0.0246083	44.4786		0.00562		NM_016341	PLCE1
222996_s_at	1.41801	0.228576	547.632	1.41883	0.0898745	531.702	0.667781	0.1035	253.417	0.715207	0.0720696	268.077		0.00561		BC002490	CXXC5
201153_s_at	0.507695	0.00566464	1481.74	0.367416	0.0401445	1056.33	1.70399	0.0160858	4891.11	1.54604	0.0606501	4412.19		0.00558		NM_021038	MBNL1
226641_at	0.50189	0.033288	57.8839	0.672122	0.070742	76.2017	1.49497	0.162816	170.405	1.39909	0.154426	158.357		0.00558		AU157224	LOC91526
206483_at	1.42619	0.262234	77.9292	1.58415	0.0287251	83.3559	0.684747	0.116481	36.6414	0.536474	0.0161888	28.1647		0.00551		NM_012472	LRRC6
202974_at	0.677252	0.0409297	116.899	0.714136	0.000205316	120.498	1.4747	0.210164	252.094	1.41442	0.104502	238.675		0.00551		NM_002436	MPP1
235311_at	1.23314	0.0242086	255.549	1.58636	0.0369982	322.036	0.543155	0.00633559	110.684	0.702541	0.083753	143.239		0.0055		BG110260	FKBP14
225955_at	1.44005	0.214575	306.831	1.3336	0.0657889	275.976	0.568423	0.0737231	118.826	0.654295	0.0966913	136.297		0.00547		BG231494	METRNL
204066_s_at	0.719755	0.0607396	103.341	0.661005	0.0514423	92.989	1.66234	0.138483	234.734	1.32878	0.117105	186.559		0.00546		NM_014914	CENTG2
232396_at	0.605964	0.104668	31.7327	0.49905	0.0668146	25.4912	1.56171	0.251384	80.2909	1.59498	0.357449	82.4426		0.00546		AV711227	DKFZp547K1113
209696_at	0.599137	0.0962695	153.424	0.702663	0.0315269	174.432	1.46945	0.222492	369.599	1.54073	0.242921	385.644		0.00546		D26054	FBP1
207826_s_at	1.50226	0.143142	2290	1.39945	0.0928677	2086.56	0.620316	0.0666125	931.083	0.467635	0.0335238	695.547		0.00541		NM_002167	ID3
221541_at	1.52101	0.0844166	256.539	2.31952	0.0696199	382.999	0.29627	0.0399251	49.575	0.508466	0.0502255	84.0953		0.00539		AL136861	CRISPLD2
228442_at	0.58081	0.0847745	83.4811	0.702797	0.00357226	98.0192	1.40646	0.065756	197.107	1.43384	0.148345	200.501		0.00537		AI770171	NFATC2
240557_at	1.32041	0.0491904	195.025	1.72991	0.256715	252.869	0.544523	0.0338045	79.2224	0.652632	0.0716058	94.6555		0.00521		N34514
226302_at	1.37312	0.0873616	2241.68	1.63835	0.0847466	2617.25	0.646632	0.061969	1041.29	0.497137	0.063139	797.578		0.0052		BG290908
203123_s_at	1.33165	0.109569	461.897	1.51712	0.195834	518.411	0.682136	0.0861435	233.694	0.756442	0.00830031	255.661		0.00509		AU154469	SLC11A2
211527_x_at	0.504953	0.0174817	152.027	0.62675	0.132429	188.839	1.49253	0.295177	449.602	1.54852	0.107199	456.438		0.00509		M27281	VEGF
223461_at	1.2613	0.0779516	902.13	1.53257	0.0596074	1073.12	0.632655	0.0535074	445.739	0.778971	0.0344465	544.091		0.00508		AF151073	TBC1D7
211355_x_at	1.58794	0.0119326	121.956	1.56131	0.111257	117.78	0.423488	0.0739345	32.4276	0.49257	0.0508227	37.1541		0.00503		U52914	LEPR
233073_at	1.89154	0.146835	169.894	1.36127	0.0124263	119.483	0.619022	0.0285259	54.5916	0.519591	0.120281	46.6613		0.00503		AU157438	CRIM1
1554001_at	1.33405	0.105126	651.258	1.71979	0.0831107	821.203	0.624913	0.00857183	299.292	0.762781	0.0039476	362.919		0.00502		BC036012	TRIM37
213954_at	1.2754	0.00123435	227.978	1.42221	0.0878138	249.558	0.661504	0.0264315	116.432	0.615074	0.103254	108.929		0.00502		AB020695	KIAA0888
231798_at	0.49311	0.0164456	374.105	0.681857	0.0102097	506.443	1.32145	0.0136625	985.512	1.88146	0.0548438	1394.39		0.00496		AL575177	NOG
204058_at	0.400563	0.0479979	248.931	0.560799	0.0216303	339.011	1.54206	0.130708	939.223	2.40807	0.379585	1468.92		0.00496		AL049699	ME1
208358_s_at	0.68226	0.00399506	137.588	0.671138	0.0504831	132.947	1.64564	0.130235	327.29	1.35642	0.0824313	267.811		0.00495		NM_003360	UGT8
202784_s_at	0.754339	0.0382688	450.886	0.579369	0.00815421	338.97	1.30512	0.102906	768.543	1.59809	0.136891	935.786		0.00495		NM_012343	NNT
232060_at	1.34099	0.122905	1905.22	1.67214	0.154154	2325.8	0.699062	0.0271487	973.355	0.660843	0.107521	925.13		0.00495		AK000776
217529_at	1.36808	0.0637085	439.802	1.44634	0.0299038	455.257	0.555519	0.0396435	175.882	0.684268	0.00976858	214.795		0.00495		BE547674	LOC401394 ; LOC402578
227740_at	0.579775	0.0131007	95.5407	0.665428	0.0249664	107.479	1.58747	0.230215	259.695	1.31262	0.00347959	211.341		0.00493		AW173222	UHMK1
214697_s_at	1.36543	0.18381	327.718	1.71484	0.0382943	400.037	0.70657	0.0930434	166.731	0.636268	0.00693021	148.026		0.00493		AW190873	ROD1
236304_at	1.46866	0.0551711	205.152	1.38455	0.0119055	189.382	0.548751	0.0740791	75.9705	0.481712	0.0383129	65.9326		0.00481		AI127700
201494_at	1.42646	0.0539973	2832.06	1.28684	0.0816039	2507.05	0.598498	0.0168796	1168.47	0.749093	0.041861	1454.72		0.00479		NM_005040	PRCP
1559006_at	0.700004	0.047029	178.97	0.6622	0.057449	166.141	1.67177	0.163865	421.918	1.40517	0.163879	352.803		0.00479		BC007784
223199_at	1.25417	0.0585199	270.836	1.36743	0.123222	290.277	0.646965	0.0639596	137.888	0.750043	0.0512352	158.498		0.0046		AA404592	MKNK2
207232_s_at	1.53866	0.145442	86.3043	1.29345	0.0798636	70.9447	0.736802	0.0456986	40.555	0.660379	0.00403418	36.056		0.00451		NM_014648	DZIP3
229657_at	1.82901	0.313592	105.359	3.39032	0.747348	192.736	0.254232	0.00200431	14.1878	0.359842	0.0871583	20.511		0.00451		BF431989	THRB
222820_at	0.634311	0.0424241	77.8438	0.517869	0.0134521	62.1646	1.37843	0.057753	166.189	1.4304	0.0319089	171.264		0.00451		AW005818	TNRC6C
230630_at	0.55291	0.0286642	232.794	0.656919	0.119104	275.111	1.37712	0.174121	573.746	1.80916	0.0580181	743.904		0.00451		AI566130	AK3
227059_at	1.50318	0.00892271	1011.26	1.28434	0.035748	846.755	0.719213	0.0310393	476.517	0.555743	0.00345237	365.352		0.0045		AI651255	GPC6
203763_at	1.36445	0.135082	839.545	1.69537	0.186612	1022.27	0.52208	0.0361174	315.166	0.644916	0.110489	391.247		0.00443		NM_016008	D2LIC
229441_at	1.5095	0.064396	799.352	1.35823	0.0958231	706.014	0.610506	0.114466	322.814	0.628955	0.0328467	325.663		0.00434		AI569872	PRSS23
218451_at	0.657675	0.0582447	984.499	0.708144	0.0206171	1035.5	1.33076	0.0612628	1954.33	1.66315	0.125817	2431.27		0.00433		NM_022842	CDCP1
221019_s_at	2.05653	0.16481	125.938	1.7498	0.0768108	104.704	0.222762	0.0907543	14.3045	0.182218	0.00393666	10.8669		0.00431		NM_030781	COLEC12
202766_s_at	1.33381	0.0513838	860.58	1.70917	0.0207441	1079.9	0.623762	0.0264659	395.909	0.682806	0.0329889	430.745		0.00429		NM_000138	FBN1
37462_i_at	0.557876	0.11193	105.754	0.584716	0.0624261	107.267	1.53356	0.20354	283.012	1.36636	0.0463577	248.693		0.00423		L21990	SF3A2
202647_s_at	0.406308	0.00608869	201.875	0.536109	0.0167841	261.092	1.50142	0.0556212	734.08	1.60025	0.0287217	777.02		0.00423		NM_002524	NRAS
208867_s_at	0.713276	0.00604283	568.631	0.559089	0.0248915	437.088	1.47292	0.0829758	1156.31	1.31964	0.0395938	1028.35		0.0042		AF119911	CSNK1A1
225426_at	0.506769	0.0551442	299.51	0.393322	0.0392338	227.331	1.62939	0.055677	941.47	1.44158	0.0062559	827.18		0.00415		AW195360	PPP6C
206701_x_at	0.399703	0.0129797	33.1661	0.54385	0.0736556	44.6068	1.68879	0.0837215	137.915	1.42915	0.0520857	115.921		0.00414		NM_003991	EDNRB
222288_at	1.42154	0.033121	660.274	2.09087	0.128059	952.937	0.469426	0.038964	215.058	0.569659	0.0401894	259.178		0.00414		AI004009
205618_at	1.28981	0.0360641	1109.54	1.60256	0.103985	1352.87	0.634828	0.0089643	537.045	0.710191	0.0347315	597.587		0.00414		NM_000950	PRRG1
205798_at	1.62943	0.246598	406.924	1.50232	0.257995	369.153	0.592839	0.127517	147.136	0.490904	0.0200176	118.673		0.00414		NM_002185	IL7R
207886_s_at	1.67649	0.384676	84.4341	1.85256	0.229188	89.6974	0.58121	0.035085	28.0908	0.562675	0.0905721	27.3145		0.00414		NM_001742	CALCR
226806_s_at	0.542907	0.0191844	52.3017	0.388835	0.0674819	37.2188	1.81926	0.190415	173.065	1.49474	0.0583262	140.706		0.00414		AW022607
1556685_at	1.40575	0.21593	73.2959	1.67802	0.0521078	84.8557	0.580863	0.0465028	29.5859	0.718539	0.0705396	36.392		0.00414		BQ024890
205227_at	1.85731	0.00462425	2121.84	1.61974	0.0381878	1813.23	0.414808	0.00317482	466.176	0.28429	0.0254192	318.658		0.00414		NM_002182	IL1RAP
225313_at	0.597615	0.00480769	209.771	0.655633	0.0212985	225.542	1.32438	0.00164854	457.236	1.65873	0.0918488	569.729		0.00414		AI627538	C20orf177
201422_at	1.36153	0.103618	1294.73	1.41163	0.0975089	1315.2	0.575998	0.0107368	537.49	0.734781	0.00317588	681.12		0.00414		NM_006332	IFI30
200771_at	1.28853	0.0120004	7264.61	1.50369	0.0340469	8307.94	0.563908	0.0261948	3129.68	0.721999	0.00141487	3977.66		0.00414		NM_002293	LAMC1
230102_at	0.618461	0.118571	69.4385	0.538582	0.00717016	58.2751	1.54031	0.101197	167.606	1.28712	0.0342062	138.94		0.00414		AW206458	ETV5
201756_at	0.644411	0.0524004	409.393	0.555254	0.022109	344.913	1.79787	0.0428026	1120.48	1.32247	0.0214638	818.766		0.00413		NM_002946	RPA2
238466_at	1.6435	0.0453647	198.029	1.49671	0.0616893	176.714	0.381971	0.00120621	45.2481	0.490993	0.0684287	58.321		0.00405		R43486
225619_at	0.563267	0.0482228	56.0086	0.584174	0.133192	58.0503	1.6921	0.0232875	164.85	1.60275	0.382832	159.337		0.00395		AV730849	FLJ30046
232968_at	1.30084	0.0652108	124.494	1.41308	0.0429352	132.429	0.612438	0.0409754	57.7005	0.737159	0.0251123	68.9082		0.00395		AU143929	FANK1
222603_at	0.679658	0.0235854	146.838	0.560872	0.016349	118.706	1.9245	0.00317195	408.821	1.50425	0.226238	321.011		0.00385		AL136980	KIAA1815
215775_at	1.86117	0.0114125	114.909	1.32651	0.0273269	80.2559	0.469243	0.0224051	28.521	0.564418	0.124843	34.8582		0.00384		BF084105	THBS1
218717_s_at	1.42981	0.0624175	903.01	1.31398	0.0631033	813.438	0.586533	0.033857	364.579	0.718596	0.0284221	443.488		0.00384		NM_018192	LEPREL1
235733_at	1.30575	0.0384085	202.368	1.44229	0.0193179	218.954	0.577771	0.0268254	88.1234	0.63804	0.0885592	97.5009		0.00381		AW043921
235431_s_at	0.696722	0.030061	131.954	0.613711	0.0570794	114.304	1.33074	0.0595235	248.062	1.39874	0.016171	258.707		0.0038		AI251283	PELI3
204224_s_at	0.696382	0.0820025	159.184	0.632465	0.0645534	141.525	1.52997	0.0246025	341.91	1.23855	0.021516	275.003		0.00378		NM_000161	GCH1
209909_s_at	1.56255	0.0881688	4134.74	2.57562	0.1593	6675.92	0.304513	0.000192875	791.09	0.506395	0.0163916	1307.62		0.00376		M19154	TGFB2
206029_at	1.68768	0.0105044	1608.6	1.32412	0.0482122	1237.16	0.701405	0.0214654	657.787	0.524173	0.0145957	488.416		0.00366		NM_014391	ANKRD1
214657_s_at	1.51768	0.0300046	370.581	1.38921	0.103254	333.181	0.565154	0.0528006	136.201	0.697787	0.0121461	166.469		0.00361		AU134977	TncRNA
219806_s_at	0.749649	0.00853716	231.899	0.614332	0.0329578	186.465	1.34184	0.10432	409.314	1.3268	0.0795552	401.756		0.00356		NM_020179	FN5
228121_at	1.38683	0.100127	4339.77	1.88015	0.114477	5756.4	0.463444	0.00388875	1422.2	0.621287	0.0832462	1911.09		0.00356		AU145950	TGFB2
215069_at	1.68999	0.000584517	376.045	1.31991	0.00721151	287.735	0.649847	0.0364505	142.404	0.591557	0.0122137	128.648		0.00353		AK025065	NMT2
203765_at	0.560241	0.0358845	157.79	0.663829	0.0453691	183.255	1.37377	0.0873239	380.876	1.59796	0.260434	444.822		0.00347		NM_012198	GCA
219523_s_at	1.4332	0.129032	258.23	1.60952	0.196919	285.281	0.565667	0.0852845	100.916	0.686053	0.00366096	120.368		0.00332		NM_018104	ODZ3
208250_s_at	0.590561	0.0251254	155.716	0.574508	0.00899988	148.329	1.51623	0.139162	394.396	1.71946	0.146245	444.281		0.00327		NM_004406	DMBT1
226847_at	2.68418	0.00476469	2333.89	1.63576	0.0776682	1394.77	0.335696	0.0400867	289.354	0.406183	0.0325986	346.242		0.00327		BF438173	FST
206953_s_at	1.51823	0.0111117	1186.28	1.38413	0.0715334	1060.82	0.595902	0.0842869	462.074	0.510606	0.0103658	389.951		0.00327		NM_012302	LPHN2
238063_at	0.473505	0.0188758	20.1328	0.649532	0.000740994	27.0281	2.08405	0.106957	87.1565	1.49746	0.156382	62.4806		0.00327		AA806283	FLJ32028
226247_at	0.698156	0.0374059	259.118	0.546003	0.0268535	198.398	1.29969	0.0367448	473.934	1.56819	0.0485359	568.039		0.00327		AI346026	PLEKHA1
226713_at	0.624104	0.0157292	363.478	0.521983	0.041382	298.755	1.47948	0.0445252	847.62	1.40783	0.0487233	801.509		0.00323		AI247881	C3orf6
209112_at	1.27736	0.0602519	2557.87	1.54061	0.096357	3023.57	0.607502	0.0444398	1198.7	0.725936	0.0536184	1422.46		0.0032		BC001971	CDKN1B
214110_s_at	1.36967	0.0538014	546.761	1.38637	0.0912358	543.134	0.606509	0.0653005	239.219	0.632262	0.0662799	247.809		0.00317		BF195104
226218_at	1.78317	0.00402759	1201.14	1.41341	0.0653452	933.786	0.607082	0.0419276	403.001	0.440422	0.0283578	290.465		0.00315		BE217880	IL7R
1565269_s_at	0.65973	0.0939494	122.592	0.699398	0.027889	126.257	1.37215	0.116051	249.277	1.33068	0.0937401	240.008		0.00314		AF047022	ATF1
208956_x_at	0.524584	0.00454671	3312.15	0.369766	0.00691406	2287.29	1.77961	0.0168397	11052.5	1.49261	0.0219192	9209.22		0.00314		U62891	DUT
202329_at	0.650935	0.104857	210.829	0.655188	0.0259596	205.657	1.49433	0.066789	470.873	1.25585	0.0191523	392.887		0.00305		NM_004383	CSK
243278_at	0.515159	0.0626882	24.3394	0.570329	0.052532	26.3408	1.40674	0.0322246	64.9539	1.7814	0.293277	82.7985		0.00305		AW291402
230130_at	1.39591	0.0265506	212.764	1.34758	0.0794579	201.583	0.71245	0.0168052	106.82	0.630422	0.0614615	94.32		0.00298		AI692523
206853_s_at	0.623231	0.0414517	68.2017	0.727642	0.0541835	78.035	1.53137	0.0609052	164.5	1.24993	0.0341408	133.36		0.00298		AL121964	MAP3K7
222558_at	0.617102	0.0639535	142.748	0.713841	0.00285497	161.008	1.31005	0.0270329	296.703	1.44232	0.0651986	324.834		0.00298		T79568	P15RS
201361_at	0.661706	0.0271047	256.509	0.508937	0.0397733	193.782	1.83171	0.128419	699.405	1.39501	0.0871861	529.097		0.00298		NM_024092	MGC5508
219222_at	1.34048	0.0789614	256.099	1.36349	0.0841569	255.365	0.583238	0.0331332	109.588	0.653944	0.0779132	122.752		0.00298		NM_022128	RBKS
212154_at	1.63796	0.0501645	173.821	1.33543	0.101211	139.165	0.631084	0.0331552	65.9	0.760415	0.00135855	78.8019		0.00298		AI380298	SDC2
226309_at	1.37776	0.128157	239.883	1.73512	0.000740005	294.854	0.669953	0.0368802	114.439	0.647423	0.0909982	110.785		0.00298		AK026653	C14orf168
213982_s_at	0.403276	0.0128445	116.665	0.339301	0.0394514	96.7976	1.63137	0.0484193	464.366	1.60413	0.00711887	453.325		0.00295		BG107203	RABGAP1L
207345_at	2.27073	0.122031	265.995	1.49593	0.0398592	171.549	0.414225	0.0779309	48.4335	0.513309	0.0292796	58.789		0.00294		NM_006350	FST
201939_at	1.26176	0.0264152	10254.6	1.5913	0.0206356	12666.3	0.605153	0.0255225	4839.04	0.713409	0.0493458	5677.64		0.00293		NM_006622	PLK2
1553269_at	0.525926	0.0376295	150.084	0.629565	0.0902295	177.313	1.62883	0.108637	457.075	1.34075	0.0680655	373.269		0.00293		CA411757	FLJ90036
205407_at	1.50666	0.040858	661.071	2.17152	0.063023	933.26	0.421891	0.0114458	182.087	0.512398	0.0208291	219.765		0.00293		NM_021111	RECK
235944_at	1.51064	0.0331067	56.3191	2.03194	0.0961512	74.2807	0.457091	0.0194363	16.7802	0.514522	0.00752631	18.7444		0.00293		BF446673	HMCN1
212887_at	0.532863	0.0189771	1366.45	0.601885	0.0999131	1530.53	1.40496	0.119268	3555.54	1.75105	0.229156	4421.68		0.00293		AI753659	SEC23A
202708_s_at	1.64137	0.0234607	377.19	1.78967	0.0046824	402.899	0.310598	0.0656048	71.6153	0.328402	0.0227495	73.9245		0.00293		NM_003528	HIST2H2BE
1556346_at	1.57637	0.234025	122.45	1.9967	0.186244	151.067	0.494019	0.0140011	37.3967	0.589513	0.0476137	44.4454		0.00288		AJ227860	COTL1
228601_at	0.535128	0.0201951	136.782	0.643741	0.0750314	162.158	1.2838	0.00657008	322.634	1.51354	0.0310931	377.939		0.00287		AW340112	LOC401022
57540_at	1.35839	0.020602	398.17	1.50706	0.0735983	433.242	0.542161	0.0654974	157.286	0.626203	0.0349187	179.591		0.00284		AI823980	RBKS
227203_at	0.478299	0.00300997	140.755	0.61422	0.0757705	178.361	1.38739	0.0842652	402.186	1.88435	0.0428184	542.027		0.00283		AA115629	FBXL17
226756_at	1.35136	0.0182094	546.223	1.38297	0.106262	549.329	0.595318	0.0261189	236.984	0.718652	0.000372595	283.844		0.00276		AA191741	FLJ36031
236192_at	0.641594	0.0483576	77.8744	0.582538	0.0692822	69.5441	1.42179	0.118659	169.688	1.41986	0.0226845	167.873		0.00271		BF447112
202852_s_at	0.613506	0.0334176	244.176	0.516989	0.0524768	202.419	1.75316	0.252867	691.89	1.40511	0.0539682	546.208		0.00269		NM_024666	FLJ11506
213325_at	1.46262	0.0961439	1741.71	1.54708	0.131603	1806.4	0.593171	0.0360203	694.596	0.502876	0.0716964	589.596		0.00256		AA129716	PVRL3
201408_at	0.644188	0.0309443	309.059	0.654969	0.0384829	307.891	1.36783	0.0639029	645.48	1.60178	0.130249	752.39		0.00248		W67887	PPP1CB
236831_at	0.467719	0.0276649	167.225	0.350746	0.0304902	123.034	1.58454	0.0829536	557.049	1.70803	0.133622	597.352		0.00246		AV683852	C3orf6
201667_at	1.56242	0.0442269	2830.52	2.42255	0.058653	4298.12	0.450233	0.0299871	803.27	0.344524	0.00833345	609.745		0.00246		NM_000165	GJA1
235371_at	1.39901	0.0572577	335.696	1.66237	0.0534653	390.719	0.488817	0.0482565	115.786	0.614853	0.0409019	144.408		0.00246		AI452595	LOC389129
214429_at	0.644998	0.0263682	386.69	0.583951	0.0214239	342.97	1.71533	0.0322711	1011.25	1.36821	0.0407191	801.388		0.00246		U47635	MTMR6
225429_at	0.572273	0.0246779	325.136	0.504508	0.0140016	280.707	1.84965	0.0358858	1033.04	1.40879	0.00626675	781.593		0.00246		BF437011	PPP6C
202440_s_at	1.40784	0.123154	542.835	1.77485	0.105186	669.495	0.509918	0.0276987	192.977	0.650335	0.0569878	245.133		0.00246		NM_005418	ST5
212636_at	0.288359	0.00425458	50.1789	0.448642	0.0435399	76.8422	1.50626	0.000399734	257.772	2.0961	0.166591	357.505		0.00246		AL031781	QKI
210512_s_at	0.575819	0.0435544	4334.74	0.668301	0.0172209	4913.86	1.33121	0.0170619	9826.69	1.52162	0.216869	11269.5		0.00246		AF022375	VEGF
233528_s_at	1.32104	0.0271993	103.504	1.64033	0.0105876	125.866	0.568936	0.0517132	43.9856	0.700306	0.00554534	53.6005		0.00246		AC004997	TBC1D10A
200745_s_at	0.580135	0.0817058	807.007	0.48662	0.0590603	662.246	1.50779	0.187157	2058.72	1.84033	0.213958	2495.66		0.00245		AF070603	GNB1
217743_s_at	0.658458	0.00588943	1759.34	0.604919	0.0640659	1591.69	1.38973	0.0633188	3657.01	1.54207	0.225447	4068.66		0.00245		NM_018247	TMEM30A
222778_s_at	0.674776	0.0259952	173.61	0.53975	0.0237122	136.093	1.68793	0.0478967	427.043	1.31742	0.0188147	331.07		0.00239		AW024870	WHSC1
216396_s_at	0.672925	0.000620514	978.747	0.571346	0.0115131	814.305	1.68431	0.157281	2418.6	1.37451	0.048951	1954.68		0.00239		AF131850	EI24
229500_at	0.557002	0.0549808	72.7532	0.663851	0.0117772	84.603	1.4032	0.0813718	179.748	1.8112	0.0666787	230.354		0.00231		AI609256	SLC30A9
213845_at	1.61536	0.189229	376.872	1.57739	0.175735	360.634	0.537747	0.0481881	123.074	0.39596	0.0182009	89.8127		0.00225		AL355532
209667_at	0.630068	0.0218205	158.961	0.518979	0.0214921	128.291	1.40781	0.0614406	349.317	1.50007	0.0508075	369.715		0.00218		BF033242	CES2
227776_at	0.57429	0.0123738	297.927	0.700711	0.03257	356.504	1.55709	0.0561362	794.801	1.27119	0.00520882	644.333		0.00214		BF589251
229432_at	0.527085	0.0460034	27.1965	0.603978	0.0276577	30.4656	1.80801	0.117736	91.6168	1.38963	0.0220571	69.8433		0.00214		AV696264	NAGS
220407_s_at	1.58655	0.0223483	1129.86	2.28367	0.0980282	1594.58	0.272409	0.00926117	190.854	0.435267	0.000371465	302.841		0.00209		NM_003238	TGFB2
212799_at	0.514603	0.0042112	311.583	0.536058	0.0223853	318.286	1.53027	0.0920395	912.684	1.84767	0.0150783	1093.24		0.00209		BE217875	STX6
224962_at	0.659856	0.0521857	328.104	0.64665	0.0369262	314.718	1.38084	0.0984839	674.967	1.64532	0.0929637	798.535		0.00209		AU153030	LOC90120
213186_at	1.63995	0.0508314	636.912	1.34586	0.089093	512.771	0.660495	0.0757107	253.6	0.649548	0.017712	246.428		0.00209		BG502305	DZIP3
207871_s_at	0.543767	0.0144637	155.118	0.592904	0.0546597	166.345	1.36272	0.0126914	382.175	1.40453	0.046551	391.545		0.00209		NM_018412	ST7
207714_s_at	1.34967	0.0996246	2497.87	1.46484	0.178199	2669.94	0.655346	0.0857326	1199.31	0.597533	0.0154594	1078.49		0.00209		NM_004353	SERPINH1
227276_at	1.60668	0.00507349	82.6284	1.82823	0.295949	93.3242	0.337876	0.0822018	17.5454	0.40088	0.0391439	20.2389		0.00209		AI264121	PLXDC2
225342_at	0.462488	0.00695188	1183.4	0.588744	0.00453305	1475.8	1.4228	0.0161863	3580.89	1.5461	0.113316	3875.68		0.00191		AK026966	AK3L1
223391_at	0.656474	0.0238114	1258	0.602159	0.0896246	1141.36	1.57664	0.0681713	2972.91	1.51435	0.231043	2865.99		0.00185		BE880703	SGPP1
224370_s_at	1.40889	0.0824368	126.805	1.71948	0.11211	151.601	0.582458	0.0331495	51.5238	0.562566	0.10076	50.1549		0.00184		AF251056	CAPS2
201744_s_at	1.7812	0.170844	597.567	2.92183	0.351419	961.972	0.241577	0.00167063	79.3191	0.325607	0.0517927	107.531		0.00184		NM_002345	LUM
220966_x_at	0.600582	0.0414437	1703.23	0.588521	0.0449736	1636.9	1.71411	0.123758	4782.29	1.3933	0.0371886	3854.77		0.00179		NM_030978	ARPC5L
201107_s_at	2.41865	0.111764	1309.75	1.66387	0.17454	887.011	0.374944	0.0506957	201.174	0.456168	0.0429273	242.225		0.00169		AI812030	THBS1
201151_s_at	0.458209	0.04213	324.538	0.351716	0.0550713	245.726	1.88669	0.0961522	1310.38	1.73482	0.257568	1208.13		0.00168		BF512200	MBNL1
237939_at	2.00343	0.0956813	78.4203	1.69	0.0266893	64.7257	0.276822	0.0550675	10.8605	0.209024	0.0101592	7.99268		0.00167		BE218107	EPHA5
204140_at	1.36747	0.0508797	474.436	1.58137	0.0340353	537.386	0.532484	0.0397071	182.045	0.633526	0.0472492	215.289		0.00154		NM_003596	TPST1
32042_at	0.466288	0.0155423	48.0917	0.490067	0.0964235	50.4025	1.71608	0.0337221	174.089	1.44829	0.0434005	145.969		0.00154		S72904	COVA1
222391_at	0.659309	0.0280882	1529.77	0.646509	0.063416	1474.56	1.55387	0.0621594	3546.08	1.4795	0.208021	3383.64		0.00154		AL080250	TMEM30A
226991_at	0.604058	0.0218963	86.715	0.677889	0.041856	95.4468	1.50196	0.133052	212.602	1.42843	0.158779	201.398		0.00148		AA489681	NFATC2
225813_at	0.694378	0.0484642	1704.06	0.62521	0.0471667	1502.86	1.30808	0.0536572	3152.19	1.44731	0.133343	3475.84		0.00148		AA524361	MNAB
202457_s_at	0.578736	0.0033085	1819.44	0.485469	0.0194817	1496.45	1.49617	0.0401422	4627.3	1.48929	0.073193	4580.14		0.00148		AA911231	PPP3CA
244647_at	0.543697	0.0217557	31.8149	0.530604	0.0931212	30.8533	1.58608	0.15669	91.5793	1.4196	0.0512949	81.1446		0.00146		AA233885	WBP11
208289_s_at	0.660748	0.0325428	836.183	0.525898	0.00629823	651.053	1.70653	0.0684436	2123.39	1.44616	0.148264	1795.16		0.00146		NM_004879	EI24
236166_at	1.42524	0.0808508	68.8876	1.64055	0.0212359	77.5922	0.513675	0.0284141	24.4189	0.640914	0.0122129	30.2368		0.00146		AW195071	LOC285147
237435_at	1.40024	0.0307354	469.999	1.74915	0.0896284	575.653	0.626544	0.00360338	206.782	0.501516	0.0395146	164.954		0.00145		AI093492
221773_at	0.604199	0.0372567	3357.64	0.5867	0.0697293	3208.29	1.48211	0.150371	8129.98	1.56012	0.196616	8520.19		0.00145		AW575374	ELK3
206861_s_at	0.603644	0.0619158	266.378	0.586593	0.0696401	254.25	1.49883	0.134451	649.796	1.50351	0.18402	650.026		0.00144		NM_003663	CGGBP1
212171_x_at	0.581635	0.0085683	523.773	0.675393	0.0442081	597.082	1.42969	0.160203	1273.07	1.5749	0.125002	1389.78		0.00144		H95344	VEGF
1554867_a_at	1.39835	0.0186167	88.9954	1.49719	0.186424	94.0731	0.624575	0.0503512	39.2402	0.611145	0.00779083	38.0032		0.00134		BC038838	LOC51334
219858_s_at	0.599635	0.0701158	122.92	0.594187	0.0399955	118.732	1.36652	0.0406214	273.575	1.51337	0.194242	303.392		0.00134		NM_017694	FLJ20160
205805_s_at	1.3959	0.0852999	450.111	1.68104	0.0576742	530.588	0.622275	0.0383358	197.366	0.630978	0.0535858	199.207		0.00134		NM_005012	ROR1
203349_s_at	0.643224	0.000229925	373.115	0.522526	0.011168	297.021	1.49947	0.111379	857.489	1.35903	0.00249058	770.332		0.00134		NM_004454	ETV5
209932_s_at	0.525188	0.00589616	1343.09	0.377352	0.0113217	945.64	2.04345	0.051973	5142.19	1.55238	0.0859586	3884.52		0.00133		U90223	DUT
224502_s_at	0.602956	0.00733221	2550.9	0.596411	0.0130638	2472.61	1.41274	0.0232707	5880.45	1.56078	0.0694163	6458.98		0.00128		BC006316	KIAA1191
223361_at	0.323002	0.0360913	312.568	0.364764	0.0777047	350.787	1.74259	0.204687	1659.98	1.863	0.164143	1756.64		0.00127		AF116682	C6orf115
203323_at	1.3229	0.0219586	8114.88	1.46469	0.0222528	8800.63	0.585195	0.0102738	3530.25	0.692327	0.00651975	4149.04		0.00127		BF197655	CAV2
229302_at	1.92154	0.108738	185.187	1.51402	0.0334246	142.807	0.344932	0.00771847	32.6604	0.431868	0.0807578	41.2989		0.00125		AA058832	MGC33926
218158_s_at	0.522109	0.0667788	285.344	0.504283	0.0251865	267.946	1.75893	0.119539	939.891	1.68627	0.310057	907.506		0.00123		NM_012096	APPL
212298_at	0.710727	0.00753681	2542	0.60016	0.0148143	2103.18	1.28477	0.00308	4519.5	1.46323	0.0901775	5123.34		0.00123		BE620457	NRP1
221268_s_at	0.58208	0.0472033	409.577	0.535856	0.00653496	368.026	1.42223	0.0543793	981.665	1.44335	0.00612178	988.719		0.00119		NM_030791	SGPP1
225741_at	0.527367	0.0699193	112.572	0.485863	0.0322588	101.045	1.56143	0.0969351	325.775	1.40948	0.0109657	291.703		0.00119		AU154401	THUMPD3
33322_i_at	0.67319	0.0339747	3331.27	0.568233	0.0210404	2754.14	1.51098	0.111948	7363.99	1.41966	0.134353	6887.76		0.00103		X57348	SFN
219676_at	0.576345	0.00176674	62.5795	0.680953	0.0130701	72.4431	1.45961	0.158451	156.684	1.35424	0.0493083	143.771		0.001		NM_025231	ZNF435
208911_s_at	0.698689	0.0258272	1543.92	0.598783	0.0153607	1296.15	1.36615	0.0945408	2973.76	1.58817	0.0401543	3428.68		0.001		M34055	PDHB
228956_at	0.667608	0.0448834	266.44	0.578513	0.0298577	225.866	1.5777	0.0450419	618.087	1.44866	0.17369	567.538		0.001		N22272	UGT8
212812_at	0.603181	0.0228328	357.299	0.676898	0.0619686	393.996	1.5149	0.00312525	881.866	1.35375	0.099045	785.009		0.001		AI700633
222631_at	0.621845	0.0304539	315.466	0.51989	0.0175969	258.273	1.50572	0.10144	752.039	1.41612	0.070974	702.279		0.000987		AI862887	PI4K2B
205112_at	1.48029	0.102853	165.949	1.42661	0.0306072	156.395	0.58822	0.0232926	64.8021	0.551931	0.0635712	60.7287		0.000987		NM_016341	PLCE1
213358_at	1.50226	0.0739182	2341.24	1.38921	0.0451442	2120.35	0.655189	1.75736e-07	1003.47	0.55188	0.018138	840.162		0.000974		AB018345	KIAA0802
203304_at	1.62686	0.00690061	480.143	1.37542	0.044934	397.928	0.624528	0.0428423	181.649	0.542512	0.0441587	156.989		0.000933		NM_012342	BAMBI
218137_s_at	0.513513	0.0137359	952.616	0.446149	0.0053944	810.486	1.53079	0.00508143	2791.8	1.52781	0.056299	2770.07		0.000933		NM_021940	SMAP1
219778_at	1.41908	0.0759829	139.955	1.42652	0.133176	138.299	0.687145	0.0128401	66.6053	0.633592	0.0633561	61.2874		0.000933		NM_012082	ZFPM2
223434_at	1.31745	0.0137282	8483.61	1.51907	0.0058296	9582.09	0.592941	0.035821	3763.62	0.688206	0.00795641	4330.29		0.000933		AL136680	GBP3
227167_s_at	0.600859	0.0240014	481.791	0.679284	0.0497466	534.634	1.30436	0.0356132	1028.76	1.51515	0.0068284	1186.49		0.000933		AW511319
228456_s_at	0.515893	0.00525641	219.716	0.578282	0.023046	241.466	1.52422	0.132002	640.475	1.80511	0.0506793	751.418		0.000933		AU151357	LOC149832
228661_s_at	1.452	0.144327	415.028	1.49247	0.105761	417.231	0.560418	0.0188847	156.94	0.67145	0.0131666	186.772		0.000933		AI768374
225108_at	0.573347	0.0244461	126.776	0.564762	0.0058911	122.267	1.59911	0.108659	348.215	1.45425	0.053554	314.205		0.000927		BF111719	AGPS
223784_at	1.37186	0.017457	98.6363	1.55876	0.142165	110.209	0.636048	0.00936606	44.9768	0.588295	0.0447989	41.4415		0.000925		AF229179	TMEM27
229167_at	0.648949	0.0404076	126.614	0.567219	0.0348651	108.359	1.65594	0.0385059	317.205	1.43617	0.133239	274.376		0.000925		AI129941	PURA
226374_at	0.49544	0.00359204	146.544	0.571867	0.0103235	165.733	1.44544	0.0279934	420.682	1.77097	0.0993362	512.707		0.000925		BG260087
211023_at	0.615298	0.00791509	1861.1	0.515972	0.000374565	1528.93	1.41973	0.043678	4225.1	1.7568	0.00398771	5192.42		0.000905		AL117618	PDHB
211356_x_at	1.63638	0.166828	143.464	1.77528	0.196282	152.741	0.43265	0.0699738	37.576	0.496584	0.0242964	42.4019		0.000899		U66495	LEPR
225128_at	0.620007	0.00503104	582.135	0.60583	0.0683202	560.575	1.37819	0.0570739	1274.17	1.48518	0.157903	1370.29		0.000899		AL548941	KDELC2
208955_at	0.314146	0.0750957	64.386	0.257591	0.0226715	50.6239	2.29765	0.0569538	451.619	1.68128	0.0796347	328.595		0.000899		AB049113	DUT
225113_at	0.489604	0.0542934	172.245	0.532709	0.0220485	182.547	1.62826	0.0345008	559.901	1.48772	0.0435722	508.256		0.0008		BF688144	AGPS
200665_s_at	2.20441	0.494544	195.245	2.24981	0.287571	191.865	0.169738	0.0533058	15.1052	0.124834	0.00251119	10.5393		0.0008		NM_003118	SPARC
228650_at	0.596334	0.0328824	375.042	0.66752	0.0198045	410.675	1.41878	0.0616901	877.157	1.32893	0.0166509	815.275		0.0008		AI807211	POLR2D
219032_x_at	1.5725	0.0729375	1526.9	1.71687	0.050659	1632.69	0.391137	0.0250666	373.884	0.460762	0.0365714	438.162		0.000797		NM_014322	OPN3
201985_at	0.581619	0.02066	109.157	0.585952	0.0479469	108.027	1.39366	0.0297224	257.192	1.42086	0.0479931	260.603		0.000786		NM_014846	KIAA0196
204344_s_at	0.525751	0.0801817	106.407	0.525763	0.0257852	103.274	1.50384	0.120185	297.054	1.72325	0.0971578	337.774		0.000779		NM_006364	SEC23A
225659_at	0.5965	0.0455625	194.909	0.633314	0.0237982	202.358	1.34704	0.00459585	431.898	1.4254	0.0521791	454.325		0.000742		BF516590	LOC339745
241370_at	0.555898	0.00184536	203.59	0.445949	0.00412718	160.008	1.44972	0.00748557	522.264	1.68868	0.0698159	604.861		0.000742		AA278233	LOC286052
211505_s_at	0.586584	0.029392	828.452	0.594157	0.00637597	820.847	1.45946	0.078314	2028.01	1.63138	0.0550294	2249.32		0.000726		AL136601	STAU
239336_at	1.96823	0.051559	3230.3	1.53838	0.0532771	2474.69	0.423078	0.0397691	685.438	0.505127	0.00875169	810.073		0.000726		BF109732	THBS1
222103_at	0.574635	0.0410077	540.308	0.500082	0.0433378	460.916	1.59957	0.0803344	1477.4	1.56942	0.200084	1449.44		0.000726		AI434345	ATF1
219825_at	0.455495	0.0248846	36.0866	0.556249	0.00341732	43.0953	1.71512	0.0332556	133.424	1.5437	0.107259	119.569		0.000726		NM_019885	CYP26B1
228850_s_at	1.38949	0.0565147	750.086	1.36169	0.0384984	719.699	0.646063	0.0295407	342.945	0.586684	0.0211921	309.361		0.000726		AI963304
220014_at	1.65175	0.118776	503.698	1.53929	0.164701	460.975	0.546248	0.0661817	164.677	0.555973	0.0436244	165.697		0.000726		NM_016644	LOC51334
1560527_at	1.48631	0.0474078	75.9968	1.64704	0.225484	83.2615	0.499757	0.00122124	25.1273	0.49191	0.0660043	24.7908		0.000726		BU587810	FBXL13
204008_at	0.577864	0.00896562	20.9667	0.469236	0.00318548	16.6763	1.63144	0.132053	58.3713	1.44954	0.0369174	51.3972		0.000726		NM_005740	DNAL4
213037_x_at	0.6079	0.0179163	2827.94	0.530221	0.0133139	2416.69	1.42594	0.0530227	6526.06	1.62776	0.14448	7425.61		0.000726		AJ132258	STAU
226785_at	0.653817	0.0401348	184.424	0.626117	0.0515104	173.183	1.33221	0.0276287	368.835	1.48267	0.070227	408.192		0.000726		BF475862	ATP11C
204537_s_at	1.57748	0.112849	105.616	1.63533	0.165496	107.603	0.449731	0.0500935	29.7145	0.527471	0.003678	34.4363		0.000719		NM_004961	GABRE
207320_x_at	0.615393	0.00555396	2209.32	0.550642	0.00673434	1936.77	1.39738	0.0184758	4934.69	1.61439	0.0899359	5671.93		0.000689		NM_004602	STAU
242224_at	0.503948	0.05888	27.4251	0.494572	0.0494637	26.2972	1.84127	0.0751989	97.9455	1.5542	0.125467	82.3134		0.000632		R40111	GPATC2
201605_x_at	0.513784	0.0292709	111.177	0.481127	0.0170512	101.868	1.80994	0.0872359	385.062	1.55776	0.105326	329.468		0.000632		NM_004368	CNN2
205206_at	1.45523	0.0323457	3334.39	1.78725	0.0380554	4012.12	0.472071	0.0280647	1065.29	0.544159	0.0317074	1220.2		0.000632		NM_000216	KAL1
200746_s_at	0.502513	0.00908282	881.604	0.45689	0.0224072	786.25	1.60583	0.122378	2777.59	1.84111	0.121557	3162.69		0.000607		NM_002074	GNB1
224675_at	0.525115	0.0164463	1110.23	0.426452	0.01032	883.332	1.84105	0.0217296	3827.54	1.50261	0.0451179	3104.7		0.000568		AK026606	MESDC2
224392_s_at	1.53586	0.0515236	624.707	1.76919	0.133037	706.31	0.485613	0.0283747	194.398	0.399859	0.0257557	159.147		0.000568		AF303588	OPN3
211742_s_at	1.33934	0.0310056	450.767	1.48134	0.0945563	489.144	0.58819	0.0163851	194.754	0.641246	0.0483314	211.416		0.000568		BC005926	EVI2B
225084_at	0.613084	0.027937	821.299	0.678807	0.00749526	890.244	1.49716	0.0789766	1973.32	1.35002	0.0368757	1766.56		0.000492		BG170743	SEC10L1
204485_s_at	0.595643	0.0411929	262.971	0.595301	0.0480604	257.846	1.37871	0.0241097	597.565	1.54739	0.0208147	666.285		0.000491		NM_005486	TOM1L1
228565_at	0.524269	0.0182715	187.806	0.506569	0.0264261	177.852	1.71475	0.0931842	604.397	1.50442	0.0480549	526.473		0.000467		AI809005	KIAA1804
230187_s_at	1.6097	0.00192947	96.3234	1.3929	0.0349932	81.6762	0.598075	0.0407292	35.2997	0.593721	0.0462269	34.8239		0.000467		AI693689
223136_at	1.41501	0.103198	2927.7	1.53342	0.0333408	3099.27	0.621275	0.0056072	1260.52	0.62134	0.0602202	1258.34		0.000445		AF151861	AIG1
235456_at	1.62225	0.037835	1629.61	2.08367	0.0404746	2050.02	0.318944	0.00668456	315.133	0.406767	0.00828585	399.192		0.000443		AI810266	HIST1H2BD
208948_s_at	0.610705	0.00582477	2219.41	0.526895	0.00765873	1876.05	1.44498	0.0629462	5168.83	1.66635	0.0443613	5919.48		0.000443		BC000830	STAU
239638_at	1.8314	0.114034	403.643	2.45289	0.0443087	528.482	0.254085	0.0238245	55.2319	0.194979	0.0296591	42.3637		0.000443		AI608696
238429_at	0.549663	0.0111268	118.981	0.534777	0.0407359	113.703	1.45409	0.031414	309.605	1.70205	0.0285861	360.027		0.000443		AI342543	TMEM71
204437_s_at	1.72341	0.191417	324.886	1.85195	0.214548	342.507	0.405057	0.00210086	74.705	0.399599	0.0538638	73.8533		0.000443		NM_016725	FOLR1
235681_at	1.62179	0.0243404	350.266	2.07624	0.0467956	439.376	0.313868	0.00465277	66.6775	0.4007	0.0016674	84.5639		0.000438		BE894882	HIST1H2BD
215704_at	1.86732	0.114041	4068.87	2.17877	0.198572	4658.91	0.23303	0.0098792	498.947	0.176221	0.019612	376.727		0.000438		AL356504	FLG
210139_s_at	0.592389	0.0153947	1145.95	0.531275	0.0206449	1007.49	1.4961	0.108156	2852.28	1.54793	0.110878	2932.7		0.000346		L03203	PMP22
204347_at	0.500375	0.00438315	260.909	0.52087	0.0352418	266.725	1.6431	0.121151	844.618	1.52345	0.0830348	777.341		0.00032		AI653169	AK3L1 ; AK3L2
204643_s_at	0.470764	0.0258987	73.62	0.419995	0.0349097	64.5013	1.64071	0.137999	252.827	1.50517	0.00251503	229.735		0.00032		NM_006375	COVA1
206059_at	1.49865	0.0215937	2039.63	1.34823	0.0048017	1797.27	0.572393	0.0132308	766.21	0.63443	0.0217665	844.032		0.000279		NM_003430	ZNF91
33323_r_at	0.630616	0.0310931	2691.63	0.569857	0.00278403	2380.64	1.47574	0.0337989	6190.69	1.43647	0.102753	6000.42		0.000279		X57348	SFN
239292_at	0.540113	0.0266636	109.522	0.502557	0.039772	100.035	1.65803	0.0940181	330.806	1.48924	0.0578027	295.048		0.000279		AA825563
218858_at	1.81659	0.193159	212.801	2.03305	0.0203164	231.891	0.310544	0.0514386	35.999	0.331764	0.00756166	37.7507		0.000279		NM_022783	DEPDC6
202334_s_at	0.39406	0.0178266	237.155	0.368962	0.00941397	217.314	1.65228	0.0659052	977.888	1.78789	0.154796	1054.08		0.000262		AI768723	UBE2B
219093_at	1.49818	0.0601736	361.82	1.63072	0.0704155	385.818	0.487345	0.0135309	115.674	0.517905	0.0412999	122.491		0.000262		NM_017933	FLJ20701
218586_at	0.563933	0.002145	293.85	0.500202	0.0171961	255.465	1.43522	0.00130612	735.6	1.63549	0.0101035	832.731		0.000262		NM_018270	C20orf20
202429_s_at	0.505602	0.0276864	1676.61	0.450728	0.000571395	1461.6	1.4714	0.00542679	4790.64	1.61547	0.0587084	5228.86		0.000262		AL353950	PPP3CA
202786_at	0.509035	0.00241725	401.207	0.567387	0.0198795	438.323	1.50439	0.0672214	1167.78	1.44358	0.0315369	1112.06		0.000262		NM_013233	STK39
227815_at	0.571225	0.0238669	184.375	0.573984	0.00271237	181.301	1.5299	0.0621017	485.456	1.47903	0.0766593	466.565		0.000262		W60691	VPS33A
241607_at	0.373873	0.00922431	15.086	0.429231	0.0365323	17.0243	1.66936	0.0124294	66.2265	1.72764	0.208237	68.586		0.000262		BF382808
200862_at	0.605491	0.0396184	358.817	0.625884	0.0119119	362.806	1.506	0.0762101	877.145	1.39625	0.0432775	807.471		0.000262		NM_014762	DHCR24
211354_s_at	1.66243	0.110512	166.192	1.73836	0.147428	170.581	0.381821	0.0314968	37.584	0.438658	0.00556678	42.7761		0.000262		U52913	LEPR
211763_s_at	0.598511	0.0140763	399.558	0.546643	0.014313	357.563	1.46873	0.0839645	965.53	1.515	0.00602338	988.16		0.000209		BC005979	UBE2B
200681_at	0.595645	0.0238615	6279.27	0.601495	0.0247214	6214.3	1.46163	0.0678791	15159.3	1.39067	0.0174881	14318.4		0.000143		NM_006708	GLO1
218309_at	0.603561	0.0229381	284.059	0.633248	0.0134106	291.876	1.36824	0.0151246	633.084	1.45963	0.0140142	670.958		0.000139		NM_018584	CAMK2N1
235051_at	0.40747	0.014281	88.31	0.376294	0.024063	80.0367	1.69726	0.12398	362.461	1.76827	0.0423419	374.424		0.000139		BF696931	C3orf6
224985_at	0.42172	0.0150529	916.279	0.440082	0.0134632	936.706	1.5847	0.0389339	3386.89	1.62452	0.000149794	3447.54		0.000139		BE964484	UNR
226237_at	1.57743	0.00134546	9142.81	1.50863	0.0315318	8567.7	0.512196	0.010268	2920.3	0.514337	0.00810478	2913.43		3.64e-05		AL359062	COL8A1
