# Supplementary material for: Tumor cell-produced matrix metalloproteinase 9 (MMP-9) drives malignant progression and metastasis of basal-like triple negative breast cancer
Source: Oncotarget. 2014 May 1;5(9):2736–49. doi: 10.18632/oncotarget.1932 (PMC4058041; doi:10.18632/oncotarget.1932)
Supplement: Supplementary file 3 [file oncotarget-05-2736-s003.xlsx]

## Sheet: Supplemental Table 2 MMP9 kd an
Biosets vs Genes record downloaded from NextBio(2013/05/22 13:19:54)
Bioset 1: NT over MMP9 kd (Study: Orthotopic MMP9 knockdown)
Bioset 2: Breast carcinoma - metastases to CNS only _vs_ no metastases (Study: Breast cancer samples transcriptional profiles to define subsets )
Bioset 3: Breast carcinoma - relapse or metastases _vs_ no relapse or metastasis (Study: Breast cancer samples transcriptional profiles to define subsets )
Bioset 4: Breast cancer tumor tissue with node status positive _vs_ node status negative (Study: Predicting Features of Breast Cancer with Gene Expression Patterns)
Bioset 5: Breast cancer biopsies from patients with lymph node metastases _vs_ no metastases (Study: Breast cancer biopsies with associated TP53 status, hormone status, and clinical findings)
Bioset 6: Strongly lung metastatic sublines of MDA-MB-231 breast cancer cell line _vs_ parental MDA-MB-231 (Study: Differences between lung and bone metastatic cell lines)
Bioset 7: MDA-MB-231 derived rapid lung metastases LM2 generation _vs_ less metastatic parent and SCPs (Study: Subpopulations of MDA-MB-231 of various propensities for lung metastasis and primary breast cancers)
https://mayo.nextbio.com/c/search/adv.nb?ids=739550,503704,503722,68620,258712,183199,75394
Gene	EntrezGene ID	Gene Description	Specificity	Overall Gene score	Score Bioset 1	p-value Bioset 1	activity type Bioset 1	activity value Bioset 1	Score Bioset 2	p-value Bioset 2	activity type Bioset 2	activity value Bioset 2	Score Bioset 3	p-value Bioset 3	activity type Bioset 3	activity value Bioset 3	Score Bioset 4	p-value Bioset 4	activity type Bioset 4	activity value Bioset 4	Score Bioset 5	p-value Bioset 5	activity type Bioset 5	activity value Bioset 5	Score Bioset 6	p-value Bioset 6	activity type Bioset 6	activity value Bioset 6	Score Bioset 7	p-value Bioset 7	activity type Bioset 7	activity value Bioset 7
GATA3	2625	GATA binding protein 3	6 out of 7	395.476	58.1673	0.0293	fold change	-1.91911	99.2713	0.0228	fold change	-8.56	84.8767	0.0149	fold change	-1.36	97.0761	0.011	fold change	2.33					23.9923	0.0329	fold change	-1.59	32.0924	0.0086	fold change	-1.52
GPR56	9289	G protein-coupled receptor 56	6 out of 7	346.529					32.6635	0.013	fold change	1.4	54.7477	0.0002	fold change	1.23	63.9468	0.0054	fold change	1.37	79.3097	0.0004	fold change	1.25	77.0416	0.0449	fold change	2.81	38.8199	0.0276	fold change	1.62
ANKRD10	55608	ankyrin repeat domain 10	6 out of 7	320.569	77.3946	0.0129	fold change	-2.51807					51.6422	0.0256	fold change	-1.22	58.2499	0.0142	fold change	-1.33	90.7293	0.0003	fold change	-1.32	29.1375	0.0258	fold change	1.68	13.4156	0.0152	fold change	1.21
SAA2	6289	serum amyloid A2	5 out of 7	460.756	99.7546	0.0106	fold change	-20.0651									94.6844	0.0244	fold change	-2.04	79.3097	0.0314	fold change	-1.25	98.0392	0.0344	fold change	-7.98	88.968	0.0206	fold change	-3.07
INPP4B	8821	inositol polyphosphate-4-phosphatase, type II, 105kDa	5 out of 7	394.791					91.3075	0.0336	fold change	-3.27	91.3075	0.0004	fold change	-1.42	78.6832	0.0167	fold change	1.52					60.6061	0.0111	fold change	-2.27	72.8863	0.001	fold change	-2.29
CLU	1191	clusterin	5 out of 7	380.013	64.8239	0.0294	fold change	-2.10897	93.9602	0.0269	fold change	-3.75									91.8864	0.0002	fold change	-1.33	52.3013	0.037	fold change	-2.1	77.0416	0.0003	fold change	-2.44
BUB1	699	budding uninhibited by benzimidazoles 1 homolog (yeast)	5 out of 7	367.452	56.0708	0.0277	fold change	1.84062	81.7167	0.0094	fold change	2.58	88.4815	7.4e-05	fold change	1.39					77.2439	0.0015	fold change	1.24	63.9386	0.0003	fold change	-2.35
NEAT1	283131	nuclear paraspeckle assembly transcript 1 (non-protein coding)	5 out of 7	349.463	71.3735	0.0036	fold change	-2.30168					99.4332	2.4e-07	fold change	-1.83					93.5926	0.0033	fold change	-1.35	13.6351	0.049	fold change	-1.36	71.4286	0.0311	fold change	-2.25
IL6ST	3572	interleukin 6 signal transducer (gp130, oncostatin M receptor)	5 out of 7	342.111					94.5376	0.0081	fold change	-3.87	80.9638	0.0015	fold change	-1.34					71.9	0.0258	fold change	-1.22	72.7802	0.0002	fold change	-2.61	21.9298	0.0364	fold change	-1.37
CAV2	858	caveolin 2	5 out of 7	337.55	67.235	0.0013	fold change	-2.18202									45.3206	0.0426	fold change	-1.25	71.9	0.0013	fold change	-1.22	84.0336	0.0043	fold change	-3.12	69.0608	1.4e-05	fold change	-2.19
MLF1IP	79682	MLF1 interacting protein	5 out of 7	333.761	78.1824	0.0318	fold change	2.54001	73.7278	0.0078	fold change	2.24	67.9412	0.0014	fold change	1.28					90.7293	0.0005	fold change	1.32					23.1803	0.0003	fold change	1.39
CYBRD1	79901	cytochrome b reductase 1	5 out of 7	332.307					72.2543	0.0257	fold change	-2.2	62.1682	0.0046	fold change	-1.26					79.3097	0.011	fold change	-1.25	74.4048	0.0037	fold change	-2.67	44.1696	0.0016	fold change	-1.7
NUSAP1	51203	nucleolar and spindle associated protein 1	5 out of 7	316.534	52.1018	0.0419	fold change	1.71311	77.2487	0.0074	fold change	2.36	90.7013	1.6e-05	fold change	1.41					81.3577	0.0022	fold change	1.26					15.124	0.0029	fold change	1.25
PBX1	5087	pre-B-cell leukemia homeobox 1	5 out of 7	309.528					76.8144	0.0017	fold change	-2.35	57.0867	0.0199	fold change	-1.24	61.3309	0.0098	fold change	1.35					23.5516	0.024	fold change	-1.58	90.7441	0.0018	fold change	-3.38
MYB	4602	v-myb myeloblastosis viral oncogene homolog (avian)	5 out of 7	304.047					87.35	0.0023	fold change	-2.93	90.7013	0.0007	fold change	-1.41					81.3577	0.017	fold change	-1.26	24.7647	0.0087	fold change	1.6	19.8728	0.0301	fold change	1.34
IDH2	3418	isocitrate dehydrogenase 2 (NADP+), mitochondrial	5 out of 7	303.723	50.0851	0.0454	fold change	-1.59432	81.9901	0.0367	fold change	2.59	64.8921	0.0001	fold change	1.27									65.0195	0.0211	fold change	-2.38	41.7362	0.0013	fold change	-1.66
BRIP1	83990	BRCA1 interacting protein C-terminal helicase 1	5 out of 7	301.714	52.3906	0.0482	fold change	1.72909	86.0052	0.0095	fold change	2.83	73.0706	0.0027	fold change	1.3					68.7144	0.004	fold change	1.21	21.5332	0.0356	fold change	-1.54
NOVA1	4857	neuro-oncological ventral antigen 1	5 out of 7	292.649					89.9717	0.0026	fold change	-3.16	67.9412	0.0354	fold change	-1.28					85.9343	0.012	fold change	-1.29	34.0832	0.0082	fold change	1.76	14.7189	0.0103	fold change	1.24
BUB1B	701	budding uninhibited by benzimidazoles 1 homolog beta (yeast)	5 out of 7	271.108					85.5271	0.0042	fold change	2.81	87.5365	5.2e-05	fold change	1.38					71.9	0.0043	fold change	1.22	12.7291	0.0021	fold change	-1.33	13.4156	0.0058	fold change	1.21
STMN1	3925	stathmin 1	5 out of 7	269.273	91.1046	0.0141	fold change	3.44023	71.9155	0.0062	fold change	2.19	62.1682	7.6e-05	fold change	1.26									18.0701	0.0225	fold change	1.47	26.0146	0.0452	fold change	1.43
RTN1	6252	reticulon 1	5 out of 7	269.014	73.2011	0.0384	fold change	-2.35672	83.7774	0.0403	fold change	-2.69	86.247	0.0028	fold change	-1.37									11.9646	0.0374	fold change	1.3	13.8236	0.0053	fold change	1.22
221760_at	NA		5 out of 7	267.495	50.7048	0.0493	fold change	-1.63425	71.2494	0.0117	fold change	-2.17	51.6422	0.0037	fold change	-1.22									45.4959	0.0102	fold change	1.96	48.4027	0.0076	fold change	1.76
MCCC2	64087	methylcrotonoyl-CoA carboxylase 2 (beta)	5 out of 7	260.241					73.7278	0.0185	fold change	-2.24	80.9638	0.001	fold change	-1.34	67.3827	0.0089	fold change	1.4					19.5236	0.0088	fold change	-1.5	18.6428	0.0075	fold change	-1.32
NAMPT	10135	nicotinamide phosphoribosyltransferase	5 out of 7	253.555	55.5389	0.0422	fold change	-1.82907	71.0026	0.0177	fold change	2.16	54.7477	0.0327	fold change	-1.23	39.1313	0.0499	fold change	-1.21									33.1345	0.0365	fold change	-1.53
PDXK	8566	pyridoxal (pyridoxine, vitamin B6) kinase	5 out of 7	240.711					45.9474	0.011	fold change	1.63					65.2018	0.001	fold change	-1.38	77.2439	0.0001	fold change	1.24	29.1375	0.0165	fold change	-1.68	23.1803	0.0121	fold change	-1.39
FEN1	2237	flap structure-specific endonuclease 1	5 out of 7	227.608	54.0021	0.0432	fold change	1.78081	72.6818	0.0087	fold change	2.21	51.6422	0.0009	fold change	1.22									27.3523	0.0031	fold change	1.65	21.9298	0.0137	fold change	1.37
ECHDC2	55268	enoyl CoA hydratase domain containing 2	5 out of 7	226.694					36.69	0.0156	fold change	-1.47	87.5365	1.7e-05	fold change	-1.38					65.4999	0.0028	fold change	-1.2	23.5516	0.0073	fold change	-1.58	13.4156	0.0332	fold change	-1.21
MBNL1	4154	muscleblind-like splicing regulator 1	5 out of 7	225.712	95.4927	0.0017	fold change	4.47142					54.7477	0.0225	fold change	-1.23	42.2372	0.0461	fold change	-1.23					10.0543	0.0036	fold change	1.21	23.1803	0.0094	fold change	1.39
TRIO	7204	trio Rho guanine nucleotide exchange factor	5 out of 7	221.821	51.0418	0.0444	fold change	-1.65843	52.6377	0.0403	fold change	-1.75	45.3042	0.0045	fold change	-1.2									28.0741	0.009	fold change	-1.66	44.7628	0.0125	fold change	-1.71
TMPO	7112	thymopoietin	5 out of 7	200.256	51.3405	0.0382	fold change	1.675	54.4081	0.0494	fold change	1.78	51.6422	0.0011	fold change	1.22									25.2653	0.0024	fold change	1.61	17.5994	0.0164	fold change	1.3
2014-09-11	55752	septin 11	5 out of 7	174.286	52.5702	0.0382	fold change	1.73777	52.2128	0.0263	fold change	-1.74					39.1313	0.0067	fold change	-1.21					11.7288	0.0272	fold change	-1.29	18.6428	0.0314	fold change	1.32
MMP1	4312	matrix metallopeptidase 1 (interstitial collagenase)	4 out of 7	389.255					94.0327	0.0406	fold change	3.76									98.5338	0.0245	fold change	1.57	97.0874	0.0405	fold change	6.54	99.6016	8.3e-05	fold change	27.6
CLIC6	54102	chloride intracellular channel 6	4 out of 7	381.67	85.6458	0.0116	fold change	2.89673	96.9236	0.0288	fold change	-4.9	99.5937	0.0002	fold change	-1.91					99.5064	0.0016	fold change	-1.7
ABAT	18	4-aminobutyrate aminotransferase	4 out of 7	369.306	95.0498	0.0123	fold change	-4.32107	97.8493	0.0055	fold change	-5.87	90.7013	0.0091	fold change	-1.41	85.706	0.0384	fold change	1.66
TFF1	7031	trefoil factor 1	4 out of 7	367.904	88.93	0.0092	fold change	-3.17612	99.7546	1.8e-22	fold change	-18.4					96.8467	0.0054	fold change	2.29					82.3723	0.0424	fold change	-3.06
RARRES3	5920	retinoic acid receptor responder (tazarotene induced) 3	4 out of 7	359.328					94.6844	0.0068	fold change	-3.88	76.6237	0.0061	fold change	-1.32									97.2763	0.0049	fold change	-6.82	90.7441	0.0052	fold change	-3.38
XIST	7503	X (inactive)-specific transcript (non-protein coding)	4 out of 7	347.104					94.9758	0.0239	fold change	-3.95	98.0065	2.4e-05	fold change	-1.59	85.4073	0.0078	fold change	1.65	68.7144	0.0022	fold change	-1.21
NDP	4693	Norrie disease (pseudoglioma)	4 out of 7	343.135					81.7167	7.2e-06	fold change	-2.58	91.3075	0.0044	fold change	-1.42					95.8166	0.0001	fold change	-1.42					74.2942	0.0498	fold change	2.32
RBPMS	11030	RNA binding protein with multiple splicing	4 out of 7	329.205					84.2943	0.0227	fold change	-2.72	94.5376	0.0002	fold change	-1.47					82.8967	0.0005	fold change	-1.27					67.4764	0.0054	fold change	-2.14
ROR1	4919	receptor tyrosine kinase-like orphan receptor 1	4 out of 7	323.531	75.9129	0.0013	fold change	-2.45516									69.8724	0.0121	fold change	-1.42					86.5052	0.0012	fold change	-3.27	91.2409	0.0004	fold change	-3.43
NQO1	1728	NAD(P)H dehydrogenase, quinone 1	4 out of 7	320.71	70.6754	0.0303	fold change	2.28295					80.9638	0.0011	fold change	1.34	75.2162	0.0233	fold change	1.48	93.8544	0.0008	fold change	1.36
CIRBP	1153	cold inducible RNA binding protein	4 out of 7	318.659	82.9297	0.0218	fold change	-2.74568	70.6344	0.0113	fold change	-2.15	90.7013	2.4e-06	fold change	-1.41					74.3937	6.2e-05	fold change	-1.23
SERPINE2	5270	serpin peptidase inhibitor, clade E (nexin, plasminogen activator inhibitor type 1), member 2	4 out of 7	317.73													58.2499	0.0284	fold change	-1.33	71.9	0.0072	fold change	-1.22	91.2409	0.0023	fold change	3.9	96.3391	0.0001	fold change	4.69
MGP	4256	matrix Gla protein	4 out of 7	314.477					97.9278	0.0346	fold change	-6.07	99.8363	8e-07	fold change	-2.11					99.1139	0.0032	fold change	-1.63					17.5994	0.027	fold change	1.3
AKAP12	9590	A kinase (PRKA) anchor protein 12	4 out of 7	312.506	78.0835	0.006	fold change	2.53658	56.3279	0.0068	fold change	-1.82													89.1266	0.0039	fold change	3.69	88.968	1.1e-05	fold change	3.07
STC2	8614	stanniocalcin 2	4 out of 7	311.644					97.2309	0.0001	fold change	-5.01	98.9531	0.0001	fold change	-1.74					97.3899	0.0093	fold change	-1.47	18.0701	0.0031	fold change	1.47
LONRF2	164832	LON peptidase N-terminal domain and ring finger 2	4 out of 7	310.899					90.6355	0.0329	fold change	-3.22	95.1982	0.0023	fold change	-1.48	39.1313	0.0129	fold change	1.21	85.9343	0.0463	fold change	-1.29
DAAM1	23002	dishevelled associated activator of morphogenesis 1	4 out of 7	296.891	64.5511	0.014	fold change	-2.09975									49.8415	0.0028	fold change	1.28					87.26	0.0017	fold change	-3.37	95.2381	8.5e-06	fold change	-4
PARD6B	84612	par-6 partitioning defective 6 homolog beta (C. elegans)	4 out of 7	293.663					86.795	0.0065	fold change	-2.89	76.6237	0.0163	fold change	-1.32									60.6061	0.0023	fold change	-2.27	69.6379	0.0109	fold change	-2.2
PRC1	9055	protein regulator of cytokinesis 1	4 out of 7	293.24					91.5801	0.0018	fold change	3.28	95.7158	8.3e-07	fold change	1.49					68.7144	0.0265	fold change	1.21					37.2301	0.0229	fold change	1.59
PTGER3	5733	prostaglandin E receptor 3 (subtype EP3)	4 out of 7	291.616					93.0354	0.0044	fold change	-3.52	88.4815	0.0012	fold change	-1.39					97.8627	5.4e-05	fold change	-1.5	12.2369	0.0033	fold change	1.31
MBNL2	10150	muscleblind-like splicing regulator 2	4 out of 7	291.559									62.1682	0.0227	fold change	-1.26					79.3097	0.0001	fold change	-1.25	90.9091	0.0002	fold change	-3.89	59.1716	0.0031	fold change	-1.94
ANXA9	8416	annexin A9	4 out of 7	291.504					95.2708	0.018	fold change	-4.02	73.0706	0.0299	fold change	-1.3	98.3981	0.0066	fold change	2.56					24.7647	0.0073	fold change	1.6
GJA1	2697	gap junction protein, alpha 1, 43kDa	4 out of 7	290.919	96.1649	0.0025	fold change	-5.01408	63.0939	0.021	fold change	-1.97	48.4656	0.0346	fold change	-1.21													83.1947	0.007	fold change	2.73
APOBEC3B	9582	apolipoprotein B mRNA editing enzyme, catalytic polypeptide-like 3B	4 out of 7	290.816	77.688	0.0137	fold change	2.5234	97.2309	0.0054	fold change	5.01	82.7623	0.0048	fold change	1.35													33.1345	0.0188	fold change	1.53
ZNF367	195828	zinc finger protein 367	4 out of 7	290.626	70.7574	0.0351	fold change	2.28506	78.0835	0.0181	fold change	2.39	73.0706	0.0009	fold change	1.3					68.7144	0.004	fold change	1.21
PHGDH	26227	phosphoglycerate dehydrogenase	4 out of 7	290.15					77.4929	0.0254	fold change	2.37	62.1682	0.0036	fold change	1.26									63.5324	0.0206	fold change	2.34	86.9565	0.0034	fold change	2.93
GDF15	9518	growth differentiation factor 15	4 out of 7	289.262	61.0568	0.0385	fold change	-2.00135									86.6116	0.0139	fold change	1.69	90.7293	0.0076	fold change	1.32	50.8647	0.0088	fold change	-2.07
CDC20	991	cell division cycle 20 homolog (S. cerevisiae)	4 out of 7	289.16					81.3921	0.0177	fold change	2.57	88.4815	6.4e-05	fold change	1.39					87.9585	0.0044	fold change	1.3					31.3283	0.0131	fold change	1.51
T96989	NA		4 out of 7	287.323					62.3893	0.0459	fold change	-1.95	57.0867	0.0353	fold change	-1.24	75.9601	0.016	fold change	1.49	91.8864	0.0015	fold change	-1.33
ABCC3	8714	ATP-binding cassette, sub-family C (CFTR/MRP), member 3	4 out of 7	286.238	65.2018	0.0302	fold change	-2.12128									73.7278	0.04	fold change	1.46					70.6215	0.0013	fold change	-2.55	76.6871	0.0037	fold change	-2.42
HMGB3	3149	high mobility group box 3	4 out of 7	282.648					68.0541	0.0452	fold change	2.09	78.8345	6.6e-05	fold change	1.33					87.9585	0.0008	fold change	1.3					47.8011	0.0014	fold change	1.75
DLGAP5	9787	discs, large (Drosophila) homolog-associated protein 5	4 out of 7	281.593					81.3392	0.0159	fold change	2.56	95.7158	1.4e-05	fold change	1.49					81.3577	0.0018	fold change	1.26					23.1803	0.0012	fold change	1.39
NEK2	4751	NIMA (never in mitosis gene a)-related kinase 2	4 out of 7	279.018					74.397	0.0065	fold change	2.26	92.1285	6.5e-05	fold change	1.43					87.9585	0.0016	fold change	1.3					24.5339	0.0198	fold change	1.41
KIF20A	10112	kinesin family member 20A	4 out of 7	276.368					77.2487	0.0099	fold change	2.36	88.4815	2.4e-05	fold change	1.39					79.3097	0.0008	fold change	1.25					31.3283	0.0246	fold change	1.51
STS	412	steroid sulfatase (microsomal), isozyme S	4 out of 7	273.266													52.8865	0.046	fold change	1.3	71.9	0.0048	fold change	1.22	60.6061	0.0016	fold change	-2.27	87.8735	0.0036	fold change	-2.98
BST2	684	bone marrow stromal cell antigen 2	4 out of 7	270.32					81.7167	0.0312	fold change	-2.58	67.9412	0.006	fold change	-1.28									66.6667	0.0129	fold change	-2.42	53.9957	0.0021	fold change	-1.85
TXNIP	10628	thioredoxin interacting protein	4 out of 7	268.309					57.3533	0.0341	fold change	-1.84	51.6422	0.0018	fold change	-1.22									90.2527	0.0003	fold change	-3.84	69.0608	0.0018	fold change	-2.19
FGFR2	2263	fibroblast growth factor receptor 2	4 out of 7	267.669									70.5945	0.0096	fold change	-1.29	94.9758	0.026	fold change	-2.07	91.8864	0.0036	fold change	-1.33	10.2124	0.0247	fold change	1.22
CALB2	794	calbindin 2	4 out of 7	266.869									48.4656	0.0101	fold change	1.21	75.9601	0.0067	fold change	-1.49					64.6831	0.0095	fold change	-2.37	77.7605	0.0008	fold change	-2.48
EGR1	1958	early growth response 1	4 out of 7	266.841									54.7477	0.0335	fold change	-1.23					91.8864	0.0042	fold change	-1.33	65.0195	0.0124	fold change	2.38	55.1876	0.014	fold change	1.87
221765_at	NA		4 out of 7	264.901	67.9412	0.0459	fold change	-2.20249	91.6489	0.0006	fold change	-3.29	67.9412	0.0098	fold change	-1.28									37.3692	0.0291	fold change	-1.81
RACGAP1	29127	Rac GTPase activating protein 1	4 out of 7	264.582									75.171	4.7e-05	fold change	1.31					89.4422	9.9e-05	fold change	1.31	39.2157	0.0092	fold change	1.85	60.7533	0.0012	fold change	1.98
217523_at	NA		4 out of 7	263.928									95.9398	1.6e-05	fold change	-1.5	59.6054	0.0221	fold change	-1.34	91.8864	0.0001	fold change	-1.33					16.4962	0.0211	fold change	1.28
SYNCRIP	10492	synaptotagmin binding, cytoplasmic RNA interacting protein	4 out of 7	262.678	73.3762	0.0161	fold change	2.35786	60.8147	0.0266	fold change	1.92					56.5873	0.0003	fold change	-1.32	71.9	0.0002	fold change	1.22
TTC39A	22996	tetratricopeptide repeat domain 39A	4 out of 7	262.625					89.7747	0.038	fold change	-3.14	82.7623	0.003	fold change	-1.35					79.3097	0.0186	fold change	-1.25	10.7782	0.0125	fold change	-1.25
ERBB4	2066	v-erb-a erythroblastic leukemia viral oncogene homolog 4 (avian)	4 out of 7	262									95.1982	0.003	fold change	-1.48	51.2122	0.0425	fold change	1.29	93.5926	0.0062	fold change	-1.35	21.9974	0.0111	fold change	1.55
PI15	51050	peptidase inhibitor 15	4 out of 7	254.765					35.575	2.2e-05	fold change	-1.45	98.2415	0.0009	fold change	-1.62					96.1834	0.0209	fold change	-1.43	24.7647	0.0032	fold change	1.6
UBE2C	11065	ubiquitin-conjugating enzyme E2C	4 out of 7	254.633					70.0712	0.0107	fold change	2.14	95.1982	2.4e-07	fold change	1.48					79.3097	0.001	fold change	1.25	10.0543	0.0437	fold change	-1.21
SLIT2	9353	slit homolog 2 (Drosophila)	4 out of 7	254.447	68.9313	0.0007	fold change	-2.23175	78.4818	0.0286	fold change	-2.4													66.0502	0.0423	fold change	2.41	40.9836	0.0068	fold change	1.65
PLOD2	5352	procollagen-lysine, 2-oxoglutarate 5-dioxygenase 2	4 out of 7	253.713	61.5453	0.0189	fold change	-2.01381	79.755	0.0302	fold change	2.49	48.4656	0.0109	fold change	1.21	63.9468	0.0052	fold change	-1.37
UBE2S	27338	ubiquitin-conjugating enzyme E2S	4 out of 7	253.513					49.4805	0.0433	fold change	1.69	90.7013	1.1e-06	fold change	1.41					89.4422	0.0004	fold change	1.31					23.8892	0.005	fold change	1.4
SLC39A6	25800	solute carrier family 39 (zinc transporter), member 6	4 out of 7	253.488					84.0647	0.0497	fold change	-2.7	64.8921	0.0289	fold change	-1.27	79.2406	0.0157	fold change	1.53									25.2908	0.0164	fold change	-1.42
ARMCX4	100131755	armadillo repeat containing, X-linked 4	4 out of 7	251.918					68.5852	0.0155	fold change	-2.1	64.8921	0.0023	fold change	-1.27	39.1313	0.045	fold change	1.21	79.3097	0.0005	fold change	-1.25
UGCG	7357	UDP-glucose ceramide glucosyltransferase	4 out of 7	249.262	75.0334	0.0138	fold change	-2.41626	92.1285	0.0304	fold change	-3.4	54.7477	0.0242	fold change	-1.23									27.3523	0.0334	fold change	-1.65
BLVRA	644	biliverdin reductase A	4 out of 7	244.686													69.8724	0.0031	fold change	1.42	68.7144	0.0096	fold change	1.21	66.6667	0.0008	fold change	-2.42	39.4322	0.0062	fold change	-1.63
NRIP3	56675	nuclear receptor interacting protein 3	4 out of 7	244.637									48.4656	0.0071	fold change	-1.21	69.8724	0.0221	fold change	-1.42	94.2063	0.0017	fold change	-1.37	32.0924	0.014	fold change	1.73
TMEM97	27346	transmembrane protein 97	4 out of 7	242.603									73.0706	0.002	fold change	1.3					82.8967	0.0083	fold change	1.27	68.4932	0.0195	fold change	-2.46	18.1422	0.0232	fold change	-1.31
SFN	2810	stratifin	4 out of 7	239.802	75.171	0.0003	fold change	2.42588	75.4933	0.0107	fold change	2.29	48.4656	0.0024	fold change	1.21	40.6719	0.0366	fold change	-1.22
TK1	7083	thymidine kinase 1, soluble	4 out of 7	236.342	77.8853	0.0087	fold change	2.53163	68.5852	0.0205	fold change	2.1	67.9412	0.0004	fold change	1.28													21.9298	0.0009	fold change	1.37
C9orf3	84909	chromosome 9 open reading frame 3	4 out of 7	233.849	56.3025	0.0231	fold change	-1.8494									40.6719	0.0452	fold change	-1.22					54.2299	0.0479	fold change	2.14	82.6446	0.0007	fold change	2.68
ATP8B1	5205	ATPase, aminophospholipid transporter, class I, type 8B, member 1	4 out of 7	233.231	80.329	0.0052	fold change	-2.63294	30.6134	0.0188	fold change	-1.36	57.0867	0.0003	fold change	-1.24	65.2018	0.0089	fold change	1.38
SLC38A1	81539	solute carrier family 38, member 1	4 out of 7	230.024					75.4933	0.0184	fold change	-2.29	51.6422	0.0069	fold change	-1.22									80.3859	0.0015	fold change	2.99	22.5023	0.0225	fold change	1.38
LIPA	3988	lipase A, lysosomal acid, cholesterol esterase	4 out of 7	226.16	61.361	0.0152	fold change	-2.00921	35.1578	0.0179	fold change	-1.44													63.9386	0.0324	fold change	-2.35	65.703	0.0013	fold change	-2.11
BTG2	7832	BTG family, member 2	4 out of 7	224.405					84.2375	0.0057	fold change	-2.71	57.0867	0.0036	fold change	-1.24					65.4999	0.0241	fold change	-1.2	17.5809	0.0256	fold change	1.46
OSBPL1A	114876	oxysterol binding protein-like 1A	4 out of 7	222.695													52.8865	0.0132	fold change	-1.3	79.3097	0.002	fold change	-1.25	22.4719	0.014	fold change	-1.56	68.0272	0.0035	fold change	-2.15
PDCD4	27250	programmed cell death 4 (neoplastic transformation inhibitor)	4 out of 7	222.095					86.795	2.4e-06	fold change	-2.89	82.7623	0.002	fold change	-1.35									22.4719	0.0209	fold change	-1.56	30.0661	0.0141	fold change	-1.49
ID4	3400	inhibitor of DNA binding 4, dominant negative helix-loop-helix protein	4 out of 7	220.035													93.1775	0.022	fold change	-1.92	84.4937	0.026	fold change	-1.28	24.7647	0.0072	fold change	1.6	17.5994	0.0092	fold change	1.3
GRAMD3	65983	GRAM domain containing 3	4 out of 7	218.511	52.8413	0.0455	fold change	-1.7475					48.4656	0.008	fold change	-1.21									62.5	0.0093	fold change	-2.31	54.7046	0.0149	fold change	-1.86
HN1	51155	hematological and neurological expressed 1	4 out of 7	217.785	74.173	0.0143	fold change	2.38					62.1682	0.0002	fold change	1.26					68.7144	0.0169	fold change	1.21	12.7291	0.0086	fold change	-1.33
SIK3	23387	SIK family kinase 3	4 out of 7	217.704									90.7013	1.6e-05	fold change	-1.41	42.2372	0.0406	fold change	-1.23	68.7144	0.0014	fold change	-1.21					16.0514	0.0058	fold change	-1.27
CALD1	800	caldesmon 1	4 out of 7	217.497	52.3681	0.0197	fold change	-1.72612									48.3704	0.0175	fold change	-1.27					49.554	0.0231	fold change	-2.04	67.2043	0.0071	fold change	-2.13
RNF213	57674	ring finger protein 213	4 out of 7	216.796	54.4561	0.0198	fold change	1.79065	35.1578	0.0035	fold change	-1.44	70.5945	0.0066	fold change	-1.29	56.5873	0.0201	fold change	1.32
BCL2	596	B-cell CLL/lymphoma 2	4 out of 7	216.401					34.5356	0.0412	fold change	1.43	59.2326	0.0232	fold change	-1.25					87.9585	0.0023	fold change	-1.3	34.6741	0.006	fold change	-1.77
RUNX1	861	runt-related transcription factor 1	4 out of 7	215.73					41.412	0.034	fold change	-1.55	89.3831	3.9e-07	fold change	-1.4					71.9	0.0001	fold change	-1.22					13.0344	0.0191	fold change	-1.2
RRAS2	22800	related RAS viral (r-ras) oncogene homolog 2	4 out of 7	215.462					42.456	0.0033	fold change	1.57					49.8415	0.027	fold change	-1.28					73.3138	0.0006	fold change	-2.64	49.8504	0.0096	fold change	-1.78
RAD51AP1	10635	RAD51 associated protein 1	4 out of 7	215.394					79.9629	0.0188	fold change	2.5	57.0867	0.0052	fold change	1.24									32.7654	0.0256	fold change	1.74	45.5789	0.002	fold change	1.72
TPBG	7162	trophoblast glycoprotein	4 out of 7	209.369					79.5494	0.0016	fold change	-2.47					43.5544	0.0453	fold change	1.24					21.9974	0.0081	fold change	1.55	64.2674	0.015	fold change	2.07
OIP5	11339	Opa interacting protein 5	4 out of 7	207.988					72.2543	0.0389	fold change	2.2	82.7623	4.4e-05	fold change	1.35									14.5985	0.0327	fold change	1.39	38.373	0.0019	fold change	1.61
WWP1	11059	WW domain containing E3 ubiquitin protein ligase 1	4 out of 7	204.886					76.1951	0.0156	fold change	-2.32					66.2919	0.0045	fold change	1.39					41.806	0.0134	fold change	-1.9	20.5931	0.0219	fold change	-1.35
LRRC6	23639	leucine rich repeat containing 6	4 out of 7	204.424	76.2905	0.0055	fold change	-2.46502					76.6237	6.2e-05	fold change	-1.32									26.2192	0.0031	fold change	1.63	25.2908	0.0167	fold change	1.42
AK4	205	adenylate kinase 4	4 out of 7	203.68	88.3548	0.0003	fold change	3.10068									51.2122	0.0284	fold change	-1.29					30.9789	0.0281	fold change	-1.71	33.1345	0.0124	fold change	-1.53
CSNK1A1	1452	casein kinase 1, alpha 1	4 out of 7	203.285	67.6416	0.0042	fold change	2.19478	46.5216	0.0155	fold change	-1.64	73.0706	1.1e-05	fold change	-1.3													16.0514	0.0194	fold change	1.27
SPHK1	8877	sphingosine kinase 1	4 out of 7	203.019									45.3042	0.0002	fold change	1.2	39.1313	0.0418	fold change	-1.21					50.5561	0.0246	fold change	2.06	68.0272	0.0006	fold change	2.15
MLPH	79083	melanophilin	4 out of 7	202.491									73.0706	0.0283	fold change	-1.3	94.5376	0.0031	fold change	2.02					14.2898	0.0091	fold change	1.38	20.5931	0.0032	fold change	1.35
SLC4A7	9497	solute carrier family 4, sodium bicarbonate cotransporter, member 7	4 out of 7	202.157					64.5511	0.019	fold change	-2.01	76.6237	8.3e-06	fold change	-1.32									32.7654	0.0461	fold change	1.74	28.2167	0.0009	fold change	1.46
STX6	10228	syntaxin 6	4 out of 7	201.603	89.3176	0.0021	fold change	3.21506	30.6134	0.0266	fold change	1.36													54.2299	0.0004	fold change	-2.14	27.4424	0.0055	fold change	-1.45
HNRPDL	9987	heterogeneous nuclear ribonucleoprotein D-like	4 out of 7	201.551					52.2128	0.047	fold change	-1.74	78.8345	0.0002	fold change	-1.33									37.3692	0.013	fold change	1.81	33.1345	0.0049	fold change	1.53
SPAG5	10615	sperm associated antigen 5	4 out of 7	200.295					39.5723	0.0378	fold change	1.52	67.9412	0.0002	fold change	1.28					77.2439	0.0008	fold change	1.24					15.5376	0.0408	fold change	1.26
MCM5	4174	minichromosome maintenance complex component 5	4 out of 7	199.875	66.507	0.0186	fold change	2.15912	65.0297	0.0042	fold change	2.02	48.4656	7.2e-06	fold change	1.21													19.8728	0.0428	fold change	1.34
SPRY1	10252	sprouty homolog 1, antagonist of FGF signaling (Drosophila)	4 out of 7	199.66	55.314	0.0228	fold change	1.81718	43.6628	0.0396	fold change	-1.59													45.4959	0.0292	fold change	1.96	55.1876	0.0012	fold change	1.87
SEMA3B	7869	sema domain, immunoglobulin domain (Ig), short basic domain, secreted, (semaphorin) 3B	4 out of 7	199.078	82.3194	0.0129	fold change	-2.72612	34.5356	0.0132	fold change	-1.43	51.6422	0.0004	fold change	-1.22													30.581	0.0195	fold change	-1.5
PLIN2	123	perilipin 2	4 out of 7	198.87	60.0716	0.0325	fold change	-1.97699	64.5511	0.0234	fold change	2.01					46.8051	0.0489	fold change	-1.26									27.4424	0.0059	fold change	1.45
CD44	960	CD44 molecule (Indian blood group)	4 out of 7	198.74					48.3134	0.031	fold change	1.67					49.8415	0.0219	fold change	-1.28					68.4932	0.0158	fold change	-2.46	32.0924	0.0025	fold change	-1.52
MID1	4281	midline 1 (Opitz/BBB syndrome)	4 out of 7	198.188					91.1727	0.0479	fold change	3.25					79.2406	0.037	fold change	-1.53					12.2369	0.0406	fold change	-1.31	15.5376	0.0105	fold change	-1.26
GRB10	2887	growth factor receptor-bound protein 10	4 out of 7	196.792					46.5216	0.0328	fold change	1.64									65.4999	0.0004	fold change	-1.2	54.7046	0.0003	fold change	-2.15	30.0661	0.0015	fold change	-1.49
KIF23	9493	kinesin family member 23	4 out of 7	196.015					87.0413	0.013	fold change	2.91	80.9638	8.1e-05	fold change	1.34									10.4102	0.0096	fold change	-1.23	17.5994	0.0052	fold change	1.3
MGEA5	10724	meningioma expressed antigen 5 (hyaluronidase)	4 out of 7	194.773					36.69	0.0042	fold change	-1.47	73.0706	6.4e-05	fold change	-1.3	68.8155	0.0029	fold change	1.41					16.197	0.0466	fold change	-1.43
GPD1L	23171	glycerol-3-phosphate dehydrogenase 1-like	4 out of 7	194.594					91.8544	0.0041	fold change	-3.32					68.8155	0.0132	fold change	1.41					12.7291	0.0108	fold change	-1.33	21.1954	0.0144	fold change	-1.36
RABEP1	9135	rabaptin, RAB GTPase binding effector protein 1	4 out of 7	190.672					71.2494	0.0189	fold change	-2.17	45.3042	0.0133	fold change	-1.2	62.3893	0.0344	fold change	1.36					11.7288	0.0276	fold change	-1.29
KIF18B	146909	kinesin family member 18B	4 out of 7	190.586					75.7725	0.0082	fold change	2.3	75.171	0.0001	fold change	1.31									10.989	0.0363	fold change	1.26	28.6533	0.0432	fold change	1.47
MCM6	4175	minichromosome maintenance complex component 6	4 out of 7	190.378	84.0647	0.0086	fold change	2.78593	70.0712	0.0054	fold change	2.14													21.9974	0.0358	fold change	-1.55	14.245	0.0145	fold change	-1.23
KCNN4	3783	potassium intermediate/small conductance calcium-activated channel, subfamily N, member 4	4 out of 7	189.884					66.507	0.0378	fold change	2.05					78.6832	0.0107	fold change	-1.52					15.3516	0.0307	fold change	1.41	29.3427	0.0053	fold change	1.48
EGFR	1956	epidermal growth factor receptor	4 out of 7	188.488					84.995	0.0367	fold change	2.77					54.7717	0.0203	fold change	-1.31					21.9974	0.043	fold change	-1.55	26.7237	0.0008	fold change	-1.44
LAMC1	3915	laminin, gamma 1 (formerly LAMB2)	4 out of 7	188.324	66.9057	0.0041	fold change	-2.1714	56.3279	0.0443	fold change	1.82													46.9484	0.0154	fold change	-1.99	18.1422	0.0064	fold change	-1.31
ULK2	9706	unc-51-like kinase 2 (C. elegans)	4 out of 7	187.932	56.6393	0.0177	fold change	1.86512	38.5666	0.0299	fold change	-1.5													57.7367	2.4e-05	fold change	-2.21	34.9895	0.0084	fold change	-1.56
FLNB	2317	filamin B, beta	4 out of 7	187.385									62.1682	1.3e-05	fold change	-1.26					71.9	0.0019	fold change	-1.22	34.6741	0.01	fold change	-1.77	18.6428	0.0026	fold change	-1.32
METRN	79006	meteorin, glial cell differentiation regulator	4 out of 7	185.328					66.507	0.0231	fold change	-2.05					80.7507	0.0049	fold change	1.55					22.9463	0.0192	fold change	-1.57	15.124	0.0233	fold change	-1.25
TROAP	10024	trophinin associated protein (tastin)	4 out of 7	182.4					33.9254	0.0323	fold change	1.42	48.4656	0.0002	fold change	1.21									39.8406	0.0019	fold change	1.86	60.1685	0.0003	fold change	1.97
ECT2	1894	epithelial cell transforming sequence 2 oncogene	4 out of 7	181.468					73.3762	0.0423	fold change	2.23									68.7144	0.0084	fold change	1.21	16.197	0.0282	fold change	1.43	23.1803	0.0442	fold change	1.39
IQCG	84223	IQ motif containing G	4 out of 7	180.388	59.6346	0.0143	fold change	-1.96414									75.9601	0.0039	fold change	-1.49					18.0701	0.0151	fold change	1.47	26.7237	0.0012	fold change	1.44
GSTM2	2946	glutathione S-transferase mu 2 (muscle)	4 out of 7	180.178					60.8147	0.0253	fold change	-1.92									65.4999	0.0101	fold change	-1.2	16.6334	0.0098	fold change	-1.44	37.2301	0.0018	fold change	-1.59
RPL31	6160	ribosomal protein L31	4 out of 7	180.102	52.1241	0.0239	fold change	1.71333									42.2372	0.0148	fold change	-1.23					23.5516	0.0104	fold change	-1.58	62.1891	0.0029	fold change	-2.01
ANXA1	301	annexin A1	4 out of 7	176.974													48.3704	0.0185	fold change	-1.27	71.9	0.0006	fold change	-1.22	20.938	0.0273	fold change	1.53	35.7654	0.001	fold change	1.57
CLCN4	1183	chloride channel, voltage-sensitive 4	4 out of 7	176.556	57.46	0.0337	fold change	1.89326									68.8155	0.0278	fold change	1.41					20.938	0.0445	fold change	-1.53	29.3427	0.0037	fold change	-1.48
PHF11	51131	PHD finger protein 11	4 out of 7	175.351					45.3042	0.0031	fold change	-1.62	45.3042	0.0004	fold change	-1.2									26.738	0.0013	fold change	-1.64	58.0046	0.0022	fold change	-1.92
CENPE	1062	centromere protein E, 312kDa	4 out of 7	174.454					83.7774	0.0006	fold change	2.69	48.4656	0.0119	fold change	1.21									16.197	0.0305	fold change	1.43	26.0146	0.0018	fold change	1.43
KIFC1	3833	kinesin family member C1	4 out of 7	172.807	61.7619	0.0228	fold change	2.01869	55.8928	0.0157	fold change	1.81													29.1375	0.041	fold change	1.68	26.0146	0.0089	fold change	1.43
PIK3R1	5295	phosphoinositide-3-kinase, regulatory subunit 1 (alpha)	4 out of 7	172.44					82.1544	0.0025	fold change	-2.6	54.7477	0.0181	fold change	-1.23									20	0.0068	fold change	1.51	15.5376	0.0183	fold change	1.26
ST5	6764	suppression of tumorigenicity 5	4 out of 7	171.586	82.8185	0.0025	fold change	-2.7431	26.4559	0.0007	fold change	1.28					39.1313	0.0371	fold change	-1.21									23.1803	0.0074	fold change	-1.39
RAD51	5888	RAD51 homolog (S. cerevisiae)	4 out of 7	170.449					52.2128	0.0032	fold change	1.74	59.2326	6.6e-05	fold change	1.25	39.1313	0.0362	fold change	1.21									19.8728	0.0026	fold change	1.34
RABGAP1L	9910	RAB GTPase activating protein 1-like	4 out of 7	169.474	95.1239	0.003	fold change	4.35711	35.1578	0.0212	fold change	-1.44													12.4688	0.0041	fold change	-1.32	26.7237	0.0207	fold change	-1.44
PLAUR	5329	plasminogen activator, urokinase receptor	4 out of 7	169.453					40.1671	0.0442	fold change	1.53					43.5544	0.029	fold change	-1.24					32.7654	0.0191	fold change	1.74	52.9661	0.0004	fold change	1.83
LPP	4026	LIM domain containing preferred translocation partner in lipoma	4 out of 7	169.088	69.9917	0.0187	fold change	-2.26521									48.3704	0.0074	fold change	-1.27					34.6741	0.0056	fold change	1.77	16.0514	0.0388	fold change	-1.27
RNF24	11237	ring finger protein 24	4 out of 7	168.778	50.7676	0.0409	fold change	1.63815	50.8306	0.009	fold change	1.71	51.6422	0.0001	fold change	1.22													15.5376	0.0373	fold change	-1.26
ONECUT2	9480	one cut homeobox 2	4 out of 7	165.207	56.8751	0.0343	fold change	-1.87452					57.0867	0.0017	fold change	1.24	40.6719	0.0377	fold change	1.22					10.5731	0.0316	fold change	1.24
CADPS2	93664	Ca++-dependent secretion activator 2	4 out of 7	160.481	52.9549	0.0274	fold change	-1.75377					67.9412	0.0014	fold change	-1.28									17.0823	0.0152	fold change	1.45	22.5023	0.0344	fold change	1.38
MCM4	4173	minichromosome maintenance complex component 4	4 out of 7	158.642	50.1057	0.0487	fold change	1.59448	55.8928	0.0105	fold change	1.81													27.3523	0.0157	fold change	-1.65	25.2908	0.0252	fold change	1.42
ATP8A2	51761	ATPase, aminophospholipid transporter, class I, type 8A, member 2	4 out of 7	152.328					36.69	0.0067	fold change	-1.47									68.7144	0.0066	fold change	-1.21	17.5809	0.0061	fold change	1.46	29.3427	0.0077	fold change	1.48
PAX2	5076	paired box 2	4 out of 7	151.533					33.3276	0.0489	fold change	-1.41					92.0607	0.0018	fold change	1.87					12.7291	0.0232	fold change	1.33	13.4156	0.0333	fold change	1.21
SOCS5	9655	suppressor of cytokine signaling 5	4 out of 7	150.429	63.5171	0.0188	fold change	2.07332									39.1313	0.0102	fold change	-1.21					29.1375	0.0489	fold change	1.68	18.6428	0.0362	fold change	1.32
KPNA1	3836	karyopherin alpha 1 (importin alpha 5)	4 out of 7	148.682	54.845	0.03	fold change	1.80304	45.9474	0.027	fold change	-1.63													32.7654	0.0017	fold change	1.74	15.124	0.0021	fold change	-1.25
RAD52	5893	RAD52 homolog (S. cerevisiae)	4 out of 7	147.514					35.1578	0.0025	fold change	-1.44					70.5945	0.0061	fold change	-1.43					25.2653	0.0123	fold change	1.61	16.4962	0.0016	fold change	1.28
ARPC5L	81873	actin related protein 2/3 complex, subunit 5-like	4 out of 7	146.161	79.8594	0.0018	fold change	2.61324	30.0815	0.0473	fold change	1.35													14.2898	0.0296	fold change	1.38	21.9298	0.0147	fold change	1.37
DOPEY2	9980	dopey family member 2	4 out of 7	145.674	53.7184	0.0475	fold change	-1.77391									42.2372	0.0232	fold change	1.23					28.5225	0.0364	fold change	-1.67	21.1954	0.0083	fold change	-1.36
SHANK2	22941	SH3 and multiple ankyrin repeat domains 2	4 out of 7	144.762	61.6378	0.0157	fold change	2.01469					48.4656	0.0111	fold change	-1.21									12.7291	0.0268	fold change	1.33	21.9298	0.0096	fold change	-1.37
HFE	3077	hemochromatosis	4 out of 7	144.308	50.2079	0.0486	fold change	1.59878	32.6635	0.0387	fold change	-1.4													13.6351	0.005	fold change	-1.36	47.8011	0.0396	fold change	-1.75
TSFM	10102	Ts translation elongation factor, mitochondrial	4 out of 7	143.274	51.8167	0.0181	fold change	1.69486	54.9432	0.0016	fold change	-1.79													13.3333	0.0175	fold change	1.35	23.1803	0.0066	fold change	1.39
WHSC1	7468	Wolf-Hirschhorn syndrome candidate 1	4 out of 7	142.323	76.4327	0.0024	fold change	2.4745	32.6635	0.0076	fold change	-1.4													16.197	0.0285	fold change	-1.43	17.03	0.0135	fold change	1.29
MPC2	25874	mitochondrial pyruvate carrier 2	4 out of 7	140.006	58.416	0.0382	fold change	-1.927	55.8928	0.0129	fold change	-1.81													10.5731	0.0093	fold change	-1.24	15.124	0.0456	fold change	-1.25
VGLL4	9686	vestigial like 4 (Drosophila)	4 out of 7	138.829	53.0921	0.0209	fold change	1.75862	37.4616	0.012	fold change	1.48													18.9322	0.0077	fold change	1.49	29.3427	0.0118	fold change	1.48
PTOV1	53635	prostate tumor overexpressed 1	4 out of 7	133.86					53.2992	0.0251	fold change	-1.76					40.6719	0.0024	fold change	1.22					24.7647	0.0387	fold change	-1.6	15.124	0.0424	fold change	-1.25
POLR2D	5433	polymerase (RNA) II (DNA directed) polypeptide D	4 out of 7	126.264	66.9416	0.0008	fold change	2.17407	30.0815	0.0262	fold change	1.35													10.0543	0.048	fold change	-1.21	19.1865	0.03	fold change	-1.33
NEDD4L	23327	neural precursor cell expressed, developmentally down-regulated 4-like, E3 ubiquitin protein ligase	4 out of 7	123.37					22.7578	0.0391	fold change	-1.2	48.4656	0.0138	fold change	-1.21									10.4102	0.0225	fold change	1.23	41.7362	0.0061	fold change	-1.66
RBMS2	5939	RNA binding motif, single stranded interacting protein 2	4 out of 7	119.256	50.2285	0.049	fold change	1.60192	24.9673	0.0269	fold change	-1.25													28.5225	0.0125	fold change	1.67	15.5376	0.0432	fold change	1.26
PPT2	9374	palmitoyl-protein thioesterase 2	4 out of 7	114.809	56.1224	0.0209	fold change	-1.84192	28.9277	0.02	fold change	-1.33													10.5731	0.0211	fold change	-1.24	17.03	0.0004	fold change	1.29
PXDC1	221749	PX domain containing 1	4 out of 7	114.178					24.9673	0.0272	fold change	1.25					61.3309	0.0059	fold change	-1.35					13.6351	0.0265	fold change	-1.36	14.245	0.0214	fold change	-1.23
ICOSLG	23308	inducible T-cell co-stimulator ligand	4 out of 7	110.116					32.6635	0.0214	fold change	1.4					46.8051	0.0172	fold change	-1.26					10.0543	0.0479	fold change	-1.21	20.5931	0.003	fold change	-1.35
UBE3B	89910	ubiquitin protein ligase E3B	4 out of 7	98.606					27.3932	0.0009	fold change	-1.3					39.1313	0.0151	fold change	1.21					13.9392	0.0384	fold change	1.37	16.4962	0.0241	fold change	1.28
SPARC	6678	secreted protein, acidic, cysteine-rich (osteonectin)	3 out of 7	299.194	99.5937	0.0008	fold change	-15.121																	99.8004	2.3e-05	fold change	49.9	99.8004	6.4e-10	fold change	35.2
AI668620	NA		3 out of 7	298.967					99.8363	1.7e-14	fold change	-23.7	99.9181	1.7e-05	fold change	-2.53					99.2123	0.0058	fold change	-1.64
ANKRD30A	91074	ankyrin repeat domain 30A	3 out of 7	298.366					99.5937	3.7e-09	fold change	-14	99.7546	0.0006	fold change	-2.09					99.0177	0.0078	fold change	-1.62
CYP4Z1	199974	cytochrome P450, family 4, subfamily Z, polypeptide 1	3 out of 7	297.35					98.6349	0.0324	fold change	-6.57	99.112	0.0052	fold change	-1.77					99.6036	0.0131	fold change	-1.71
SCUBE2	57758	signal peptide, CUB domain, EGF-like 2	3 out of 7	294.649					99.5124	0.0007	fold change	-13.5	98.9531	0.0013	fold change	-1.74					96.1834	0.038	fold change	-1.43
AA588092	NA		3 out of 7	294.633					97.3066	0.0002	fold change	-5.07	98.7928	0.0003	fold change	-1.7					98.5338	0.0001	fold change	-1.57
MATN2	4147	matrilin 2	3 out of 7	294.476	98.1624	0.033	fold change	-7.12357																	99.6016	0.0001	fold change	-14.4	96.7118	0.0079	fold change	-5.12
KRT23	25984	keratin 23 (histone deacetylase inducible)	3 out of 7	293.82									97.3066	0.0019	fold change	-1.54	98.5552	0.0411	fold change	-2.63	97.9585	0.002	fold change	-1.52
DNALI1	7802	dynein, axonemal, light intermediate chain 1	3 out of 7	291.781					98.1624	0.0027	fold change	-6.22	96.9236	0.0011	fold change	-1.53	96.695	0.0319	fold change	2.28
PDZK1	5174	PDZ domain containing 1	3 out of 7	289.76					95.0498	0.0005	fold change	-3.96	99.5124	4.8e-05	fold change	-1.89	95.1982	0.0381	fold change	2.08
EREG	2069	epiregulin	3 out of 7	289.575	94.9758	0.0071	fold change	-4.31707																	95.7854	0.0028	fold change	5.4	98.8142	1.5e-05	fold change	9.22
ESR1	2099	estrogen receptor 1	3 out of 7	288.462					99.6751	0.0092	fold change	-16.2	94.5376	0.0431	fold change	-1.47	94.2489	0.0399	fold change	1.99
AGR2	10551	anterior gradient 2 homolog (Xenopus laevis)	3 out of 7	287.916					98.5552	0.0477	fold change	-6.56					99.7546	0.0032	fold change	4.37					89.6057	0.0185	fold change	-3.76
HLA-DPA1	3113	major histocompatibility complex, class II, DP alpha 1	3 out of 7	287.672	91.7852	0.0282	fold change	-3.53331																	97.8474	0.0146	fold change	-7.89	98.0392	0.0009	fold change	-6.76
CYP4B1	1580	cytochrome P450, family 4, subfamily B, polypeptide 1	3 out of 7	287.11					97.0007	5.3e-05	fold change	-4.92	90.7013	0.0131	fold change	-1.41					99.4075	0.0002	fold change	-1.67
CA12	771	carbonic anhydrase XII	3 out of 7	286.09					97.7727	0.0086	fold change	-5.55	88.4815	0.0174	fold change	-1.39	99.8363	0.0011	fold change	4.63
GREB1	9687	growth regulation by estrogen in breast cancer 1	3 out of 7	285.168					98.2415	0.0038	fold change	-6.3	92.9662	0.0104	fold change	-1.44	93.9602	0.0278	fold change	1.97
ANLN	54443	anillin, actin binding protein	3 out of 7	284.128					97.0761	0.0166	fold change	4.98	93.4597	0.0011	fold change	1.45					93.5926	0.0061	fold change	1.35
NTN4	59277	netrin 4	3 out of 7	284.095					94.3931	0.0016	fold change	-3.79	92.9662	0.0043	fold change	-1.44					96.7361	0.0069	fold change	-1.44
TNFSF10	8743	tumor necrosis factor (ligand) superfamily, member 10	3 out of 7	283.716	90.7013	0.0365	fold change	-3.40177																	99.2063	0.0255	fold change	-11.9	93.8086	0.0112	fold change	-3.71
KYNU	8942	kynureninase	3 out of 7	279.717																	96.7361	0.0027	fold change	1.44	85.3242	0.0276	fold change	3.19	97.6562	0.0016	fold change	6.39
PDZK1IP1	10158	PDZK1 interacting protein 1	3 out of 7	279.521	99.9181	0.0364	fold change	-29.3822																	88.0282	0.0018	fold change	-3.48	91.5751	0.0235	fold change	-3.45
CAPN8	388743	calpain 8	3 out of 7	279.058					88.93	0.0343	fold change	-3.08	98.2415	0.0001	fold change	-1.62					91.8864	0.0297	fold change	-1.33
RRM2	6241	ribonucleotide reductase M2	3 out of 7	278.926					86.0052	0.017	fold change	2.83	98.0065	2.8e-06	fold change	1.59					94.9145	0.0005	fold change	1.38
GFRA1	2674	GDNF family receptor alpha 1	3 out of 7	278.613					97.4621	0.0253	fold change	-5.21	86.247	0.0315	fold change	-1.37	94.9037	0.003	fold change	2.05
IFI27	3429	interferon, alpha-inducible protein 27	3 out of 7	278.33																	94.2063	0.006	fold change	1.37	94.518	0.0365	fold change	-4.7	89.6057	0.0018	fold change	-3.17
MS4A7	58475	membrane-spanning 4-domains, subfamily A, member 7	3 out of 7	276.794					90.2348	0.0028	fold change	-3.19	92.9662	7.9e-06	fold change	-1.44					93.5926	0.002	fold change	-1.35
AI810764	NA		3 out of 7	276.748									97.4621	0.0009	fold change	-1.56	97.9278	0.0073	fold change	2.44	81.3577	0.0384	fold change	-1.26
215193_x_at	NA		3 out of 7	276.24	86.1252	0.0457	fold change	-2.93641																	95.2381	0.0257	fold change	-5.04	94.8767	0.0017	fold change	-3.96
PRR11	55771	proline rich 11	3 out of 7	274.022					82.7623	0.0089	fold change	2.63	95.7158	5.5e-05	fold change	1.49					95.5438	0.0006	fold change	1.41
AURKA	6790	aurora kinase A	3 out of 7	273.972					81.9901	0.0058	fold change	2.59	96.6184	1.6e-07	fold change	1.52					95.3634	7.2e-05	fold change	1.4
CFB	629	complement factor B	3 out of 7	272.217									84.8767	0.026	fold change	-1.36									97.0874	0.0024	fold change	-6.54	90.2527	0.0225	fold change	-3.29
209312_x_at	NA		3 out of 7	272.1	87.2265	0.0411	fold change	-3.02525																	91.2409	0.0372	fold change	-3.9	93.633	0.0023	fold change	-3.69
EFEMP1	2202	EGF containing fibulin-like extracellular matrix protein 1	3 out of 7	270.533																	77.2439	0.0307	fold change	-1.24	98.2318	0.0198	fold change	-8.21	95.057	0.001	fold change	-3.99
AU146384	NA		3 out of 7	270.184					84.0647	0.0265	fold change	-2.7	89.3831	0.0002	fold change	-1.4					96.7361	4.1e-05	fold change	-1.44
LINC00341	79686	long intergenic non-protein coding RNA 341	3 out of 7	270.13																	87.9585	0.0001	fold change	-1.3	90.0901	0.0087	fold change	3.8	92.081	2.3e-05	fold change	3.47
U79293	NA		3 out of 7	265.68					97.6944	0.0018	fold change	-5.34	99.2713	1e-06	fold change	-1.79					68.7144	0.0307	fold change	-1.21
LCN2	3934	lipocalin 2	3 out of 7	264.98																	82.8967	0.0348	fold change	1.27	87.5657	0.0027	fold change	-3.39	94.518	0.0326	fold change	-3.88
CCNB2	9133	cyclin B2	3 out of 7	264.662					85.8251	0.0089	fold change	2.82	95.9398	1.6e-06	fold change	1.5					82.8967	0.0002	fold change	1.27
FAM83D	81610	family with sequence similarity 83, member D	3 out of 7	264.423					86.795	0.0168	fold change	2.89	98.3187	7e-07	fold change	1.63					79.3097	0.0023	fold change	1.25
BIRC5	332	baculoviral IAP repeat containing 5	3 out of 7	264.057					84.995	0.0319	fold change	2.77	96.1649	5.2e-06	fold change	1.51					82.8967	0.0023	fold change	1.27
204670_x_at	NA		3 out of 7	263.743	86.4887	0.0272	fold change	-2.96233																	84.317	0.0255	fold change	-3.13	92.9368	0.0006	fold change	-3.58
AU146963	NA		3 out of 7	263.155					79.5494	0.0235	fold change	-2.47	90.7013	0.0001	fold change	-1.41					92.904	2.1e-05	fold change	-1.34
HLA-DRA	3122	major histocompatibility complex, class II, DR alpha	3 out of 7	262.63	91.8544	0.0331	fold change	-3.54225																	91.9118	0.0262	fold change	-3.98	78.8644	0.0154	fold change	-2.52
LINC00537	203274	long intergenic non-protein coding RNA 537	3 out of 7	262.295					87.7871	0.0075	fold change	-2.95	95.1982	0.0009	fold change	-1.48					79.3097	0.0142	fold change	-1.25
MAD2L1	4085	MAD2 mitotic arrest deficient-like 1 (yeast)	3 out of 7	261.256					81.0163	0.0484	fold change	2.54	84.8767	0.0046	fold change	1.36					95.3634	7.5e-05	fold change	1.4
RBM24	221662	RNA binding motif protein 24	3 out of 7	260.538					83.7774	0.0015	fold change	-2.69					88.8021	0.0184	fold change	1.75	87.9585	0.0132	fold change	-1.3
C1orf132	100128537	chromosome 1 open reading frame 132	3 out of 7	259.575					85.4073	0.0159	fold change	-2.8	96.9236	2.8e-05	fold change	-1.53					77.2439	0.0103	fold change	-1.24
HCP5	10866	HLA complex P5 (non-protein coding)	3 out of 7	259.315	94.6844	0.006	fold change	-4.18108																	78.125	0.0005	fold change	-2.87	86.5052	0.0099	fold change	-2.9
TPX2	22974	TPX2, microtubule-associated, homolog (Xenopus laevis)	3 out of 7	259.194					84.6439	0.0008	fold change	2.75	97.3066	2.2e-07	fold change	1.54					77.2439	0.0013	fold change	1.24
ASPM	259266	asp (abnormal spindle) homolog, microcephaly associated (Drosophila)	3 out of 7	259.145					91.7852	0.0036	fold change	3.31	92.9662	0.0002	fold change	1.44					74.3937	0.0203	fold change	1.23
CRISPLD1	83690	cysteine-rich secretory protein LCCL domain containing 1	3 out of 7	257.762									76.6237	0.047	fold change	-1.32	89.2522	0.0089	fold change	-1.76	91.8864	0.0209	fold change	-1.33
PLCB1	23236	phospholipase C, beta 1 (phosphoinositide-specific)	3 out of 7	257.305																	65.4999	0.0244	fold change	1.2	97.4659	0.0041	fold change	7.09	94.3396	5.5e-06	fold change	3.81
MELK	9833	maternal embryonic leucine zipper kinase	3 out of 7	257.174					91.7162	0.0148	fold change	3.3	80.9638	0.0005	fold change	1.34					84.4937	0.0011	fold change	1.28
CCNB1	891	cyclin B1	3 out of 7	256.956					70.0712	0.0194	fold change	2.14	90.7013	8e-05	fold change	1.41					96.1834	3.6e-05	fold change	1.43
FMO5	2330	flavin containing monooxygenase 5	3 out of 7	256.833					75.7725	0.0293	fold change	-2.3	84.8767	0.0035	fold change	-1.36					96.1834	0.0001	fold change	-1.43
AW451711	NA		3 out of 7	256.575					75.9601	0.0434	fold change	-2.31					91.1727	0.0107	fold change	1.84	89.4422	0.0042	fold change	-1.31
AK022350	NA		3 out of 7	256.078					88.8652	0.0021	fold change	-3.07	96.6184	1.8e-05	fold change	-1.52	70.5945	0.0291	fold change	1.43
FAM72C	554282	family with sequence similarity 72, member C	3 out of 7	255.549					90.7688	0.02	fold change	3.23	87.5365	0.0004	fold change	1.38					77.2439	0.0063	fold change	1.24
SHISA2	387914	shisa homolog 2 (Xenopus laevis)	3 out of 7	255.296	63.6157	0.0121	fold change	2.07583	93.8174	0.0095	fold change	-3.71									97.8627	0.0087	fold change	-1.5
R62588	NA		3 out of 7	254.908					80.6972	0.0055	fold change	-2.53	93.4597	8.7e-07	fold change	-1.45	80.7507	0.0303	fold change	1.55
TTC18	118491	tetratricopeptide repeat domain 18	3 out of 7	254.585	69.0093	0.0127	fold change	-2.23439	91.0382	1.6e-05	fold change	-3.24	94.5376	7.8e-06	fold change	-1.47
ZNF238	10472	zinc finger protein 238	3 out of 7	254.447									75.171	0.0238	fold change	-1.31	82.5396	0.0083	fold change	-1.59	96.7361	0.0081	fold change	-1.44
CENPA	1058	centromere protein A	3 out of 7	253.365					86.0052	0.028	fold change	2.83	92.9662	3.4e-05	fold change	1.44					74.3937	0.0042	fold change	1.23
RARRES2	5919	retinoic acid receptor responder (tazarotene induced) 2	3 out of 7	253.024	70.0712	0.0467	fold change	-2.26738																	93.985	0.0002	fold change	-4.55	88.968	0.008	fold change	-3.07
SUSD3	203328	sushi domain containing 3	3 out of 7	252.797					88.6101	0.002	fold change	-3.05	70.5945	0.015	fold change	-1.29					93.5926	0.0072	fold change	-1.35
UBE2T	29089	ubiquitin-conjugating enzyme E2T (putative)	3 out of 7	252.622					90.501	0.009	fold change	3.2	84.8767	0.0007	fold change	1.36					77.2439	0.0101	fold change	1.24
AI685841	NA		3 out of 7	250.748					89.5127	0.0002	fold change	-3.13	73.0706	0.0042	fold change	-1.3	88.1648	0.0196	fold change	1.73
KIF4A	24137	kinesin family member 4A	3 out of 7	248.245					74.039	0.0063	fold change	2.25	86.247	4.6e-05	fold change	1.37					87.9585	3.7e-05	fold change	1.3
NUF2	83540	NUF2, NDC80 kinetochore complex component, homolog (S. cerevisiae)	3 out of 7	248.13					88.6101	0.019	fold change	3.05	76.6237	0.0042	fold change	1.32					82.8967	0.0112	fold change	1.27
TMEM158	25907	transmembrane protein 158 (gene/pseudogene)	3 out of 7	247.744					91.0382	0.0106	fold change	3.24	62.1682	0.0163	fold change	1.26	94.5376	0.0084	fold change	-2.02
DNAH5	1767	dynein, axonemal, heavy chain 5	3 out of 7	247.645	84.468	0.0078	fold change	-2.79915	69.3597	0.0004	fold change	-2.12	93.8174	3.9e-08	fold change	-1.46
C4BPB	725	complement component 4 binding protein, beta	3 out of 7	247.266	85.7648	0.0175	fold change	-2.9037																	90.5797	0.0145	fold change	-3.85	70.922	0.0008	fold change	-2.24
HLA-DRB1	3123	major histocompatibility complex, class II, DR beta 1	3 out of 7	246.941	76.1951	0.0325	fold change	-2.46299																	83.3333	0.0181	fold change	-3.11	87.4126	0.0029	fold change	-2.96
MIR30C2	407032	microRNA 30c-2	3 out of 7	246.649	65.7246	0.0222	fold change	-2.13195					92.9662	1.8e-05	fold change	-1.44					87.9585	5.6e-05	fold change	-1.3
DTL	51514	denticleless E3 ubiquitin protein ligase homolog (Drosophila)	3 out of 7	246.368	69.5952	0.0405	fold change	2.25025	84.6439	0.0004	fold change	2.75	92.1285	1.6e-05	fold change	1.43
DUSP10	11221	dual specificity phosphatase 10	3 out of 7	246.173	76.9586	0.01	fold change	-2.50707																	91.5751	0.0058	fold change	-3.95	77.6398	0.0025	fold change	-2.46
NDC80	10403	NDC80 kinetochore complex component homolog (S. cerevisiae)	3 out of 7	245.946					87.8488	0.0194	fold change	2.96	89.3831	0.0002	fold change	1.4					68.7144	0.0103	fold change	1.21
ATF1	466	activating transcription factor 1	3 out of 7	245.92	86.4289	0.0007	fold change	2.94867																	79.4913	0.0052	fold change	2.93	80	0.0004	fold change	2.55
OGN	4969	osteoglycin	3 out of 7	245.456					91.5801	0.0098	fold change	-3.28	67.9412	0.0349	fold change	-1.28					85.9343	0.0382	fold change	-1.29
AI806781	NA		3 out of 7	243.29					65.8302	0.0208	fold change	-2.03	92.9662	2.5e-05	fold change	-1.44					84.4937	0.001	fold change	-1.28
KIAA0101	9768	KIAA0101	3 out of 7	243.108	86.3066	0.0119	fold change	2.9375	74.039	0.0182	fold change	2.25	82.7623	0.0011	fold change	1.35
CX3CR1	1524	chemokine (C-X3-C motif) receptor 1	3 out of 7	242.536					79.0376	0.0195	fold change	-2.44	70.5945	0.0125	fold change	-1.29					92.904	0.003	fold change	-1.34
GINS2	51659	GINS complex subunit 2 (Psf2 homolog)	3 out of 7	242.424									82.7623	0.0002	fold change	1.35	73.7278	0.0327	fold change	1.46	85.9343	0.0003	fold change	1.29
Hs.682403	NA		3 out of 7	242.223					92.5446	1.4e-05	fold change	-3.45	80.9638	0.0026	fold change	-1.34					68.7144	0.0019	fold change	-1.21
RAI2	10742	retinoic acid induced 2	3 out of 7	241.842					87.7871	2.1e-05	fold change	-2.95	62.1682	0.0125	fold change	-1.26					91.8864	0.002	fold change	-1.33
BF594722	NA		3 out of 7	239.36	51.7074	0.0491	fold change	-1.6915					96.9236	2.6e-07	fold change	-1.53					90.7293	0.0015	fold change	-1.32
GINS1	9837	GINS complex subunit 1 (Psf1 homolog)	3 out of 7	239.133					60.3078	0.003	fold change	1.91	89.3831	1.8e-05	fold change	1.4					89.4422	6.8e-05	fold change	1.31
ID1	3397	inhibitor of DNA binding 1, dominant negative helix-loop-helix protein	3 out of 7	237.716	62.9002	0.0402	fold change	-2.05449													81.3577	0.0016	fold change	-1.26					93.4579	0.0067	fold change	3.68
SOD2	6648	superoxide dismutase 2, mitochondrial	3 out of 7	237.627													72.7675	0.0134	fold change	-1.45					84.6024	0.0113	fold change	-3.14	80.2568	0.0189	fold change	-2.57
CD24	100133941	CD24 molecule	3 out of 7	237.215					81.3392	0.0307	fold change	2.56									92.904	0.028	fold change	1.34					62.9723	0.0291	fold change	2.03
CENPW	387103	centromere protein W	3 out of 7	236.956					84.8191	0.0199	fold change	2.76	59.2326	0.004	fold change	1.25					92.904	0.002	fold change	1.34
LEPR	3953	leptin receptor	3 out of 7	236.602	94.4662	0.0003	fold change	-4.14489					64.8921	0.0118	fold change	-1.27					77.2439	0.0117	fold change	-1.24
RBM47	54502	RNA binding motif protein 47	3 out of 7	236.189													59.6054	0.0168	fold change	1.34					86.6551	0.0091	fold change	-3.28	89.9281	0.003	fold change	-3.18
AK024999	NA		3 out of 7	235.573					79.7041	0.0002	fold change	-2.48	94.5376	3e-06	fold change	-1.47	61.3309	0.0207	fold change	1.35
ME1	4199	malic enzyme 1, NADP(+)-dependent, cytosolic	3 out of 7	235.041	94.32	0.005	fold change	4.10889					70.5945	0.0087	fold change	1.29													70.1262	0.002	fold change	-2.21
ARHGDIB	397	Rho GDP dissociation inhibitor (GDI) beta	3 out of 7	234.444	60.5151	0.0201	fold change	1.98685																	80.6452	0.0009	fold change	3	93.2836	0.0012	fold change	3.67
STEAP2	261729	STEAP family member 2, metalloreductase	3 out of 7	234.121					74.8503	0.0168	fold change	-2.27	84.8767	0.0009	fold change	-1.36					74.3937	0.0018	fold change	-1.23
CXADR	1525	coxsackie virus and adenovirus receptor	3 out of 7	234.017	87.0413	0.0009	fold change	3.01357	72.6818	0.0365	fold change	2.21																	74.2942	0.0036	fold change	-2.32
ARNT2	9915	aryl-hydrocarbon receptor nuclear translocator 2	3 out of 7	233.87																	68.7144	0.0351	fold change	-1.21	82.9187	0.0096	fold change	-3.09	82.2368	0.0009	fold change	-2.65
DYNLRB2	83657	dynein, light chain, roadblock-type 2	3 out of 7	233.527					88.6101	8.2e-11	fold change	-3.05	54.7477	0.0206	fold change	-1.23	90.1697	0.0315	fold change	1.79
LEF1	51176	lymphoid enhancer-binding factor 1	3 out of 7	233.392					71.664	0.0303	fold change	-2.18													79.4913	0.0032	fold change	2.93	82.2368	0.0046	fold change	2.65
CEP55	55165	centrosomal protein 55kDa	3 out of 7	232.926	54.0254	0.0458	fold change	1.78087					92.9662	5.1e-05	fold change	1.44					85.9343	0.0032	fold change	1.29
CFD	1675	complement factor D (adipsin)	3 out of 7	232.636					79.5494	0.0185	fold change	-2.47	59.2326	0.0126	fold change	-1.25					93.8544	0.0043	fold change	-1.36
FANK1	92565	fibronectin type III and ankyrin repeat domains 1	3 out of 7	232.486	61.4228	0.004	fold change	-2.01091	86.1861	0.0081	fold change	-2.84	84.8767	3.8e-06	fold change	-1.36
TYMS	7298	thymidylate synthetase	3 out of 7	232.151	78.2326	0.0251	fold change	2.54131	83.3236	8e-05	fold change	2.67	70.5945	0.0003	fold change	1.29
FHL1	2273	four and a half LIM domains 1	3 out of 7	231.156																	84.4937	0.0032	fold change	-1.28	93.8086	0.0012	fold change	4.44	52.8541	0.0028	fold change	1.82
CENPF	1063	centromere protein F, 350/400kDa (mitosin)	3 out of 7	230.471					82.2084	0.0148	fold change	2.61	82.7623	0.0001	fold change	1.35					65.4999	0.0216	fold change	1.2
PNPLA4	8228	patatin-like phospholipase domain containing 4	3 out of 7	230.362					77.688	0.0101	fold change	-2.38													85.4701	0.0107	fold change	-3.2	67.2043	0.0006	fold change	-2.13
RAB11FIP1	80223	RAB11 family interacting protein 1 (class I)	3 out of 7	228.635					88.2909	0.0431	fold change	-3.02													66.0502	0.0036	fold change	-2.41	74.2942	7.3e-05	fold change	-2.32
KIAA1324	57535	KIAA1324	3 out of 7	228.577									62.1682	0.0244	fold change	-1.26	97.6944	0.0259	fold change	2.39	68.7144	0.0134	fold change	-1.21
CRIPAK	285464	cysteine-rich PAK1 inhibitor	3 out of 7	228.423					57.7027	0.0017	fold change	-1.85	82.7623	3.1e-05	fold change	-1.35					87.9585	4.1e-05	fold change	-1.3
222348_at	NA		3 out of 7	228.328					71.0026	0.0094	fold change	-2.16	75.171	0.0008	fold change	-1.31	82.1544	0.0352	fold change	1.58
AA489100	NA		3 out of 7	228.244	94.1761	0.0119	fold change	-4.04688					62.1682	0.0188	fold change	-1.26					71.9	0.0484	fold change	-1.22
CSAD	51380	cysteine sulfinic acid decarboxylase	3 out of 7	226.174					78.8855	0.007	fold change	-2.43	90.7013	6.3e-05	fold change	-1.41	56.5873	0.0218	fold change	1.32
FABP5	2171	fatty acid binding protein 5 (psoriasis-associated)	3 out of 7	226.172									64.8921	0.0035	fold change	1.27	82.5396	0.0001	fold change	-1.59									78.7402	0.0013	fold change	2.51
FOSB	2354	FBJ murine osteosarcoma viral oncogene homolog B	3 out of 7	225.699					55.8928	0.0151	fold change	-1.81	73.0706	0.016	fold change	-1.3					96.7361	0.0022	fold change	-1.44
229307_at	NA		3 out of 7	225.649					74.039	0.0226	fold change	-2.25	62.1682	0.0034	fold change	-1.26					89.4422	8.8e-07	fold change	-1.31
MFAP2	4237	microfibrillar-associated protein 2	3 out of 7	225.536	73.4193	0.0146	fold change	-2.35846																	77.0416	0.0019	fold change	2.81	75.0751	0.003	fold change	2.35
SLC7A5	8140	solute carrier family 7 (amino acid transporter light chain, L system), member 5	3 out of 7	225.24	62.7077	0.0078	fold change	-2.05117					93.8174	0.0001	fold change	1.46					68.7144	0.0469	fold change	1.21
PREX1	57580	phosphatidylinositol-3,4,5-trisphosphate-dependent Rac exchange factor 1	3 out of 7	223.681					86.795	0.0282	fold change	-2.89	70.5945	0.0006	fold change	-1.29	66.2919	0.038	fold change	1.39
PPP1R3C	5507	protein phosphatase 1, regulatory subunit 3C	3 out of 7	223.644	58.8069	0.0405	fold change	-1.93828	85.5271	0.0234	fold change	-2.81									79.3097	0.0257	fold change	-1.25
CACNA1D	776	calcium channel, voltage-dependent, L type, alpha 1D subunit	3 out of 7	223.451					30.0815	0.0468	fold change	-1.35	98.0065	3.4e-06	fold change	-1.59					95.3634	0.0024	fold change	-1.4
EPHX1	2052	epoxide hydrolase 1, microsomal (xenobiotic)	3 out of 7	223.433													58.2499	0.0042	fold change	1.33					88.4956	0.0005	fold change	-3.61	76.6871	0.0008	fold change	-2.42
IGF2BP3	10643	insulin-like growth factor 2 mRNA binding protein 3	3 out of 7	223.406	70.3918	0.0057	fold change	-2.2764																	80.1282	0.0113	fold change	2.96	72.8863	0.0007	fold change	2.29
CPD	1362	carboxypeptidase D	3 out of 7	222.958	50.4969	0.025	fold change	-1.62776																	95.4198	0.0029	fold change	-5.28	77.0416	0.0064	fold change	-2.44
DST	667	dystonin	3 out of 7	221.417	53.8126	0.0375	fold change	-1.77524					86.247	0.0238	fold change	-1.37					81.3577	0.0442	fold change	-1.26
SEMA3C	10512	sema domain, immunoglobulin domain (Ig), short basic domain, secreted, (semaphorin) 3C	3 out of 7	221.099	74.6224	0.0098	fold change	-2.40151	67.6416	0.006	fold change	-2.08	78.8345	0.0021	fold change	-1.33
PTGS2	5743	prostaglandin-endoperoxide synthase 2 (prostaglandin G/H synthase and cyclooxygenase)	3 out of 7	220.961													90.4339	0.0056	fold change	-1.81					62.5	0.0299	fold change	2.31	68.0272	0.0069	fold change	2.15
204820_s_at	NA		3 out of 7	220.869	68.2054	0.0273	fold change	-2.20961																	78.3699	0.0234	fold change	-2.88	74.2942	0.0016	fold change	-2.32
CDCA3	83461	cell division cycle associated 3	3 out of 7	220.805					75.4933	0.0103	fold change	2.29	89.3831	2.8e-06	fold change	1.4													55.9284	0.0015	fold change	1.88
INADL	10207	InaD-like (Drosophila)	3 out of 7	220.673					58.2499	0.0214	fold change	-1.86	96.9236	3.3e-07	fold change	-1.53					65.4999	0.0011	fold change	-1.2
AA732944	NA		3 out of 7	218.92					87.7871	0.0103	fold change	-2.95	59.2326	0.0052	fold change	-1.25					71.9	0.0106	fold change	-1.22
FOXM1	2305	forkhead box M1	3 out of 7	217.27					81.7167	0.0256	fold change	2.58	93.8174	1.2e-06	fold change	1.46													41.7362	0.0187	fold change	1.66
RALGPS2	55103	Ral GEF with PH domain and SH3 binding motif 2	3 out of 7	216.903					77.4929	0.0491	fold change	-2.37	70.5945	0.0016	fold change	-1.29	68.8155	0.0204	fold change	1.41
THBS1	7057	thrombospondin 1	3 out of 7	216.615	96.0154	0.0017	fold change	-4.91212	26.9665	0.0002	fold change	-1.29													93.633	0.0214	fold change	-4.36
MET	4233	met proto-oncogene (hepatocyte growth factor receptor)	3 out of 7	216.471													90.6355	0.002	fold change	-1.82					80.2568	0.002	fold change	-2.98	45.5789	0.0018	fold change	-1.72
TFF3	7033	trefoil factor 3 (intestinal)	3 out of 7	215.921					98.0065	0.0004	fold change	-6.17					99.2713	0.0076	fold change	3.07									18.6428	0.0281	fold change	1.32
HMMR	3161	hyaluronan-mediated motility receptor (RHAMM)	3 out of 7	215.623					70.6344	0.0239	fold change	2.15	70.5945	0.0025	fold change	1.29					74.3937	0.0008	fold change	1.23
ANXA8L2	244	annexin A8-like 2	3 out of 7	214.554													75.2162	0.0346	fold change	-1.48					96.7118	0.0045	fold change	-6.29	42.6257	0.024	fold change	-1.68
NCAPG	64151	non-SMC condensin I complex, subunit G	3 out of 7	213.706					74.397	0.0258	fold change	2.26	70.5945	0.0002	fold change	1.29					68.7144	0.0017	fold change	1.21
BTN3A2	11118	butyrophilin, subfamily 3, member A2	3 out of 7	212.657	72.0005	0.0187	fold change	-2.32046																	69.735	0.0012	fold change	-2.5	70.922	0.0017	fold change	-2.24
KHDRBS3	10656	KH domain containing, RNA binding, signal transduction associated 3	3 out of 7	211.253									54.7477	0.0029	fold change	1.23									71.3267	0.0088	fold change	2.57	85.1789	0.0165	fold change	2.82
CHI3L2	1117	chitinase 3-like 2	3 out of 7	211.223	91.3075	0.045	fold change	-3.49127									93.1775	0.0014	fold change	-1.92					26.738	0.0072	fold change	-1.64
RHOB	388	ras homolog family member B	3 out of 7	211.046	71.9155	0.0136	fold change	-2.31885									98.8728	0.0164	fold change	-2.83									40.2576	0.0252	fold change	1.64
FZD7	8324	frizzled family receptor 7	3 out of 7	210.929													52.8865	0.0384	fold change	-1.3					87.7193	0.0106	fold change	-3.41	70.3235	0.0017	fold change	-2.22
KLF2	10365	Kruppel-like factor 2 (lung)	3 out of 7	210.915													83.1546	0.0472	fold change	1.6					71.3267	0.0054	fold change	2.57	56.4334	0.0006	fold change	1.89
228752_at	NA		3 out of 7	208.521					91.0382	0.0087	fold change	-3.24	59.2326	0.0087	fold change	-1.25	58.2499	0.0317	fold change	1.33
WFS1	7466	Wolfram syndrome 1 (wolframin)	3 out of 7	208.082					71.664	0.026	fold change	-2.18					66.2919	0.0024	fold change	1.39									70.1262	0.0034	fold change	2.21
SLC16A6	9120	solute carrier family 16, member 6 (monocarboxylic acid transporter 7)	3 out of 7	207.861					91.5801	0.0379	fold change	-3.28													54.7046	0.0226	fold change	2.15	61.5764	0.002	fold change	2
LRIG1	26018	leucine-rich repeats and immunoglobulin-like domains 1	3 out of 7	207.494									67.9412	7.3e-05	fold change	-1.28									66.6667	0.0123	fold change	-2.42	72.8863	0.0011	fold change	-2.29
GATA6	2627	GATA binding protein 6	3 out of 7	207.335													45.3206	0.0268	fold change	1.25					85.9107	0.0432	fold change	-3.24	76.1035	0.0189	fold change	-2.4
CASK	8573	calcium/calmodulin-dependent serine protein kinase (MAGUK family)	3 out of 7	206.597					27.8336	0.007	fold change	1.31													90.5797	0.0072	fold change	-3.85	88.1834	6.8e-05	fold change	-3.04
LOC730102	730102	quinone oxidoreductase-like protein 2 pseudogene	3 out of 7	206.252	94.7562	0.0003	fold change	4.22984					67.9412	9.4e-05	fold change	-1.28	43.5544	0.0388	fold change	-1.24
COL1A1	1277	collagen, type I, alpha 1	3 out of 7	204.371	93.6733	0.0318	fold change	-3.95504																	11.4916	0.0076	fold change	-1.28	99.2063	3.2e-06	fold change	10.8
HDHD1	8226	haloacid dehalogenase-like hydrolase domain containing 1	3 out of 7	204.275					28.3341	0.0402	fold change	-1.32													89.2857	0.0003	fold change	-3.72	86.6551	5e-07	fold change	-2.91
RRAD	6236	Ras-related associated with diabetes	3 out of 7	203.487	82.1544	0.0294	fold change	-2.71892																	76.5697	0.0024	fold change	-2.78	44.7628	0.029	fold change	-1.71
BC016022	NA		3 out of 7	203.385					71.664	0.0355	fold change	-2.18	78.8345	0.0076	fold change	-1.33	52.8865	0.0116	fold change	1.3
FST	10468	follistatin	3 out of 7	203.118	97.54	0.0157	fold change	-6.06714	28.3341	0.012	fold change	-1.32									77.2439	0.0286	fold change	-1.24
MTUS1	57509	microtubule associated tumor suppressor 1	3 out of 7	202.496									64.8921	0.0002	fold change	-1.27									62.1891	0.0063	fold change	-2.3	75.4148	0.0005	fold change	-2.37
AFF3	3899	AF4/FMR2 family, member 3	3 out of 7	202.384					98.9531	0.0458	fold change	-7.78	90.7013	0.0397	fold change	-1.41									12.7291	0.0002	fold change	1.33
E2F8	79733	E2F transcription factor 8	3 out of 7	202.382	64.2814	0.0254	fold change	2.09394	65.0297	0.0247	fold change	2.02	73.0706	0.0004	fold change	1.3
RGS5	8490	regulator of G-protein signaling 5	3 out of 7	202.356					93.3899	0.0088	fold change	-3.61									89.4422	0.004	fold change	-1.31	19.5236	0.0131	fold change	1.5
PLA2G16	11145	phospholipase A2, group XVI	3 out of 7	202.241					90.501	0.0073	fold change	-3.2													63.9386	0.007	fold change	-2.35	47.8011	8.6e-05	fold change	-1.75
CEACAM6	4680	carcinoembryonic antigen-related cell adhesion molecule 6 (non-specific cross reacting antigen)	3 out of 7	201.641													96.3168	0.0264	fold change	2.24	94.9145	0.0474	fold change	1.38	10.4102	0.0162	fold change	-1.23
HLA-DPB1	3115	major histocompatibility complex, class II, DP beta 1	3 out of 7	201.54					24.1434	0.028	fold change	-1.23													92.9368	0.0342	fold change	-4.21	84.4595	0.0024	fold change	-2.8
NEDD9	4739	neural precursor cell expressed, developmentally down-regulated 9	3 out of 7	201.446	68.0161	0.0131	fold change	-2.20285																	95.057	0.0004	fold change	-4.81	38.373	0.033	fold change	-1.61
ZNF385B	151126	zinc finger protein 385B	3 out of 7	201.263	63.9468	0.0171	fold change	2.08515	78.0835	2.7e-22	fold change	-2.39	59.2326	0.0409	fold change	-1.25
IL1RAP	3556	interleukin 1 receptor accessory protein	3 out of 7	200.877	96.091	0.0041	fold change	-4.97362	64.1141	0.0081	fold change	2					40.6719	0.0426	fold change	-1.22
PURA	5813	purine-rich element binding protein A	3 out of 7	200.283	78.2828	0.0009	fold change	2.5425	40.1671	0.0168	fold change	-1.53													81.8331	0.0004	fold change	3.05
IGF2BP2	10644	insulin-like growth factor 2 mRNA binding protein 2	3 out of 7	200.079					47.5842	0.0398	fold change	1.66					84.468	0.0004	fold change	-1.63					68.0272	0.0369	fold change	2.45
UHRF1	29128	ubiquitin-like with PHD and ring finger domains 1	3 out of 7	199.886					63.0939	0.0082	fold change	1.97	64.8921	0.0018	fold change	1.27					71.9	0.012	fold change	1.22
KIF2C	11004	kinesin family member 2C	3 out of 7	199.248					83.0427	0.0131	fold change	2.65	84.8767	4.5e-06	fold change	1.36													31.3283	0.0075	fold change	1.51
213832_at	NA		3 out of 7	198.951					62.3893	0.0311	fold change	-1.95	62.1682	0.0088	fold change	-1.26					74.3937	0.004	fold change	-1.23
FCGBP	8857	Fc fragment of IgG binding protein	3 out of 7	198.647	61.8552	0.0428	fold change	-2.0203					64.8921	0.0072	fold change	-1.27					71.9	0.0189	fold change	-1.22
PPARA	5465	peroxisome proliferator-activated receptor alpha	3 out of 7	197.902	62.1999	0.0436	fold change	-2.03073	65.8302	0.0205	fold change	2.03					69.8724	0.0032	fold change	-1.42
MAST4	375449	microtubule associated serine/threonine kinase family member 4	3 out of 7	197.46	66.1848	0.0264	fold change	2.15002	76.5275	0.0309	fold change	-2.34	54.7477	0.0035	fold change	-1.23
C4orf19	55286	chromosome 4 open reading frame 19	3 out of 7	197.056	89.7747	0.0094	fold change	-3.25722	38.5666	0.0152	fold change	-1.5									68.7144	0.0007	fold change	1.21
GPAM	57678	glycerol-3-phosphate acyltransferase, mitochondrial	3 out of 7	196.931	60.5752	0.0486	fold change	1.98806	67.6416	0.0144	fold change	-2.08									68.7144	0.006	fold change	-1.21
CCDC80	151887	coiled-coil domain containing 80	3 out of 7	196.316	66.4717	0.042	fold change	-2.15885	46.9479	0.0416	fold change	-1.65									82.8967	0.0028	fold change	-1.27
CFLAR	8837	CASP8 and FADD-like apoptosis regulator	3 out of 7	196.202	50.6006	0.0462	fold change	-1.63245																	78.125	0.0069	fold change	-2.87	67.4764	0.0049	fold change	-2.14
TCF19	6941	transcription factor 19	3 out of 7	196.097	68.8155	0.0327	fold change	2.2286	62.3893	0.0278	fold change	1.95	64.8921	3.5e-06	fold change	1.27
WWTR1	25937	WW domain containing transcription regulator 1	3 out of 7	195.628													48.3704	0.0277	fold change	-1.27					70.922	0.0025	fold change	2.56	76.3359	1.4e-05	fold change	2.41
WWC1	23286	WW and C2 domain containing 1	3 out of 7	195.431	76.0075	0.0257	fold change	-2.45688																	53.0223	0.0206	fold change	-2.12	66.4011	0.0046	fold change	-2.12
ADAMTS9	56999	ADAM metallopeptidase with thrombospondin type 1 motif, 9	3 out of 7	195.253	97.3066	0.0254	fold change	-5.83686									70.5945	0.0004	fold change	-1.43					27.3523	0.0095	fold change	1.65
FAM46C	54855	family with sequence similarity 46, member C	3 out of 7	195.247	58.9199	0.0084	fold change	1.94287					57.0867	0.0055	fold change	-1.24	79.2406	0.0112	fold change	1.53
Hs.657591	NA		3 out of 7	194.336	90.3685	0.0041	fold change	-3.38029													77.2439	0.046	fold change	-1.24					26.7237	0.0404	fold change	-1.44
TSPAN1	10103	tetraspanin 1	3 out of 7	193.551					85.1122	0.0074	fold change	-2.78					89.2522	0.0297	fold change	1.76									19.1865	0.0131	fold change	1.33
TTK	7272	TTK protein kinase	3 out of 7	193.473									86.247	0.0009	fold change	1.37					90.7293	0.0015	fold change	1.32					16.4962	0.0206	fold change	1.28
ISG20	3669	interferon stimulated exonuclease gene 20kDa	3 out of 7	193.37					44.8085	0.006	fold change	1.61									81.3577	0.0051	fold change	1.26					67.2043	0.0282	fold change	2.13
EIF2S3	1968	eukaryotic translation initiation factor 2, subunit 3 gamma, 52kDa	3 out of 7	193.36					29.4403	0.0055	fold change	-1.34													92.081	0.0024	fold change	-3.99	71.8391	0.0005	fold change	-2.27
ECHDC3	79746	enoyl CoA hydratase domain containing 3	3 out of 7	193.076													82.5396	0.0115	fold change	-1.59					62.7353	0.0163	fold change	-2.32	47.8011	0.0002	fold change	-1.75
PEX11B	8799	peroxisomal biogenesis factor 11 beta	3 out of 7	192.895	64.7895	0.0056	fold change	-2.10834																	56.3698	0.0134	fold change	-2.18	71.736	0.0016	fold change	-2.26
GALNT6	11226	UDP-N-acetyl-alpha-D-galactosamine:polypeptide N-acetylgalactosaminyltransferase 6 (GalNAc-T6)	3 out of 7	192.517	76.9112	0.023	fold change	2.50257									91.7162	0.0287	fold change	1.86									23.8892	0.0114	fold change	1.4
AW970888	NA		3 out of 7	192.502					72.2543	0.0474	fold change	-2.2	54.7477	0.0056	fold change	-1.23					65.4999	0.0005	fold change	-1.2
MAOA	4128	monoamine oxidase A	3 out of 7	192.485	54.0967	0.0385	fold change	-1.78263	69.6738	0.0138	fold change	-2.13									68.7144	0.009	fold change	-1.21
SLC16A3	9123	solute carrier family 16, member 3 (monocarboxylic acid transporter 4)	3 out of 7	192.472									75.171	0.0003	fold change	1.31					87.9585	0.0022	fold change	1.3					29.3427	0.0104	fold change	1.48
BF692592	NA		3 out of 7	192.433					75.4933	0.0017	fold change	-2.29	62.1682	0.0099	fold change	-1.26	54.7717	0.0485	fold change	1.31
AU147515	NA		3 out of 7	191.348					50.8306	0.0464	fold change	-1.71	59.2326	0.0009	fold change	-1.25	81.285	0.0071	fold change	1.56
LZTFL1	54585	leucine zipper transcription factor-like 1	3 out of 7	191.132	50.747	0.04	fold change	-1.63796	75.4933	0.01	fold change	-2.29	64.8921	0.0001	fold change	-1.27
KDM4B	23030	lysine (K)-specific demethylase 4B	3 out of 7	190.56					92.2679	0.0211	fold change	-3.42	84.8767	4.5e-05	fold change	-1.36													13.4156	0.038	fold change	1.21
MEGF9	1955	multiple EGF-like-domains 9	3 out of 7	189.875	61.669	0.0412	fold change	2.0147																	61.8047	0.0022	fold change	-2.29	66.4011	0.0006	fold change	-2.12
BTN3A3	10384	butyrophilin, subfamily 3, member A3	3 out of 7	189.785	68.8933	0.025	fold change	-2.23151																	73.8552	0.0012	fold change	-2.66	47.0367	0.0456	fold change	-1.74
COL13A1	1305	collagen, type XIII, alpha 1	3 out of 7	189.603					25.9257	0.0225	fold change	1.27													81.1688	0.0011	fold change	3.01	82.5083	0.0016	fold change	2.67
DUSP6	1848	dual specificity phosphatase 6	3 out of 7	188.894	61.7002	0.0266	fold change	2.0157																	67.3854	0.0047	fold change	2.44	59.8086	0.0019	fold change	1.96
COL14A1	7373	collagen, type XIV, alpha 1	3 out of 7	188.866					85.4073	0.0305	fold change	-2.8									90.7293	0.009	fold change	-1.32	12.7291	0.0448	fold change	1.33
C1orf63	57035	chromosome 1 open reading frame 63	3 out of 7	188.654									90.7013	1.2e-05	fold change	-1.41					79.3097	0.0002	fold change	-1.25					18.6428	0.0111	fold change	-1.32
HSPB1	3315	heat shock 27kDa protein 1	3 out of 7	188.487													69.8724	0.0122	fold change	1.42					49.554	0.0278	fold change	-2.04	69.0608	3.8e-05	fold change	-2.19
GCH1	2643	GTP cyclohydrolase 1	3 out of 7	187.376	63.7812	0.0038	fold change	2.0834									42.2372	0.0302	fold change	1.23	81.3577	0.0052	fold change	1.26
AA936428	NA		3 out of 7	187.01					59.896	0.0458	fold change	-1.9	84.8767	0.0003	fold change	-1.36	42.2372	0.0439	fold change	1.23
IGF1	3479	insulin-like growth factor 1 (somatomedin C)	3 out of 7	187.005					87.35	0.0215	fold change	-2.93									89.4422	0.0133	fold change	-1.31	10.2124	0.0282	fold change	1.22
H2AFJ	55766	H2A histone family, member J	3 out of 7	186.291					60.8147	0.0093	fold change	-1.92	45.3042	0.0119	fold change	-1.2	80.1719	0.0437	fold change	1.54
CLDN4	1364	claudin 4	3 out of 7	186.265	51.1692	0.0469	fold change	-1.66609																	61.3497	0.0131	fold change	-2.28	73.7463	0.0004	fold change	-2.31
LMNB1	4001	lamin B1	3 out of 7	185.807					46.5216	0.0122	fold change	1.64	64.8921	0.0002	fold change	1.27					74.3937	0.001	fold change	1.23
GCNT2	2651	glucosaminyl (N-acetyl) transferase 2, I-branching enzyme (I blood group)	3 out of 7	185.801	70.1912	0.0098	fold change	-2.26881									97.54	0.0019	fold change	-2.37					18.0701	0.0157	fold change	-1.47
ATP6V1A	523	ATPase, H+ transporting, lysosomal 70kDa, V1 subunit A	3 out of 7	185.733	64.1807	0.0057	fold change	-2.09069																	74.5156	0.0002	fold change	-2.68	47.0367	0.0143	fold change	-1.74
CCDC113	29070	coiled-coil domain containing 113	3 out of 7	185.169	65.7955	0.0377	fold change	-2.13502	47.5842	0.0198	fold change	-1.66					71.7896	0.0202	fold change	1.44
CDK1	983	cyclin-dependent kinase 1	3 out of 7	185.087									75.171	0.0022	fold change	1.31					90.7293	0.0007	fold change	1.32					19.1865	0.0256	fold change	1.33
GOLGA8B	440270	golgin A8 family, member B	3 out of 7	184.75									84.8767	0.0016	fold change	-1.36					85.9343	4.8e-05	fold change	-1.29	13.9392	0.0005	fold change	1.37
HJURP	55355	Holliday junction recognition protein	3 out of 7	184.685					82.7623	0.0116	fold change	2.63	70.5945	6.2e-05	fold change	1.29													31.3283	0.0182	fold change	1.51
DUSP4	1846	dual specificity phosphatase 4	3 out of 7	184.605					93.0354	0.0316	fold change	-3.52	57.0867	0.0485	fold change	-1.24													34.4828	0.024	fold change	1.55
CCNA2	890	cyclin A2	3 out of 7	184.446					85.8251	0.0253	fold change	2.82	76.6237	0.0005	fold change	1.32									21.9974	0.043	fold change	-1.55
ETS2	2114	v-ets erythroblastosis virus E26 oncogene homolog 2 (avian)	3 out of 7	184.125													48.3704	0.0024	fold change	-1.27					61.3497	0.003	fold change	-2.28	74.4048	0.0004	fold change	-2.33
TOP2A	7153	topoisomerase (DNA) II alpha 170kDa	3 out of 7	183.834									84.8767	0.0018	fold change	1.36					81.3577	0.0181	fold change	1.26					17.5994	0.0206	fold change	1.3
PRPS2	5634	phosphoribosyl pyrophosphate synthetase 2	3 out of 7	183.725													40.6719	0.0109	fold change	-1.22					64.6831	0.0046	fold change	-2.37	78.3699	0.0011	fold change	-2.49
CYB5A	1528	cytochrome b5 type A (microsomal)	3 out of 7	183.672	53.6481	0.0348	fold change	-1.77237																	59.1017	0.0064	fold change	-2.24	70.922	0.0004	fold change	-2.24
ETNK1	55500	ethanolamine kinase 1	3 out of 7	183.443	62.6111	0.0188	fold change	2.04687																	70.2247	0.0019	fold change	2.52	50.6073	0.0004	fold change	1.79
RPH3AL	9501	rabphilin 3A-like (without C2 domains)	3 out of 7	183.373					23.6328	0.0078	fold change	1.22													75.9878	0.0003	fold change	2.73	83.7521	0.0004	fold change	2.75
TP53INP1	94241	tumor protein p53 inducible nuclear protein 1	3 out of 7	183.23					83.1546	0.0361	fold change	-2.66	45.3042	0.0025	fold change	-1.2	54.7717	0.036	fold change	1.31
STK39	27347	serine threonine kinase 39	3 out of 7	182.586	82.7061	0.0003	fold change	2.73868	64.1141	0.0317	fold change	-2																	35.7654	0.0106	fold change	-1.57
MT1X	4501	metallothionein 1X	3 out of 7	182.506													37.6568	0.0364	fold change	-1.2					79.7448	0.0013	fold change	2.94	65.1042	0.0006	fold change	2.09
CAPS2	84698	calcyphosine 2	3 out of 7	182.367	82.5396	0.0018	fold change	-2.73215	51.3616	0.0014	fold change	-1.72	48.4656	9.3e-05	fold change	-1.21
241577_at	NA		3 out of 7	181.744					45.9474	0.0264	fold change	-1.63	70.5945	2.4e-05	fold change	-1.29	65.2018	0.0323	fold change	1.38
TRIP13	9319	thyroid hormone receptor interactor 13	3 out of 7	181.604									78.8345	9.2e-05	fold change	1.33					82.8967	0.0008	fold change	1.27					19.8728	0.0095	fold change	-1.34
SORL1	6653	sortilin-related receptor, L(DLR class) A repeats containing	3 out of 7	181.163					23.6328	0.0213	fold change	-1.22	73.0706	2.6e-05	fold change	-1.3													84.4595	0.0185	fold change	-2.8
NM_030896	NA		3 out of 7	181.038					49.0461	6.4e-05	fold change	-1.68	54.7477	0.0008	fold change	-1.23					77.2439	0.0002	fold change	-1.24
214753_at	NA		3 out of 7	180.548					38.0532	0.0143	fold change	-1.49	70.5945	0.0002	fold change	-1.29					71.9	0.0001	fold change	-1.22
USP9X	8239	ubiquitin specific peptidase 9, X-linked	3 out of 7	179.904					40.1671	0.0182	fold change	-1.53													59.7372	0.0035	fold change	-2.25	80	0.0006	fold change	-2.55
PHF15	23338	PHD finger protein 15	3 out of 7	179.862					65.8302	0.0093	fold change	-2.03	51.6422	8.7e-05	fold change	-1.22	62.3893	0.0497	fold change	1.36
RNASET2	8635	ribonuclease T2	3 out of 7	179.769					28.3341	0.0463	fold change	-1.32													85.034	0.006	fold change	-3.17	66.4011	0.0005	fold change	-2.12
ADCY3	109	adenylate cyclase 3	3 out of 7	179.302	62.1056	0.0382	fold change	2.02989																	51.4933	0.001	fold change	-2.08	65.703	0.0019	fold change	-2.11
FBLN1	2192	fibulin 1	3 out of 7	179.037																	84.4937	0.01	fold change	-1.28	69.2521	0.0279	fold change	2.48	25.2908	0.0233	fold change	1.42
BMP4	652	bone morphogenetic protein 4	3 out of 7	178.74					35.575	0.0002	fold change	-1.45													71.736	0.0022	fold change	-2.58	71.4286	0.0018	fold change	-2.25
NGF	4803	nerve growth factor (beta polypeptide)	3 out of 7	178.523	87.1642	0.049	fold change	-3.02192																	56.3698	0.0276	fold change	-2.18	34.9895	0.0141	fold change	-1.56
ESRP2	80004	epithelial splicing regulatory protein 2	3 out of 7	178.223	56.6656	0.0138	fold change	1.86542	51.6855	0.0002	fold change	-1.73					69.8724	0.0005	fold change	1.42
SYT1	6857	synaptotagmin I	3 out of 7	177.701					41.412	0.0282	fold change	-1.55					89.2522	0.0026	fold change	1.76									47.0367	0.01	fold change	1.74
PSG9	5678	pregnancy specific beta-1-glycoprotein 9	3 out of 7	177.658	98.3981	0.0491	fold change	-7.32435																	55.371	0.0004	fold change	-2.16	23.8892	0.0025	fold change	-1.4
FNDC3B	64778	fibronectin type III domain containing 3B	3 out of 7	177.322	71.0843	0.0361	fold change	-2.29187	59.4325	0.0299	fold change	1.89					46.8051	0.0168	fold change	-1.26
SERPINB5	5268	serpin peptidase inhibitor, clade B (ovalbumin), member 5	3 out of 7	177.193													98.0834	0.0022	fold change	-2.5					40.2901	0.0279	fold change	1.87	38.8199	0.0072	fold change	1.62
SYTL2	54843	synaptotagmin-like 2	3 out of 7	176.608					45.3042	0.0395	fold change	-1.62	57.0867	0.0189	fold change	-1.24	74.217	0.0325	fold change	1.47
NRAS	4893	neuroblastoma RAS viral (v-ras) oncogene homolog	3 out of 7	176.312	92.9662	0.0001	fold change	3.72385																	48.3559	0.0026	fold change	-2.02	34.9895	0.0049	fold change	-1.56
ZNF91	7644	zinc finger protein 91	3 out of 7	176.002	73.5078	0.0003	fold change	-2.35899	69.3597	0.0136	fold change	-2.12																	33.1345	0.0157	fold change	-1.53
DDIT4	54541	DNA-damage-inducible transcript 4	3 out of 7	175.934																	71.9	0.0089	fold change	1.22	61.8047	0.0102	fold change	-2.29	42.2297	0.0116	fold change	-1.67
IL1R1	3554	interleukin 1 receptor, type I	3 out of 7	175.915	90.5682	0.0294	fold change	-3.3997	28.3341	0.0448	fold change	-1.32													57.0125	0.0471	fold change	-2.19
RBM6	10180	RNA binding motif protein 6	3 out of 7	175.765					26.4559	0.0431	fold change	-1.28	94.5376	0.0001	fold change	-1.47	54.7717	0.0422	fold change	1.31
ICAM1	3383	intercellular adhesion molecule 1	3 out of 7	175.745													43.5544	0.0243	fold change	-1.24					65.7895	0.0214	fold change	-2.4	66.4011	0.0266	fold change	-2.12
PFKP	5214	phosphofructokinase, platelet	3 out of 7	174.583					69.6738	0.0178	fold change	2.13	45.3042	0.0125	fold change	1.2	59.6054	0.0248	fold change	-1.34
AI338705	NA		3 out of 7	174.293					50.8306	0.0441	fold change	1.71	54.7477	0.0368	fold change	-1.23					68.7144	0.0007	fold change	-1.21
ATXN1	6310	ataxin 1	3 out of 7	174.266	65.5497	0.0091	fold change	-2.1302					76.6237	0.0018	fold change	-1.32													32.0924	0.0255	fold change	1.52
NFATC2	4773	nuclear factor of activated T-cells, cytoplasmic, calcineurin-dependent 2	3 out of 7	173.924	70.8386	0.0015	fold change	2.28589	48.3134	0.0231	fold change	-1.67					54.7717	0.0434	fold change	1.31
IFRD1	3475	interferon-related developmental regulator 1	3 out of 7	173.869					59.896	0.0365	fold change	1.9					42.2372	0.0215	fold change	-1.23					71.736	0.0248	fold change	2.58
SLC7A11	23657	solute carrier family 7 (anionic amino acid transporter light chain, xc- system), member 11	3 out of 7	173.831	53.5779	0.0374	fold change	1.77173																	51.7598	0.0228	fold change	2.09	68.4932	0.0252	fold change	2.18
CTSD	1509	cathepsin D	3 out of 7	173.63																	68.7144	0.0028	fold change	1.21	42.337	0.045	fold change	-1.91	62.5782	0.0009	fold change	-2.02
GOLGA8A	23015	golgin A8 family, member A	3 out of 7	173.52									89.3831	0.0102	fold change	-1.4					71.9	0.0148	fold change	-1.22	12.2369	0.0485	fold change	1.31
PSG5	5673	pregnancy specific beta-1-glycoprotein 5	3 out of 7	173.366	99.3522	0.0323	fold change	-10.835																	55.371	0.0011	fold change	-2.16	18.6428	3.9e-06	fold change	-1.32
NEU1	4758	sialidase 1 (lysosomal sialidase)	3 out of 7	173.325	56.6919	0.0155	fold change	-1.86836																	72.4638	0.0003	fold change	-2.6	44.1696	0.0243	fold change	-1.7
EPB41L5	57669	erythrocyte membrane protein band 4.1 like 5	3 out of 7	173.172					56.3279	0.0208	fold change	-1.82	51.6422	0.0015	fold change	-1.22	65.2018	0.0285	fold change	1.38
RAB38	23682	RAB38, member RAS oncogene family	3 out of 7	172.683					40.7123	0.0363	fold change	-1.54													61.3497	0.0203	fold change	2.28	70.6215	0.0014	fold change	2.23
CCNE1	898	cyclin E1	3 out of 7	171.85					77.4929	0.0259	fold change	2.37	75.171	5.2e-05	fold change	1.31													19.1865	0.0305	fold change	-1.33
DTWD1	56986	DTW domain containing 1	3 out of 7	171.53					37.4616	0.0378	fold change	-1.48	62.1682	6.2e-05	fold change	-1.26					71.9	2.4e-06	fold change	-1.22
BCL3	602	B-cell CLL/lymphoma 3	3 out of 7	171.446													43.5544	0.0464	fold change	1.24					62.1891	0.0476	fold change	-2.3	65.703	0.0054	fold change	-2.11
ALDH1A3	220	aldehyde dehydrogenase 1 family, member A3	3 out of 7	171.415	76.5275	0.0198	fold change	-2.47767									61.3309	0.0314	fold change	-1.35					33.557	0.0247	fold change	-1.75
ADORA2B	136	adenosine A2b receptor	3 out of 7	170.087					79.5494	0.0299	fold change	2.47					54.7717	0.0184	fold change	-1.31									35.7654	0.0298	fold change	1.57
GLCCI1	113263	glucocorticoid induced transcript 1	3 out of 7	170.063					46.5216	0.0418	fold change	-1.64	75.171	2e-05	fold change	-1.31	48.3704	0.0224	fold change	1.27
AV700891	NA		3 out of 7	169.701													84.468	0.0146	fold change	-1.63	71.9	0.0002	fold change	-1.22	13.3333	0.0273	fold change	1.35
QKI	9444	QKI, KH domain containing, RNA binding	3 out of 7	169.309	95.8662	0.0025	fold change	4.88787																	49.554	0.0258	fold change	2.04	23.8892	0.0104	fold change	1.4
OPN3	23596	opsin 3	3 out of 7	169.291	93.4597	0.0008	fold change	-3.86121									58.2499	0.007	fold change	-1.33					17.5809	0.0463	fold change	-1.46
RAB9A	9367	RAB9A, member RAS oncogene family	3 out of 7	169.108					29.4403	0.0359	fold change	1.34													72.4638	0.002	fold change	-2.6	67.2043	0.0005	fold change	-2.13
ITPR1	3708	inositol 1,4,5-trisphosphate receptor, type 1	3 out of 7	168.849					65.8302	0.0146	fold change	-2.03	84.8767	0.0002	fold change	-1.36													18.1422	0.0054	fold change	1.31
221773_at	NA		3 out of 7	168.686	78.6832	0.0014	fold change	2.55456																	61.3497	0.0013	fold change	2.28	28.6533	0.0042	fold change	1.47
THRB	7068	thyroid hormone receptor, beta	3 out of 7	168.067	98.8728	0.0088	fold change	-8.87566	57.7027	0.0305	fold change	-1.85													11.4916	0.0412	fold change	1.28
SLC7A2	6542	solute carrier family 7 (cationic amino acid transporter, y+ system), member 2	3 out of 7	168.06	61.1172	0.0381	fold change	2.00189	96.1649	0.0361	fold change	-4.46													10.7782	0.0066	fold change	1.25
HIST1H4H	8365	histone cluster 1, H4h	3 out of 7	168.041	71.623	0.0341	fold change	-2.31136					64.8921	0.0474	fold change	1.27									31.5259	0.0136	fold change	1.72
EXO1	9156	exonuclease 1	3 out of 7	168.03					71.664	0.0122	fold change	2.18	75.171	5.7e-06	fold change	1.31													21.1954	0.0219	fold change	1.36
TM4SF1	4071	transmembrane 4 L six family member 1	3 out of 7	168.003													68.8155	0.0283	fold change	-1.41					34.0832	0.0348	fold change	1.76	65.1042	0.0005	fold change	2.09
RGCC	28984	regulator of cell cycle	3 out of 7	167.862	64.6872	0.0267	fold change	2.10364									54.7717	0.009	fold change	-1.31									48.4027	0.0326	fold change	1.76
L3MBTL1	26013	l(3)mbt-like 1 (Drosophila)	3 out of 7	167.725					75.7725	0.0014	fold change	-2.3	80.9638	0.0001	fold change	-1.34									10.989	0.0093	fold change	1.26
TENM3	55714	teneurin transmembrane protein 3	3 out of 7	167.716	75.4478	0.0033	fold change	-2.43083	33.9254	0.0432	fold change	-1.42																	58.3431	0.007	fold change	1.93
CNOT2	4848	CCR4-NOT transcription complex, subunit 2	3 out of 7	167.481									48.4656	0.0039	fold change	-1.21									65.0195	0.004	fold change	2.38	53.9957	0.0007	fold change	1.85
GALNT2	2590	UDP-N-acetyl-alpha-D-galactosamine:polypeptide N-acetylgalactosaminyltransferase 2 (GalNAc-T2)	3 out of 7	167.24	57.4871	0.0161	fold change	-1.89546									39.1313	0.011	fold change	-1.21					70.6215	0.0036	fold change	-2.55
GPRC5B	51704	G protein-coupled receptor, family C, group 5, member B	3 out of 7	167.005													56.5873	0.0452	fold change	-1.32					61.3497	0.026	fold change	-2.28	49.0677	0.0386	fold change	-1.77
MALL	7851	mal, T-cell differentiation protein-like	3 out of 7	166.688	82.4294	0.0323	fold change	2.72881									72.7675	0.0072	fold change	-1.45					11.4916	0.0103	fold change	-1.28
SF3A2	8175	splicing factor 3a, subunit 2, 66kDa	3 out of 7	166.438	78.1335	0.0042	fold change	2.53802					54.7477	6.2e-06	fold change	1.23									33.557	0.0068	fold change	1.75
ISOC1	51015	isochorismatase domain containing 1	3 out of 7	166.367													45.3206	0.0411	fold change	1.25	79.3097	0.0068	fold change	1.25					41.7362	0.0416	fold change	1.66
EXT1	2131	exostosin 1	3 out of 7	166.019					62.3893	0.0328	fold change	1.95													53.0223	0.0089	fold change	-2.12	50.6073	0.0023	fold change	-1.79
PCSK6	5046	proprotein convertase subtilisin/kexin type 6	3 out of 7	165.169									88.4815	0.0023	fold change	-1.39	59.6054	0.0454	fold change	1.34					17.0823	0.0036	fold change	1.45
AK5	26289	adenylate kinase 5	3 out of 7	165.165					44.8085	0.0064	fold change	-1.61	51.6422	0.0138	fold change	-1.22					68.7144	0.022	fold change	-1.21
CCBL2	56267	cysteine conjugate-beta lyase 2	3 out of 7	165.149					45.9474	0.0391	fold change	-1.63													57.0125	0.0279	fold change	-2.19	62.1891	0.0159	fold change	-2.01
PMEPA1	56937	prostate transmembrane protein, androgen induced 1	3 out of 7	165.13	63.3866	0.0171	fold change	2.06822	41.9347	0.0441	fold change	1.56																	59.8086	0.0039	fold change	1.96
HELLS	3070	helicase, lymphoid-specific	3 out of 7	164.355	59.5188	0.0141	fold change	1.96039	57.3533	0.0385	fold change	1.84													47.4834	0.0147	fold change	2
TNS1	7145	tensin 1	3 out of 7	163.527																	71.9	2.8e-05	fold change	-1.22	64.1849	0.0171	fold change	2.36	27.4424	0.0296	fold change	1.45
SCHIP1	29970	schwannomin interacting protein 1	3 out of 7	163.359					88.227	0.0428	fold change	3					49.8415	0.0134	fold change	-1.28									25.2908	0.0367	fold change	1.42
SLC16A7	9194	solute carrier family 16, member 7 (monocarboxylic acid transporter 2)	3 out of 7	163.183													49.8415	0.0035	fold change	-1.28					43.2152	0.0392	fold change	1.92	70.1262	6.2e-05	fold change	2.21
PPM1H	57460	protein phosphatase, Mg2+/Mn2+ dependent, 1H	3 out of 7	162.486	84.2943	0.0063	fold change	-2.79571									63.9468	0.0261	fold change	1.37									14.245	0.0058	fold change	1.23
TCTN1	79600	tectonic family member 1	3 out of 7	162.332	54.336	0.0183	fold change	-1.78814	62.6755	0.018	fold change	-1.96					45.3206	0.0294	fold change	1.25
ENOSF1	55556	enolase superfamily member 1	3 out of 7	162.109									70.5945	0.0003	fold change	-1.29					65.4999	0.0007	fold change	-1.2					26.0146	0.0415	fold change	-1.43
ZDHHC11	79844	zinc finger, DHHC-type containing 11	3 out of 7	161.788					59.896	0.0045	fold change	-1.9	45.3042	0.0184	fold change	-1.2	56.5873	0.017	fold change	1.32
WT1	7490	Wilms tumor 1	3 out of 7	161.649	76.4807	0.0201	fold change	-2.47746																	36.1011	0.01	fold change	-1.79	49.0677	0.0114	fold change	-1.77
ATL2	64225	atlastin GTPase 2	3 out of 7	161.526	52.3237	0.0178	fold change	1.72197	70.0712	0.0239	fold change	2.14					39.1313	0.029	fold change	-1.21
EFHC1	114327	EF-hand domain (C-terminal) containing 1	3 out of 7	161.499					55.8928	0.0024	fold change	-1.81	87.5365	2.2e-06	fold change	-1.38									18.0701	0.0072	fold change	1.47
JUN	3725	jun proto-oncogene	3 out of 7	161.017													51.2122	0.0219	fold change	-1.29	74.3937	0.0116	fold change	-1.23	35.4108	0.0211	fold change	1.78
EGFL7	51162	EGF-like-domain, multiple 7	3 out of 7	160.893													58.2499	0.0359	fold change	1.33					63.2111	0.0002	fold change	-2.33	39.4322	0.0019	fold change	-1.63
PELI1	57162	pellino E3 ubiquitin protein ligase 1	3 out of 7	160.771									48.4656	0.0338	fold change	-1.21	46.8051	0.0095	fold change	-1.26	65.4999	0.0037	fold change	-1.2
ZCCHC24	219654	zinc finger, CCHC domain containing 24	3 out of 7	160.586					50.2079	0.0436	fold change	-1.7									77.2439	0.0024	fold change	-1.24					33.1345	0.0041	fold change	1.53
GLS	2744	glutaminase	3 out of 7	160.445													75.2162	0.0142	fold change	-1.48					57.0125	0.0012	fold change	-2.19	28.2167	0.0029	fold change	-1.46
DUSP1	1843	dual specificity phosphatase 1	3 out of 7	160.214									51.6422	0.0119	fold change	-1.22					77.2439	0.0098	fold change	-1.24					31.3283	0.0166	fold change	1.51
CXCL12	6387	chemokine (C-X-C motif) ligand 12	3 out of 7	159.716					65.8302	0.0446	fold change	-2.03									82.8967	0.0211	fold change	-1.27	10.989	0.043	fold change	1.26
CRADD	8738	CASP2 and RIPK1 domain containing adaptor with death domain	3 out of 7	159.493	52.6598	0.0161	fold change	-1.74093																	48.8281	0.0065	fold change	2.03	58.0046	0.0003	fold change	1.92
RBM5	10181	RNA binding motif protein 5	3 out of 7	159.405					61.7619	0.0105	fold change	-1.94	75.171	0.0002	fold change	-1.31									22.4719	0.0015	fold change	1.56
NABP1	64859	nucleic acid binding protein 1	3 out of 7	159.313	53.9543	0.026	fold change	-1.77725	41.412	0.0452	fold change	1.55					63.9468	0.0171	fold change	-1.37
RERE	473	arginine-glutamic acid dipeptide (RE) repeats	3 out of 7	159.198					25.4903	0.0055	fold change	-1.26	64.8921	9.8e-05	fold change	-1.27	68.8155	0.042	fold change	1.41
PPID	5481	peptidylprolyl isomerase D	3 out of 7	159.177	73.288	0.0172	fold change	-2.35771	72.2543	0.0329	fold change	-2.2													13.6351	0.0263	fold change	1.36
LAPTM4B	55353	lysosomal protein transmembrane 4 beta	3 out of 7	158.873																	85.9343	0.0041	fold change	1.29	45.4959	0.0119	fold change	-1.96	27.4424	0.0013	fold change	-1.45
FTH1	2495	ferritin, heavy polypeptide 1	3 out of 7	158.567	62.8038	0.0262	fold change	-2.05203																	53.5332	0.0018	fold change	-2.13	42.2297	0.0372	fold change	-1.67
LMCD1	29995	LIM and cysteine-rich domains 1	3 out of 7	158.41													75.9601	0.0119	fold change	1.49					43.63	0.0093	fold change	1.93	38.8199	0.0047	fold change	1.62
KRT18	3875	keratin 18	3 out of 7	158.4					72.6818	0.0267	fold change	-2.21					70.5945	0.004	fold change	1.43									15.124	0.0288	fold change	1.25
LRP8	7804	low density lipoprotein receptor-related protein 8, apolipoprotein e receptor	3 out of 7	158.243					77.688	0.0394	fold change	2.38					51.2122	0.0144	fold change	-1.29									29.3427	0.0203	fold change	-1.48
EBI3	10148	Epstein-Barr virus induced 3	3 out of 7	158.18	98.4775	0.0098	fold change	-7.54217																	22.4719	0.0093	fold change	-1.56	37.2301	0.0141	fold change	-1.59
GM2A	2760	GM2 ganglioside activator	3 out of 7	158.081																	68.7144	9.4e-07	fold change	1.21	38.7597	0.0143	fold change	-1.84	50.6073	0.0001	fold change	-1.79
SAC3D1	29901	SAC3 domain containing 1	3 out of 7	157.932					27.8336	0.0467	fold change	1.31													79.4913	0.0096	fold change	-2.93	50.6073	0.001	fold change	-1.79
DEPTOR	64798	DEP domain containing MTOR-interacting protein	3 out of 7	157.877	97.4621	0.0003	fold change	-5.99345									49.8415	0.0091	fold change	1.28					10.5731	0.0448	fold change	1.24
KRT8	3856	keratin 8	3 out of 7	157.503					51.3616	0.0357	fold change	-1.72					56.5873	0.0031	fold change	1.32					49.554	0.0332	fold change	-2.04
PRPF38B	55119	PRP38 pre-mRNA processing factor 38 (yeast) domain containing B	3 out of 7	157.498									59.2326	0.0169	fold change	-1.25					65.4999	0.0003	fold change	-1.2	32.7654	0.0196	fold change	1.74
AURKB	9212	aurora kinase B	3 out of 7	157.322					68.5852	0.0047	fold change	2.1	70.5945	1.3e-05	fold change	1.29													18.1422	0.0291	fold change	1.31
FUT8	2530	fucosyltransferase 8 (alpha (1,6) fucosyltransferase)	3 out of 7	157.298					81.1241	0.0118	fold change	-2.55													29.1375	0.0065	fold change	-1.68	47.0367	0.0074	fold change	-1.74
CLMN	79789	calmin (calponin-like, transmembrane)	3 out of 7	156.906	81.7167	0.0113	fold change	2.68857					48.4656	0.0021	fold change	-1.21													26.7237	0.0269	fold change	-1.44
CAMK2N1	55450	calcium/calmodulin-dependent protein kinase II inhibitor 1	3 out of 7	156.898	70.8798	0.0001	fold change	2.28643																	25.2653	0.0254	fold change	1.61	60.7533	0.0056	fold change	1.98
CDCA8	55143	cell division cycle associated 8	3 out of 7	156.559					60.3078	0.0239	fold change	1.91	73.0706	4.4e-06	fold change	1.3													23.1803	0.0382	fold change	1.39
SLC43A3	29015	solute carrier family 43, member 3	3 out of 7	156.184													52.8865	0.0103	fold change	-1.3					54.2299	0.0185	fold change	-2.14	49.0677	0.0145	fold change	-1.77
N4BP2	55728	NEDD4 binding protein 2	3 out of 7	155.323	68.1292	0.0382	fold change	-2.20663	46.5216	0.0448	fold change	-1.64					40.6719	0.0376	fold change	1.22
ZBTB16	7704	zinc finger and BTB domain containing 16	3 out of 7	155.266					56.3279	0.0447	fold change	-1.82									81.3577	0.0038	fold change	-1.26	17.5809	0.0315	fold change	1.46
MKNK2	2872	MAP kinase interacting serine/threonine kinase 2	3 out of 7	155.135	56.9282	0.0046	fold change	-1.87658																	48.3559	0.0255	fold change	2.02	49.8504	0.0014	fold change	1.78
PKP2	5318	plakophilin 2	3 out of 7	155.015													66.2919	0.0459	fold change	-1.39					51.4933	0.0018	fold change	2.08	37.2301	0.0002	fold change	1.59
LONP2	83752	lon peptidase 2, peroxisomal	3 out of 7	154.817					64.1141	0.0053	fold change	-2	48.4656	0.0196	fold change	-1.21	42.2372	0.0182	fold change	1.23
GLIPR1	11010	GLI pathogenesis-related 1	3 out of 7	154.799	62.2626	0.0294	fold change	-2.0326									54.7717	0.0051	fold change	-1.31									37.7644	0.0132	fold change	1.6
ACSS3	79611	acyl-CoA synthetase short-chain family member 3	3 out of 7	154.625					81.9901	0.0005	fold change	-2.59													38.7597	0.0125	fold change	1.84	33.8753	0.0137	fold change	1.54
SDC2	6383	syndecan 2	3 out of 7	154.505	76.3849	0.0127	fold change	-2.46915									56.5873	0.0153	fold change	-1.32					21.5332	0.0378	fold change	-1.54
ADCY9	115	adenylate cyclase 9	3 out of 7	154.191					78.0835	0.013	fold change	-2.39													41.1184	0.0106	fold change	-1.89	34.9895	0.0118	fold change	-1.56
BPTF	2186	bromodomain PHD finger transcription factor	3 out of 7	154.04					38.0532	0.0047	fold change	-1.49					58.2499	0.001	fold change	1.33					57.7367	0.0025	fold change	2.21
SLC1A4	6509	solute carrier family 1 (glutamate/neutral amino acid transporter), member 4	3 out of 7	153.705	57.6216	0.0468	fold change	1.89693	69.3597	0.0163	fold change	-2.12																	26.7237	0.0266	fold change	-1.44
PLCE1	51196	phospholipase C, epsilon 1	3 out of 7	153.53	86.795	0.0056	fold change	-3.00333									43.5544	0.0285	fold change	-1.24									23.1803	0.0188	fold change	1.39
GP2	2813	glycoprotein 2 (zymogen granule membrane)	3 out of 7	153.201					86.4887	0.001	fold change	-2.87	54.7477	0.0465	fold change	-1.23									11.9646	0.0347	fold change	1.3
KLHL7	55975	kelch-like 7 (Drosophila)	3 out of 7	152.964					87.7871	0.0229	fold change	2.95	45.3042	0.0059	fold change	1.2													19.8728	0.0309	fold change	-1.34
EIF1AX	1964	eukaryotic translation initiation factor 1A, X-linked	3 out of 7	152.634					32.6635	0.0497	fold change	-1.4													55.371	0.0009	fold change	-2.16	64.5995	0.0019	fold change	-2.08
C9orf116	138162	chromosome 9 open reading frame 116	3 out of 7	152.554					72.9831	0.0116	fold change	-2.22					46.8051	0.0291	fold change	1.26					32.7654	0.0014	fold change	-1.74
PXDN	7837	peroxidasin homolog (Drosophila)	3 out of 7	152.367					49.4805	0.0411	fold change	1.69					52.8865	0.0377	fold change	-1.3					50	0.019	fold change	2.05
SLC39A8	64116	solute carrier family 39 (zinc transporter), member 8	3 out of 7	151.629																	85.9343	0.018	fold change	1.29	41.806	0.0054	fold change	-1.9	23.8892	0.0168	fold change	1.4
CSDA	8531	cold shock domain protein A	3 out of 7	151.468													76.9586	0.0016	fold change	-1.5					30.3398	0.0151	fold change	1.7	44.1696	0.0001	fold change	1.7
MED24	9862	mediator complex subunit 24	3 out of 7	151.408					52.2128	0.035	fold change	-1.74													46.9484	0.0068	fold change	1.99	52.2466	0.0002	fold change	1.81
LINC00472	79940	long intergenic non-protein coding RNA 472	3 out of 7	151.333									57.0867	0.0008	fold change	-1.24									26.2192	0.0031	fold change	-1.63	68.0272	0.0046	fold change	-2.15
PMP22	5376	peripheral myelin protein 22	3 out of 7	151.293	81.9901	0.0003	fold change	2.70902																	14.5985	0.0033	fold change	1.39	54.7046	7.6e-05	fold change	1.86
SAP30L	79685	SAP30-like	3 out of 7	151.129	58.3608	0.0323	fold change	1.92608	64.5511	0.0161	fold change	-2.01																	28.2167	0.0219	fold change	-1.46
TFCP2L1	29842	transcription factor CP2-like 1	3 out of 7	151.02									48.4656	0.0439	fold change	-1.21	82.1544	0.0456	fold change	-1.58					20.3998	0.046	fold change	1.52
NUCB2	4925	nucleobindin 2	3 out of 7	150.955					56.8227	0.0101	fold change	-1.83	45.3042	0.0103	fold change	-1.2									48.8281	0.0151	fold change	-2.03
MBP	4155	myelin basic protein	3 out of 7	150.756					26.4559	0.0401	fold change	1.28													39.8406	0.0091	fold change	-1.86	84.4595	9.3e-06	fold change	-2.8
PID1	55022	phosphotyrosine interaction domain containing 1	3 out of 7	150.718	88.4173	0.0003	fold change	-3.11256																	10.0543	0.0384	fold change	1.21	52.2466	0.0005	fold change	1.81
DUT	1854	deoxyuridine triphosphatase	3 out of 7	150.652	98.0834	0.0009	fold change	6.95936	33.9254	0.0294	fold change	1.42																	18.6428	0.007	fold change	1.32
PSG3	5671	pregnancy specific beta-1-glycoprotein 3	3 out of 7	150.632	92.1982	0.0447	fold change	-3.5899									42.2372	0.0237	fold change	1.23					16.197	0.0221	fold change	-1.43
CTSO	1519	cathepsin O	3 out of 7	150.14	69.5555	0.0124	fold change	-2.24864	54.9432	0.014	fold change	-1.79													25.641	0.0061	fold change	-1.62
KCNK1	3775	potassium channel, subfamily K, member 1	3 out of 7	150.019									59.2326	0.0177	fold change	1.25									53.0223	0.048	fold change	2.12	37.7644	0.0356	fold change	1.6
CISH	1154	cytokine inducible SH2-containing protein	3 out of 7	150.004					64.5511	0.0222	fold change	-2.01					67.3827	0.0324	fold change	1.4					18.0701	0.0045	fold change	1.47
LOXL2	4017	lysyl oxidase-like 2	3 out of 7	149.13									45.3042	0.0093	fold change	1.2									80.6452	0.0095	fold change	-3	23.1803	0.0072	fold change	-1.39
BF112006	NA		3 out of 7	148.736					39.0567	0.0397	fold change	-1.51													46.4684	0.0001	fold change	1.98	63.2111	1.5e-07	fold change	2.04
LOC728093	728093	putative POM121-like protein 1-like	3 out of 7	147.587					42.456	0.0158	fold change	-1.57	91.3075	5.6e-05	fold change	-1.42													13.8236	0.0224	fold change	1.22
NASP	4678	nuclear autoantigenic sperm protein (histone-binding)	3 out of 7	147.167					54.9432	0.0156	fold change	1.79									65.4999	0.0038	fold change	-1.2					26.7237	0.0125	fold change	1.44
PLGLB2	5342	plasminogen-like B2	3 out of 7	146.732	51.3189	0.0475	fold change	-1.67291	46.9479	0.0311	fold change	-1.65	48.4656	0.0027	fold change	-1.21
SCCPDH	51097	saccharopine dehydrogenase (putative)	3 out of 7	146.505					90.2348	0.0053	fold change	-3.19													30.9789	0.0092	fold change	-1.71	25.2908	0.0454	fold change	-1.42
EIF4A2	1974	eukaryotic translation initiation factor 4A2	3 out of 7	146.203									93.4597	7.8e-06	fold change	-1.45									33.557	0.0205	fold change	1.75	19.1865	0.0038	fold change	1.33
CRTAP	10491	cartilage associated protein	3 out of 7	146.098					62.3893	0.0334	fold change	-1.95													37.3692	0.004	fold change	-1.81	46.3392	0.0003	fold change	-1.73
CHPT1	56994	choline phosphotransferase 1	3 out of 7	145.968									73.0706	0.0034	fold change	-1.3	43.5544	0.0347	fold change	-1.24									29.3427	0.0063	fold change	-1.48
MGAT4B	11282	mannosyl (alpha-1,3-)-glycoprotein beta-1,4-N-acetylglucosaminyltransferase, isozyme B	3 out of 7	145.912	58.5274	0.0206	fold change	-1.92982																	43.2152	0.0303	fold change	-1.92	44.1696	0.005	fold change	-1.7
GSTM3	2947	glutathione S-transferase mu 3 (brain)	3 out of 7	145.514	53.6717	0.0302	fold change	1.77291																	53.0223	1.6e-05	fold change	-2.12	38.8199	0.0147	fold change	-1.62
DNAJC1	64215	DnaJ (Hsp40) homolog, subfamily C, member 1	3 out of 7	144.475					86.1861	0.0191	fold change	-2.84					42.2372	0.0335	fold change	1.23									16.0514	0.0047	fold change	1.27
E2F5	1875	E2F transcription factor 5, p130-binding	3 out of 7	144.46					26.4559	0.0287	fold change	1.28													52.3013	0.0043	fold change	-2.1	65.703	3.2e-05	fold change	-2.11
ALDH6A1	4329	aldehyde dehydrogenase 6 family, member A1	3 out of 7	144.384	60.6347	0.0495	fold change	-1.98857	66.1498	0.0459	fold change	-2.04																	17.5994	0.0127	fold change	-1.3
NOV	4856	nephroblastoma overexpressed	3 out of 7	144.302																	71.9	0.0007	fold change	-1.22	10.2124	0.0275	fold change	-1.22	62.1891	0.006	fold change	2.01
214129_at	NA		3 out of 7	143.728					38.0532	0.042	fold change	1.49													60.0962	0.0068	fold change	-2.26	45.5789	0.0005	fold change	-1.72
UXS1	80146	UDP-glucuronate decarboxylase 1	3 out of 7	143.663					24.1434	0.0212	fold change	1.23													36.7377	0.0318	fold change	-1.8	82.7815	0.0003	fold change	-2.7
MAP3K1	4214	mitogen-activated protein kinase kinase kinase 1, E3 ubiquitin protein ligase	3 out of 7	143.592	54.9185	0.0202	fold change	-1.8053	33.9254	0.026	fold change	-1.42	54.7477	0.0015	fold change	-1.23
MYO5C	55930	myosin VC	3 out of 7	143.114					32.6635	0.0001	fold change	-1.4					42.2372	0.0316	fold change	1.23									68.2128	0.0037	fold change	2.16
NUDT13	25961	nudix (nucleoside diphosphate linked moiety X)-type motif 13	3 out of 7	142.563	50.4347	0.0382	fold change	1.62148	43.6628	0.0035	fold change	-1.59	48.4656	3.1e-07	fold change	-1.21
EPM2AIP1	9852	EPM2A (laforin) interacting protein 1	3 out of 7	142.519					60.8147	0.0245	fold change	-1.92	59.2326	0.0002	fold change	-1.25									22.4719	0.0344	fold change	1.56
PPP1CB	5500	protein phosphatase 1, catalytic subunit, beta isozyme	3 out of 7	142.426	70.7975	0.0025	fold change	2.2858									43.5544	0.0171	fold change	-1.24					28.0741	0.0022	fold change	-1.66
PCGF3	10336	polycomb group ring finger 3	3 out of 7	141.976					55.8928	0.0005	fold change	-1.81	67.9412	6.1e-08	fold change	-1.28													18.1422	0.0362	fold change	1.31
CLIP4	79745	CAP-GLY domain containing linker protein family, member 4	3 out of 7	140.932													46.8051	0.0191	fold change	-1.26					34.6741	0.0328	fold change	-1.77	59.453	0.0135	fold change	-1.95
ZNRF1	84937	zinc and ring finger 1, E3 ubiquitin protein ligase	3 out of 7	140.565	59.8673	0.0157	fold change	1.96881	25.9257	0.0211	fold change	-1.27					54.7717	0.0166	fold change	1.31
FAM45A	404636	family with sequence similarity 45, member A	3 out of 7	140.561	60.4259	0.0354	fold change	1.98275																	49.554	0.0453	fold change	-2.04	30.581	0.0101	fold change	-1.5
APOC1	341	apolipoprotein C-I	3 out of 7	140.52																	74.3937	0.007	fold change	1.23	47.4834	0.0181	fold change	-2	18.6428	0.0224	fold change	-1.32
PDK3	5165	pyruvate dehydrogenase kinase, isozyme 3	3 out of 7	140.516					56.8227	0.0021	fold change	1.83					45.3206	0.03	fold change	-1.25									38.373	0.0062	fold change	-1.61
IDUA	3425	iduronidase, alpha-L-	3 out of 7	140.481					50.8306	0.034	fold change	-1.71					79.2406	0.0145	fold change	1.53					10.4102	2.1e-06	fold change	-1.23
PIR	8544	pirin (iron-binding nuclear protein)	3 out of 7	140.451									67.9412	0.0084	fold change	1.28									31.5259	0.0193	fold change	-1.72	40.9836	4.4e-05	fold change	-1.65
CLEC2B	9976	C-type lectin domain family 2, member B	3 out of 7	139.991	56.5873	0.0273	fold change	-1.86266	26.4559	0.0476	fold change	-1.28																	56.9476	0.0167	fold change	1.9
1558996_at	NA		3 out of 7	139.489					33.9254	0.0362	fold change	-1.42	64.8921	9.3e-05	fold change	-1.27	40.6719	0.0158	fold change	1.22
NKTR	4820	natural killer-tumor recognition sequence	3 out of 7	139.151					51.3616	0.0128	fold change	-1.72	73.0706	8.7e-06	fold change	-1.3													14.7189	0.0389	fold change	1.24
GNPTAB	79158	N-acetylglucosamine-1-phosphate transferase, alpha and beta subunits	3 out of 7	138.837	80.6972	0.0097	fold change	-2.64871																	28.0741	0.0092	fold change	1.66	30.0661	0.0055	fold change	-1.49
EIF4A1	1973	eukaryotic translation initiation factor 4A1	3 out of 7	138.822									45.3042	0.0102	fold change	-1.2									62.1891	0.0064	fold change	2.3	31.3283	0.0009	fold change	1.51
CBR3	874	carbonyl reductase 3	3 out of 7	138.477	53.2532	0.0197	fold change	1.76224									66.2919	0.0077	fold change	-1.39					18.9322	0.0096	fold change	-1.49
CENPO	79172	centromere protein O	3 out of 7	138.459	57.0867	0.0491	fold change	1.88392					70.5945	3.4e-07	fold change	1.29									10.7782	0.0208	fold change	-1.25
UBE2E3	10477	ubiquitin-conjugating enzyme E2E 3	3 out of 7	138.103					53.2992	0.0087	fold change	1.76					56.5873	0.005	fold change	-1.32									28.2167	0.003	fold change	1.46
DAB2	1601	disabled homolog 2, mitogen-responsive phosphoprotein (Drosophila)	3 out of 7	137.95	84.5852	0.0084	fold change	-2.80519																	28.0741	0.0151	fold change	1.66	25.2908	0.047	fold change	1.42
ADCK2	90956	aarF domain containing kinase 2	3 out of 7	137.575	53.7421	0.0127	fold change	1.7744																	30.9789	0.0117	fold change	-1.71	52.8541	0.0001	fold change	-1.82
GJC1	10052	gap junction protein, gamma 1, 45kDa	3 out of 7	137.524					24.1434	0.0313	fold change	1.23	62.1682	0.001	fold change	1.26	51.2122	0.0098	fold change	-1.29
HLA-E	3133	major histocompatibility complex, class I, E	3 out of 7	137.433	55.0661	0.0264	fold change	-1.80993																	52.3013	0.0121	fold change	-2.1	30.0661	0.0122	fold change	-1.49
TMEM50B	757	transmembrane protein 50B	3 out of 7	137.147									45.3042	3.4e-05	fold change	-1.2									62.5	0.0002	fold change	-2.31	29.3427	0.0002	fold change	-1.48
TSPAN15	23555	tetraspanin 15	3 out of 7	137.058	70.7164	0.0325	fold change	-2.28306																	46.4684	0.0125	fold change	-1.98	19.8728	0.0208	fold change	-1.34
H2AFZ	3015	H2A histone family, member Z	3 out of 7	136.947					49.0461	0.0118	fold change	1.68									68.7144	0.0014	fold change	1.21					19.1865	0.0015	fold change	1.33
ZBTB44	29068	zinc finger and BTB domain containing 44	3 out of 7	136.704					46.5216	0.0029	fold change	-1.64					54.7717	0.0008	fold change	-1.31					35.4108	0.007	fold change	1.78
FKBP14	55033	FK506 binding protein 14, 22 kDa	3 out of 7	136.7	69.8724	0.0055	fold change	-2.26339									48.3704	0.0072	fold change	-1.27					18.457	0.0287	fold change	1.48
WBP11	51729	WW domain binding protein 11	3 out of 7	136.557	58.8353	0.023	fold change	1.93919																	36.7377	0.006	fold change	1.8	40.9836	0.0001	fold change	1.65
RAB2A	5862	RAB2A, member RAS oncogene family	3 out of 7	136.305	91.9219	0.0066	fold change	3.54446	25.9257	0.0497	fold change	-1.27													18.457	0.013	fold change	-1.48
DNAJC22	79962	DnaJ (Hsp40) homolog, subfamily C, member 22	3 out of 7	136.162													76.9586	0.045	fold change	1.5					29.1375	0.0024	fold change	1.68	30.0661	0.0027	fold change	1.49
BMP1	649	bone morphogenetic protein 1	3 out of 7	136.134													83.5506	0.006	fold change	-1.61					38.7597	0.0031	fold change	-1.84	13.8236	0.0481	fold change	1.22
239173_at	NA		3 out of 7	135.799					35.1578	0.0066	fold change	-1.44	57.0867	6.3e-05	fold change	-1.24	43.5544	0.0371	fold change	-1.24
C9orf16	79095	chromosome 9 open reading frame 16	3 out of 7	135.181	59.3754	0.0383	fold change	-1.95543																	26.738	0.0117	fold change	-1.64	49.0677	0.0125	fold change	-1.77
BACE1	23621	beta-site APP-cleaving enzyme 1	3 out of 7	134.793													49.8415	0.0185	fold change	-1.28					43.2152	0.0038	fold change	-1.92	41.7362	0.0023	fold change	-1.66
CDK17	5128	cyclin-dependent kinase 17	3 out of 7	134.568									51.6422	0.034	fold change	-1.22	66.2919	0.021	fold change	1.39					16.6334	0.0404	fold change	-1.44
SERPINI1	5274	serpin peptidase inhibitor, clade I (neuroserpin), member 1	3 out of 7	134.488	77.9849	0.0196	fold change	-2.53361																	29.7796	0.0091	fold change	1.69	26.7237	0.0016	fold change	1.44
FAT1	2195	FAT tumor suppressor homolog 1 (Drosophila)	3 out of 7	134.296					58.6386	0.0434	fold change	1.87													34.6741	0.028	fold change	1.77	40.9836	0.001	fold change	1.65
SNRPA1	6627	small nuclear ribonucleoprotein polypeptide A'	3 out of 7	134.214					55.3391	0.0061	fold change	1.8													22.9463	0.032	fold change	1.57	55.9284	0.0016	fold change	1.88
PNN	5411	pinin, desmosome associated protein	3 out of 7	133.688									57.0867	0.0002	fold change	-1.24									40.2901	0.0279	fold change	1.87	36.3108	0.0015	fold change	1.58
TSPO	706	translocator protein (18kDa)	3 out of 7	133.552													45.3206	0.0153	fold change	-1.25					52.4659	0.0017	fold change	-2.11	35.7654	0.0004	fold change	-1.57
TXNL1	9352	thioredoxin-like 1	3 out of 7	133.507					41.9347	0.042	fold change	-1.56													40.2901	0.0202	fold change	-1.87	51.2821	0.0004	fold change	-1.8
NCAPH	23397	non-SMC condensin I complex, subunit H	3 out of 7	133.481					57.3533	0.0165	fold change	1.84	64.8921	2e-05	fold change	1.27									11.236	0.0281	fold change	-1.27
ITGA6	3655	integrin, alpha 6	3 out of 7	133.443													49.8415	0.0145	fold change	-1.28					44.1696	0.01	fold change	1.94	39.4322	0.0181	fold change	1.63
TUBB6	84617	tubulin, beta 6 class V	3 out of 7	133.18					44.2443	0.0284	fold change	1.6					74.217	1.8e-05	fold change	-1.47									14.7189	0.01	fold change	1.24
ATP2A3	489	ATPase, Ca++ transporting, ubiquitous	3 out of 7	132.929					24.1434	0.0299	fold change	-1.23					96.3168	0.0049	fold change	2.24					12.4688	0.037	fold change	1.32
B3GAT3	26229	beta-1,3-glucuronyltransferase 3 (glucuronosyltransferase I)	3 out of 7	132.747	66.0075	0.0142	fold change	-2.14473																	35.4108	0.0021	fold change	-1.78	31.3283	9.4e-05	fold change	-1.51
IBSP	3381	integrin-binding sialoprotein	3 out of 7	132.693					37.4616	0.0171	fold change	1.48	82.7623	0.0047	fold change	1.35									12.4688	0.0106	fold change	-1.32
NNT	23530	nicotinamide nucleotide transhydrogenase	3 out of 7	132.633	67.052	0.005	fold change	2.17679																	40.2901	0.0204	fold change	-1.87	25.2908	0.0248	fold change	-1.42
SHCBP1	79801	SHC SH2-domain binding protein 1	3 out of 7	132.588									75.171	5.1e-05	fold change	1.31									28.0741	0.0482	fold change	1.66	29.3427	0.0402	fold change	1.48
NRG1	3084	neuregulin 1	3 out of 7	132.586	64.2475	0.0138	fold change	-2.09383									46.8051	0.0462	fold change	-1.26					21.5332	0.0149	fold change	1.54
AK2	204	adenylate kinase 2	3 out of 7	132.563	55.2889	0.0426	fold change	1.81701									54.7717	0.0044	fold change	-1.31									22.5023	0.0122	fold change	1.38
PGM5	5239	phosphoglucomutase 5	3 out of 7	132.427					45.3042	0.0271	fold change	-1.62									74.3937	0.0002	fold change	-1.23	12.7291	0.0175	fold change	1.33
PIK3C3	5289	phosphatidylinositol 3-kinase, catalytic subunit type 3	3 out of 7	132.25					48.3134	0.0351	fold change	-1.67													24.7647	0.0006	fold change	-1.6	59.1716	0.0009	fold change	-1.94
LRBA	987	LPS-responsive vesicle trafficking, beach and anchor containing	3 out of 7	131.495					62.6755	0.0242	fold change	-1.96					43.5544	0.0174	fold change	1.24					25.2653	0.0245	fold change	1.61
MAGI1	9223	membrane associated guanylate kinase, WW and PDZ domain containing 1	3 out of 7	131.376					35.1578	0.044	fold change	-1.44	57.0867	7.2e-05	fold change	-1.24	39.1313	0.0269	fold change	1.21
C6orf120	387263	chromosome 6 open reading frame 120	3 out of 7	130.792					50.2079	0.0185	fold change	-1.7													37.3692	0.0384	fold change	-1.81	43.2152	0.0016	fold change	-1.69
GOLGA4	2803	golgin A4	3 out of 7	130.692					23.1652	2e-05	fold change	-1.21	82.7623	0.0001	fold change	-1.35									24.7647	0.0009	fold change	1.6
SERINC5	256987	serine incorporator 5	3 out of 7	130.61	69.2032	0.001	fold change	2.241																	25.641	0.009	fold change	-1.62	35.7654	0.0013	fold change	-1.57
SLC12A8	84561	solute carrier family 12 (potassium/chloride transporters), member 8	3 out of 7	130.486	96.2408	0.0159	fold change	-5.02679																	20	0.0138	fold change	-1.51	14.245	0.0151	fold change	-1.23
ADA	100	adenosine deaminase	3 out of 7	130.215	87.35	0.0161	fold change	-3.03915																	25.2653	0.0106	fold change	-1.61	17.5994	0.0222	fold change	-1.3
ITFG1	81533	integrin alpha FG-GAP repeat containing 1	3 out of 7	130.184	53.3225	0.0254	fold change	-1.76338	46.5216	0.0235	fold change	-1.64													30.3398	0.0029	fold change	-1.7
EDN1	1906	endothelin 1	3 out of 7	130.15	80.7507	0.0073	fold change	-2.64989																	26.2192	0.0346	fold change	1.63	23.1803	0.0195	fold change	1.39
SNRPN	6638	small nuclear ribonucleoprotein polypeptide N	3 out of 7	130.104					23.1652	0.0331	fold change	-1.21	88.4815	0.0022	fold change	-1.39									18.457	0.0261	fold change	1.48
REEP5	7905	receptor accessory protein 5	3 out of 7	129.693					64.5511	0.0325	fold change	-2.01													45.9559	0.003	fold change	-1.97	19.1865	0.0068	fold change	1.33
ADAM22	53616	ADAM metallopeptidase domain 22	3 out of 7	129.655	83.1546	0.0208	fold change	-2.75122	34.5356	3.1e-12	fold change	-1.43													11.9646	0.0247	fold change	1.3
FSTL3	10272	follistatin-like 3 (secreted glycoprotein)	3 out of 7	129.552	60.2482	0.0419	fold change	-1.98055																	40.6504	0.035	fold change	-1.88	28.6533	0.0053	fold change	-1.47
PNP	4860	purine nucleoside phosphorylase	3 out of 7	128.923	53.392	0.0408	fold change	1.76592					51.6422	0.0005	fold change	1.22													23.8892	0.0125	fold change	1.4
STEAP3	55240	STEAP family member 3, metalloreductase	3 out of 7	128.92					68.5852	0.0015	fold change	2.1					48.3704	0.042	fold change	-1.27					11.9646	0.0476	fold change	-1.3
CGGBP1	8545	CGG triplet repeat binding protein 1	3 out of 7	128.801	77.6398	0.0014	fold change	2.52247	31.6378	0.0393	fold change	-1.38													19.5236	0.0017	fold change	-1.5
RAB6B	51560	RAB6B, member RAS oncogene family	3 out of 7	128.661					58.9484	0.0387	fold change	1.88	51.6422	4.4e-07	fold change	1.22									18.0701	0.0002	fold change	1.47
PDHB	5162	pyruvate dehydrogenase (lipoamide) beta	3 out of 7	128.602	84.7013	0.0009	fold change	2.80793	33.3276	0.0302	fold change	-1.41													10.5731	0.041	fold change	-1.24
IFNAR2	3455	interferon (alpha, beta and omega) receptor 2	3 out of 7	128.545													37.6568	0.0151	fold change	-1.2					57.0125	0.0174	fold change	-2.19	33.8753	0.0073	fold change	-1.54
NPEPPS	9520	aminopeptidase puromycin sensitive	3 out of 7	128.274	69.8324	0.0157	fold change	-2.26155	41.412	0.014	fold change	-1.55																	17.03	0.01	fold change	-1.29
OSBPL10	114884	oxysterol binding protein-like 10	3 out of 7	128.258					29.4403	0.0276	fold change	1.34													43.63	0.0051	fold change	1.93	55.1876	7.2e-05	fold change	1.87
RUFY2	55680	RUN and FYVE domain containing 2	3 out of 7	128.038					23.6328	0.0022	fold change	-1.22	62.1682	0.0008	fold change	-1.26	42.2372	0.0489	fold change	1.23
N4BP2L2	10443	NEDD4 binding protein 2-like 2	3 out of 7	128					58.9484	0.0294	fold change	-1.88	57.0867	0.0007	fold change	-1.24									11.9646	0.0493	fold change	1.3
CUX1	1523	cut-like homeobox 1	3 out of 7	127.855													40.6719	0.0122	fold change	1.22					72.4638	0.0023	fold change	2.6	14.7189	0.027	fold change	-1.24
GPR161	23432	G protein-coupled receptor 161	3 out of 7	127.814													88.1648	0.0012	fold change	-1.73					13.6351	0.045	fold change	-1.36	26.0146	0.0062	fold change	-1.43
DSG2	1829	desmoglein 2	3 out of 7	127.813					61.3001	0.0098	fold change	1.93					48.3704	0.0132	fold change	-1.27									18.1422	0.0382	fold change	-1.31
SLC35A2	7355	solute carrier family 35 (UDP-galactose transporter), member A2	3 out of 7	127.718													39.1313	0.034	fold change	1.21	68.7144	0.0004	fold change	1.21					19.8728	0.0347	fold change	-1.34
FAM155A	728215	family with sequence similarity 155, member A	3 out of 7	127.649													78.6832	0.0245	fold change	1.52					29.7796	0.0208	fold change	1.69	19.1865	0.0257	fold change	1.33
AMT	275	aminomethyltransferase	3 out of 7	127.285					35.1578	0.0013	fold change	-1.44	70.5945	6.3e-07	fold change	-1.29									21.5332	0.0124	fold change	1.54
BCAS4	55653	breast carcinoma amplified sequence 4	3 out of 7	126.959					52.2128	0.0015	fold change	-1.74					58.2499	0.0264	fold change	1.33									16.4962	0.0207	fold change	-1.28
RAD50	10111	RAD50 homolog (S. cerevisiae)	3 out of 7	126.588					52.2128	0.0453	fold change	-1.74					49.8415	0.0053	fold change	1.28									24.5339	0.0195	fold change	-1.41
GNS	2799	glucosamine (N-acetyl)-6-sulfatase	3 out of 7	126.572	49.963	0.033	fold change	-1.58844	41.9347	0.0487	fold change	-1.56													34.6741	0.0166	fold change	-1.77
KDELR3	11015	KDEL (Lys-Asp-Glu-Leu) endoplasmic reticulum protein retention receptor 3	3 out of 7	126.425					54.4081	0.0142	fold change	1.78													47.4834	0.0253	fold change	-2	24.5339	0.0219	fold change	-1.41
FAM115A	9747	family with sequence similarity 115, member A	3 out of 7	126.416													78.6832	0.0187	fold change	1.52					14.5985	0.0178	fold change	-1.39	33.1345	0.0076	fold change	-1.53
CITED2	10370	Cbp/p300-interacting transactivator, with Glu/Asp-rich carboxy-terminal domain, 2	3 out of 7	126.268	62.9319	0.0152	fold change	-2.05451																	12.7291	0.0393	fold change	-1.33	50.6073	0.0074	fold change	-1.79
NR2F6	2063	nuclear receptor subfamily 2, group F, member 6	3 out of 7	125.992	50.352	0.0424	fold change	1.61983																	40.6504	0.0136	fold change	-1.88	34.9895	0.0007	fold change	-1.56
PCSK1N	27344	proprotein convertase subtilisin/kexin type 1 inhibitor	3 out of 7	125.714									73.0706	0.0013	fold change	1.3									27.3523	0.0103	fold change	-1.65	25.2908	0.0003	fold change	-1.42
PLK4	10733	polo-like kinase 4	3 out of 7	125.5	56.7176	0.0331	fold change	1.86942	36.69	0.0441	fold change	1.47													32.0924	4.5e-05	fold change	-1.73
NAIP	4671	NLR family, apoptosis inhibitory protein	3 out of 7	124.667					45.9474	0.0102	fold change	-1.63	67.9412	0.0018	fold change	-1.28									10.7782	0.0426	fold change	1.25
CREBZF	58487	CREB/ATF bZIP transcription factor	3 out of 7	124.493					26.4559	0.0433	fold change	1.28	70.5945	0.0003	fold change	-1.29													27.4424	0.0163	fold change	1.45
AAGAB	79719	alpha- and gamma-adaptin binding protein	3 out of 7	124.447	84.2375	0.0027	fold change	2.7937	25.4903	0.003	fold change	-1.26																	14.7189	0.0103	fold change	1.24
TMED10	10972	transmembrane emp24-like trafficking protein 10 (yeast)	3 out of 7	124.332					48.3134	0.0419	fold change	-1.67	57.0867	0.0004	fold change	-1.24									18.9322	0.0309	fold change	-1.49
FBXL7	23194	F-box and leucine-rich repeat protein 7	3 out of 7	124.132													46.8051	0.0118	fold change	1.26					42.337	0.0362	fold change	1.91	34.9895	0.0097	fold change	1.56
PRKCD	5580	protein kinase C, delta	3 out of 7	123.868													52.8865	0.0228	fold change	1.3					26.2192	0.0065	fold change	-1.63	44.7628	0.0002	fold change	-1.71
TPM1	7168	tropomyosin 1 (alpha)	3 out of 7	123.399	68.4332	0.023	fold change	-2.21676									42.2372	0.0226	fold change	-1.23					12.7291	0.0305	fold change	-1.33
SUV420H1	51111	suppressor of variegation 4-20 homolog 1 (Drosophila)	3 out of 7	123.214	51.5342	0.0345	fold change	-1.68116	36.69	0.0252	fold change	-1.47																	34.9895	0.0286	fold change	-1.56
TWF1	5756	twinfilin, actin-binding protein, homolog 1 (Drosophila)	3 out of 7	123.048					22.7578	0.0107	fold change	-1.2													41.1184	0.0264	fold change	1.89	59.1716	0.0068	fold change	1.94
RPP25	54913	ribonuclease P/MRP 25kDa subunit	3 out of 7	122.656					49.4805	0.0257	fold change	1.69	51.6422	0.0003	fold change	1.22									21.5332	0.0025	fold change	-1.54
GSTP1	2950	glutathione S-transferase pi 1	3 out of 7	122.113	49.7409	0.0458	fold change	1.5371																	54.2299	0.0014	fold change	-2.14	18.1422	0.0087	fold change	-1.31
HNRNPA3	220988	heterogeneous nuclear ribonucleoprotein A3	3 out of 7	121.441	55.8928	0.0408	fold change	1.83726					48.4656	1.1e-05	fold change	-1.21									17.0823	0.0247	fold change	1.45
G6PD	2539	glucose-6-phosphate dehydrogenase	3 out of 7	121.222									70.5945	0.0002	fold change	1.29									26.738	0.0132	fold change	-1.64	23.8892	0.0073	fold change	-1.4
RBL2	5934	retinoblastoma-like 2 (p130)	3 out of 7	121.129	72.5531	0.0125	fold change	2.33484	35.575	0.0215	fold change	-1.45													13.0005	0.0223	fold change	-1.34
CSTF2T	23283	cleavage stimulation factor, 3' pre-RNA, subunit 2, 64kDa, tau variant	3 out of 7	121.012					27.3932	0.0367	fold change	-1.3													42.337	0.0062	fold change	1.91	51.2821	0.0002	fold change	1.8
ERBB2	2064	v-erb-b2 erythroblastic leukemia viral oncogene homolog 2, neuro/glioblastoma derived oncogene homolog (avian)	3 out of 7	120.986													95.1982	0.0052	fold change	2.08					11.9646	0.035	fold change	-1.3	13.8236	0.0338	fold change	-1.22
CAV1	857	caveolin 1, caveolae protein, 22kDa	3 out of 7	120.447																	92.904	0.0002	fold change	-1.34	11.4916	0.024	fold change	-1.28	16.0514	0.0247	fold change	-1.27
ESPL1	9700	extra spindle pole bodies homolog 1 (S. cerevisiae)	3 out of 7	119.935					35.1578	0.0068	fold change	1.44	51.6422	7e-05	fold change	1.22													33.1345	0.0017	fold change	1.53
ECI2	10455	enoyl-CoA delta isomerase 2	3 out of 7	119.742					82.4851	0.0305	fold change	-2.62													18.0701	0.0301	fold change	-1.47	19.1865	0.0024	fold change	-1.33
TOR3A	64222	torsin family 3, member A	3 out of 7	119.552	68.1673	0.034	fold change	2.20817	27.8336	0.0287	fold change	1.31													23.5516	0.0122	fold change	-1.58
STAT1	6772	signal transducer and activator of transcription 1, 91kDa	3 out of 7	119.527																	89.4422	0.0081	fold change	1.31	10.2124	0.0089	fold change	-1.22	19.8728	0.0105	fold change	-1.34
SMAD6	4091	SMAD family member 6	3 out of 7	119.422	82.3737	0.0195	fold change	-2.72771	23.6328	0.0313	fold change	1.22																	13.4156	0.0079	fold change	1.21
TIA1	7072	TIA1 cytotoxic granule-associated RNA binding protein	3 out of 7	119.411					45.3042	0.039	fold change	1.62	48.4656	0.0002	fold change	-1.21									25.641	0.0257	fold change	1.62
ADARB1	104	adenosine deaminase, RNA-specific, B1	3 out of 7	118.952													54.7717	0.0205	fold change	-1.31					10.0543	0.0347	fold change	1.21	27.4424	0.0044	fold change	1.45
APLP2	334	amyloid beta (A4) precursor-like protein 2	3 out of 7	118.944					27.8336	0.0286	fold change	-1.31					61.3309	0.0034	fold change	-1.35					29.7796	0.0334	fold change	-1.69
MPP1	4354	membrane protein, palmitoylated 1, 55kDa	3 out of 7	118.892	63.6489	0.0055	fold change	2.07643																	18.9322	0.0173	fold change	-1.49	36.3108	0.0063	fold change	-1.58
STK38L	23012	serine/threonine kinase 38 like	3 out of 7	118.874													48.3704	0.0051	fold change	-1.27					37.3692	0.0049	fold change	1.81	33.1345	0.0048	fold change	1.53
SND1	27044	staphylococcal nuclease and tudor domain containing 1	3 out of 7	118.409									51.6422	0.0038	fold change	-1.22									34.6741	0.0004	fold change	-1.77	32.0924	0.0024	fold change	-1.52
TMEM194A	23306	transmembrane protein 194A	3 out of 7	118.348	50.476	0.0351	fold change	1.62233																	10.0543	0.0072	fold change	-1.21	46.3392	0.0001	fold change	1.73
SRSF6	6431	serine/arginine-rich splicing factor 6	3 out of 7	118.144					23.1652	0.0363	fold change	-1.21													76.3359	0.0025	fold change	2.77	18.6428	0.0066	fold change	1.32
TMEM63A	9725	transmembrane protein 63A	3 out of 7	117.687									45.3042	0.0012	fold change	-1.2									40.2901	0.0166	fold change	-1.87	32.0924	0.0091	fold change	-1.52
CENPN	55839	centromere protein N	3 out of 7	117.675									90.7013	6.2e-06	fold change	1.41									13.9392	0.0072	fold change	1.37	13.0344	0.0281	fold change	1.2
RRM1	6240	ribonucleotide reductase M1	3 out of 7	117.665	58.2778	0.0448	fold change	1.92342	32.6635	0.0382	fold change	1.4																	26.7237	0.0054	fold change	1.44
GRINA	2907	glutamate receptor, ionotropic, N-methyl D-aspartate-associated protein 1 (glutamate binding)	3 out of 7	117.563													49.8415	0.0044	fold change	1.28					26.738	0.015	fold change	-1.64	40.9836	0.0009	fold change	-1.65
GYS1	2997	glycogen synthase 1 (muscle)	3 out of 7	117.49	61.484	0.022	fold change	2.01294																	27.3523	0.001	fold change	-1.65	28.6533	0.0009	fold change	-1.47
DALRD3	55152	DALR anticodon binding domain containing 3	3 out of 7	117.43					65.8302	0.0238	fold change	-2.03					39.1313	0.0491	fold change	1.21					12.4688	0.0177	fold change	-1.32
C11orf75	56935	chromosome 11 open reading frame 75	3 out of 7	117.395	59.4615	0.0036	fold change	1.95651																	36.7377	0.022	fold change	-1.8	21.1954	0.0207	fold change	-1.36
FBXO9	26268	F-box protein 9	3 out of 7	117.148					26.9665	0.0169	fold change	-1.29	75.171	1.8e-05	fold change	-1.31									15.0105	0.0421	fold change	1.4
CDK16	5127	cyclin-dependent kinase 16	3 out of 7	117					25.9257	0.0002	fold change	1.27	51.6422	1.4e-05	fold change	1.22													39.4322	0.0289	fold change	-1.63
PNISR	25957	PNN-interacting serine/arginine-rich protein	3 out of 7	116.979									62.1682	0.0002	fold change	-1.26									38.3142	0.0016	fold change	1.83	16.4962	0.0133	fold change	1.28
SLC26A2	1836	solute carrier family 26 (sulfate transporter), member 2	3 out of 7	116.94	50.0445	0.043	fold change	-1.59193																	28.5225	0.0188	fold change	1.67	38.373	0.001	fold change	-1.61
CROCCP2	84809	ciliary rootlet coiled-coil, rootletin pseudogene 2	3 out of 7	116.863									62.1682	0.0005	fold change	-1.26									32.7654	0.0028	fold change	1.74	21.9298	0.0088	fold change	1.37
FAM3C	10447	family with sequence similarity 3, member C	3 out of 7	116.405	52.7504	0.0174	fold change	-1.74343																	29.7796	0.0237	fold change	-1.69	33.8753	0.0236	fold change	-1.54
TRIM45	80263	tripartite motif containing 45	3 out of 7	116.363					53.2992	0.0252	fold change	-1.76	48.4656	0.0002	fold change	-1.21									14.5985	0.0187	fold change	1.39
PCBP2	5094	poly(rC) binding protein 2	3 out of 7	116.354					45.9474	0.0367	fold change	-1.63													38.3142	0.0269	fold change	1.83	32.0924	0.0009	fold change	1.52
POPDC3	64208	popeye domain containing 3	3 out of 7	116.332	55.4637	0.0289	fold change	1.82562																	31.5259	0.0016	fold change	1.72	29.3427	0.0067	fold change	1.48
PTEN	5728	phosphatase and tensin homolog	3 out of 7	116.105					50.2079	0.0026	fold change	-1.7	45.3042	0.0084	fold change	-1.2													20.5931	0.0284	fold change	-1.35
KDM6A	7403	lysine (K)-specific demethylase 6A	3 out of 7	115.577					32.1089	0.0147	fold change	-1.39					52.8865	0.0026	fold change	1.3									30.581	0.009	fold change	-1.5
IGLJ3	28831	immunoglobulin lambda joining 3	3 out of 7	115.555																	89.4422	0.0168	fold change	1.31	10.989	0.012	fold change	-1.26	15.124	0.0405	fold change	-1.25
CRYZL1	9946	crystallin, zeta (quinone reductase)-like 1	3 out of 7	115.529									54.7477	0.0003	fold change	-1.23									23.5516	0.0214	fold change	-1.58	37.2301	6.6e-05	fold change	-1.59
SASH1	23328	SAM and SH3 domain containing 1	3 out of 7	115.469					30.0815	0.0217	fold change	-1.35													60.0962	0.0116	fold change	2.26	25.2908	0.0021	fold change	1.42
MFSD7	84179	major facilitator superfamily domain containing 7	3 out of 7	115.353					72.6818	0.0008	fold change	-2.21													25.641	0.007	fold change	-1.62	17.03	0.0159	fold change	-1.29
FBN1	2200	fibrillin 1	3 out of 7	115.043	72.339	0.0043	fold change	-2.32899																	19.5236	0.0296	fold change	1.5	23.1803	0.0234	fold change	1.39
ITPR3	3710	inositol 1,4,5-trisphosphate receptor, type 3	3 out of 7	114.281					37.4616	0.0467	fold change	1.48													42.337	0.0218	fold change	-1.91	34.4828	0.0042	fold change	-1.55
PPP1R37	284352	protein phosphatase 1, regulatory subunit 37	3 out of 7	114.057													87.9121	0.0002	fold change	1.72					12.7291	0.0434	fold change	1.33	13.4156	0.0049	fold change	1.21
DNAJC16	23341	DnaJ (Hsp40) homolog, subfamily C, member 16	3 out of 7	113.898	51.0845	0.0227	fold change	-1.66322	49.4805	0.0398	fold change	-1.69													13.3333	0.012	fold change	1.35
SAP18	10284	Sin3A-associated protein, 18kDa	3 out of 7	113.789					55.8928	0.009	fold change	-1.81													15.3516	0.0003	fold change	-1.41	38.373	0.0002	fold change	1.61
RHEB	6009	Ras homolog enriched in brain	3 out of 7	113.635					33.9254	0.0421	fold change	1.42													51.4933	0.0001	fold change	-2.08	28.2167	0.0011	fold change	-1.46
FBXW4	6468	F-box and WD repeat domain containing 4	3 out of 7	113.471					34.5356	0.0195	fold change	-1.43													51.4933	0.0084	fold change	-2.08	27.4424	0.0279	fold change	-1.45
CKAP4	10970	cytoskeleton-associated protein 4	3 out of 7	113.214									48.4656	0.001	fold change	1.21									21.5332	0.045	fold change	-1.54	43.2152	7.3e-05	fold change	-1.69
SCAF11	9169	SR-related CTD-associated factor 11	3 out of 7	113.114					49.0461	0.0498	fold change	-1.68													46.4684	0.0016	fold change	1.98	17.5994	0.0004	fold change	1.3
CDK2	1017	cyclin-dependent kinase 2	3 out of 7	112.67					35.1578	0.0231	fold change	1.44													25.2653	0.0114	fold change	1.61	52.2466	9.1e-06	fold change	1.81
PSMG1	8624	proteasome (prosome, macropain) assembly chaperone 1	3 out of 7	112.524													40.6719	0.0492	fold change	-1.22					37.3692	0.0023	fold change	-1.81	34.4828	0.006	fold change	-1.55
NPDC1	56654	neural proliferation, differentiation and control, 1	3 out of 7	112.394													81.285	0.0002	fold change	1.56					11.236	0.0112	fold change	-1.27	19.8728	0.0028	fold change	-1.34
GATAD1	57798	GATA zinc finger domain containing 1	3 out of 7	112.101													43.5544	0.0276	fold change	1.24					33.557	0.0024	fold change	-1.75	34.9895	0.0031	fold change	-1.56
CHST3	9469	carbohydrate (chondroitin 6) sulfotransferase 3	3 out of 7	112.043													61.3309	0.011	fold change	-1.35					31.5259	0.0149	fold change	-1.72	19.1865	0.0006	fold change	-1.33
HIPK2	28996	homeodomain interacting protein kinase 2	3 out of 7	111.385																	68.7144	0.0019	fold change	-1.21	18.9322	0.0098	fold change	1.49	17.03	0.048	fold change	-1.29
RPRD1A	55197	regulation of nuclear pre-mRNA domain containing 1A	3 out of 7	111.31	63.3208	0.003	fold change	2.06799	26.4559	0.0304	fold change	1.28													21.5332	0.031	fold change	1.54
NR3C1	2908	nuclear receptor subfamily 3, group C, member 1 (glucocorticoid receptor)	3 out of 7	111.304					35.575	0.0402	fold change	-1.45	59.2326	0.0123	fold change	-1.25													16.4962	0.0425	fold change	-1.28
MT1P2	645745	metallothionein 1 pseudogene 2	3 out of 7	111.226													40.6719	0.0277	fold change	-1.22					42.337	0.0003	fold change	1.91	28.2167	0.0075	fold change	1.46
ZNF44	51710	zinc finger protein 44	3 out of 7	111.215					25.4903	0.0086	fold change	-1.26					56.5873	0.0304	fold change	1.32					29.1375	0.0007	fold change	1.68
FECH	2235	ferrochelatase	3 out of 7	110.846					41.412	0.0341	fold change	-1.55													26.2192	0.0306	fold change	-1.63	43.2152	0.0012	fold change	-1.69
ZC3H13	23091	zinc finger CCCH-type containing 13	3 out of 7	110.839					41.412	0.0218	fold change	-1.55													49.554	0.0022	fold change	2.04	19.8728	0.0407	fold change	-1.34
PDLIM5	10611	PDZ and LIM domain 5	3 out of 7	110.804					36.69	0.0419	fold change	1.47	51.6422	0.006	fold change	-1.22									22.4719	0.0403	fold change	1.56
CANX	821	calnexin	3 out of 7	110.679					34.5356	0.0391	fold change	-1.43													60.6061	0.0042	fold change	-2.27	15.5376	0.0058	fold change	-1.26
SFTPC	6440	surfactant protein C	3 out of 7	110.139													70.5945	0.0043	fold change	-1.43					15.0105	0.0188	fold change	1.4	24.5339	0.0113	fold change	-1.41
MCM7	4176	minichromosome maintenance complex component 7	3 out of 7	109.828	54.6502	0.0424	fold change	1.79806	40.1671	0.0199	fold change	1.53													15.0105	0.0038	fold change	-1.4
ZMYND8	23613	zinc finger, MYND-type containing 8	3 out of 7	109.714					28.9277	0.0155	fold change	-1.33					54.7717	0.0064	fold change	1.31									26.0146	0.0215	fold change	-1.43
AKAP17A	8227	A kinase (PRKA) anchor protein 17A	3 out of 7	109.492					24.9673	0.0112	fold change	-1.25													34.6741	0.0148	fold change	-1.77	49.8504	2.6e-05	fold change	-1.78
ORAI2	80228	ORAI calcium release-activated calcium modulator 2	3 out of 7	109.411	70.2711	0.005	fold change	-2.27008	28.9277	0.0454	fold change	-1.33													10.2124	0.0336	fold change	-1.22
FRMD4A	55691	FERM domain containing 4A	3 out of 7	109.378	54.0494	0.0394	fold change	1.78163									39.1313	0.0293	fold change	-1.21					16.197	0.0233	fold change	-1.43
TEX264	51368	testis expressed 264	3 out of 7	108.941					32.6635	0.0221	fold change	-1.4													49.554	0.005	fold change	-2.04	26.7237	0.0091	fold change	-1.44
RAB21	23011	RAB21, member RAS oncogene family	3 out of 7	108.653					30.0815	0.0332	fold change	-1.35													38.3142	0.0019	fold change	1.83	40.2576	7.1e-05	fold change	1.64
CALU	813	calumenin	3 out of 7	108.582					34.5356	0.046	fold change	1.43													37.7358	0.0012	fold change	-1.82	36.3108	0.0077	fold change	-1.58
PFDN5	5204	prefoldin subunit 5	3 out of 7	108.151					42.456	0.0126	fold change	-1.57													12.7291	0.0198	fold change	1.33	52.9661	0.0003	fold change	1.83
CCDC30	728621	coiled-coil domain containing 30	3 out of 7	107.725					45.3042	0.0002	fold change	-1.62	51.6422	1.6e-06	fold change	-1.22									10.7782	0.0298	fold change	1.25
TRAPPC2	6399	trafficking protein particle complex 2	3 out of 7	107.62					33.9254	0.0309	fold change	-1.42													15.3516	0.0184	fold change	-1.41	58.3431	0.0009	fold change	-1.93
NDFIP1	80762	Nedd4 family interacting protein 1	3 out of 7	107.279					42.456	0.0481	fold change	-1.57													30.3398	0.0229	fold change	-1.7	34.4828	0.0109	fold change	-1.55
ABCC6	368	ATP-binding cassette, sub-family C (CFTR/MRP), member 6	3 out of 7	107.21					40.7123	0.0002	fold change	-1.54													48.3559	0.0021	fold change	-2.02	18.1422	0.0152	fold change	-1.31
WHSC1L1	54904	Wolf-Hirschhorn syndrome candidate 1-like 1	3 out of 7	106.885	54.2164	0.0202	fold change	1.78669	42.456	0.0191	fold change	-1.57													10.2124	0.0235	fold change	1.22
RNPEP	6051	arginyl aminopeptidase (aminopeptidase B)	3 out of 7	106.527													40.6719	0.0062	fold change	1.22					39.8406	0.0331	fold change	-1.86	26.0146	0.0058	fold change	-1.43
PSMA7	5688	proteasome (prosome, macropain) subunit, alpha type, 7	3 out of 7	106.475																	74.3937	0.0004	fold change	1.23	13.9392	0.0121	fold change	1.37	18.1422	0.0188	fold change	1.31
BCL2L14	79370	BCL2-like 14 (apoptosis facilitator)	3 out of 7	106.349													72.7675	0.0279	fold change	-1.45					18.457	0.0346	fold change	1.48	15.124	0.0398	fold change	1.25
CREBL2	1389	cAMP responsive element binding protein-like 2	3 out of 7	106.208					45.9474	0.0346	fold change	-1.63													10.4102	0.0284	fold change	1.23	49.8504	0.004	fold change	1.78
BTN3A1	11119	butyrophilin, subfamily 3, member A1	3 out of 7	106.149	54.8697	0.0376	fold change	-1.80396																	32.0924	0.0251	fold change	-1.73	19.1865	0.0107	fold change	-1.33
TPP1	1200	tripeptidyl peptidase I	3 out of 7	105.815					38.5666	0.0202	fold change	-1.5													32.7654	0.0319	fold change	-1.74	34.4828	0.0068	fold change	-1.55
ZDHHC24	254359	zinc finger, DHHC-type containing 24	3 out of 7	105.639													52.8865	0.003	fold change	1.3					26.738	0.0238	fold change	-1.64	26.0146	0.0015	fold change	-1.43
HNMT	3176	histamine N-methyltransferase	3 out of 7	105.499					45.3042	0.0056	fold change	-1.62	48.4656	0.0043	fold change	-1.21									11.7288	0.0276	fold change	-1.29
DPF3	8110	D4, zinc and double PHD fingers, family 3	3 out of 7	105.251	52.615	0.0231	fold change	-1.73992									40.6719	0.0044	fold change	1.22					11.9646	0.0307	fold change	1.3
NFIL3	4783	nuclear factor, interleukin 3 regulated	3 out of 7	105.06													58.2499	0.0127	fold change	-1.33					29.7796	0.0293	fold change	1.69	17.03	0.0263	fold change	1.29
PDE4A	5141	phosphodiesterase 4A, cAMP-specific	3 out of 7	105.022					53.6481	0.035	fold change	-1.77													13.0005	0.0323	fold change	-1.34	38.373	0.0016	fold change	-1.61
GLO1	2739	glyoxalase I	3 out of 7	104.856	74.3075	0.0001	fold change	2.38259																	15.0105	0.0105	fold change	-1.4	15.5376	0.0498	fold change	-1.26
PTP4A2	8073	protein tyrosine phosphatase type IVA, member 2	3 out of 7	104.611					44.2443	0.0481	fold change	-1.6													16.197	0.0073	fold change	1.43	44.1696	0.0002	fold change	1.7
MTMR9	66036	myotubularin related protein 9	3 out of 7	104.381					49.0461	0.0201	fold change	-1.68													37.7358	0.0032	fold change	1.82	17.5994	0.028	fold change	1.3
CABYR	26256	calcium binding tyrosine-(Y)-phosphorylation regulated	3 out of 7	104.346													46.8051	0.0273	fold change	-1.26					31.5259	0.0081	fold change	1.72	26.0146	0.0058	fold change	1.43
FAM125B	89853	family with sequence similarity 125, member B	3 out of 7	104.192	52.5923	0.0186	fold change	1.73979																	21.5332	0.0081	fold change	-1.54	30.0661	0.0007	fold change	-1.49
HIVEP2	3097	human immunodeficiency virus type I enhancer binding protein 2	3 out of 7	103.635					31.1488	0.0106	fold change	1.37													50.5561	4.7e-05	fold change	-2.06	21.9298	0.0183	fold change	-1.37
PDS5B	23047	PDS5, regulator of cohesion maintenance, homolog B (S. cerevisiae)	3 out of 7	103.493	51.0204	0.0455	fold change	1.65705	39.0567	0.0209	fold change	-1.51																	13.4156	0.0147	fold change	-1.21
DR1	1810	down-regulator of transcription 1, TBP-binding (negative cofactor 2)	3 out of 7	103.246					29.4403	0.0052	fold change	1.34					39.1313	0.0206	fold change	-1.21					34.6741	0.0131	fold change	1.77
MED6	10001	mediator complex subunit 6	3 out of 7	102.792					35.575	0.0226	fold change	-1.45	54.7477	0.0006	fold change	-1.23									12.4688	0.0341	fold change	-1.32
NACA	4666	nascent polypeptide-associated complex alpha subunit	3 out of 7	102.696									59.2326	0.0011	fold change	-1.25									21.5332	0.0103	fold change	1.54	21.9298	0.0026	fold change	1.37
MTDH	92140	metadherin	3 out of 7	102.53																	68.7144	0.0015	fold change	1.21	20.3998	0.0393	fold change	1.52	13.4156	0.048	fold change	-1.21
MYC	4609	v-myc myelocytomatosis viral oncogene homolog (avian)	3 out of 7	102.517													62.3893	0.0448	fold change	-1.36					18.9322	0.0312	fold change	-1.49	21.1954	0.0191	fold change	-1.36
DIAPH2	1730	diaphanous homolog 2 (Drosophila)	3 out of 7	102.269													43.5544	0.0324	fold change	-1.24					18.457	0.0076	fold change	-1.48	40.2576	0.0041	fold change	-1.64
HNRNPH3	3189	heterogeneous nuclear ribonucleoprotein H3 (2H9)	3 out of 7	102.057					44.8085	0.0215	fold change	-1.61													20.938	0.0143	fold change	1.53	36.3108	0.0108	fold change	1.58
SMG7	9887	smg-7 homolog, nonsense mediated mRNA decay factor (C. elegans)	3 out of 7	101.989					44.8085	0.0013	fold change	-1.61					37.6568	0.0038	fold change	1.2					19.5236	0.0059	fold change	1.5
LANCL2	55915	LanC lantibiotic synthetase component C-like 2 (bacterial)	3 out of 7	101.982					24.9673	0.0493	fold change	1.25													46.9484	0.0067	fold change	-1.99	30.0661	0.0019	fold change	-1.49
KCNJ15	3772	potassium inwardly-rectifying channel, subfamily J, member 15	3 out of 7	101.725					24.1434	0.0362	fold change	1.23					63.9468	0.0117	fold change	-1.37					13.6351	0.0425	fold change	1.36
CHRM3	1131	cholinergic receptor, muscarinic 3	3 out of 7	101.64													48.3704	0.0149	fold change	-1.27					34.0832	0.0128	fold change	1.76	19.1865	0.0209	fold change	1.33
CTPS2	56474	CTP synthase 2	3 out of 7	101.315					58.2499	0.0015	fold change	-1.86													22.4719	0.004	fold change	-1.56	20.5931	0.0061	fold change	-1.35
IDE	3416	insulin-degrading enzyme	3 out of 7	100.872					30.6134	0.0303	fold change	-1.36													28.5225	0.0005	fold change	-1.67	41.7362	0.0216	fold change	-1.66
TNIK	23043	TRAF2 and NCK interacting kinase	3 out of 7	100.679													61.3309	0.0356	fold change	1.35					13.3333	0.0104	fold change	-1.35	26.0146	0.0041	fold change	-1.43
MSRB2	22921	methionine sulfoxide reductase B2	3 out of 7	100.62													52.8865	0.0413	fold change	1.3					14.5985	0.0184	fold change	1.39	33.1345	0.0072	fold change	-1.53
SLC20A1	6574	solute carrier family 20 (phosphate transporter), member 1	3 out of 7	100.576									59.2326	0.0192	fold change	-1.25									26.2192	0.0027	fold change	1.63	15.124	0.0313	fold change	1.25
CNOT1	23019	CCR4-NOT transcription complex, subunit 1	3 out of 7	100.191													70.5945	0.0351	fold change	1.43					15.3516	0.0383	fold change	-1.41	14.245	0.0207	fold change	-1.23
LGALS8	3964	lectin, galactoside-binding, soluble, 8	3 out of 7	99.5506					50.2079	0.0484	fold change	-1.7													20	0.0078	fold change	-1.51	29.3427	0.023	fold change	1.48
CALCOCO2	10241	calcium binding and coiled-coil domain 2	3 out of 7	99.3154					42.456	0.0107	fold change	-1.57					46.8051	0.0485	fold change	1.26					10.0543	0.0112	fold change	-1.21
HCRP1	387535	hepatocellular carcinoma-related HCRP1	3 out of 7	98.9612					33.9254	0.0096	fold change	-1.42					51.2122	0.0259	fold change	1.29									13.8236	0.0048	fold change	1.22
SERPINB1	1992	serpin peptidase inhibitor, clade B (ovalbumin), member 1	3 out of 7	98.8751					50.2079	0.0153	fold change	-1.7													28.0741	0.0298	fold change	-1.66	20.5931	0.0045	fold change	-1.35
FLII	2314	flightless I homolog (Drosophila)	3 out of 7	98.7328					28.3341	0.0046	fold change	-1.32					51.2122	0.0152	fold change	1.29									19.1865	0.0139	fold change	-1.33
PDE4DIP	9659	phosphodiesterase 4D interacting protein	3 out of 7	98.4491	50.0035	0.0375	fold change	-1.59152																	25.2653	0.0004	fold change	-1.61	23.1803	0.0134	fold change	-1.39
OBSL1	23363	obscurin-like 1	3 out of 7	98.0671					26.4559	0.0006	fold change	1.28													37.7358	0.0165	fold change	-1.82	33.8753	0.0055	fold change	-1.54
RPL17	6139	ribosomal protein L17	3 out of 7	97.7642									51.6422	0.0045	fold change	-1.22									28.5225	0.0078	fold change	-1.67	17.5994	0.0314	fold change	-1.3
SLC7A1	6541	solute carrier family 7 (cationic amino acid transporter, y+ system), member 1	3 out of 7	97.6315					43.0964	0.0011	fold change	1.58													40.2901	0.0282	fold change	-1.87	14.245	0.0244	fold change	-1.23
CNOT8	9337	CCR4-NOT transcription complex, subunit 8	3 out of 7	97.2982													40.6719	0.0217	fold change	1.22					32.0924	0.0214	fold change	-1.73	24.5339	0.0121	fold change	-1.41
PMS2P5	5383	postmeiotic segregation increased 2 pseudogene 5	3 out of 7	97.2677	53.4616	0.0348	fold change	-1.76851																	17.0823	0.0208	fold change	-1.45	26.7237	0.0218	fold change	-1.44
FOXN3	1112	forkhead box N3	3 out of 7	97.1515	54.6986	0.0306	fold change	1.79956																	15.0105	0.0051	fold change	1.4	27.4424	0.0037	fold change	-1.45
FBXW12	285231	F-box and WD repeat domain containing 12	3 out of 7	96.7904					23.1652	0.0044	fold change	-1.21					62.3893	0.0097	fold change	1.36					11.236	0.0436	fold change	1.27
NPIPL3	23117	nuclear pore complex interacting protein-like 3	3 out of 7	96.5684									70.5945	0.0002	fold change	-1.29									11.7288	0.0484	fold change	-1.29	14.245	0.0212	fold change	-1.23
OFD1	8481	oral-facial-digital syndrome 1	3 out of 7	96.4347									57.0867	0.0012	fold change	-1.24									13.3333	0.031	fold change	-1.35	26.0146	0.0025	fold change	-1.43
TNPO3	23534	transportin 3	3 out of 7	96.0914	61.2085	0.0059	fold change	2.00275																	14.2898	0.0008	fold change	-1.38	20.5931	0.0127	fold change	-1.35
SFSWAP	6433	splicing factor, suppressor of white-apricot homolog (Drosophila)	3 out of 7	95.9146					24.5484	0.0005	fold change	-1.24													51.4933	0.0011	fold change	2.08	19.8728	0.0054	fold change	1.34
YKT6	10652	YKT6 v-SNARE homolog (S. cerevisiae)	3 out of 7	95.8788					24.5484	0.0376	fold change	1.24													48.8281	0.0079	fold change	-2.03	22.5023	0.0036	fold change	-1.38
FAIM3	9214	Fas apoptotic inhibitory molecule 3	3 out of 7	95.6756	60.845	0.0378	fold change	1.99297																	13.6351	0.0214	fold change	-1.36	21.1954	0.035	fold change	-1.36
214833_at	NA		3 out of 7	95.6499									57.0867	0.011	fold change	-1.24									21.5332	0.0035	fold change	1.54	17.03	0.0014	fold change	1.29
MAP1B	4131	microtubule-associated protein 1B	3 out of 7	95.6296					65.0297	0.0423	fold change	2.02													13.0005	0.0101	fold change	-1.34	17.5994	6.9e-05	fold change	-1.3
CDC25A	993	cell division cycle 25 homolog A (S. pombe)	3 out of 7	95.173					32.1089	0.0228	fold change	1.39	48.4656	3.4e-05	fold change	1.21									14.5985	0.0158	fold change	-1.39
ATP11A	23250	ATPase, class VI, type 11A	3 out of 7	94.1771					26.4559	0.0016	fold change	1.28													23.5516	0.029	fold change	-1.58	44.1696	0.0057	fold change	-1.7
WDFY3	23001	WD repeat and FYVE domain containing 3	3 out of 7	93.9995					33.3276	0.0165	fold change	-1.41					40.6719	0.0089	fold change	1.22					20	0.0255	fold change	1.51
PRKCA	5578	protein kinase C, alpha	3 out of 7	93.3801													56.5873	0.0233	fold change	-1.32					10.7782	0.0024	fold change	-1.25	26.0146	0.0461	fold change	1.43
LSS	4047	lanosterol synthase (2,3-oxidosqualene-lanosterol cyclase)	3 out of 7	92.9862					36.1504	0.0317	fold change	1.46					42.2372	0.0152	fold change	-1.23					14.5985	0.0122	fold change	-1.39
PNRC2	55629	proline-rich nuclear receptor coactivator 2	3 out of 7	92.9604					49.0461	0.0006	fold change	-1.68													13.3333	0.0341	fold change	1.35	30.581	0.0009	fold change	1.5
NUP205	23165	nucleoporin 205kDa	3 out of 7	92.7956					32.1089	0.0454	fold change	1.39													18.457	0.0014	fold change	-1.48	42.2297	0.009	fold change	-1.67
PSMD12	5718	proteasome (prosome, macropain) 26S subunit, non-ATPase, 12	3 out of 7	92.6854					49.0461	0.0317	fold change	1.68													16.197	0.0084	fold change	1.43	27.4424	0.0018	fold change	1.45
ZNF175	7728	zinc finger protein 175	3 out of 7	92.6376					25.9257	0.0327	fold change	-1.27													37.3692	0.0017	fold change	-1.81	29.3427	0.041	fold change	-1.48
RAD54L	8438	RAD54-like (S. cerevisiae)	3 out of 7	92.3214					60.8147	0.0235	fold change	1.92													15.0105	0.0202	fold change	1.4	16.4962	0.0005	fold change	1.28
CUEDC2	79004	CUE domain containing 2	3 out of 7	91.7772					39.5723	0.0467	fold change	-1.52													23.5516	0.0404	fold change	-1.58	28.6533	0.007	fold change	-1.47
AGPAT4	56895	1-acylglycerol-3-phosphate O-acyltransferase 4 (lysophosphatidic acid acyltransferase, delta)	3 out of 7	91.7232	56.1994	0.0242	fold change	-1.84446																	20.3998	0.0089	fold change	1.52	15.124	0.0049	fold change	1.25
STAM2	10254	signal transducing adaptor molecule (SH3 domain and ITAM motif) 2	3 out of 7	91.5242					39.5723	0.0209	fold change	-1.52													11.236	0.0041	fold change	1.27	19.1865	0.0003	fold change	-1.33
PPFIBP1	8496	PTPRF interacting protein, binding protein 1 (liprin beta 1)	3 out of 7	91.4462					32.6635	0.0061	fold change	-1.4													22.4719	0.0034	fold change	1.56	36.3108	6.4e-05	fold change	1.58
MST1	4485	macrophage stimulating 1 (hepatocyte growth factor-like)	3 out of 7	91.2692					30.6134	0.0279	fold change	-1.36	45.3042	3.5e-06	fold change	-1.2									15.3516	0.0303	fold change	1.41
ASB1	51665	ankyrin repeat and SOCS box containing 1	3 out of 7	91.2065					24.5484	0.0365	fold change	1.24													39.2157	0.0106	fold change	1.85	27.4424	0.0278	fold change	1.45
CLN3	1201	ceroid-lipofuscinosis, neuronal 3	3 out of 7	89.9839													46.8051	0.0052	fold change	1.26					23.9923	0.0211	fold change	-1.59	19.1865	0.0065	fold change	-1.33
PPP1R3D	5509	protein phosphatase 1, regulatory subunit 3D	3 out of 7	89.4858													52.8865	0.0051	fold change	1.3					18.457	0.0068	fold change	-1.48	18.1422	0.0226	fold change	-1.31
AU147851	NA		3 out of 7	89.3955													48.3704	0.0268	fold change	1.27					15.0105	0.0276	fold change	-1.4	26.0146	0.0092	fold change	-1.43
CCNL1	57018	cyclin L1	3 out of 7	88.8248									54.7477	0.0015	fold change	-1.23									17.5809	0.002	fold change	1.46	16.4962	0.0111	fold change	1.28
FAM120A	23196	family with sequence similarity 120A	3 out of 7	88.4083					33.9254	0.0471	fold change	-1.42					39.1313	0.0359	fold change	1.21					15.3516	0.0311	fold change	1.41
SLC25A15	10166	solute carrier family 25 (mitochondrial carrier; ornithine transporter) member 15	3 out of 7	88.3585					26.9665	0.0053	fold change	-1.29													36.1011	0.0214	fold change	-1.79	25.2908	0.0111	fold change	-1.42
AMD1	262	adenosylmethionine decarboxylase 1	3 out of 7	88.0106													52.8865	0.0241	fold change	-1.3					20	0.0019	fold change	1.51	15.124	0.0405	fold change	1.25
RBM17	84991	RNA binding motif protein 17	3 out of 7	87.6986					31.6378	0.0248	fold change	1.38					42.2372	0.0076	fold change	-1.23									13.8236	0.0498	fold change	1.22
COTL1	23406	coactosin-like 1 (Dictyostelium)	3 out of 7	87.6703													49.8415	0.0307	fold change	-1.28					16.6334	0.0146	fold change	1.44	21.1954	0.0052	fold change	1.36
C1orf174	339448	chromosome 1 open reading frame 174	3 out of 7	87.6482													52.8865	0.0041	fold change	-1.3					20.938	0.0005	fold change	1.53	13.8236	0.0363	fold change	1.22
MYL4	4635	myosin, light chain 4, alkali; atrial, embryonic	3 out of 7	87.3223													43.5544	0.0265	fold change	1.24					26.738	0.0092	fold change	1.64	17.03	0.0108	fold change	1.29
DYNC1I1	1780	dynein, cytoplasmic 1, intermediate chain 1	3 out of 7	86.9098													45.3206	0.0042	fold change	-1.25					22.9463	0.0033	fold change	1.57	18.6428	0.0122	fold change	1.32
ZFX	7543	zinc finger protein, X-linked	3 out of 7	86.6418					38.0532	0.0015	fold change	-1.49													32.0924	0.0413	fold change	-1.73	16.4962	1.8e-05	fold change	-1.28
DIDO1	11083	death inducer-obliterator 1	3 out of 7	86.0005									48.4656	8.1e-05	fold change	-1.21									21.9974	0.0361	fold change	1.55	15.5376	0.0013	fold change	1.26
LMNA	4000	lamin A/C	3 out of 7	85.9278					30.0815	0.0261	fold change	1.35													25.2653	0.0394	fold change	-1.61	30.581	0.002	fold change	1.5
ZNF330	27309	zinc finger protein 330	3 out of 7	85.5935					24.5484	0.0473	fold change	1.24													30.9789	0.036	fold change	1.71	30.0661	0.0482	fold change	1.49
ZMYM2	7750	zinc finger, MYM-type 2	3 out of 7	85.2903					58.2499	0.0223	fold change	-1.86													10.989	0.0046	fold change	-1.26	16.0514	0.0475	fold change	-1.27
BRAP	8315	BRCA1 associated protein	3 out of 7	84.6885													51.2122	0.0283	fold change	1.29					14.2898	0.0264	fold change	1.38	19.1865	0.0161	fold change	1.33
SLC22A5	6584	solute carrier family 22 (organic cation/carnitine transporter), member 5	3 out of 7	84.0082													49.8415	0.0112	fold change	1.28					12.2369	0.0325	fold change	-1.31	21.9298	0.0091	fold change	-1.37
LYN	4067	v-yes-1 Yamaguchi sarcoma viral related oncogene homolog	3 out of 7	83.2641					32.6635	0.0072	fold change	1.4													14.2898	0.0266	fold change	-1.38	36.3108	0.0166	fold change	-1.58
PHKA1	5255	phosphorylase kinase, alpha 1 (muscle)	3 out of 7	83.0694					47.5842	0.0468	fold change	-1.66													14.2898	0.0428	fold change	-1.38	21.1954	0.0119	fold change	-1.36
ARHGEF4	50649	Rho guanine nucleotide exchange factor (GEF) 4	3 out of 7	81.7802					49.4805	0.0212	fold change	1.69													17.5809	0.0027	fold change	-1.46	14.7189	0.0195	fold change	-1.24
NET1	10276	neuroepithelial cell transforming 1	3 out of 7	81.6494					29.4403	0.043	fold change	-1.34													23.9923	0.0046	fold change	1.59	28.2167	0.0028	fold change	1.46
SOS2	6655	son of sevenless homolog 2 (Drosophila)	3 out of 7	81.3703													43.5544	0.009	fold change	1.24					23.9923	0.0158	fold change	1.59	13.8236	0.0404	fold change	1.22
PHIP	55023	pleckstrin homology domain interacting protein	3 out of 7	80.956					23.1652	0.0232	fold change	1.21													29.1375	0.0422	fold change	1.68	28.6533	0.0002	fold change	1.47
RUFY1	80230	RUN and FYVE domain containing 1	3 out of 7	80.7698					34.5356	0.0131	fold change	-1.43													17.5809	0.0184	fold change	-1.46	28.6533	0.0001	fold change	-1.47
KLF7	8609	Kruppel-like factor 7 (ubiquitous)	3 out of 7	80.7686					38.0532	0.044	fold change	1.49													26.2192	0.0075	fold change	1.63	16.4962	0.0435	fold change	1.28
AFG3L2	10939	AFG3 ATPase family gene 3-like 2 (S. cerevisiae)	3 out of 7	80.6566					32.1089	0.0011	fold change	1.39													27.3523	0.0254	fold change	-1.65	21.1954	0.0028	fold change	-1.36
GALK1	2584	galactokinase 1	3 out of 7	80.6094					28.3341	0.0132	fold change	1.32													36.7377	0.0064	fold change	-1.8	15.5376	0.0028	fold change	-1.26
NACC2	138151	NACC family member 2, BEN and BTB (POZ) domain containing	3 out of 7	80.5903					30.0815	0.0178	fold change	1.35													16.6334	0.0003	fold change	-1.44	33.8753	0.013	fold change	-1.54
TRIM27	5987	tripartite motif containing 27	3 out of 7	80.3541					25.9257	0.0471	fold change	1.27													29.1375	0.0277	fold change	-1.68	25.2908	0.02	fold change	-1.42
ZMAT3	64393	zinc finger, matrin-type 3	3 out of 7	80.0517	50.4551	0.0419	fold change	-1.62223																	15.3516	0.0295	fold change	1.41	14.245	0.02	fold change	1.23
MYCBP	26292	c-myc binding protein	3 out of 7	80.0271					33.3276	0.0062	fold change	-1.41													16.6334	0.0274	fold change	-1.44	30.0661	0.0007	fold change	1.49
HIP1	3092	huntingtin interacting protein 1	3 out of 7	79.7245					40.7123	0.0465	fold change	-1.54													17.0823	0.0304	fold change	-1.45	21.9298	0.0106	fold change	-1.37
PPP4R1	9989	protein phosphatase 4, regulatory subunit 1	3 out of 7	79.3977													45.3206	0.0007	fold change	-1.25					17.5809	0.0049	fold change	-1.46	16.4962	0.003	fold change	-1.28
NF1	4763	neurofibromin 1	3 out of 7	78.3689					51.6855	0.0213	fold change	-1.73													11.9646	0.0495	fold change	1.3	14.7189	0.0284	fold change	-1.24
NPTN	27020	neuroplastin	3 out of 7	78.1927									51.6422	0.0017	fold change	-1.22									10.0543	0.0305	fold change	1.21	16.4962	0.032	fold change	1.28
PSMG2	56984	proteasome (prosome, macropain) assembly chaperone 2	3 out of 7	78.0983					25.4903	0.0011	fold change	1.26													28.0741	0.0106	fold change	-1.66	24.5339	0.0005	fold change	-1.41
VRK3	51231	vaccinia related kinase 3	3 out of 7	77.6538					25.4903	0.0313	fold change	1.26					40.6719	0.0116	fold change	1.22					11.4916	0.0408	fold change	1.28
GRSF1	2926	G-rich RNA sequence binding factor 1	3 out of 7	77.528					52.2128	0.0162	fold change	-1.74													11.4916	0.0212	fold change	-1.28	13.8236	0.0451	fold change	1.22
MRPS17	51373	mitochondrial ribosomal protein S17	3 out of 7	77.0876					35.1578	0.0342	fold change	1.44													20	0.0203	fold change	-1.51	21.9298	0.0129	fold change	-1.37
RANBP2	5903	RAN binding protein 2	3 out of 7	76.9798					32.1089	0.0382	fold change	-1.39													14.2898	0.0416	fold change	-1.38	30.581	6.5e-05	fold change	-1.5
EIF4E2	9470	eukaryotic translation initiation factor 4E family member 2	3 out of 7	76.7075					46.9479	0.007	fold change	1.65													10.5731	0.0066	fold change	-1.24	19.1865	0.0033	fold change	1.33
DDX23	9416	DEAD (Asp-Glu-Ala-Asp) box polypeptide 23	3 out of 7	76.4918													40.6719	0.0242	fold change	1.22					16.6334	0.003	fold change	1.44	19.1865	0.0021	fold change	1.33
HAUS5	23354	HAUS augmin-like complex, subunit 5	3 out of 7	76.4909					39.0567	0.0018	fold change	1.51													20.938	0.0008	fold change	1.53	16.4962	0.0045	fold change	1.28
PIGG	54872	phosphatidylinositol glycan anchor biosynthesis, class G	3 out of 7	76.3431					39.5723	0.0077	fold change	-1.52													12.2369	0.0023	fold change	1.31	24.5339	0.0186	fold change	1.41
SUPT4H1	6827	suppressor of Ty 4 homolog 1 (S. cerevisiae)	3 out of 7	75.8012					31.6378	0.0417	fold change	-1.38													30.3398	0.0022	fold change	-1.7	13.8236	0.0037	fold change	-1.22
SNX7	51375	sorting nexin 7	3 out of 7	73.5962													40.6719	0.0243	fold change	-1.22					11.7288	0.0116	fold change	-1.29	21.1954	0.0108	fold change	-1.36
C10orf76	79591	chromosome 10 open reading frame 76	3 out of 7	73.5771					38.0532	0.023	fold change	-1.49													20.3998	0.0459	fold change	-1.52	15.124	0.0424	fold change	-1.25
RFC5	5985	replication factor C (activator 1) 5, 36.5kDa	3 out of 7	72.7602					27.3932	0.0011	fold change	1.3													11.4916	0.0003	fold change	-1.28	33.8753	0.0062	fold change	1.54
FAM13A	10144	family with sequence similarity 13, member A	3 out of 7	72.6954					23.1652	0.0151	fold change	1.21													25.641	0.0336	fold change	1.62	23.8892	0.0203	fold change	1.4
MSRA	4482	methionine sulfoxide reductase A	3 out of 7	72.3827					26.4559	0.0029	fold change	-1.28													14.5985	0.0453	fold change	1.39	31.3283	0.0196	fold change	1.51
KLHDC3	116138	kelch domain containing 3	3 out of 7	72.3079					25.9257	0.0491	fold change	1.27													14.2898	0.0339	fold change	-1.38	32.0924	0.0015	fold change	-1.52
NF2	4771	neurofibromin 2 (merlin)	3 out of 7	72.1129					35.1578	0.0292	fold change	1.44													17.0823	0.0028	fold change	1.45	19.8728	0.001	fold change	1.34
UBE2D3	7323	ubiquitin-conjugating enzyme E2D 3	3 out of 7	71.9102									48.4656	0.0243	fold change	-1.21									10.4102	0.0162	fold change	-1.23	13.0344	0.0421	fold change	1.2
CUL3	8452	cullin 3	3 out of 7	71.3763					33.3276	0.0088	fold change	-1.41													21.9974	0.0207	fold change	1.55	16.0514	0.0181	fold change	1.27
MYO15B	80022	myosin XVB pseudogene	3 out of 7	70.6204					41.412	0.003	fold change	-1.55													15.7928	0.0001	fold change	1.42	13.4156	0.0184	fold change	1.21
PKP4	8502	plakophilin 4	3 out of 7	70.4126					37.4616	0.0124	fold change	-1.48													15.3516	0.0345	fold change	-1.41	17.5994	0.0097	fold change	-1.3
SRSF1	6426	serine/arginine-rich splicing factor 1	3 out of 7	69.9155					31.6378	0.0158	fold change	1.38													9.85028	0.0443	fold change	-1.2	21.1954	0.0066	fold change	1.36
CTDSP2	10106	CTD (carboxy-terminal domain, RNA polymerase II, polypeptide A) small phosphatase 2	3 out of 7	69.3906					35.1578	0.0446	fold change	-1.44													16.6334	0.0078	fold change	1.44	17.5994	0.006	fold change	1.3
ARF6	382	ADP-ribosylation factor 6	3 out of 7	69.3296					29.4403	0.038	fold change	-1.34													11.236	0.0118	fold change	1.27	28.6533	0.0476	fold change	1.47
TESK2	10420	testis-specific kinase 2	3 out of 7	69.122					36.69	0.0007	fold change	-1.47													14.2898	0.0041	fold change	1.38	18.1422	0.0122	fold change	1.31
KLHDC10	23008	kelch domain containing 10	3 out of 7	69.0266													40.6719	0.0311	fold change	-1.22					10.2124	0.0264	fold change	-1.22	18.1422	0.0086	fold change	-1.31
PVR	5817	poliovirus receptor	3 out of 7	68.9935					24.1434	0.0497	fold change	1.23													16.6334	0.0207	fold change	-1.44	28.2167	0.006	fold change	-1.46
CARS	833	cysteinyl-tRNA synthetase	3 out of 7	68.6987					26.9665	0.0475	fold change	1.29													14.2898	0.0023	fold change	1.38	27.4424	0.0018	fold change	1.45
BRF2	55290	BRF2, subunit of RNA polymerase III transcription initiation factor, BRF1-like	3 out of 7	68.14													39.1313	0.0291	fold change	1.21					14.2898	0.0013	fold change	1.38	14.7189	0.0189	fold change	1.24
MR1	3140	major histocompatibility complex, class I-related	3 out of 7	67.8365					25.4903	0.0057	fold change	-1.26													18.457	0.0064	fold change	-1.48	23.8892	0.0124	fold change	-1.4
TUBB	203068	tubulin, beta class I	3 out of 7	67.191					37.4616	0.0002	fold change	1.48													15.0105	0.0403	fold change	-1.4	14.7189	0.0155	fold change	-1.24
RNMT	8731	RNA (guanine-7-) methyltransferase	3 out of 7	67.0082					24.9673	0.0435	fold change	1.25													14.5985	0.0007	fold change	-1.39	27.4424	0.0003	fold change	-1.45
TIMELESS	8914	timeless homolog (Drosophila)	3 out of 7	66.5545					33.3276	0.0079	fold change	1.41													16.197	0.0469	fold change	1.43	17.03	0.0249	fold change	1.29
DNMT1	1786	DNA (cytosine-5-)-methyltransferase 1	3 out of 7	65.7135					30.6134	0.0375	fold change	1.36													18.0701	0.0005	fold change	1.47	17.03	0.027	fold change	1.29
NANOG	79923	Nanog homeobox	3 out of 7	64.8021					38.0532	0.0281	fold change	-1.49													13.3333	0.023	fold change	1.35	13.4156	0.0044	fold change	1.21
DDX5	1655	DEAD (Asp-Glu-Ala-Asp) box helicase 5	3 out of 7	64.6435					36.1504	0.0119	fold change	-1.46													9.85028	0.0364	fold change	1.2	18.6428	0.0046	fold change	1.32
RAD23B	5887	RAD23 homolog B (S. cerevisiae)	3 out of 7	64.0535					25.4903	0.0166	fold change	1.26													16.6334	0.0075	fold change	1.44	21.9298	0.0018	fold change	1.37
EXOSC9	5393	exosome component 9	3 out of 7	62.856					29.4403	0.0059	fold change	1.34													20	0.0338	fold change	-1.51	13.4156	0.0404	fold change	-1.21
PSMD9	5715	proteasome (prosome, macropain) 26S subunit, non-ATPase, 9	3 out of 7	62.6426					25.9257	0.0011	fold change	-1.27													10.989	0.0391	fold change	-1.26	14.245	0.0022	fold change	1.23
CLCN7	1186	chloride channel, voltage-sensitive 7	3 out of 7	62.1254					26.4559	0.0155	fold change	1.28													18.0701	0.0066	fold change	-1.47	17.5994	0.0012	fold change	-1.3
KLC1	3831	kinesin light chain 1	3 out of 7	61.4117					23.6328	0.0416	fold change	1.22													14.5985	0.019	fold change	1.39	23.1803	0.0125	fold change	1.39
NOSIP	51070	nitric oxide synthase interacting protein	3 out of 7	60.8111					24.5484	0.0019	fold change	-1.24													11.7288	0.0232	fold change	1.29	24.5339	0.003	fold change	1.41
SERF2	10169	small EDRK-rich factor 2	3 out of 7	60.8103					35.1578	0.008	fold change	-1.44													12.2369	0.0358	fold change	-1.31	13.4156	0.0292	fold change	-1.21
STX18	53407	syntaxin 18	3 out of 7	60.7466					30.0815	0.0083	fold change	-1.35													13.6351	0.0196	fold change	1.36	17.03	0.0104	fold change	1.29
SNRPB	6628	small nuclear ribonucleoprotein polypeptides B and B1	3 out of 7	60.6961					28.9277	0.0265	fold change	1.33													10.5731	0.0064	fold change	-1.24	21.1954	6.2e-06	fold change	1.36
EIF4EBP2	1979	eukaryotic translation initiation factor 4E binding protein 2	3 out of 7	60.2148					27.3932	0.0493	fold change	-1.3													13.6351	0.0373	fold change	-1.36	19.1865	0.0095	fold change	-1.33
SP110	3431	SP110 nuclear body protein	3 out of 7	59.4309					29.4403	0.0257	fold change	-1.34													13.9392	0.0022	fold change	1.37	16.0514	0.0064	fold change	1.27
RQCD1	9125	RCD1 required for cell differentiation1 homolog (S. pombe)	3 out of 7	57.6					25.4903	0.0012	fold change	1.26													12.2369	0.0098	fold change	1.31	19.8728	0.018	fold change	1.34
NIPBL	25836	Nipped-B homolog (Drosophila)	3 out of 7	56.5667					27.8336	0.0489	fold change	-1.31													12.2369	0.0479	fold change	1.31	16.4962	0.0434	fold change	-1.28
HLA-DOA	3111	major histocompatibility complex, class II, DO alpha	3 out of 7	56.3538					27.8336	0.0152	fold change	-1.31													12.4688	0.0344	fold change	1.32	16.0514	0.0024	fold change	-1.27
NMT1	4836	N-myristoyltransferase 1	3 out of 7	56.3144					24.1434	0.0215	fold change	-1.23													16.6334	0.0186	fold change	-1.44	15.5376	0.0471	fold change	-1.26
ANP32B	10541	acidic (leucine-rich) nuclear phosphoprotein 32 family, member B	3 out of 7	56.2839					26.9665	0.0262	fold change	1.29													14.5985	0.0002	fold change	1.39	14.7189	0.0447	fold change	1.24
UBAP2L	9898	ubiquitin associated protein 2-like	3 out of 7	54.6828					24.5484	0.0496	fold change	1.24													11.4916	0.011	fold change	1.28	18.6428	0.0275	fold change	1.32
WDR48	57599	WD repeat domain 48	3 out of 7	54.6203					26.9665	0.0091	fold change	-1.29													10.0543	0.0344	fold change	1.21	17.5994	0.0225	fold change	-1.3
TEX10	54881	testis expressed 10	3 out of 7	54.1235					26.9665	0.0406	fold change	1.29													13.3333	0.0037	fold change	1.35	13.8236	0.0148	fold change	1.22
LIMK1	3984	LIM domain kinase 1	3 out of 7	52.94					25.4903	0.0079	fold change	1.26													9.85028	0.0235	fold change	1.2	17.5994	0.0113	fold change	-1.3
TRIM23	373	tripartite motif containing 23	3 out of 7	50.4445					26.4559	0.0028	fold change	-1.28													10.5731	0.0355	fold change	1.24	13.4156	0.0036	fold change	1.21
SAMM50	25813	sorting and assembly machinery component 50 homolog (S. cerevisiae)	3 out of 7	50.2039					24.1434	0.0288	fold change	1.23													12.2369	0.0025	fold change	-1.31	13.8236	0.0325	fold change	-1.22
CYP4X1	260293	cytochrome P450, family 4, subfamily X, polypeptide 1	2 out of 7	199.575									99.6751	4e-05	fold change	-2.03					99.9001	0.0003	fold change	-1.95
AGR3	155465	anterior gradient 3 homolog (Xenopus laevis)	2 out of 7	199.111					99.9181	0.0103	fold change	-24.7	99.1926	0.0102	fold change	-1.78
PGR	5241	progesterone receptor	2 out of 7	198.465					99.0315	0.0065	fold change	-8.15	99.4332	0.0007	fold change	-1.83
BF433570	NA		2 out of 7	197.793					98.8728	0.0028	fold change	-7.68									98.9198	0.0164	fold change	-1.61
PIP	5304	prolactin-induced protein	2 out of 7	197.582					99.4332	0.0002	fold change	-9.4									98.1489	0.0274	fold change	-1.53
FOXA1	3169	forkhead box A1	2 out of 7	197.125					99.3522	0.0308	fold change	-8.99					97.7727	0.0075	fold change	2.42
AA572675	NA		2 out of 7	196.726					97.6944	0.018	fold change	-5.34	99.0315	3.9e-05	fold change	-1.76
NPY1R	4886	neuropeptide Y receptor Y1	2 out of 7	196.693									97.3843	0.0367	fold change	-1.55					99.3088	0.0041	fold change	-1.66
KIAA1199	57214	KIAA1199	2 out of 7	196.476																					99.0099	0.0005	fold change	-11.4	97.4659	0.0028	fold change	-6.19
NAT1	9	N-acetyltransferase 1 (arylamine N-acetyltransferase)	2 out of 7	196.329					98.0834	0.0067	fold change	-6.19									98.2453	0.0163	fold change	-1.55
S100P	6286	S100 calcium binding protein P	2 out of 7	196.268													96.4674	0.0336	fold change	2.26	99.8004	0.0003	fold change	1.87
DSCAM-AS1	100506492	DSCAM antisense RNA 1	2 out of 7	195.933					96.0154	8.3e-15	fold change	-4.43					99.9181	6.5e-08	fold change	5.1
CDCA7	83879	cell division cycle associated 7	2 out of 7	195.811					99.1926	0.0013	fold change	8.36	96.6184	0.0004	fold change	1.52
VTCN1	79679	V-set domain containing T cell activation inhibitor 1	2 out of 7	195.809													98.7928	8.5e-06	fold change	-2.68	97.0158	0.0052	fold change	-1.45
NNMT	4837	nicotinamide N-methyltransferase	2 out of 7	195.557																					99.4036	0.0074	fold change	-13.4	96.1538	0.0012	fold change	-4.53
FOS	2353	FBJ murine osteosarcoma viral oncogene homolog	2 out of 7	194.569									95.9398	0.0012	fold change	-1.5					98.6291	0.0002	fold change	-1.59
C10orf116	10974	chromosome 10 open reading frame 116	2 out of 7	191.903					98.7928	0.0015	fold change	-6.92																	93.1099	0.0035	fold change	3.59
IL32	9235	interleukin 32	2 out of 7	191.756																					95.6023	1.5e-05	fold change	-5.31	96.1538	0.0026	fold change	-4.53
ELOVL2	54898	ELOVL fatty acid elongase 2	2 out of 7	191.687					93.6032	0.0022	fold change	-3.64	98.0834	0.0004	fold change	-1.61
AI492388	NA		2 out of 7	191.277					93.6032	0.014	fold change	-3.64									97.6734	0.0005	fold change	-1.49
RERG	85004	RAS-like, estrogen-regulated, growth inhibitor	2 out of 7	191.079									96.1649	0.0022	fold change	-1.51					94.9145	0.0041	fold change	-1.38
CYP4Z2P	163720	cytochrome P450, family 4, subfamily Z, polypeptide 2 pseudogene	2 out of 7	190.619					94.9037	0.031	fold change	-3.94	95.7158	0.0055	fold change	-1.49
NME5	8382	NME/NM23 family member 5	2 out of 7	190.469					95.2708	8.2e-08	fold change	-4.02	95.1982	3.5e-05	fold change	-1.48
ZIC1	7545	Zic family member 1	2 out of 7	190.295									90.7013	0.0105	fold change	1.41	99.5937	0.0045	fold change	-3.44
MAPT	4137	microtubule-associated protein tau	2 out of 7	189.802									92.1285	0.0018	fold change	-1.43					97.6734	0.0036	fold change	-1.49
TPRG1	285386	tumor protein p63 regulated 1	2 out of 7	189.304					92.6853	0.0449	fold change	-3.48	96.6184	0.0085	fold change	-1.52
FSIP1	161835	fibrous sheath interacting protein 1	2 out of 7	189.296					90.1031	0.0053	fold change	-3.18					99.1926	0.004	fold change	2.93
TGFB2	7042	transforming growth factor, beta 2	2 out of 7	189.065	97.1534	0.0021	fold change	-5.46893																	91.9118	0.0084	fold change	-3.98
C6orf108	10591	chromosome 6 open reading frame 108	2 out of 7	188.886																					93.2836	0.0004	fold change	-4.33	95.6023	0.0003	fold change	-4.16
IL8	3576	interleukin 8	2 out of 7	188.773													94.611	0.0012	fold change	-2.03					94.162	0.0426	fold change	-4.59
SORBS2	8470	sorbin and SH3 domain containing 2	2 out of 7	188.203	96.3168	0.026	fold change	-5.03738													91.8864	0.0071	fold change	-1.33
ADAMTS15	170689	ADAM metallopeptidase with thrombospondin type 1 motif, 15	2 out of 7	188.098					98.7147	1.6e-08	fold change	-6.71	89.3831	0.0091	fold change	-1.4
AR	367	androgen receptor	2 out of 7	187.997									93.4597	0.0035	fold change	-1.45	94.5376	0.0186	fold change	2.02
SOBP	55084	sine oculis binding protein homolog (Drosophila)	2 out of 7	187.641																					94.8767	0.0016	fold change	4.73	92.7644	1.9e-05	fold change	3.57
CBX2	84733	chromobox homolog 2	2 out of 7	187.433					92.8954	0.0283	fold change	3.49	94.5376	2.3e-05	fold change	1.47
243241_at	NA		2 out of 7	187.32					96.6184	0.0002	fold change	-4.58	90.7013	0.0276	fold change	-1.41
AK024132	NA		2 out of 7	186.559					89.2522	0.0012	fold change	-3.1	97.3066	6.7e-07	fold change	-1.54
AI693516	NA		2 out of 7	186.495					91.5801	0.0054	fold change	-3.28									94.9145	0.0089	fold change	-1.38
LAPTM5	7805	lysosomal protein transmembrane 5	2 out of 7	186.244																					88.968	1.9e-05	fold change	3.67	97.2763	5.1e-05	fold change	5.76
THSD4	79875	thrombospondin, type I, domain containing 4	2 out of 7	185.077					97.54	0.012	fold change	-5.29	87.5365	0.0002	fold change	-1.38
PPP1R14C	81706	protein phosphatase 1, regulatory (inhibitor) subunit 14C	2 out of 7	184.467					92.4061	0.048	fold change	3.44					92.0607	0.027	fold change	-1.87
Hs.687201	NA		2 out of 7	183.661					89.1234	1.7e-12	fold change	-3.09	94.5376	0.0054	fold change	-1.47
PSAT1	29968	phosphoserine aminotransferase 1	2 out of 7	183.195					98.3187	0.032	fold change	6.32	84.8767	0.031	fold change	1.36
LRP2	4036	low density lipoprotein receptor-related protein 2	2 out of 7	182.976									89.3831	0.0134	fold change	-1.4					93.5926	0.0207	fold change	-1.35
HLA-DMA	3108	major histocompatibility complex, class II, DM alpha	2 out of 7	182.835																					94.3396	0.0257	fold change	-4.66	88.4956	0.0013	fold change	-3.05
DEPDC1	55635	DEP domain containing 1	2 out of 7	182.762					92.0607	0.0082	fold change	3.37	90.7013	9.8e-05	fold change	1.41
C4A	720	complement component 4A (Rodgers blood group)	2 out of 7	182.706					96.7717	0.0398	fold change	-4.63									85.9343	0.0212	fold change	-1.29
FAM198B	51313	family with sequence similarity 198, member B	2 out of 7	182.437	99.6751	0.0064	fold change	-16.3604	82.7623	0.0055	fold change	-2.63
MYBPC1	4604	myosin binding protein C, slow type	2 out of 7	182.339									84.8767	0.01	fold change	-1.36	97.4621	0.0043	fold change	-2.36
244696_at	NA		2 out of 7	182.232					90.1031	0.0247	fold change	-3.18	92.1285	0.0015	fold change	-1.43
SYTL5	94122	synaptotagmin-like 5	2 out of 7	181.903					89.7747	0.0134	fold change	-3.14	92.1285	0.0024	fold change	-1.43
AW263539	NA		2 out of 7	181.872					93.9602	0.014	fold change	-3.75					87.9121	0.0496	fold change	1.72
BCL11A	53335	B-cell CLL/lymphoma 11A (zinc finger protein)	2 out of 7	181.648					96.2408	0.0304	fold change	4.5					85.4073	0.0273	fold change	-1.65
232653_at	NA		2 out of 7	181.571									92.1285	0.0001	fold change	-1.43					89.4422	0.0017	fold change	-1.31
SLITRK6	84189	SLIT and NTRK-like family, member 6	2 out of 7	180.693									84.8767	0.045	fold change	-1.36					95.8166	0.0411	fold change	-1.42
JAG1	182	jagged 1	2 out of 7	180.388																					84.6024	0.0121	fold change	3.14	95.7854	2.3e-05	fold change	4.32
KCNE4	23704	potassium voltage-gated channel, Isk-related family, member 4	2 out of 7	180.365					92.4061	0.0028	fold change	-3.44									87.9585	0.0237	fold change	-1.3
PM20D2	135293	peptidase M20 domain containing 2	2 out of 7	180.038					88.8652	0.0425	fold change	3.07					91.1727	0.0001	fold change	-1.84
LBH	81606	limb bud and heart development homolog (mouse)	2 out of 7	179.587																					94.697	0.0006	fold change	-4.71	84.8896	0.0003	fold change	-2.81
PRSS3	5646	protease, serine, 3	2 out of 7	179.266	86.6731	0.0337	fold change	3																					92.5926	0.0078	fold change	3.55
COL6A1	1291	collagen, type VI, alpha 1	2 out of 7	179.227																					86.8056	0.034	fold change	3.29	92.4214	0.0019	fold change	3.53
TNFSF4	7292	tumor necrosis factor (ligand) superfamily, member 4	2 out of 7	179.103																					93.633	0.0255	fold change	4.36	85.4701	0.0002	fold change	2.85
TMEM150C	441027	transmembrane protein 150C	2 out of 7	178.953					93.247	0.0158	fold change	-3.58					85.706	0.0402	fold change	1.66
EVL	51466	Enah/Vasp-like	2 out of 7	178.66									90.7013	0.0018	fold change	-1.41					87.9585	0.0064	fold change	-1.3
RLN2	6019	relaxin 2	2 out of 7	178.387					80.3807	9.6e-10	fold change	-2.52	98.0065	2e-07	fold change	-1.59
HRCT1	646962	histidine rich carboxyl terminus 1	2 out of 7	178.351					82.4851	0.0464	fold change	2.62					95.8662	0.0106	fold change	-2.18
C1orf168	199920	chromosome 1 open reading frame 168	2 out of 7	178.201					82.4851	0.0182	fold change	-2.62	95.7158	0.0005	fold change	-1.49
SLC40A1	30061	solute carrier family 40 (iron-regulated transporter), member 1	2 out of 7	178.095									95.1982	8.6e-05	fold change	-1.48					82.8967	0.0302	fold change	-1.27
AI798118	NA		2 out of 7	178.063									92.1285	1.2e-05	fold change	-1.43					85.9343	0.0001	fold change	-1.29
MALAT1	378938	metastasis associated lung adenocarcinoma transcript 1 (non-protein coding)	2 out of 7	177.787									98.4775	1e-06	fold change	-1.64					79.3097	0.0299	fold change	-1.25
KIF14	9928	kinesin family member 14	2 out of 7	177.772					92.8954	0.0261	fold change	3.49	84.8767	0.0005	fold change	1.36
LINC00673	100499467	long intergenic non-protein coding RNA 673	2 out of 7	177.738					93.6733	0.0242	fold change	3.66					84.0647	0.0019	fold change	-1.62
SOX11	6664	SRY (sex determining region Y)-box 11	2 out of 7	177.431					96.4674	0.0222	fold change	4.54	80.9638	0.034	fold change	1.34
Hs.673488	NA		2 out of 7	177.342									89.3831	0.0003	fold change	-1.4					87.9585	0.006	fold change	-1.3
MYH10	4628	myosin, heavy chain 10, non-muscle	2 out of 7	176.841																					88.968	0.043	fold change	-3.67	87.8735	0.0037	fold change	-2.98
CNKSR3	154043	CNKSR family member 3	2 out of 7	176.822					86.1861	0.0121	fold change	2.84					90.6355	0.0002	fold change	-1.82
KIF11	3832	kinesin family member 11	2 out of 7	176.622									92.1285	8.2e-06	fold change	1.43					84.4937	0.0014	fold change	1.28
RECQL	5965	RecQ protein-like (DNA helicase Q1-like)	2 out of 7	176.367																					88.3392	0.0002	fold change	3.54	88.0282	0.0006	fold change	3.01
KIF5C	3800	kinesin family member 5C	2 out of 7	176.237					86.795	0.0367	fold change	-2.89									89.4422	0.0162	fold change	-1.31
AL833691	NA		2 out of 7	176.214					81.0163	0.0058	fold change	-2.54	95.1982	1.2e-05	fold change	-1.48
AL360204	NA		2 out of 7	176.168					79.5494	9e-05	fold change	-2.47	96.6184	9.1e-07	fold change	-1.52
AI732568	NA		2 out of 7	175.701									87.5365	5.2e-06	fold change	-1.38	88.1648	0.0234	fold change	1.73
EMP1	2012	epithelial membrane protein 1	2 out of 7	175.604																					87.108	0.0017	fold change	3.35	88.4956	3.4e-06	fold change	3.05
FANCI	55215	Fanconi anemia, complementation group I	2 out of 7	175.37					89.1234	0.0006	fold change	3.09	86.247	4.9e-06	fold change	1.37
LOC100996496	100996496	uncharacterized LOC100996496	2 out of 7	175.025									95.7158	1.9e-06	fold change	-1.49					79.3097	0.0003	fold change	-1.25
AKR1B1	231	aldo-keto reductase family 1, member B1 (aldose reductase)	2 out of 7	174.661																					90.9091	0.0087	fold change	-3.89	83.7521	0.0003	fold change	-2.75
HLA-B	3106	major histocompatibility complex, class I, B	2 out of 7	174.61																					85.3242	0.0122	fold change	-3.19	89.2857	0.0006	fold change	-3.12
LPL	4023	lipoprotein lipase	2 out of 7	174.57													86.6116	0.0027	fold change	-1.69	87.9585	0.0137	fold change	-1.3
DIO1	1733	deiodinase, iodothyronine, type I	2 out of 7	174.507					83.7774	0.0394	fold change	-2.69									90.7293	0.0278	fold change	-1.32
TOX3	27324	TOX high mobility group box family member 3	2 out of 7	174.28													83.5506	0.0461	fold change	1.61	90.7293	0.0334	fold change	1.32
LY6E	4061	lymphocyte antigen 6 complex, locus E	2 out of 7	174.026																					92.5926	0.0072	fold change	-4.07	81.4332	0.0002	fold change	-2.63
SYTL4	94121	synaptotagmin-like 4	2 out of 7	173.744					83.0427	0.0153	fold change	-2.65	90.7013	0.0002	fold change	-1.41
CXCL11	6373	chemokine (C-X-C motif) ligand 11	2 out of 7	173.188	85.2297	0.0286	fold change	-2.86828													87.9585	0.0447	fold change	1.3
Hs.672879	NA		2 out of 7	172.707					83.3236	0.0068	fold change	-2.67	89.3831	0.0005	fold change	-1.4
EGR3	1960	early growth response 3	2 out of 7	172.615					86.3677	0.0019	fold change	-2.85	86.247	0.0015	fold change	-1.37
CSF2RA	1438	colony stimulating factor 2 receptor, alpha, low-affinity (granulocyte-macrophage)	2 out of 7	172.46																					83.3333	0.0009	fold change	-3.11	89.1266	5.9e-05	fold change	-3.08
ABI3BP	25890	ABI family, member 3 (NESH) binding protein	2 out of 7	172.322	97.9278	0.0365	fold change	-6.59858													74.3937	0.0389	fold change	-1.23
SGK3	23678	serum/glucocorticoid regulated kinase family, member 3	2 out of 7	172.181									86.247	0.0001	fold change	-1.37					85.9343	0.0047	fold change	-1.29
CTSH	1512	cathepsin H	2 out of 7	172.118																					85.9107	0.0275	fold change	-3.24	86.2069	0.0008	fold change	-2.88
CSF1	1435	colony stimulating factor 1 (macrophage)	2 out of 7	172.078																					81.1688	0.0092	fold change	-3.01	90.9091	0.0055	fold change	-3.41
KIAA0485	57235	uncharacterized LOC57235	2 out of 7	171.782									94.5376	5e-05	fold change	-1.47					77.2439	0.0057	fold change	-1.24
AK025047	NA		2 out of 7	171.632					87.1642	2.7e-07	fold change	-2.92					84.468	0.0063	fold change	1.63
VAV3	10451	vav 3 guanine nucleotide exchange factor	2 out of 7	171.564									82.7623	0.0036	fold change	-1.35	88.8021	0.0449	fold change	1.75
BC036114	NA		2 out of 7	171.5					88.7374	0.0003	fold change	-3.06	82.7623	0.0121	fold change	-1.35
AW271106	NA		2 out of 7	171.465					90.501	0.021	fold change	3.2	80.9638	0.0018	fold change	1.34
CPE	1363	carboxypeptidase E	2 out of 7	170.547	94.9037	0.0174	fold change	-4.28306																					75.643	0.0006	fold change	2.39
AA913146	NA		2 out of 7	170.472					81.9901	0.0411	fold change	-2.59	88.4815	0.0007	fold change	-1.39
AHSA2	130872	AHA1, activator of heat shock 90kDa protein ATPase homolog 2 (yeast)	2 out of 7	170.455									98.5552	1.2e-08	fold change	-1.67					71.9	0.0002	fold change	-1.22
SYNPO2	171024	synaptopodin 2	2 out of 7	170.409													96.0154	0.0026	fold change	2.2	74.3937	0.0252	fold change	-1.23
KLRC2	3822	killer cell lectin-like receptor subfamily C, member 2	2 out of 7	170.225	89.8392	0.0182	fold change	-3.26826																					80.3859	0.0271	fold change	2.58
1558447_at	NA		2 out of 7	170.212					78.0835	0.0012	fold change	-2.39	92.1285	0.0001	fold change	-1.43
CEBPD	1052	CCAAT/enhancer binding protein (C/EBP), delta	2 out of 7	170.044																					92.7644	0.0097	fold change	-4.12	77.2798	0.013	fold change	-2.45
PILRB	29990	paired immunoglobin-like type 2 receptor beta	2 out of 7	170.011									90.7013	0.0007	fold change	-1.41					79.3097	0.0008	fold change	-1.25
MCM10	55388	minichromosome maintenance complex component 10	2 out of 7	169.764					80.3807	0.0089	fold change	2.52	89.3831	3.1e-05	fold change	1.4
MED14	9282	mediator complex subunit 14	2 out of 7	168.999																					81.4332	0.0068	fold change	-3.03	87.5657	0.0001	fold change	-2.97
NTRK2	4915	neurotrophic tyrosine kinase, receptor, type 2	2 out of 7	168.92					73.3762	0.0456	fold change	-2.23									95.5438	0.0063	fold change	-1.41
SIDT1	54847	SID1 transmembrane family, member 1	2 out of 7	168.91					91.1727	0.031	fold change	-3.25					77.7375	0.0031	fold change	1.51
AI693689	NA		2 out of 7	168.898	77.5904	0.0005	fold change	-2.51939					91.3075	1.6e-06	fold change	-1.42
ABCA8	10351	ATP-binding cassette, sub-family A (ABC1), member 8	2 out of 7	168.722					85.8251	0.0155	fold change	-2.82									82.8967	0.0038	fold change	-1.27
PP14571	100130449	uncharacterized LOC100130449	2 out of 7	168.721					73.3762	9e-05	fold change	-2.23					95.3452	0.022	fold change	2.1
KIAA1804	84451	mixed lineage kinase 4	2 out of 7	168.653	88.4815	0.0005	fold change	3.12287									80.1719	0.0015	fold change	-1.54
CFHR1	3078	complement factor H-related 1	2 out of 7	168.58	92.4761	0.0157	fold change	-3.63149																					76.1035	0.0086	fold change	2.4
SLC25A6	293	solute carrier family 25 (mitochondrial carrier; adenine nucleotide translocator), member 6	2 out of 7	168.39																					86.9565	0.0012	fold change	-3.32	81.4332	3.2e-07	fold change	-2.63
GSTM4	2948	glutathione S-transferase mu 4	2 out of 7	168.272																					82.5083	0.0139	fold change	-3.08	85.7633	2.8e-05	fold change	-2.86
MBOAT1	154141	membrane bound O-acyltransferase domain containing 1	2 out of 7	167.856	81.6087	0.0203	fold change	2.68698					86.247	1.1e-05	fold change	-1.37
AI343000	NA		2 out of 7	167.611	79.6521	0.0351	fold change	-2.60464													87.9585	0.0012	fold change	-1.3
SLC4A8	9498	solute carrier family 4, sodium bicarbonate cotransporter, member 8	2 out of 7	167.575					74.397	0.0187	fold change	-2.26					93.1775	0.005	fold change	1.92
CMYA5	202333	cardiomyopathy associated 5	2 out of 7	167.572					88.7374	0.0011	fold change	-3.06	78.8345	0.0002	fold change	-1.33
ROBO1	6091	roundabout, axon guidance receptor, homolog 1 (Drosophila)	2 out of 7	167.333																					75.7576	0.0247	fold change	2.72	91.5751	0.0012	fold change	3.45
TFPI2	7980	tissue factor pathway inhibitor 2	2 out of 7	166.857					86.8568	0.0012	fold change	-2.9																	80	0.0086	fold change	-2.55
G0S2	50486	G0/G1switch 2	2 out of 7	166.704													71.7896	0.019	fold change	-1.44	94.9145	0.003	fold change	-1.38
NFIA	4774	nuclear factor I/A	2 out of 7	166.454	92.0607	0.0041	fold change	3.55677													74.3937	0.0077	fold change	-1.23
CRYAB	1410	crystallin, alpha B	2 out of 7	166.409													97.6944	0.0355	fold change	-2.39	68.7144	0.0334	fold change	-1.21
AU148086	NA		2 out of 7	166.142					72.6818	0.004	fold change	-2.21	93.4597	2.4e-06	fold change	-1.45
AI824013	NA		2 out of 7	165.874					93.1064	0.044	fold change	-3.56					72.7675	0.0023	fold change	1.45
AI821935	NA		2 out of 7	165.608					84.6439	0.0108	fold change	-2.75	80.9638	0.0165	fold change	-1.34
MYO10	4651	myosin X	2 out of 7	165.2	84.8191	0.0183	fold change	2.8219	80.3807	0.0305	fold change	2.52
LOC100134361	100134361	uncharacterized LOC100134361	2 out of 7	165.026					67.6416	0.0426	fold change	2.08					97.3843	0.0163	fold change	-2.35
SCRG1	11341	stimulator of chondrogenesis 1	2 out of 7	164.942									67.9412	0.029	fold change	1.28	97.0007	0.0072	fold change	-2.31
SIX1	6495	SIX homeobox 1	2 out of 7	164.801									70.5945	0.0488	fold change	1.29					94.2063	0.0013	fold change	1.37
PBK	55872	PDZ binding kinase	2 out of 7	164.186									84.8767	0.0029	fold change	1.36					79.3097	0.0131	fold change	1.25
LRRC61	65999	leucine rich repeat containing 61	2 out of 7	164.067																					88.6525	0.0071	fold change	-3.63	75.4148	0.0001	fold change	-2.37
MIR205HG	642587	MIR205 host gene (non-protein coding)	2 out of 7	163.861									80.9638	0.0023	fold change	-1.34					82.8967	0.0028	fold change	-1.27
BF725383	NA		2 out of 7	163.603									76.6237	9e-05	fold change	-1.32	86.9792	0.0294	fold change	1.7
1558448_a_at	NA		2 out of 7	163.56					78.6832	0.0018	fold change	-2.42	84.8767	0.0009	fold change	-1.36
ANP32E	81611	acidic (leucine-rich) nuclear phosphoprotein 32 family, member E	2 out of 7	163.509					95.5676	0.0144	fold change	4.23	67.9412	0.0059	fold change	1.28
221899_at	NA		2 out of 7	163.491									86.247	7.8e-06	fold change	-1.37					77.2439	0.0007	fold change	-1.24
AF119847	NA		2 out of 7	163.491									86.247	0.002	fold change	-1.37					77.2439	3.6e-05	fold change	-1.24
SORBS1	10580	sorbin and SH3 domain containing 1	2 out of 7	163.175													75.2162	0.0039	fold change	-1.48	87.9585	0.004	fold change	-1.3
PHF19	26147	PHD finger protein 19	2 out of 7	162.934					80.1719	0.0002	fold change	2.51	82.7623	2.6e-06	fold change	1.35
PIGR	5284	polymeric immunoglobulin receptor	2 out of 7	162.725					79.9629	0.0469	fold change	-2.5	82.7623	0.0298	fold change	-1.35
ABCA1	19	ATP-binding cassette, sub-family A (ABC1), member 1	2 out of 7	162.595	89.7086	0.0294	fold change	-3.23937																					72.8863	0.0115	fold change	-2.29
POTEM	641455	POTE ankyrin domain family, member M	2 out of 7	162.552					78.0835	0.0004	fold change	-2.39					84.468	0.0343	fold change	1.63
PRR16	51334	proline rich 16	2 out of 7	162.544	85.5857	0.0007	fold change	-2.8951									76.9586	0.0251	fold change	-1.5
C7orf63	79846	chromosome 7 open reading frame 63	2 out of 7	162.387					74.8503	0.0005	fold change	-2.27	87.5365	4.5e-10	fold change	-1.38
SEMA6A	57556	sema domain, transmembrane domain (TM), and cytoplasmic domain, (semaphorin) 6A	2 out of 7	162.321									80.9638	0.0004	fold change	-1.34					81.3577	0.003	fold change	-1.26
AIM1	202	absent in melanoma 1	2 out of 7	162.087																					66.6667	0.0114	fold change	2.42	95.4198	6.9e-05	fold change	4.01
LOC100128098	100128098	uncharacterized LOC100128098	2 out of 7	162.072									82.7623	0.0334	fold change	1.35					79.3097	0.0048	fold change	1.25
DCDC2	51473	doublecortin domain containing 2	2 out of 7	161.551					68.5852	1.5e-05	fold change	-2.1	92.9662	3.6e-06	fold change	-1.44
FGD3	89846	FYVE, RhoGEF and PH domain containing 3	2 out of 7	161.309					84.0647	0.0078	fold change	-2.7									77.2439	0.0171	fold change	-1.24
CXorf61	203413	chromosome X open reading frame 61	2 out of 7	161.119									67.9412	0.0132	fold change	1.28	93.1775	0.014	fold change	-1.92
ACADSB	36	acyl-CoA dehydrogenase, short/branched chain	2 out of 7	160.983					96.091	0.0043	fold change	-4.45	64.8921	0.0154	fold change	-1.27
240690_at	NA		2 out of 7	160.845									67.9412	0.0159	fold change	-1.28					92.904	1.2e-05	fold change	-1.34
AI367357	NA		2 out of 7	160.41									62.1682	0.0175	fold change	1.26	98.2415	0.0056	fold change	-2.52
238320_at	NA		2 out of 7	160.277									67.9412	0.0107	fold change	-1.28	92.3361	0.0327	fold change	1.88
RSPH1	89765	radial spoke head 1 homolog (Chlamydomonas)	2 out of 7	160.204					79.2406	0.007	fold change	-2.46	80.9638	9e-05	fold change	-1.34
CADM1	23705	cell adhesion molecule 1	2 out of 7	160.041													78.6832	0.0007	fold change	-1.52	81.3577	0.0091	fold change	-1.26
ASMTL	8623	acetylserotonin O-methyltransferase-like	2 out of 7	160.026																					78.9889	0.0026	fold change	-2.91	81.0373	0.0008	fold change	-2.61
AI669804	NA		2 out of 7	160.006									82.7623	0.0003	fold change	-1.35					77.2439	0.0021	fold change	-1.24
239619_at	NA		2 out of 7	160.001					79.0376	0.0084	fold change	-2.44	80.9638	0.0002	fold change	-1.34
ORMDL3	94103	ORM1-like 3 (S. cerevisiae)	2 out of 7	159.77					68.0541	2.2e-05	fold change	-2.09					91.7162	0.0085	fold change	1.86
EMCN	51705	endomucin	2 out of 7	159.315					68.5852	0.0064	fold change	-2.1									90.7293	0.0001	fold change	-1.32
RBMS3	27303	RNA binding motif, single stranded interacting protein 3	2 out of 7	159.31					73.3762	0.0358	fold change	-2.23									85.9343	0.0012	fold change	-1.29
GSTK1	373156	glutathione S-transferase kappa 1	2 out of 7	159.23																					75.7576	0.0126	fold change	-2.72	83.4725	3.6e-05	fold change	-2.74
Hs.607782	NA		2 out of 7	158.916					74.039	0.0267	fold change	-2.25	84.8767	0.0004	fold change	-1.36
HLA-C	3107	major histocompatibility complex, class I, C	2 out of 7	158.616																					80	0.0037	fold change	-2.95	78.6164	0.0035	fold change	-2.5
CKS2	1164	CDC28 protein kinase regulatory subunit 2	2 out of 7	158.553									70.5945	0.0127	fold change	1.29					87.9585	0.0025	fold change	1.3
HTRA1	5654	HtrA serine peptidase 1	2 out of 7	158.475																					77.0416	0.0193	fold change	-2.81	81.4332	0.001	fold change	-2.63
APBB2	323	amyloid beta (A4) precursor protein-binding, family B, member 2	2 out of 7	158.255					78.0835	0.0285	fold change	-2.39					80.1719	0.0024	fold change	1.54
SFRP4	6424	secreted frizzled-related protein 4	2 out of 7	158.222					73.7278	0.0482	fold change	-2.24									84.4937	0.0202	fold change	-1.28
GXYLT2	727936	glucoside xylosyltransferase 2	2 out of 7	158.115	83.7212	0.0025	fold change	-2.77381													74.3937	0.0477	fold change	-1.23
PHLDA2	7262	pleckstrin homology-like domain, family A, member 2	2 out of 7	157.78																					84.0336	0.0115	fold change	3.12	73.7463	0.0016	fold change	2.31
SLCO1B3	28234	solute carrier organic anion transporter family, member 1B3	2 out of 7	157.67																					72.7802	0.01	fold change	2.61	84.8896	0.0001	fold change	2.81
THRSP	7069	thyroid hormone responsive	2 out of 7	157.548					83.1546	0.0167	fold change	-2.66									74.3937	0.0434	fold change	-1.23
NOSTRIN	115677	nitric oxide synthase trafficker	2 out of 7	157.383									67.9412	0.008	fold change	-1.28					89.4422	0.0042	fold change	-1.31
SH2B3	10019	SH2B adaptor protein 3	2 out of 7	157.24																					84.0336	0.0082	fold change	3.12	73.2064	0.0003	fold change	2.3
RASEF	158158	RAS and EF-hand domain containing	2 out of 7	157.072					94.9037	0.0264	fold change	-3.94	62.1682	0.0036	fold change	-1.26
NREP	9315	neuronal regeneration related protein homolog (rat)	2 out of 7	157.06	73.0268	0.0355	fold change	-2.3437																	84.0336	0.002	fold change	-3.12
NRCAM	4897	neuronal cell adhesion molecule	2 out of 7	156.943	95.6425	0.013	fold change	-4.51437	61.3001	2.4e-05	fold change	-1.93
LOC100190986	100190986	uncharacterized LOC100190986	2 out of 7	156.807									91.3075	5.2e-06	fold change	-1.42					65.4999	0.0006	fold change	-1.2
CDT1	81620	chromatin licensing and DNA replication factor 1	2 out of 7	156.541					71.664	0.001	fold change	2.18	84.8767	5.8e-07	fold change	1.36
EN1	2019	engrailed homeobox 1	2 out of 7	156.272									62.1682	0.0291	fold change	1.26	94.1035	0.0243	fold change	-1.98
BF968097	NA		2 out of 7	156.272	94.1035	0.0063	fold change	-4.04654					62.1682	0.0335	fold change	-1.26
QPRT	23475	quinolinate phosphoribosyltransferase	2 out of 7	156.18									80.9638	0.0004	fold change	1.34	75.2162	0.021	fold change	1.48
CLDN1	9076	claudin 1	2 out of 7	156.097	62.1365	0.0202	fold change	-2.03013									93.9602	0.0072	fold change	-1.97
IRS1	3667	insulin receptor substrate 1	2 out of 7	156.085	80.5919	0.007	fold change	-2.64511	75.4933	0.0237	fold change	-2.29
CNN3	1266	calponin 3, acidic	2 out of 7	156.064													87.35	3.7e-05	fold change	-1.71	68.7144	0.0138	fold change	-1.21
EDIL3	10085	EGF-like repeats and discoidin I-like domains 3	2 out of 7	155.686	59.3465	0.0359	fold change	-1.95536																	96.3391	0.0044	fold change	-5.79
LPXN	9404	leupaxin	2 out of 7	155.287																					68.0272	0.0078	fold change	2.45	87.26	0.0012	fold change	2.94
216109_at	NA		2 out of 7	155.225					82.1544	0.0133	fold change	-2.6	73.0706	0.0029	fold change	-1.3
RPS16P5	647190	ribosomal protein S16 pseudogene 5	2 out of 7	155.213					65.8302	0.0042	fold change	-2.03	89.3831	9.2e-06	fold change	-1.4
EPAS1	2034	endothelial PAS domain protein 1	2 out of 7	155.212	88.5457	0.0258	fold change	-3.12791																	66.6667	0.0031	fold change	-2.42
AI972661	NA		2 out of 7	155.088									70.5945	0.0046	fold change	-1.29					84.4937	0.0036	fold change	-1.28
PDGFA	5154	platelet-derived growth factor alpha polypeptide	2 out of 7	155.015																					69.2521	0.0094	fold change	2.48	85.7633	0.0003	fold change	2.86
EPB41L4B	54566	erythrocyte membrane protein band 4.1 like 4B	2 out of 7	154.919																					75.3012	0.0131	fold change	2.71	79.6178	9.2e-05	fold change	2.54
PLIN1	5346	perilipin 1	2 out of 7	154.666					61.7619	0.018	fold change	-1.94									92.904	0.0019	fold change	-1.34
CCNE2	9134	cyclin E2	2 out of 7	154.662									82.7623	0.0012	fold change	1.35					71.9	0.0055	fold change	1.22
CRLF3	51379	cytokine receptor-like factor 3	2 out of 7	154.493					77.2487	0.0305	fold change	-2.36									77.2439	0.0011	fold change	-1.24
AK026284	NA		2 out of 7	154.426					71.664	0.0014	fold change	-2.18	82.7623	0.0007	fold change	-1.35
GUSBP3	653188	glucuronidase, beta pseudogene 3	2 out of 7	154.37					86.4289	0.0086	fold change	-2.86	67.9412	0.0112	fold change	-1.28
MS4A14	84689	membrane-spanning 4-domains, subfamily A, member 14	2 out of 7	154.236					69.3597	0.0003	fold change	-2.12	84.8767	0.0001	fold change	-1.36
EPN3	55040	epsin 3	2 out of 7	154.203													76.9586	0.0177	fold change	1.5	77.2439	0.0055	fold change	1.24
BQ021146	NA		2 out of 7	153.913					75.0785	0.0086	fold change	2.28	78.8345	1.1e-05	fold change	1.33
PTTG1	9232	pituitary tumor-transforming 1	2 out of 7	153.686					66.1498	0.0025	fold change	2.04	87.5365	3.7e-06	fold change	1.38
209505_at	NA		2 out of 7	153.508																					72.9927	0.0062	fold change	2.63	80.5153	0.0008	fold change	2.59
Hs.670372	NA		2 out of 7	153.451					80.3807	0.0414	fold change	-2.52	73.0706	0.0075	fold change	-1.3
SPATA18	132671	spermatogenesis associated 18	2 out of 7	153.397					70.6344	0.0013	fold change	-2.15	82.7623	9.8e-05	fold change	-1.35
FABP4	2167	fatty acid binding protein 4, adipocyte	2 out of 7	153.351					53.6481	0.0021	fold change	-1.77									99.7029	0.0019	fold change	-1.72
UCHL1	7345	ubiquitin carboxyl-terminal esterase L1 (ubiquitin thiolesterase)	2 out of 7	152.836									59.2326	0.004	fold change	1.25	93.6032	4.9e-05	fold change	-1.94
FSCN1	6624	fascin homolog 1, actin-bundling protein (Strongylocentrotus purpuratus)	2 out of 7	152.572													61.3309	0.0072	fold change	-1.35									91.2409	0.0001	fold change	3.43
ZWINT	11130	ZW10 interactor	2 out of 7	152.435									67.9412	0.0003	fold change	1.28					84.4937	0.0005	fold change	1.28
CD99	4267	CD99 molecule	2 out of 7	152.343																					75.3012	0.0009	fold change	-2.71	77.0416	1.4e-05	fold change	-2.44
BPIFB1	92747	BPI fold containing family B, member 1	2 out of 7	152.311					79.2406	5.8e-05	fold change	-2.46	73.0706	0.0115	fold change	-1.3
ALCAM	214	activated leukocyte cell adhesion molecule	2 out of 7	152.158					79.0876	0.0349	fold change	-2.45	73.0706	0.0045	fold change	-1.3
AL832146	NA		2 out of 7	151.905					77.688	0.0213	fold change	-2.38					74.217	0.0164	fold change	1.47
FLRT2	23768	fibronectin leucine rich transmembrane protein 2	2 out of 7	151.399					66.9057	0.0067	fold change	-2.06									84.4937	0.0008	fold change	-1.28
AJ227860	NA		2 out of 7	151.367	90.0366	0.0029	fold change	-3.29761									61.3309	0.0025	fold change	-1.35
LOC100506621	100506621	uncharacterized LOC100506621	2 out of 7	150.86	60.1308	0.0103	fold change	-1.97778													90.7293	0.0076	fold change	-1.32
CPA3	1359	carboxypeptidase A3 (mast cell)	2 out of 7	150.546					94.1761	0.0216	fold change	-3.78													56.3698	0.0056	fold change	2.18
COMT	1312	catechol-O-methyltransferase	2 out of 7	150.449																					93.1099	0.0004	fold change	-4.25	57.3394	0.0005	fold change	-1.91
CDCA5	113130	cell division cycle associated 5	2 out of 7	150.361					64.1141	0.0069	fold change	2	86.247	5.9e-07	fold change	1.37
T52172	NA		2 out of 7	150.351					73.7278	0.0171	fold change	-2.24	76.6237	0.0005	fold change	-1.32
PSG1	5669	pregnancy specific beta-1-glycoprotein 1	2 out of 7	150.324	99.112	0.0344	fold change	-9.59517									51.2122	0.0092	fold change	1.29
UBE2B	7320	ubiquitin-conjugating enzyme E2B	2 out of 7	149.976	95.5676	0.0003	fold change	4.50862	54.4081	0.002	fold change	-1.78
AL109791	NA		2 out of 7	149.796					67.6416	5e-05	fold change	-2.08					82.1544	0.0404	fold change	1.58
CLIC3	9022	chloride intracellular channel 3	2 out of 7	149.752																	68.7144	0.0236	fold change	1.21					81.0373	0.0195	fold change	-2.61
ANPEP	290	alanyl (membrane) aminopeptidase	2 out of 7	149.549					68.5852	0.031	fold change	-2.1	80.9638	0.0051	fold change	-1.34
SEC14L2	23541	SEC14-like 2 (S. cerevisiae)	2 out of 7	149.386									64.8921	0.0063	fold change	-1.27					84.4937	0.0026	fold change	-1.28
PTPRB	5787	protein tyrosine phosphatase, receptor type, B	2 out of 7	149.381					70.0712	0.0411	fold change	-2.14									79.3097	0.0003	fold change	-1.25
AU146390	NA		2 out of 7	149.278					78.6832	0.024	fold change	-2.42					70.5945	0.0125	fold change	1.43
214280_x_at	NA		2 out of 7	149.033																					58.6166	0.0057	fold change	2.23	90.4159	0.0005	fold change	3.31
PLSCR4	57088	phospholipid scramblase 4	2 out of 7	148.576	71.3318	0.0393	fold change	2.29592													77.2439	0.0019	fold change	-1.24
TTC14	151613	tetratricopeptide repeat domain 14	2 out of 7	148.524									76.6237	1.9e-05	fold change	-1.32					71.9	0.0008	fold change	-1.22
PGF	5228	placental growth factor	2 out of 7	148.396																					62.1891	0.0339	fold change	2.3	86.2069	0.0046	fold change	2.88
AW014345	NA		2 out of 7	148.356					89.1234	0.0088	fold change	-3.09	59.2326	0.0077	fold change	-1.25
LOC100996870	100996870	uncharacterized LOC100996870	2 out of 7	148.351					60.8147	0.0487	fold change	-1.92	87.5365	0.0014	fold change	-1.38
MCM2	4171	minichromosome maintenance complex component 2	2 out of 7	148.288					71.664	0.0018	fold change	2.18	76.6237	1.8e-06	fold change	1.32
GAL	51083	galanin prepropeptide	2 out of 7	148.178	60.0132	0.0446	fold change	1.97613									88.1648	0.0177	fold change	-1.73
ME2	4200	malic enzyme 2, NAD(+)-dependent, mitochondrial	2 out of 7	147.961																					75.0751	0.0048	fold change	-2.7	72.8863	0.0001	fold change	-2.29
FAM69A	388650	family with sequence similarity 69, member A	2 out of 7	147.855																					72.7802	0.0209	fold change	-2.61	75.0751	0.0011	fold change	-2.35
CXXC5	51523	CXXC finger protein 5	2 out of 7	147.792	62.7392	0.0056	fold change	-2.05124									85.0528	0.0002	fold change	1.64
FOLR1	2348	folate receptor 1 (adult)	2 out of 7	147.721	95.4198	0.0004	fold change	-4.44334																	52.3013	0.0002	fold change	-2.1
WWC3	55841	WWC family member 3	2 out of 7	147.657																					64.1849	0.0055	fold change	-2.36	83.4725	7.3e-05	fold change	-2.74
CDC20B	166979	cell division cycle 20 homolog B (S. cerevisiae)	2 out of 7	147.65									78.8345	0.0048	fold change	-1.33	68.8155	0.0087	fold change	1.41
1558759_s_at	NA		2 out of 7	147.645					79.7041	0.0078	fold change	-2.48	67.9412	0.0003	fold change	-1.28
CCRL2	9034	chemokine (C-C motif) receptor-like 2	2 out of 7	147.645																					68.0272	0.0138	fold change	-2.45	79.6178	0.0002	fold change	-2.54
AW903934	NA		2 out of 7	147.549									78.8345	0.0051	fold change	-1.33					68.7144	0.0106	fold change	-1.21
AW954199	NA		2 out of 7	147.549									78.8345	0.0015	fold change	-1.33					68.7144	0.0002	fold change	-1.21
CDC45	8318	cell division cycle 45 homolog (S. cerevisiae)	2 out of 7	147.42					68.5852	0.0033	fold change	2.1	78.8345	5.3e-07	fold change	1.33
AI692523	NA		2 out of 7	147.367	62.5477	0.003	fold change	-2.043	84.8191	0.0201	fold change	-2.76
C4orf32	132720	chromosome 4 open reading frame 32	2 out of 7	147.363					92.6149	0.0012	fold change	-3.46	54.7477	0.0335	fold change	-1.23
AU159446	NA		2 out of 7	147.114					66.1498	0.0274	fold change	-2.04	80.9638	0.0002	fold change	-1.34
BF801735	NA		2 out of 7	147.071									75.171	0.0001	fold change	-1.31					71.9	0.0022	fold change	-1.22
Hs.682510	NA		2 out of 7	147.053					49.0461	0.0036	fold change	-1.68	98.0065	2.6e-07	fold change	-1.59
CTSL2	1515	cathepsin L2	2 out of 7	146.861					89.7747	0.0356	fold change	3.14	57.0867	0.0005	fold change	1.24
LITAF	9516	lipopolysaccharide-induced TNF factor	2 out of 7	146.742																					73.8552	0.0155	fold change	-2.66	72.8863	0.0003	fold change	-2.29
CCL14	6358	chemokine (C-C motif) ligand 14	2 out of 7	146.645					63.7479	0.0255	fold change	-1.99									82.8967	0.0001	fold change	-1.27
CSGALNACT2	55454	chondroitin sulfate N-acetylgalactosaminyltransferase 2	2 out of 7	146.577																					71.8391	0.0433	fold change	2.59	74.7384	0.0185	fold change	2.34
Hs.671647	NA		2 out of 7	146.464									80.9638	0.0024	fold change	-1.34					65.4999	0.0073	fold change	-1.2
AI627803	NA		2 out of 7	146.404					89.3176	0.007	fold change	-3.11	57.0867	0.0451	fold change	-1.24
KAL1	3730	Kallmann syndrome 1 sequence	2 out of 7	146.265	89.2522	0.0006	fold change	-3.19069																	57.0125	0.0231	fold change	-2.19
AA045174	NA		2 out of 7	146.256					61.7619	0.0113	fold change	-1.94									84.4937	0.0002	fold change	-1.28
MAP3K8	1326	mitogen-activated protein kinase kinase kinase 8	2 out of 7	146.25									64.8921	0.0021	fold change	-1.27					81.3577	0.0007	fold change	-1.26
KCNS3	3790	potassium voltage-gated channel, delayed-rectifier, subfamily S, member 3	2 out of 7	146.244	93.3899	0.0143	fold change	3.82287																					52.8541	0.0024	fold change	1.82
PGAP3	93210	post-GPI attachment to proteins 3	2 out of 7	145.606	56.3539	0.0269	fold change	-1.85056									89.2522	0.0058	fold change	1.76
CCDC125	202243	coiled-coil domain containing 125	2 out of 7	145.602					59.896	0.0139	fold change	-1.9					85.706	0.0019	fold change	1.66
CHEK1	1111	checkpoint kinase 1	2 out of 7	145.19					77.2487	0.0304	fold change	2.36	67.9412	0.0002	fold change	1.28
KRTCAP3	200634	keratinocyte associated protein 3	2 out of 7	145.178					54.9432	0.01	fold change	1.79					90.2348	0.0092	fold change	-1.8
OVOS2	144203	ovostatin 2	2 out of 7	145.103	61.9487	0.0322	fold change	2.02702									83.1546	0.0327	fold change	-1.6
AI821602	NA		2 out of 7	144.971									73.0706	0.0041	fold change	-1.3					71.9	0.0062	fold change	-1.22
CXCL2	2920	chemokine (C-X-C motif) ligand 2	2 out of 7	144.917									54.7477	0.0498	fold change	-1.23	90.1697	0.0029	fold change	-1.79
ADAM10	102	ADAM metallopeptidase domain 10	2 out of 7	144.914																					84.7458	0.0017	fold change	-3.15	60.1685	0.0156	fold change	-1.97
ACACB	32	acetyl-CoA carboxylase beta	2 out of 7	144.883					72.9831	0.0041	fold change	-2.22									71.9	0.0065	fold change	-1.22
PSG2	5670	pregnancy specific beta-1-glycoprotein 2	2 out of 7	144.762	96.3911	0.0411	fold change	-5.04721									48.3704	0.0112	fold change	1.27
AI673025	NA		2 out of 7	144.677	74.8044	0.0448	fold change	2.40862									69.8724	0.0101	fold change	-1.42
PION	54103	pigeon homolog (Drosophila)	2 out of 7	144.571									89.3831	5.4e-07	fold change	-1.4													55.1876	0.0182	fold change	1.87
QPCT	25797	glutaminyl-peptide cyclotransferase	2 out of 7	144.42																					66.0502	0.0423	fold change	2.41	78.3699	0.0045	fold change	2.49
GPSM2	29899	G-protein signaling modulator 2	2 out of 7	144.351	55.7407	0.0232	fold change	1.83324	88.6101	0.0084	fold change	3.05
CD59	966	CD59 molecule, complement regulatory protein	2 out of 7	144.345													87.9121	0.0159	fold change	-1.72									56.4334	0.0004	fold change	1.89
214016_s_at	NA		2 out of 7	144.339									82.7623	6.8e-05	fold change	-1.35													61.5764	0.0116	fold change	2
OMD	4958	osteomodulin	2 out of 7	143.93					79.0376	0.0286	fold change	-2.44	64.8921	0.0117	fold change	-1.27
SVIP	258010	small VCP/p97-interacting protein	2 out of 7	143.888	63.1912	0.0174	fold change	2.06368	80.6972	0.0402	fold change	-2.53
EBF1	1879	early B-cell factor 1	2 out of 7	143.753					69.3597	0.0267	fold change	-2.12									74.3937	0.0028	fold change	-1.23
AI452469	NA		2 out of 7	143.515					58.6386	0.0406	fold change	-1.87	84.8767	5.4e-06	fold change	-1.36
TRIM2	23321	tripartite motif containing 2	2 out of 7	143.502	66.5433	0.0302	fold change	2.15925									76.9586	0.0218	fold change	-1.5
COL9A3	1299	collagen, type IX, alpha 3	2 out of 7	143.467									45.3042	0.0292	fold change	1.2	98.1624	0.0008	fold change	-2.51
BE671639	NA		2 out of 7	143.386					64.5511	0.011	fold change	-2.01	78.8345	0.0001	fold change	-1.33
RBP4	5950	retinol binding protein 4, plasma	2 out of 7	143.367					52.6377	0.0189	fold change	-1.75									90.7293	0.009	fold change	-1.32
COL4A2	1284	collagen, type IV, alpha 2	2 out of 7	143.087																					82.9187	0.005	fold change	-3.09	60.1685	0.0074	fold change	-1.97
BTG3	10950	BTG family, member 3	2 out of 7	143.042					83.4362	0.0187	fold change	2.68					59.6054	0.011	fold change	-1.34
TAP1	6890	transporter 1, ATP-binding cassette, sub-family B (MDR/TAP)	2 out of 7	142.969																					78.3699	0.0003	fold change	-2.88	64.5995	0.0002	fold change	-2.08
ANXA4	307	annexin A4	2 out of 7	142.898																					74.4048	0.0359	fold change	-2.67	68.4932	0.0024	fold change	-2.18
BF195340	NA		2 out of 7	142.792					74.8503	0.0179	fold change	-2.27	67.9412	0.0009	fold change	-1.28
Hs.670059	NA		2 out of 7	142.582					63.7479	0.0025	fold change	-1.99	78.8345	7.7e-05	fold change	-1.33
COLEC12	81035	collectin sub-family member 12	2 out of 7	142.507	98.9531	0.0043	fold change	-9.39882									43.5544	0.0393	fold change	-1.24
UBXN10	127733	UBX domain protein 10	2 out of 7	142.385					77.4929	1.5e-06	fold change	-2.37	64.8921	0.0001	fold change	-1.27
AK022067	NA		2 out of 7	142.369					67.198	0.0406	fold change	-2.07	75.171	0.0081	fold change	-1.31
CDA	978	cytidine deaminase	2 out of 7	142.337																					90.0901	0.002	fold change	-3.8	52.2466	0.012	fold change	-1.81
AI494113	NA		2 out of 7	142.335									67.9412	0.0035	fold change	-1.28					74.3937	0.0007	fold change	-1.23
MKX	283078	mohawk homeobox	2 out of 7	142.14					55.8928	0.0005	fold change	-1.81	86.247	0.0025	fold change	-1.37
239432_at	NA		2 out of 7	142.136									64.8921	3.9e-05	fold change	-1.27					77.2439	8e-06	fold change	-1.24
NANOS1	340719	nanos homolog 1 (Drosophila)	2 out of 7	142.044	77.1522	0.0098	fold change	-2.50989					64.8921	0.0259	fold change	1.27
DSEL	92126	dermatan sulfate epimerase-like	2 out of 7	141.945	80.6452	0.0073	fold change	-2.64527	61.3001	0.0086	fold change	-1.93
CBS	875	cystathionine-beta-synthase	2 out of 7	141.812									51.6422	0.0342	fold change	1.22	90.1697	0.0036	fold change	-1.79
ANGPTL4	51129	angiopoietin-like 4	2 out of 7	141.74	70.3116	0.0059	fold change	-2.27025																					71.4286	0.0048	fold change	2.25
LRRFIP1	9208	leucine rich repeat (in FLII) interacting protein 1	2 out of 7	141.707																	68.7144	0.0003	fold change	-1.21	72.9927	0.0067	fold change	2.63
236725_at	NA		2 out of 7	141.512	79.3437	0.011	fold change	-2.5862					62.1682	0.0002	fold change	-1.26
1555982_at	NA		2 out of 7	141.463					69.6738	0.0106	fold change	-2.13					71.7896	0.0312	fold change	1.44
XK	7504	X-linked Kx blood group (McLeod syndrome)	2 out of 7	141.354	78.3822	0.0242	fold change	2.54681																					62.9723	0.0121	fold change	2.03
AA766296	NA		2 out of 7	141.272					60.3078	0.0478	fold change	-1.91	80.9638	5.2e-05	fold change	-1.34
HRASLS	57110	HRAS-like suppressor	2 out of 7	140.894					89.2522	0.035	fold change	3.1	51.6422	0.0413	fold change	1.22
ZNF814	730051	zinc finger protein 814	2 out of 7	140.875					71.0026	0.0137	fold change	-2.16					69.8724	0.0119	fold change	1.42
IQGAP3	128239	IQ motif containing GTPase activating protein 3	2 out of 7	140.712					67.6416	0.0342	fold change	2.08	73.0706	0.0004	fold change	1.3
243874_at	NA		2 out of 7	140.59									59.2326	0.0039	fold change	-1.25					81.3577	6e-05	fold change	-1.26
PAPD4	167153	PAP associated domain containing 4	2 out of 7	140.573					85.8251	0.0308	fold change	-2.82	54.7477	0.0148	fold change	-1.23
SLC22A18AS	5003	solute carrier family 22 (organic cation transporter), member 18 antisense	2 out of 7	140.357																					75.7576	0.0233	fold change	2.72	64.5995	0.0018	fold change	2.08
NBPF1	55672	neuroblastoma breakpoint family, member 1	2 out of 7	140.116					57.3533	0.0042	fold change	-1.84	82.7623	0.0001	fold change	-1.35
HOXB-AS1	100874362	HOXB cluster antisense RNA 1	2 out of 7	139.976					66.9057	0.0002	fold change	-2.06	73.0706	0.0006	fold change	-1.3
MT1F	4494	metallothionein 1F	2 out of 7	139.866																					82.9187	0.0038	fold change	3.09	56.9476	0.0008	fold change	1.9
BE222109	NA		2 out of 7	139.857					71.9155	0.0266	fold change	-2.19	67.9412	0.0016	fold change	-1.28
239597_at	NA		2 out of 7	139.841									67.9412	0.0285	fold change	-1.28					71.9	0.0002	fold change	-1.22
FAM54A	113115	family with sequence similarity 54, member A	2 out of 7	139.661					77.4929	0.0064	fold change	2.37	62.1682	0.001	fold change	1.26
BU680365	NA		2 out of 7	139.602					58.6386	0.0012	fold change	-1.87	80.9638	0.0002	fold change	-1.34
239965_at	NA		2 out of 7	139.309									70.5945	0.0007	fold change	-1.29					68.7144	0.0002	fold change	-1.21
NEK10	152110	NIMA (never in mitosis gene a)- related kinase 10	2 out of 7	139.222					51.6855	0.0025	fold change	-1.73	87.5365	4.5e-08	fold change	-1.38
ADM	133	adrenomedullin	2 out of 7	138.96													56.5873	0.0378	fold change	-1.32									82.3723	0.0094	fold change	2.66
FBXL17	64839	F-box and leucine-rich repeat protein 17	2 out of 7	138.824	86.6116	0.0028	fold change	2.99467	52.2128	0.0017	fold change	-1.74
1556277_a_at	NA		2 out of 7	138.576					70.6344	0.0038	fold change	-2.15	67.9412	0.0035	fold change	-1.28
N74444	NA		2 out of 7	138.386					61.7619	0.0366	fold change	-1.94	76.6237	3.2e-06	fold change	-1.32
MAGEB2	4113	melanoma antigen family B, 2	2 out of 7	138.251													43.5544	0.0298	fold change	1.24									94.697	0.021	fold change	3.89
KPNA2	3838	karyopherin alpha 2 (RAG cohort 1, importin alpha 1)	2 out of 7	138.236					55.3391	0.0261	fold change	1.8									82.8967	7e-05	fold change	1.27
PIEZO2	63895	piezo-type mechanosensitive ion channel component 2	2 out of 7	138.208									45.3042	0.0056	fold change	-1.2					92.904	0.0004	fold change	-1.34
SGK1	6446	serum/glucocorticoid regulated kinase 1	2 out of 7	138.182	72.6818	0.0322	fold change	-2.33873													65.4999	0.0024	fold change	-1.2
ALYREF	10189	Aly/REF export factor	2 out of 7	138.1					65.0297	0.0176	fold change	2.02	73.0706	0.0004	fold change	1.3
232280_at	NA		2 out of 7	137.66									64.8921	0.0005	fold change	-1.27	72.7675	0.0284	fold change	1.45
239638_at	NA		2 out of 7	137.598	99.0315	0.0004	fold change	-9.54052	38.5666	0.0018	fold change	-1.5
Hs.677926	NA		2 out of 7	137.301					69.3597	0.0069	fold change	-2.12	67.9412	0.0017	fold change	-1.28
ATP7B	540	ATPase, Cu++ transporting, beta polypeptide	2 out of 7	137.298					84.411	0.0111	fold change	-2.74					52.8865	0.0043	fold change	1.3
AA651631	NA		2 out of 7	137.287									54.7477	0.0048	fold change	-1.23	82.5396	0.0278	fold change	1.59
AMMECR1	9949	Alport syndrome, mental retardation, midface hypoplasia and elliptocytosis chromosomal region gene 1	2 out of 7	137.286	66.364	0.0085	fold change	-2.15471																	70.922	0.033	fold change	2.56
233198_at	NA		2 out of 7	137.084									78.8345	6e-05	fold change	-1.33	58.2499	0.0315	fold change	1.33
PSG6	5675	pregnancy specific beta-1-glycoprotein 6	2 out of 7	136.556	98.2415	0.0438	fold change	-7.16162																	38.3142	0.0025	fold change	-1.83
KLHDC1	122773	kelch domain containing 1	2 out of 7	136.425					65.8302	0.0288	fold change	-2.03	70.5945	8.2e-07	fold change	-1.29
PCDHB2	56133	protocadherin beta 2	2 out of 7	136.425					65.8302	0.031	fold change	2.03	70.5945	0.0024	fold change	1.29
AV711227	NA		2 out of 7	136.324	85.1122	0.0055	fold change	2.8567									51.2122	0.0148	fold change	1.29
PVRL2	5819	poliovirus receptor-related 2 (herpesvirus entry mediator B)	2 out of 7	136.204					71.0026	0.0342	fold change	-2.16					65.2018	0.0487	fold change	1.38
AK024881	NA		2 out of 7	136.188					57.3533	0.0414	fold change	-1.84	78.8345	0.0005	fold change	-1.33
1555993_at	NA		2 out of 7	136.116					44.8085	0.0162	fold change	-1.61	91.3075	1e-07	fold change	-1.42
VEGFA	7422	vascular endothelial growth factor A	2 out of 7	136.071	81.6633	0.0051	fold change	2.68715	54.4081	0.0382	fold change	1.78
GTSE1	51512	G-2 and S-phase expressed 1	2 out of 7	135.776	60.6046	0.0286	fold change	1.98818					75.171	0.0004	fold change	1.31
AW452656	NA		2 out of 7	135.657					56.8227	0.0104	fold change	-1.83	78.8345	0.0007	fold change	-1.33
AW510927	NA		2 out of 7	135.569					78.4818	0.0292	fold change	-2.4	57.0867	0.0154	fold change	-1.24
ABCC5	10057	ATP-binding cassette, sub-family C (CFTR/MRP), member 5	2 out of 7	135.499					77.2487	0.0438	fold change	-2.36					58.2499	0.0271	fold change	1.33
SERPINE1	5054	serpin peptidase inhibitor, clade E (nexin, plasminogen activator inhibitor type 1), member 1	2 out of 7	135.367																					63.9386	0.0438	fold change	-2.35	71.4286	0.0063	fold change	-2.25
BF028225	NA		2 out of 7	135.323					66.507	0.0398	fold change	-2.05					68.8155	0.0021	fold change	1.41
TAGLN2	8407	transgelin 2	2 out of 7	135.097					49.4805	0.0483	fold change	1.69													85.6164	0.0005	fold change	-3.22
ALOX5	240	arachidonate 5-lipoxygenase	2 out of 7	135.005	51.9481	0.049	fold change	1.70682																					83.0565	0.0047	fold change	-2.71
N67106	NA		2 out of 7	135.003					46.5216	0.0189	fold change	-1.64	88.4815	9.8e-05	fold change	-1.39
AA654772	NA		2 out of 7	134.963					70.0712	0.0453	fold change	-2.14	64.8921	0.002	fold change	-1.27
CPEB2	132864	cytoplasmic polyadenylation element binding protein 2	2 out of 7	134.833					86.3677	0.0193	fold change	-2.85	48.4656	0.0115	fold change	-1.21
FA2H	79152	fatty acid 2-hydroxylase	2 out of 7	134.713									48.4656	0.0139	fold change	1.21	86.247	0.0018	fold change	1.68
BLNK	29760	B-cell linker	2 out of 7	134.709					64.1141	0.0107	fold change	-2	70.5945	0.0005	fold change	-1.29
SPINK4	27290	serine peptidase inhibitor, Kazal type 4	2 out of 7	134.705																					80	0.0012	fold change	-2.95	54.7046	0.0077	fold change	-1.86
AA524609	NA		2 out of 7	134.604					59.4325	0.0417	fold change	-1.89	75.171	0.0069	fold change	-1.31
MKI67	4288	antigen identified by monoclonal antibody Ki-67	2 out of 7	134.448	51.6855	0.0382	fold change	1.69096					82.7623	3e-06	fold change	1.35
ST6GAL1	6480	ST6 beta-galactosamide alpha-2,6-sialyltranferase 1	2 out of 7	134.331																					75.9878	0.0038	fold change	2.73	58.3431	0.001	fold change	1.93
PSMB9	5698	proteasome (prosome, macropain) subunit, beta type, 9 (large multifunctional peptidase 2)	2 out of 7	134.196																					68.4932	0.0208	fold change	-2.46	65.703	0.0011	fold change	-2.11
ATP1B1	481	ATPase, Na+/K+ transporting, beta 1 polypeptide	2 out of 7	134.131	54.821	0.0491	fold change	-1.80237													79.3097	0.023	fold change	-1.25
Hs.666289	NA		2 out of 7	134.084					71.9155	0.0033	fold change	-2.19	62.1682	0.0061	fold change	-1.26
AW157450	NA		2 out of 7	134.068									62.1682	0.022	fold change	-1.26					71.9	1.1e-05	fold change	-1.22
LAGE3	8270	L antigen family, member 3	2 out of 7	134.068									62.1682	1.6e-05	fold change	1.26					71.9	0.0002	fold change	1.22
AI650382	NA		2 out of 7	134.068					61.3001	0.0337	fold change	1.93					72.7675	0.0191	fold change	-1.45
CEACAM5	1048	carcinoembryonic antigen-related cell adhesion molecule 5	2 out of 7	133.913													88.4173	0.0173	fold change	1.74					45.4959	0.0033	fold change	1.96
LOC100288911	100288911	uncharacterized LOC100288911	2 out of 7	133.809	79.0376	0.029	fold change	-2.57052									54.7717	0.0412	fold change	-1.31
OLFML2A	169611	olfactomedin-like 2A	2 out of 7	133.741																					55.371	0.0287	fold change	-2.16	78.3699	0.0009	fold change	-2.49
PDE5A	8654	phosphodiesterase 5A, cGMP-specific	2 out of 7	133.63					55.8928	0.0333	fold change	-1.81					77.7375	0.0099	fold change	1.51
SEC23A	10484	Sec23 homolog A (S. cerevisiae)	2 out of 7	133.471	87.9755	0.0008	fold change	3.069																	45.4959	0.0056	fold change	-1.96
PARP12	64761	poly (ADP-ribose) polymerase family, member 12	2 out of 7	133.357																					62.7353	0.0048	fold change	-2.32	70.6215	0.0001	fold change	-2.23
ZNF423	23090	zinc finger protein 423	2 out of 7	133.342					58.9484	0.031	fold change	-1.88									74.3937	0.0018	fold change	-1.23
LAMA4	3910	laminin, alpha 4	2 out of 7	133.239																					70.028	0.0154	fold change	2.51	63.2111	0.0024	fold change	2.04
RAB11FIP5	26056	RAB11 family interacting protein 5 (class I)	2 out of 7	133.221	78.0336	0.0075	fold change	2.53477																					55.1876	0.0021	fold change	-1.87
ATF3	467	activating transcription factor 3	2 out of 7	132.883													67.3827	0.0445	fold change	-1.4	65.4999	0.0402	fold change	-1.2
LOC100130097	100130097	kinesin-like protein family member 6-like	2 out of 7	132.716					82.8748	0.0004	fold change	-2.64					49.8415	0.0116	fold change	1.28
SOCS2	8835	suppressor of cytokine signaling 2	2 out of 7	132.597					83.0427	0.0149	fold change	-2.65													49.554	0.0117	fold change	2.04
HIST1H2AG	8969	histone cluster 1, H2ag	2 out of 7	132.481	61.8865	0.0364	fold change	-2.02066					70.5945	0.0159	fold change	1.29
AW244016	NA		2 out of 7	132.462					63.7479	0.0255	fold change	-1.99									68.7144	0.0008	fold change	-1.21
GAS6	2621	growth arrest-specific 6	2 out of 7	132.011																					53.0223	0.0108	fold change	-2.12	78.9889	5.7e-06	fold change	-2.53
CELSR2	1952	cadherin, EGF LAG seven-pass G-type receptor 2 (flamingo homolog, Drosophila)	2 out of 7	131.992									54.7477	0.0047	fold change	-1.23					77.2439	0.0046	fold change	-1.24
DAGLB	221955	diacylglycerol lipase, beta	2 out of 7	131.906	54.1682	0.0157	fold change	-1.78594									77.7375	0.0144	fold change	1.51
ERMP1	79956	endoplasmic reticulum metallopeptidase 1	2 out of 7	131.751	83.3806	0.0038	fold change	2.76395									48.3704	0.0186	fold change	1.27
CNTNAP2	26047	contactin associated protein-like 2	2 out of 7	131.65					66.1498	0.0032	fold change	-2.04									65.4999	0.0285	fold change	1.2
CCDC96	257236	coiled-coil domain containing 96	2 out of 7	131.574					46.5216	0.0077	fold change	-1.64					85.0528	0.0032	fold change	1.64
ITGA9	3680	integrin, alpha 9	2 out of 7	131.505													59.6054	0.0242	fold change	-1.34	71.9	0.0014	fold change	-1.22
AI143137	NA		2 out of 7	131.499					56.3279	0.0013	fold change	-1.82	75.171	0.0001	fold change	-1.31
AQP1	358	aquaporin 1 (Colton blood group)	2 out of 7	131.471					38.5666	0.024	fold change	-1.5									92.904	0.0001	fold change	-1.34
NXPE3	91775	neurexophilin and PC-esterase domain family, member 3	2 out of 7	131.464	77.0559	0.0141	fold change	2.50784	54.4081	0.0114	fold change	-1.78
FAM174A	345757	family with sequence similarity 174, member A	2 out of 7	131.368					78.4818	0.049	fold change	-2.4					52.8865	0.0168	fold change	1.3
MEX3A	92312	mex-3 homolog A (C. elegans)	2 out of 7	131.145					67.198	0.0027	fold change	2.07					63.9468	0.0465	fold change	-1.37
CTSS	1520	cathepsin S	2 out of 7	131.091	61.453	0.049	fold change	-2.01192																					69.6379	0.0033	fold change	-2.2
BTRC	8945	beta-transducin repeat containing E3 ubiquitin protein ligase	2 out of 7	130.951					82.4851	0.0003	fold change	-2.62	48.4656	0.0012	fold change	-1.21
SPOPL	339745	speckle-type POZ protein-like	2 out of 7	130.935	69.635	0.0007	fold change	2.25436	61.3001	0.0328	fold change	-1.93
AI149880	NA		2 out of 7	130.883									62.1682	0.0009	fold change	-1.26					68.7144	5.6e-05	fold change	-1.21
EDNRB	1910	endothelin receptor type B	2 out of 7	130.815	90.1031	0.0041	fold change	3.30447	40.7123	0.0078	fold change	-1.54
IL20RA	53832	interleukin 20 receptor, alpha	2 out of 7	130.708					75.9601	0.0336	fold change	-2.31	54.7477	0.0321	fold change	-1.23
CCDC176	80127	coiled-coil domain containing 176	2 out of 7	130.708					75.9601	0.0113	fold change	-2.31	54.7477	0.0022	fold change	-1.23
AU157438	NA		2 out of 7	130.476	85.1716	0.005	fold change	-2.85681					45.3042	0.0082	fold change	-1.2
LRRC17	10234	leucine rich repeat containing 17	2 out of 7	130.229					89.9717	0.0465	fold change	-3.16																	40.2576	0.0124	fold change	1.64
PLXNA2	5362	plexin A2	2 out of 7	130.226																					57.3394	0.0026	fold change	2.2	72.8863	4.5e-05	fold change	2.29
AI018235	NA		2 out of 7	130.222					68.0541	0.0224	fold change	-2.09	62.1682	0.0129	fold change	-1.26
GPATCH2	55105	G patch domain containing 2	2 out of 7	130.208	90.6355	0.0006	fold change	3.40051	39.5723	0.0203	fold change	-1.52
SLC30A9	10463	solute carrier family 30 (zinc transporter), member 9	2 out of 7	130.118	80.2761	0.0023	fold change	2.63291									49.8415	0.0059	fold change	1.28
239232_at	NA		2 out of 7	129.922					65.0297	0.0155	fold change	-2.02	64.8921	0.0039	fold change	-1.27
AU157881	NA		2 out of 7	129.85					75.0785	0.0193	fold change	-2.28					54.7717	0.0096	fold change	1.31
VANGL2	57216	vang-like 2 (van gogh, Drosophila)	2 out of 7	129.768					59.896	0.0281	fold change	1.9					69.8724	0.0334	fold change	-1.42
229163_at	NA		2 out of 7	129.749	53.7889	0.0218	fold change	1.7748									75.9601	0.0471	fold change	1.49
TSPAN6	7105	tetraspanin 6	2 out of 7	129.628	57.8389	0.0187	fold change	-1.90887									71.7896	0.0007	fold change	-1.44
AL536101	NA		2 out of 7	129.433	82.4851	0.0163	fold change	2.73117	46.9479	0.005	fold change	-1.65
1555817_s_at	NA		2 out of 7	129.277					48.3134	0.0001	fold change	-1.67	80.9638	3e-09	fold change	-1.34
MESDC2	23184	mesoderm development candidate 2	2 out of 7	129.237	91.5801	0.0006	fold change	3.51385									37.6568	0.0365	fold change	1.2
UBE2H	7328	ubiquitin-conjugating enzyme E2H	2 out of 7	129.227																					68.0272	0.0056	fold change	-2.45	61.1995	0.0164	fold change	-1.99
TMEM87B	84910	transmembrane protein 87B	2 out of 7	129.211	70.9612	0.0219	fold change	2.29108	58.2499	0.0102	fold change	-1.86
ZNF432	9668	zinc finger protein 432	2 out of 7	129.162	86.0659	0.0141	fold change	-2.93516	43.0964	0.0321	fold change	-1.58
AW296451	NA		2 out of 7	129.141									54.7477	0.0122	fold change	-1.23					74.3937	0.001	fold change	-1.23
LOC100272228	100272228	uncharacterized LOC100272228	2 out of 7	129.105									59.2326	6.2e-05	fold change	-1.25	69.8724	0.0092	fold change	1.42
HLA-F	3134	major histocompatibility complex, class I, F	2 out of 7	129.075																					71.736	0.004	fold change	-2.58	57.3394	0.0096	fold change	-1.91
PTPRN2	5799	protein tyrosine phosphatase, receptor type, N polypeptide 2	2 out of 7	129.059													98.4775	0.0018	fold change	2.57									30.581	0.0267	fold change	1.5
AL833174	NA		2 out of 7	129.042					50.2079	0.0243	fold change	-1.7	78.8345	0.0002	fold change	-1.33
AGAP1	116987	ArfGAP with GTPase domain, ankyrin repeat and PH domain 1	2 out of 7	129.001	66.8324	0.0055	fold change	2.16629					62.1682	0.0004	fold change	-1.26
TRA2A	29896	transformer 2 alpha homolog (Drosophila)	2 out of 7	128.886									51.6422	0.0075	fold change	-1.22					77.2439	2.8e-06	fold change	-1.24
AW974642	NA		2 out of 7	128.71					45.9474	0.0249	fold change	-1.63	82.7623	9e-05	fold change	-1.35
Hs.688381	NA		2 out of 7	128.703					42.456	0.0136	fold change	-1.57	86.247	0.0002	fold change	-1.37
BBIP1	92482	BBSome interacting protein 1	2 out of 7	128.637					80.1719	0.0011	fold change	-2.51	48.4656	0.003	fold change	-1.21
CCDC85A	114800	coiled-coil domain containing 85A	2 out of 7	128.526	95.1982	0.0065	fold change	-4.37723	33.3276	0.0029	fold change	-1.41
TRIM16	10626	tripartite motif containing 16	2 out of 7	128.424																					69.2521	0.008	fold change	-2.48	59.1716	0.0016	fold change	-1.94
CXCL9	4283	chemokine (C-X-C motif) ligand 9	2 out of 7	128.315																	92.904	0.0449	fold change	1.34	35.4108	0.005	fold change	1.78
AK025064	NA		2 out of 7	128.297					57.7027	0.0242	fold change	-1.85	70.5945	0.0003	fold change	-1.29
AL833742	NA		2 out of 7	128.249					60.3078	0.0019	fold change	-1.91	67.9412	0.0007	fold change	-1.28
MPZL1	9019	myelin protein zero-like 1	2 out of 7	128.234																					73.5294	0.0101	fold change	-2.65	54.7046	0.0001	fold change	-1.86
MBNL3	55796	muscleblind-like splicing regulator 3	2 out of 7	128.19	89.0583	0.0102	fold change	3.18639									39.1313	0.0394	fold change	-1.21
IGFBP1	3484	insulin-like growth factor binding protein 1	2 out of 7	128.019	75.7725	0.0085	fold change	2.45294																					52.2466	0.0227	fold change	1.81
LYPD6	130574	LY6/PLAUR domain containing 6	2 out of 7	127.998					65.8302	0.0024	fold change	-2.03	62.1682	0.008	fold change	-1.26
AI655806	NA		2 out of 7	127.998					65.8302	0.043	fold change	-2.03	62.1682	0.0064	fold change	-1.26
SERPINA6	866	serpin peptidase inhibitor, clade A (alpha-1 antiproteinase, antitrypsin), member 6	2 out of 7	127.998					65.8302	2.6e-15	fold change	-2.03	62.1682	0.0447	fold change	-1.26
AW271958	NA		2 out of 7	127.947									59.2326	0.0031	fold change	-1.25					68.7144	0.0014	fold change	-1.21
AU145323	NA		2 out of 7	127.947									59.2326	0.0104	fold change	-1.25					68.7144	0.0019	fold change	-1.21
GTPBP6	8225	GTP binding protein 6 (putative)	2 out of 7	127.811																					63.2111	0.0072	fold change	-2.33	64.5995	8.2e-06	fold change	-2.08
DHRS11	79154	dehydrogenase/reductase (SDR family) member 11	2 out of 7	127.81																					60.6061	0.0032	fold change	-2.27	67.2043	0.0119	fold change	-2.13
AK024927	NA		2 out of 7	127.721					70.6344	0.0181	fold change	2.15	57.0867	0.0142	fold change	1.24
RHOBTB3	22836	Rho-related BTB domain containing 3	2 out of 7	127.697																	81.3577	0.0061	fold change	1.26					46.3392	0.0315	fold change	-1.73
AI823453	NA		2 out of 7	127.668									62.1682	0.009	fold change	-1.26					65.4999	0.002	fold change	-1.2
NHSL1	57224	NHS-like 1	2 out of 7	127.662	91.5114	0.0084	fold change	3.5069	36.1504	0.018	fold change	1.46
BAG5	9529	BCL2-associated athanogene 5	2 out of 7	127.628	87.7871	0.0084	fold change	3.053																	39.8406	0.0212	fold change	1.86
PCBD1	5092	pterin-4 alpha-carbinolamine dehydratase/dimerization cofactor of hepatocyte nuclear factor 1 alpha	2 out of 7	127.478																					63.2111	0.0254	fold change	-2.33	64.2674	0.0009	fold change	-2.07
DGAT2	84649	diacylglycerol O-acyltransferase 2	2 out of 7	127.369					38.5666	0.0243	fold change	1.5					88.8021	0.0142	fold change	-1.75
221477_s_at	NA		2 out of 7	127.361													49.8415	0.0397	fold change	-1.28					77.5194	0.0186	fold change	-2.85
TWSG1	57045	twisted gastrulation homolog 1 (Drosophila)	2 out of 7	127.355																					70.922	3.1e-05	fold change	-2.56	56.4334	0.0005	fold change	-1.89
SEMA3G	56920	sema domain, immunoglobulin domain (Ig), short basic domain, secreted, (semaphorin) 3G	2 out of 7	127.353					58.6386	0.0025	fold change	-1.87									68.7144	0.002	fold change	-1.21
AI760356	NA		2 out of 7	127.085													49.8415	0.0331	fold change	-1.28	77.2439	0.0001	fold change	-1.24
ALG13	79868	asparagine-linked glycosylation 13 homolog (S. cerevisiae)	2 out of 7	126.911					45.9474	0.0491	fold change	-1.63	80.9638	2.1e-05	fold change	-1.34
1556007_s_at	NA		2 out of 7	126.89					58.9484	0.0163	fold change	-1.88	67.9412	0.0046	fold change	-1.28
AA644178	NA		2 out of 7	126.736	57.9206	0.0427	fold change	-1.91183	68.8155	0.0255	fold change	-2.11
CTGF	1490	connective tissue growth factor	2 out of 7	126.651																					74.4048	0.0014	fold change	2.67	52.2466	0.0162	fold change	1.81
TMEM67	91147	transmembrane protein 67	2 out of 7	126.474	66.8691	0.0084	fold change	-2.16751									59.6054	0.0459	fold change	1.34
RAP2C	57826	RAP2C, member of RAS oncogene family	2 out of 7	126.451													43.5544	0.0248	fold change	1.24	82.8967	0.0002	fold change	1.27
EI24	9538	etoposide induced 2.4 mRNA	2 out of 7	126.391	81.0701	0.0015	fold change	2.65681									45.3206	0.0092	fold change	-1.25
FCER1A	2205	Fc fragment of IgE, high affinity I, receptor for; alpha polypeptide	2 out of 7	126.191					58.2499	0.0432	fold change	-1.86	67.9412	0.0016	fold change	-1.28
FLJ39739	388685	uncharacterized FLJ39739	2 out of 7	125.801									57.0867	0.0239	fold change	-1.24					68.7144	0.0071	fold change	-1.21
RBM15	64783	RNA binding motif protein 15	2 out of 7	125.772					44.8085	0.0385	fold change	1.61	80.9638	0.0003	fold change	-1.34
BC037932	NA		2 out of 7	125.644					57.7027	0.0003	fold change	-1.85	67.9412	5.3e-05	fold change	-1.28
GLUL	2752	glutamate-ammonia ligase	2 out of 7	125.588																					82.3723	0.0239	fold change	-3.06	43.2152	0.0459	fold change	-1.69
FLJ33534	285150	uncharacterized LOC285150	2 out of 7	125.538					54.9432	9.4e-05	fold change	-1.79	70.5945	0.0034	fold change	-1.29
RAP1GAP2	23108	RAP1 GTPase activating protein 2	2 out of 7	125.436																					64.6831	0.0357	fold change	2.37	60.7533	0.0017	fold change	1.98
PLIN5	440503	perilipin 5	2 out of 7	125.356					46.5216	0.0053	fold change	-1.64	78.8345	1.1e-06	fold change	-1.33
UVSSA	57654	UV-stimulated scaffold protein A	2 out of 7	125.262					63.0939	0.0068	fold change	-1.97	62.1682	0.0009	fold change	-1.26
222357_at	NA		2 out of 7	125.141					68.0541	0.022	fold change	-2.09	57.0867	0.004	fold change	-1.24
IL1RAPL1	11141	interleukin 1 receptor accessory protein-like 1	2 out of 7	125.123																					47.4834	0.0031	fold change	-2	77.6398	0.002	fold change	-2.46
IL17RD	54756	interleukin 17 receptor D	2 out of 7	125.013									75.171	0.0013	fold change	-1.31	49.8415	0.0473	fold change	-1.28
GBP1	2633	guanylate binding protein 1, interferon-inducible	2 out of 7	124.953	50.5592	0.0417	fold change	-1.63098													74.3937	0.0454	fold change	1.23
NUDT4	11163	nudix (nucleoside diphosphate linked moiety X)-type motif 4	2 out of 7	124.87					79.5494	0.0288	fold change	-2.47					45.3206	0.0427	fold change	1.25
PLAC9	219348	placenta-specific 9	2 out of 7	124.831					41.9347	0.0009	fold change	-1.56									82.8967	4.5e-05	fold change	-1.27
CCDC50	152137	coiled-coil domain containing 50	2 out of 7	124.711	95.2708	0.0001	fold change	4.42165	29.4403	0.0494	fold change	-1.34
RALGAPA2	57186	Ral GTPase activating protein, alpha subunit 2 (catalytic)	2 out of 7	124.529									67.9412	0.0004	fold change	-1.28	56.5873	0.0032	fold change	1.32
RAB27B	5874	RAB27B, member RAS oncogene family	2 out of 7	124.41									51.6422	0.0302	fold change	-1.22	72.7675	0.0158	fold change	1.45
PRKAA1	5562	protein kinase, AMP-activated, alpha 1 catalytic subunit	2 out of 7	124.208					56.8227	0.039	fold change	1.83													67.3854	0.0126	fold change	-2.44
LOC100272216	100272216	uncharacterized LOC100272216	2 out of 7	124.208					47.5842	0.0262	fold change	-1.66	76.6237	0.0017	fold change	-1.32
ABLIM3	22885	actin binding LIM protein family, member 3	2 out of 7	124.19					78.8855	0.0038	fold change	-2.43	45.3042	0.0058	fold change	-1.2
FARP1	10160	FERM, RhoGEF (ARHGEF) and pleckstrin domain protein 1 (chondrocyte-derived)	2 out of 7	124.109					36.1504	0.0417	fold change	-1.46									87.9585	0.0003	fold change	-1.3
CASC5	57082	cancer susceptibility candidate 5	2 out of 7	124.107					69.3597	0.0348	fold change	2.12	54.7477	0.0027	fold change	1.23
C15orf23	90417	chromosome 15 open reading frame 23	2 out of 7	124.107					69.3597	0.0173	fold change	2.12	54.7477	3.2e-05	fold change	1.23
AA233885	NA		2 out of 7	123.983	84.411	0.0015	fold change	2.7978	39.5723	0.0187	fold change	-1.52
TRAK1	22906	trafficking protein, kinesin binding 1	2 out of 7	123.936					50.2079	0.0055	fold change	-1.7					73.7278	0.0172	fold change	1.46
IDS	3423	iduronate 2-sulfatase	2 out of 7	123.905																					76.1035	0.015	fold change	2.76	47.8011	0.0025	fold change	1.75
CLK4	57396	CDC-like kinase 4	2 out of 7	123.894					53.2992	0.0247	fold change	-1.76	70.5945	4.3e-05	fold change	-1.29
PTPN13	5783	protein tyrosine phosphatase, non-receptor type 13 (APO-1/CD95 (Fas)-associated phosphatase)	2 out of 7	123.834					55.8928	0.0456	fold change	-1.81	67.9412	0.0009	fold change	-1.28
OGFRL1	79627	opioid growth factor receptor-like 1	2 out of 7	123.783	62.4524	0.0293	fold change	-2.03926									61.3309	0.0081	fold change	-1.35
213895_at	NA		2 out of 7	123.763																					50.5561	0.0297	fold change	2.06	73.2064	0.0055	fold change	2.3
TSPAN12	23554	tetraspanin 12	2 out of 7	123.682	50.9149	0.0307	fold change	-1.65096									72.7675	0.024	fold change	1.45
DNAJC9	23234	DnaJ (Hsp40) homolog, subfamily C, member 9	2 out of 7	123.621	75.8196	0.0219	fold change	2.45379																					47.8011	0.0039	fold change	1.75
213593_s_at	NA		2 out of 7	123.542									51.6422	0.0167	fold change	-1.22					71.9	0.001	fold change	-1.22
CDC7	8317	cell division cycle 7 homolog (S. cerevisiae)	2 out of 7	123.481									70.5945	0.0007	fold change	1.29	52.8865	0.0193	fold change	-1.3
AI791832	NA		2 out of 7	123.388					78.0835	0.0017	fold change	-2.39	45.3042	0.0324	fold change	-1.2
FAM214A	56204	family with sequence similarity 214, member A	2 out of 7	123.379									57.0867	0.0033	fold change	-1.24	66.2919	0.011	fold change	1.39
PEG10	23089	paternally expressed 10	2 out of 7	123.125																	97.11	0.0189	fold change	1.46					26.0146	0.0477	fold change	1.43
AI521902	NA		2 out of 7	122.884					54.9432	0.0407	fold change	-1.79	67.9412	0.0004	fold change	-1.28
PRKACB	5567	protein kinase, cAMP-dependent, catalytic, beta	2 out of 7	122.868																					70.6215	0.02	fold change	-2.55	52.2466	0.001	fold change	-1.81
TNFRSF21	27242	tumor necrosis factor receptor superfamily, member 21	2 out of 7	122.828					77.2487	0.0054	fold change	2.36																	45.5789	0.0018	fold change	1.72
PTBP3	9991	polypyrimidine tract binding protein 3	2 out of 7	122.794	77.2977	0.0342	fold change	-2.51549																	45.4959	0.0074	fold change	-1.96
AW628059	NA		2 out of 7	122.565													45.3206	0.0372	fold change	-1.25	77.2439	8.2e-06	fold change	-1.24
ALDH1B1	219	aldehyde dehydrogenase 1 family, member B1	2 out of 7	122.54																					74.7384	0.0017	fold change	-2.69	47.8011	0.006	fold change	-1.75
CRIM1	51232	cysteine rich transmembrane BMP regulator 1 (chordin-like)	2 out of 7	122.467																	91.8864	2.6e-05	fold change	-1.33					30.581	0.0054	fold change	-1.5
PDGFD	80310	platelet derived growth factor D	2 out of 7	122.379					84.0647	0.0187	fold change	-2.7													38.3142	0.0402	fold change	1.83
LAMC2	3918	laminin, gamma 2	2 out of 7	122.348	50.6842	0.0481	fold change	1.63396	71.664	0.0397	fold change	2.18
AW003140	NA		2 out of 7	122.338					37.4616	0.0422	fold change	-1.48	84.8767	0.0003	fold change	-1.36
FAM64A	54478	family with sequence similarity 64, member A	2 out of 7	122.28					51.6855	0.0069	fold change	1.73	70.5945	2.4e-07	fold change	1.29
STBD1	8987	starch binding domain 1	2 out of 7	122.266																					76.6871	0.0006	fold change	-2.79	45.5789	0.023	fold change	-1.72
STOM	2040	stomatin	2 out of 7	122.259																					37.3692	0.0361	fold change	1.81	84.8896	0.0007	fold change	2.81
PAPLN	89932	papilin, proteoglycan-like sulfated glycoprotein	2 out of 7	122.064					59.896	0.0278	fold change	-1.9	62.1682	0.0077	fold change	-1.26
POLD4	57804	polymerase (DNA-directed), delta 4, accessory subunit	2 out of 7	121.978													80.1719	0.0008	fold change	1.54					41.806	0.0021	fold change	-1.9
AF339768	NA		2 out of 7	121.91	67.1619	0.0303	fold change	-2.17844					54.7477	0.0079	fold change	-1.23
COX7B	1349	cytochrome c oxidase subunit VIIb	2 out of 7	121.777	73.4635	0.0063	fold change	-2.35878	48.3134	0.0401	fold change	-1.67
CBLB	868	Cbl proto-oncogene, E3 ubiquitin protein ligase B	2 out of 7	121.757	84.5266	0.0495	fold change	-2.8038																					37.2301	0.0123	fold change	-1.59
AIF1L	83543	allograft inflammatory factor 1-like	2 out of 7	121.715					56.8227	0.0217	fold change	1.83	64.8921	0.0051	fold change	1.27
WDR19	57728	WD repeat domain 19	2 out of 7	121.622					62.3893	0.001	fold change	-1.95	59.2326	1.1e-05	fold change	-1.25
228097_at	NA		2 out of 7	121.472					68.5852	0.018	fold change	-2.1					52.8865	0.0146	fold change	1.3
239014_at	NA		2 out of 7	121.425					50.8306	0.0024	fold change	-1.71	70.5945	4.1e-06	fold change	-1.29
PGLYRP2	114770	peptidoglycan recognition protein 2	2 out of 7	121.24					53.2992	0.0003	fold change	-1.76	67.9412	0.0015	fold change	-1.28
FUCA1	2517	fucosidase, alpha-L- 1, tissue	2 out of 7	121.047	57.5142	0.0322	fold change	-1.89587																	63.5324	0.0247	fold change	-2.34
MINOS1P1	100462953	mitochondrial inner membrane organizing system 1 pseudogene 1	2 out of 7	121.002					69.3597	0.0024	fold change	-2.12	51.6422	0.0068	fold change	-1.22
AI741292	NA		2 out of 7	120.995					61.7619	0.0216	fold change	-1.94	59.2326	0.0009	fold change	-1.25
HIST2H2BE	8349	histone cluster 2, H2be	2 out of 7	120.993	97.0007	0.0029	fold change	-5.36938																	23.9923	0.0418	fold change	1.59
ZFP36L2	678	zinc finger protein 36, C3H type-like 2	2 out of 7	120.968																	71.9	0.0072	fold change	-1.22					49.0677	0.0068	fold change	-1.77
IFI30	10437	interferon, gamma-inducible protein 30	2 out of 7	120.958	65.0297	0.0041	fold change	-2.11566																					55.9284	0.0002	fold change	-1.88
ZNF148	7707	zinc finger protein 148	2 out of 7	120.898	59.5479	0.0205	fold change	1.96116																	61.3497	0.0093	fold change	-2.28
GSPT1	2935	G1 to S phase transition 1	2 out of 7	120.886	51.2122	0.0242	fold change	1.66746	69.6738	0.0247	fold change	-2.13
GATSL3	652968	GATS protein-like 3	2 out of 7	120.88	72.51	0.0025	fold change	-2.33318									48.3704	0.0019	fold change	1.27
P4HTM	54681	prolyl 4-hydroxylase, transmembrane (endoplasmic reticulum)	2 out of 7	120.803					77.2487	0.0082	fold change	-2.36					43.5544	0.033	fold change	1.24
KRT86	3892	keratin 86	2 out of 7	120.79																	81.3577	0.0192	fold change	1.26					39.4322	0.0332	fold change	1.63
MAPT-AS1	100128977	MAPT antisense RNA 1	2 out of 7	120.579					52.6377	0.0463	fold change	-1.75	67.9412	0.0071	fold change	-1.28
BLM	641	Bloom syndrome, RecQ helicase-like	2 out of 7	120.578					65.8302	0.0012	fold change	2.03	54.7477	0.0001	fold change	1.23
C4orf34	201895	chromosome 4 open reading frame 34	2 out of 7	120.52									45.3042	2.3e-05	fold change	-1.2	75.2162	0.0002	fold change	1.48
AU147218	NA		2 out of 7	120.475					45.3042	0.0412	fold change	-1.62	75.171	3.3e-05	fold change	-1.31
BF111884	NA		2 out of 7	120.475					45.3042	0.0216	fold change	-1.62	75.171	0.0002	fold change	-1.31
POLI	11201	polymerase (DNA directed) iota	2 out of 7	120.458					68.8155	0.0214	fold change	-2.11	51.6422	0.0004	fold change	-1.22
NFE2L3	9603	nuclear factor (erythroid-derived 2)-like 3	2 out of 7	120.417	67.5302	0.0178	fold change	2.18985									52.8865	0.0383	fold change	-1.3
EIF4EBP1	1978	eukaryotic translation initiation factor 4E binding protein 1	2 out of 7	120.366									48.4656	0.0025	fold change	1.21					71.9	0.0022	fold change	1.22
AI674685	NA		2 out of 7	120.357									51.6422	0.0006	fold change	-1.22					68.7144	0.0004	fold change	-1.21
SETBP1	26040	SET binding protein 1	2 out of 7	120.248									54.7477	0.0064	fold change	-1.23					65.4999	0.0118	fold change	-1.2
SYNE1	23345	spectrin repeat containing, nuclear envelope 1	2 out of 7	120.177	92.8247	0.0485	fold change	-3.6885																	27.3523	0.0379	fold change	1.65
238756_at	NA		2 out of 7	120.155					74.8503	0.0493	fold change	2.27	45.3042	0.0123	fold change	1.2
GCNT1	2650	glucosaminyl (N-acetyl) transferase 1, core 2	2 out of 7	119.927													51.2122	0.0225	fold change	-1.29	68.7144	0.0001	fold change	1.21
BC041482	NA		2 out of 7	119.911	76.8144	0.0455	fold change	-2.49873	43.0964	0.0007	fold change	-1.58
AI686664	NA		2 out of 7	119.72					43.0964	0.005	fold change	-1.58	76.6237	1.1e-07	fold change	-1.32
NUDT12	83594	nudix (nucleoside diphosphate linked moiety X)-type motif 12	2 out of 7	119.696					68.0541	0.0196	fold change	-2.09	51.6422	0.0161	fold change	-1.22
210524_x_at	NA		2 out of 7	119.64																					86.5052	0.0005	fold change	3.27	33.1345	8e-05	fold change	1.53
BCAS1	8537	breast carcinoma amplified sequence 1	2 out of 7	119.623					43.6628	0.0012	fold change	-1.59					75.9601	0.014	fold change	1.49
DBN1	1627	drebrin 1	2 out of 7	119.546																					59.7372	0.0383	fold change	2.25	59.8086	0.0095	fold change	1.96
AF086534	NA		2 out of 7	119.54					60.3078	0.0232	fold change	-1.91	59.2326	0.0013	fold change	-1.25
AV739182	NA		2 out of 7	119.521					57.3533	0.0277	fold change	-1.84	62.1682	0.0027	fold change	-1.26
PDK4	5166	pyruvate dehydrogenase kinase, isozyme 4	2 out of 7	119.518					25.9257	0.0032	fold change	-1.27									93.5926	0.0052	fold change	-1.35
TNXA	7146	tenascin XA (pseudogene)	2 out of 7	119.483																	84.4937	0.0003	fold change	-1.28					34.9895	0.0297	fold change	1.56
Hs.631970	NA		2 out of 7	119.476					62.3893	0.0065	fold change	-1.95	57.0867	0.002	fold change	-1.24
218094_s_at	NA		2 out of 7	119.329	59.896	0.014	fold change	1.9693	59.4325	0.0025	fold change	-1.89
TFPI	7035	tissue factor pathway inhibitor (lipoprotein-associated coagulation inhibitor)	2 out of 7	119.28					71.2494	0.0396	fold change	-2.17													48.0307	0.0227	fold change	-2.01
LPHN2	23266	latrophilin 2	2 out of 7	119.251	80.1192	0.0033	fold change	-2.62299									39.1313	0.0307	fold change	-1.21
TBC1D4	9882	TBC1 domain family, member 4	2 out of 7	119.236																					53.5332	0.0036	fold change	-2.13	65.703	0.0002	fold change	-2.11
RRAGD	58528	Ras-related GTP binding D	2 out of 7	119.022					63.0939	0.009	fold change	1.97																	55.9284	0.0053	fold change	-1.88
DYX1C1	161582	dyslexia susceptibility 1 candidate 1	2 out of 7	118.884	65.585	0.0166	fold change	-2.13038	53.2992	0.0171	fold change	-1.76
MND1	84057	meiotic nuclear divisions 1 homolog (S. cerevisiae)	2 out of 7	118.862					64.1141	0.0433	fold change	2	54.7477	0.0013	fold change	1.23
RMI2	116028	RMI2, RecQ mediated genome instability 2, homolog (S. cerevisiae)	2 out of 7	118.756									62.1682	0.0006	fold change	1.26	56.5873	0.0401	fold change	1.32
WASIR2	100132169	WASH and IL9R antisense RNA 2	2 out of 7	118.68					73.3762	0.0132	fold change	-2.23	45.3042	0.0408	fold change	-1.2
PRRG1	5638	proline rich Gla (G-carboxyglutamic acid) 1	2 out of 7	118.467	66.2208	0.0041	fold change	-2.15043																					52.2466	0.0017	fold change	-1.81
ARMC9	80210	armadillo repeat containing 9	2 out of 7	118.385																					65.5308	0.0023	fold change	-2.39	52.8541	0.0005	fold change	-1.82
POLA1	5422	polymerase (DNA directed), alpha 1, catalytic subunit	2 out of 7	118.305	87.7239	0.0209	fold change	3.05182																					30.581	0.004	fold change	-1.5
AK021495	NA		2 out of 7	118.282					55.8928	0.0193	fold change	-1.81					62.3893	0.0354	fold change	1.36
ATP6AP2	10159	ATPase, H+ transporting, lysosomal accessory protein 2	2 out of 7	118.274																					64.6831	0.0022	fold change	-2.37	53.5906	0.0002	fold change	-1.84
TBC1D8	11138	TBC1 domain family, member 8 (with GRAM domain)	2 out of 7	118.25																					54.2299	0.0119	fold change	2.14	64.0205	0.0001	fold change	2.06
CELF3	11189	CUGBP, Elav-like family member 3	2 out of 7	118.186													92.5446	0.0014	fold change	1.89					25.641	0.0038	fold change	-1.62
AU145365	NA		2 out of 7	118.149					50.2079	0.0235	fold change	-1.7	67.9412	7.1e-05	fold change	-1.28
MOCOS	55034	molybdenum cofactor sulfurase	2 out of 7	118.117																					34.0832	0.0314	fold change	-1.76	84.0336	0.0003	fold change	-2.79
CAPN1	823	calpain 1, (mu/I) large subunit	2 out of 7	118.101																					60.0962	0.0037	fold change	-2.26	58.0046	0.0001	fold change	-1.92
RNF141	50862	ring finger protein 141	2 out of 7	118.059					73.3762	0.0321	fold change	-2.23													44.6828	0.001	fold change	-1.95
PITPNC1	26207	phosphatidylinositol transfer protein, cytoplasmic 1	2 out of 7	118.058	63.3537	0.0178	fold change	2.0681																					54.7046	0.0037	fold change	1.86
ETV5	2119	ets variant 5	2 out of 7	118.017	75.6796	0.0013	fold change	2.45207																	42.337	0.0325	fold change	1.91
SRGN	5552	serglycin	2 out of 7	117.993																					67.3854	0.0479	fold change	2.44	50.6073	0.0349	fold change	1.79
AW665278	NA		2 out of 7	117.9	91.4445	0.0196	fold change	3.50679	26.4559	0.0072	fold change	-1.28
ATG16L1	55054	autophagy related 16-like 1 (S. cerevisiae)	2 out of 7	117.779									64.8921	0.0011	fold change	-1.27	52.8865	0.0033	fold change	1.3
242029_at	NA		2 out of 7	117.764	78.6324	0.0247	fold change	-2.55168									39.1313	0.0105	fold change	-1.21
EMP2	2013	epithelial membrane protein 2	2 out of 7	117.683	56.4831	0.0318	fold change	1.85935																					61.1995	3.6e-06	fold change	1.99
FAM169A	26049	family with sequence similarity 169, member A	2 out of 7	117.564	64.9266	0.005	fold change	-2.11316	52.6377	0.0159	fold change	-1.75
PDIA5	10954	protein disulfide isomerase family A, member 5	2 out of 7	117.56																					55.371	0.004	fold change	-2.16	62.1891	0.0004	fold change	-2.01
TMEM25	84866	transmembrane protein 25	2 out of 7	117.559					72.2543	0.0021	fold change	-2.2	45.3042	0.0016	fold change	-1.2
UBASH3B	84959	ubiquitin associated and SH3 domain containing B	2 out of 7	117.555	87.4738	0.0071	fold change	3.04537	30.0815	0.0334	fold change	1.35
DYNC2LI1	51626	dynein, cytoplasmic 2, light intermediate chain 1	2 out of 7	117.528	80.0666	0.0044	fold change	-2.62197	37.4616	0.0004	fold change	-1.48
AA569225	NA		2 out of 7	117.507					55.3391	0.0336	fold change	-1.8	62.1682	0.0085	fold change	-1.26
AI701943	NA		2 out of 7	117.472					65.8302	0.0136	fold change	-2.03	51.6422	0.0155	fold change	-1.22
LOC100170939	100170939	glucuronidase, beta pseudogene	2 out of 7	117.423					62.6755	0.0161	fold change	-1.96	54.7477	0.0177	fold change	-1.23
Hs.685995	NA		2 out of 7	117.401					38.5666	0.0475	fold change	-1.5	78.8345	7.5e-06	fold change	-1.33
LMBR1	64327	limb region 1 homolog (mouse)	2 out of 7	117.284	54.8944	0.0186	fold change	-1.80451									62.3893	0.0411	fold change	1.36
2014-03-08	220972	membrane-associated ring finger (C3HC4) 8, E3 ubiquitin protein ligase	2 out of 7	117.18									48.4656	0.0003	fold change	-1.21					68.7144	0.0008	fold change	-1.21
FERMT1	55612	fermitin family member 1	2 out of 7	117.127													89.7747	0.0369	fold change	-1.78					27.3523	0.0063	fold change	1.65
MCC	4163	mutated in colorectal cancers	2 out of 7	116.797					54.4081	0.0336	fold change	-1.78					62.3893	0.026	fold change	1.36
PPAPDC1A	196051	phosphatidic acid phosphatase type 2 domain containing 1A	2 out of 7	116.74	65.0982	0.0409	fold change	2.11724					51.6422	0.0248	fold change	1.22
UNC13A	23025	unc-13 homolog A (C. elegans)	2 out of 7	116.673					42.456	0.031	fold change	1.57					74.217	0.0323	fold change	1.47
ABCG1	9619	ATP-binding cassette, sub-family G (WHITE), member 1	2 out of 7	116.631													42.2372	0.022	fold change	1.23	74.3937	0.0038	fold change	1.23
TOB1	10140	transducer of ERBB2, 1	2 out of 7	116.628					41.412	0.0381	fold change	-1.55					75.2162	0.0472	fold change	1.48
FABP7	2173	fatty acid binding protein 7, brain	2 out of 7	116.595													99.5124	0.002	fold change	-3.38					17.0823	0.0179	fold change	1.45
PTPRF	5792	protein tyrosine phosphatase, receptor type, F	2 out of 7	116.387																					63.5324	0.0077	fold change	-2.34	52.8541	0.0003	fold change	-1.82
GDPD1	284161	glycerophosphodiester phosphodiesterase domain containing 1	2 out of 7	116.36	52.4131	0.0463	fold change	-1.72986									63.9468	0.0035	fold change	1.37
AI985021	NA		2 out of 7	116.296					37.4616	0.0255	fold change	-1.48	78.8345	0.0005	fold change	-1.33
KDM5B-AS1	100506696	KDM5B antisense RNA 1	2 out of 7	116.295	64.6529	0.0147	fold change	-2.10273					51.6422	0.0019	fold change	1.22
GLRB	2743	glycine receptor, beta	2 out of 7	116.193					64.5511	0.0173	fold change	-2.01	51.6422	0.0423	fold change	-1.22
AU147577	NA		2 out of 7	116.167					43.0964	1.3e-05	fold change	-1.58	73.0706	9.6e-07	fold change	-1.3
VEZT	55591	vezatin, adherens junctions transmembrane protein	2 out of 7	116.072					61.3001	0.024	fold change	-1.93					54.7717	0.023	fold change	1.31
AU147177	NA		2 out of 7	116.055					56.8227	0.0064	fold change	-1.83	59.2326	0.0072	fold change	-1.25
AI760944	NA		2 out of 7	116.055					56.8227	0.0466	fold change	-1.83	59.2326	0.0004	fold change	-1.25
RELB	5971	v-rel reticuloendotheliosis viral oncogene homolog B	2 out of 7	116.054																					61.3497	0.018	fold change	-2.28	54.7046	0.0001	fold change	-1.86
PTHLH	5744	parathyroid hormone-like hormone	2 out of 7	115.993					24.5484	0.0011	fold change	-1.24					91.4445	0.0251	fold change	-1.85
NM_025032	NA		2 out of 7	115.915									70.5945	0.0256	fold change	-1.29	45.3206	0.0453	fold change	1.25
ADAM28	10863	ADAM metallopeptidase domain 28	2 out of 7	115.9	98.3187	0.0101	fold change	-7.20501																	17.5809	0.0253	fold change	-1.46
SCARB2	950	scavenger receptor class B, member 2	2 out of 7	115.814					38.0532	0.011	fold change	-1.49													77.7605	0.042	fold change	-2.86
EIF5A	1984	eukaryotic translation initiation factor 5A	2 out of 7	115.781																					89.7666	0.003	fold change	3.79	26.0146	0.0223	fold change	1.43
ZNF268	10795	zinc finger protein 268	2 out of 7	115.683																					57.3394	0.0341	fold change	2.2	58.3431	0.0022	fold change	1.93
TUBB2A	7280	tubulin, beta 2A class IIa	2 out of 7	115.672	65.8302	0.0404	fold change	-2.13568									49.8415	0.011	fold change	-1.28
SNAP23	8773	synaptosomal-associated protein, 23kDa	2 out of 7	115.589									51.6422	0.0003	fold change	-1.22	63.9468	0.0099	fold change	1.37
LOC388692	388692	uncharacterized LOC388692	2 out of 7	115.589									51.6422	0.0066	fold change	-1.22	63.9468	0.0161	fold change	1.37
L23516	NA		2 out of 7	115.508																	94.9145	0.0082	fold change	1.38					20.5931	0.0062	fold change	-1.35
FAM24B	196792	family with sequence similarity 24, member B	2 out of 7	115.415	83.7774	0.0174	fold change	2.7762	31.6378	0.035	fold change	1.38
AW298590	NA		2 out of 7	115.403					44.8085	0.0025	fold change	-1.61	70.5945	6.3e-05	fold change	-1.29
RPA2	6118	replication protein A2, 32kDa	2 out of 7	115.365	79.6001	0.0041	fold change	2.60101																					35.7654	0.0001	fold change	1.57
SERPINA1	5265	serpin peptidase inhibitor, clade A (alpha-1 antiproteinase, antitrypsin), member 1	2 out of 7	115.294					23.1652	0.0112	fold change	-1.21	92.1285	0.0027	fold change	-1.43
NPR3	4883	natriuretic peptide receptor C/guanylate cyclase C (atrionatriuretic peptide receptor C)	2 out of 7	115.273													76.9586	0.0175	fold change	-1.5					38.3142	0.0235	fold change	1.83
PSMC3IP	29893	PSMC3 interacting protein	2 out of 7	115.219	55.7656	0.0368	fold change	1.83363																					59.453	0.005	fold change	1.95
CDKN3	1033	cyclin-dependent kinase inhibitor 3	2 out of 7	115.131									94.5376	5.3e-05	fold change	1.47													20.5931	0.0497	fold change	1.35
DNAL1	83544	dynein, axonemal, light chain 1	2 out of 7	115.095	73.6833	0.003	fold change	-2.36294	41.412	0.0103	fold change	-1.55
217518_at	NA		2 out of 7	115.056					60.3078	0.0046	fold change	-1.91	54.7477	0.0009	fold change	-1.23
AI654130	NA		2 out of 7	114.973					66.507	0.0016	fold change	-2.05	48.4656	0.0067	fold change	-1.21
DDR1	780	discoidin domain receptor tyrosine kinase 1	2 out of 7	114.913																					55.7414	0.0077	fold change	-2.17	59.1716	0.0009	fold change	-1.94
TLR3	7098	toll-like receptor 3	2 out of 7	114.811	51.0631	0.0279	fold change	-1.6594	63.7479	0.0035	fold change	-1.99
KCTD12	115207	potassium channel tetramerisation domain containing 12	2 out of 7	114.706					37.4616	0.0273	fold change	-1.48									77.2439	0.0062	fold change	-1.24
NME4	4833	NME/NM23 nucleoside diphosphate kinase 4	2 out of 7	114.693																					72.4638	0.0029	fold change	-2.6	42.2297	0.0012	fold change	-1.67
SOX6	55553	SRY (sex determining region Y)-box 6	2 out of 7	114.493					29.4403	0.0492	fold change	1.34					85.0528	0.0341	fold change	-1.64
ALDH2	217	aldehyde dehydrogenase 2 family (mitochondrial)	2 out of 7	114.432																					48.0307	0.0035	fold change	-2.01	66.4011	3e-05	fold change	-2.12
TM7SF2	7108	transmembrane 7 superfamily member 2	2 out of 7	114.387													96.3168	0.0037	fold change	2.24					18.0701	0.0225	fold change	-1.47
RNF14	9604	ring finger protein 14	2 out of 7	114.297																					73.3138	0.0002	fold change	-2.64	40.9836	0.0119	fold change	-1.65
215069_at	NA		2 out of 7	114.256	75.1247	0.0035	fold change	-2.42459									39.1313	0.0353	fold change	1.21
CCDC170	80129	coiled-coil domain containing 170	2 out of 7	114.031					62.3893	0.009	fold change	-1.95	51.6422	0.0065	fold change	-1.22
AL711520	NA		2 out of 7	114.031					62.3893	0.0186	fold change	-1.95	51.6422	0.0197	fold change	-1.22
KIF13B	23303	kinesin family member 13B	2 out of 7	114.019									45.3042	0.0072	fold change	-1.2					68.7144	0.0062	fold change	-1.21
PNKD	25953	paroxysmal nonkinesigenic dyskinesia	2 out of 7	113.87													48.3704	0.0241	fold change	1.27	65.4999	0.001	fold change	1.2
229659_s_at	NA		2 out of 7	113.854					51.6855	0.0209	fold change	-1.73	62.1682	0.0142	fold change	-1.26
TNS3	64759	tensin 3	2 out of 7	113.818																					63.2111	0.0201	fold change	-2.33	50.6073	0.0044	fold change	-1.79
HKDC1	80201	hexokinase domain containing 1	2 out of 7	113.804																					58.6166	0.006	fold change	-2.23	55.1876	0.0205	fold change	-1.87
AF086212	NA		2 out of 7	113.691					43.0964	0.0462	fold change	-1.58	70.5945	0.0004	fold change	-1.29
RPL39L	116832	ribosomal protein L39-like	2 out of 7	113.561	58.2221	0.0215	fold change	1.92157	55.3391	0.0372	fold change	1.8
GNB1	2782	guanine nucleotide binding protein (G protein), beta polypeptide 1	2 out of 7	113.463	92.2679	0.0006	fold change	3.59279																					21.1954	0.0168	fold change	1.36
NAGLU	4669	N-acetylglucosaminidase, alpha	2 out of 7	113.422																					65.0195	0.0015	fold change	-2.38	48.4027	0.0018	fold change	-1.76
ZNF587	84914	zinc finger protein 587	2 out of 7	113.354					72.6818	0.007	fold change	-2.21					40.6719	0.0352	fold change	1.22
PDLIM4	8572	PDZ and LIM domain 4	2 out of 7	113.331																	89.4422	2.9e-05	fold change	-1.31					23.8892	0.0179	fold change	1.4
230961_at	NA		2 out of 7	112.998					58.2499	0.0023	fold change	-1.86	54.7477	0.0044	fold change	-1.23
RPL10	6134	ribosomal protein L10	2 out of 7	112.82									54.7477	0.0066	fold change	-1.23									58.072	0.0028	fold change	2.22
MYBL2	4605	v-myb myeloblastosis viral oncogene homolog (avian)-like 2	2 out of 7	112.75					44.8085	0.0277	fold change	1.61	67.9412	4.8e-06	fold change	1.28
TRIM73	375593	tripartite motif containing 73	2 out of 7	112.532					53.2992	0.0436	fold change	-1.76	59.2326	0.0011	fold change	-1.25
DENND1A	57706	DENN/MADD domain containing 1A	2 out of 7	112.507					73.3762	0.0251	fold change	2.23					39.1313	0.0003	fold change	1.21
Hs.716898	NA		2 out of 7	112.45					57.7027	0.0004	fold change	-1.85	54.7477	0.0002	fold change	-1.23
PRKCDBP	112464	protein kinase C, delta binding protein	2 out of 7	112.446													75.2162	0.0001	fold change	-1.48									37.2301	0.0282	fold change	1.59
223578_x_at	NA		2 out of 7	112.186					44.2443	0.0161	fold change	-1.6	67.9412	0.0007	fold change	-1.28
NHLRC3	387921	NHL repeat containing 3	2 out of 7	112.186					44.2443	0.0072	fold change	-1.6	67.9412	9.7e-06	fold change	-1.28
IGFBP3	3486	insulin-like growth factor binding protein 3	2 out of 7	112.012	82.8748	0.032	fold change	-2.74324																	29.1375	0.0418	fold change	-1.68
ZNF264	9422	zinc finger protein 264	2 out of 7	111.995					81.0163	0.0344	fold change	-2.54													30.9789	0.0018	fold change	1.71
ATP1A4	480	ATPase, Na+/K+ transporting, alpha 4 polypeptide	2 out of 7	111.95					60.3078	7.7e-06	fold change	-1.91	51.6422	0.0166	fold change	-1.22
NEGR1	257194	neuronal growth regulator 1	2 out of 7	111.921					71.2494	0.0466	fold change	-2.17					40.6719	0.0451	fold change	-1.22
PCBP1-AS1	400960	PCBP1 antisense RNA 1	2 out of 7	111.84					46.9479	0.0252	fold change	-1.65	64.8921	0.0005	fold change	-1.27
MYLIP	29116	myosin regulatory light chain interacting protein	2 out of 7	111.828					66.507	0.0201	fold change	-2.05					45.3206	0.018	fold change	1.25
SMTN	6525	smoothelin	2 out of 7	111.74																					63.9386	0.0187	fold change	2.35	47.8011	0.0041	fold change	1.75
AP1S2	8905	adaptor-related protein complex 1, sigma 2 subunit	2 out of 7	111.663																					58.072	0.0006	fold change	-2.22	53.5906	0.0026	fold change	-1.84
NDUFB2	4708	NADH dehydrogenase (ubiquinone) 1 beta subcomplex, 2, 8kDa	2 out of 7	111.662																					51.4933	0.0019	fold change	-2.08	60.1685	4.2e-05	fold change	-1.97
FUS	2521	fused in sarcoma	2 out of 7	111.559					63.0939	0.0374	fold change	-1.97	48.4656	0.0121	fold change	-1.21
242509_at	NA		2 out of 7	111.559					63.0939	0.0047	fold change	-1.97	48.4656	0.005	fold change	-1.21
FLJ35934	400579	FLJ35934	2 out of 7	111.531					47.5842	0.0071	fold change	-1.66					63.9468	0.026	fold change	1.37
RPS6KA3	6197	ribosomal protein S6 kinase, 90kDa, polypeptide 3	2 out of 7	111.406																					48.8281	0.0012	fold change	-2.03	62.5782	2.7e-05	fold change	-2.02
MGC4294	79160	uncharacterized MGC4294	2 out of 7	111.335																					57.3394	0.0211	fold change	2.2	53.9957	0.0004	fold change	1.85
230403_at	NA		2 out of 7	111.335									54.7477	0.0002	fold change	-1.23	56.5873	0.0189	fold change	-1.32
Hs.686113	NA		2 out of 7	111.333					25.9257	0.0088	fold change	-1.27					85.4073	0.0231	fold change	1.65
LOC100996511	100996511	uncharacterized LOC100996511	2 out of 7	111.307					40.7123	0.0135	fold change	-1.54	70.5945	7.1e-05	fold change	-1.29
GALNT1	2589	UDP-N-acetyl-alpha-D-galactosamine:polypeptide N-acetylgalactosaminyltransferase 1 (GalNAc-T1)	2 out of 7	111.2																					50	0.0043	fold change	-2.05	61.1995	0.0014	fold change	-1.99
VASN	114990	vasorin	2 out of 7	111.174	77.2487	0.0265	fold change	-2.51349	33.9254	0.0196	fold change	1.42
ZNF467	168544	zinc finger protein 467	2 out of 7	111.097													73.7278	0.001	fold change	1.46					37.3692	0.0134	fold change	1.81
MARS	4141	methionyl-tRNA synthetase	2 out of 7	111.027																					53.0223	0.0028	fold change	2.12	58.0046	0.0006	fold change	1.92
GINS3	64785	GINS complex subunit 3 (Psf3 homolog)	2 out of 7	111.003	63.4188	0.0182	fold change	2.06959	47.5842	0.037	fold change	1.66
CCDC64	92558	coiled-coil domain containing 64	2 out of 7	110.889													88.4173	0.0025	fold change	1.74					22.4719	0.0102	fold change	1.56
AW276866	NA		2 out of 7	110.855					62.3893	0.0144	fold change	-1.95	48.4656	0.0285	fold change	-1.21
MGAM	8972	maltase-glucoamylase (alpha-glucosidase)	2 out of 7	110.808	84.3526	0.0488	fold change	-2.79679	26.4559	0.0049	fold change	-1.28
W60691	NA		2 out of 7	110.785	80.1719	0.0003	fold change	2.62741	30.6134	0.011	fold change	-1.36
HERC2P2	400322	hect domain and RLD 2 pseudogene 2	2 out of 7	110.743									80.9638	0.001	fold change	-1.34									29.7796	0.0342	fold change	1.69
ATP9B	374868	ATPase, class II, type 9B	2 out of 7	110.735																					25.2653	0.0113	fold change	-1.61	85.4701	0.0022	fold change	-2.85
HOXC6	3223	homeobox C6	2 out of 7	110.414																					77.2798	0.0066	fold change	2.82	33.1345	0.0002	fold change	1.53
GTF2IRD2	84163	GTF2I repeat domain containing 2	2 out of 7	110.386					41.412	0.0082	fold change	-1.55	57.0867	1.4e-05	fold change	-1.24
TBC1D9	23158	TBC1 domain family, member 9 (with GRAM domain)	2 out of 7	110.367					25.4903	0.042	fold change	1.26	84.8767	0.0061	fold change	-1.36
UPP1	7378	uridine phosphorylase 1	2 out of 7	110.236																					69.2521	0.0064	fold change	-2.48	40.9836	7.5e-05	fold change	-1.65
AW299775	NA		2 out of 7	110.178									67.9412	0.0049	fold change	-1.28	42.2372	0.03	fold change	-1.23
AA778674	NA		2 out of 7	110.144					23.1652	0.0135	fold change	1.21					86.9792	0.0032	fold change	1.7
MEF2A	4205	myocyte enhancer factor 2A	2 out of 7	110.132	51.8823	0.0329	fold change	1.70147	58.2499	0.042	fold change	1.86
LUC7L3	51747	LUC7-like 3 (S. cerevisiae)	2 out of 7	110.121					66.9057	0.0076	fold change	-2.06													43.2152	0.0136	fold change	1.92
ATRNL1	26033	attractin-like 1	2 out of 7	110.063					50.8306	0.0008	fold change	-1.71	59.2326	0.0106	fold change	-1.25
KCNK6	9424	potassium channel, subfamily K, member 6	2 out of 7	110.04					40.1671	0.0205	fold change	-1.53					69.8724	0.0029	fold change	1.42
RASL10A	10633	RAS-like, family 10, member A	2 out of 7	109.947													48.3704	0.0089	fold change	1.27									61.5764	0.0023	fold change	2
DLEU2	8847	deleted in lymphocytic leukemia 2 (non-protein coding)	2 out of 7	109.898	86.7333	0.0475	fold change	3.00297	23.1652	0.0279	fold change	-1.21
AI862062	NA		2 out of 7	109.876					41.9347	0.0097	fold change	-1.56	67.9412	0.0008	fold change	-1.28
OTUB2	78990	OTU domain, ubiquitin aldehyde binding 2	2 out of 7	109.771	79.1904	0.0188	fold change	2.58258																					30.581	0.0325	fold change	1.5
AI791138	NA		2 out of 7	109.766					61.3001	0.0353	fold change	-1.93	48.4656	0.0105	fold change	-1.21
HOXB7	3217	homeobox B7	2 out of 7	109.726									70.5945	0.0016	fold change	1.29	39.1313	0.0498	fold change	1.21
LOC399753	399753	uncharacterized LOC399753	2 out of 7	109.707					34.5356	0.0055	fold change	-1.43	75.171	1.4e-05	fold change	-1.31
W92005	NA		2 out of 7	109.612					51.3616	0.002	fold change	-1.72					58.2499	0.002	fold change	1.33
PRNP	5621	prion protein	2 out of 7	109.541																					42.337	0.0481	fold change	-1.91	67.2043	0.0005	fold change	-2.13
201065_s_at	NA		2 out of 7	109.462																					53.5332	0.0193	fold change	-2.13	55.9284	0.0009	fold change	-1.88
KRT16	3868	keratin 16	2 out of 7	109.424													96.091	0.0372	fold change	-2.23					13.3333	0.0453	fold change	-1.35
CCDC92	80212	coiled-coil domain containing 92	2 out of 7	109.292																					66.6667	0.004	fold change	-2.42	42.6257	0.0056	fold change	-1.68
KDM4C	23081	lysine (K)-specific demethylase 4C	2 out of 7	109.28					60.8147	0.0337	fold change	1.92	48.4656	0.0014	fold change	-1.21
WDR76	79968	WD repeat domain 76	2 out of 7	109.264	73.1133	0.0202	fold change	2.3493	36.1504	0.0434	fold change	1.46
SLC44A1	23446	solute carrier family 44, member 1	2 out of 7	109.199	56.5611	0.0286	fold change	1.86249	52.6377	0.037	fold change	-1.75
H78106	NA		2 out of 7	109.041	63.0939	0.0185	fold change	-2.0603	45.9474	0.0499	fold change	-1.63
CCND1	595	cyclin D1	2 out of 7	108.942													85.0528	0.0018	fold change	1.64									23.8892	0.0174	fold change	1.4
RGS2	5997	regulator of G-protein signaling 2, 24kDa	2 out of 7	108.617																					35.4108	0.0112	fold change	1.78	73.2064	4.7e-06	fold change	2.3
225028_at	NA		2 out of 7	108.565					57.3533	0.039	fold change	-1.84					51.2122	0.0492	fold change	1.29
F3	2152	coagulation factor III (thromboplastin, tissue factor)	2 out of 7	108.492	51.4049	0.0475	fold change	-1.67738					57.0867	0.0021	fold change	-1.24
LTBP2	4053	latent transforming growth factor beta binding protein 2	2 out of 7	108.437	65.3407	0.0097	fold change	2.12452	43.0964	0.0413	fold change	-1.58
UBA7	7318	ubiquitin-like modifier activating enzyme 7	2 out of 7	108.378	51.5554	0.0381	fold change	1.6829	56.8227	0.0081	fold change	-1.83
1556595_at	NA		2 out of 7	108.337					45.9474	0.0008	fold change	-1.63					62.3893	0.0231	fold change	1.36
DIRAS1	148252	DIRAS family, GTP-binding RAS-like 1	2 out of 7	108.279					46.9479	0.0041	fold change	1.65					61.3309	0.0191	fold change	-1.35
MAATS1	89876	MYCBP/AMY-1-associated, testis expressed 1	2 out of 7	108.261					31.6378	0.0072	fold change	-1.38	76.6237	3e-06	fold change	-1.32
THBD	7056	thrombomodulin	2 out of 7	108.245	79.9105	0.0329	fold change	-2.61389	28.3341	0.0388	fold change	-1.32
APOO	79135	apolipoprotein O	2 out of 7	108.23																					52.3013	0.0081	fold change	-2.1	55.9284	3.4e-05	fold change	-1.88
TBL1X	6907	transducin (beta)-like 1X-linked	2 out of 7	108.207																					41.806	0.0024	fold change	-1.9	66.4011	0.0002	fold change	-2.12
C2	717	complement component 2	2 out of 7	108.169																					59.1017	0.0007	fold change	-2.24	49.0677	0.0006	fold change	-1.77
RMST	196475	rhabdomyosarcoma 2 associated transcript (non-protein coding)	2 out of 7	108.108					40.1671	1.4e-05	fold change	-1.53	67.9412	2.9e-05	fold change	-1.28
KIAA1244	57221	KIAA1244	2 out of 7	108.08					25.9257	0.0235	fold change	-1.27					82.1544	0.0245	fold change	1.58
PLEKHG4B	153478	pleckstrin homology domain containing, family G (with RhoGef domain) member 4B	2 out of 7	108.071					53.2992	0.0035	fold change	1.76					54.7717	0.049	fold change	-1.31
ABCA9	10350	ATP-binding cassette, sub-family A (ABC1), member 9	2 out of 7	108.047					53.2992	0.002	fold change	-1.76	54.7477	0.0014	fold change	-1.23
MORF4L2	9643	mortality factor 4 like 2	2 out of 7	107.98					62.6755	0.0318	fold change	-1.96	45.3042	0.0092	fold change	-1.2
KRT6B	3854	keratin 6B	2 out of 7	107.919													83.1546	0.0278	fold change	-1.6					24.7647	0.0047	fold change	1.6
ORC1	4998	origin recognition complex, subunit 1	2 out of 7	107.824	53.4154	0.0487	fold change	1.76623	54.4081	0.0013	fold change	1.78
CBFA2T3	863	core-binding factor, runt domain, alpha subunit 2; translocated to, 3	2 out of 7	107.73					49.4805	0.0002	fold change	-1.69					58.2499	0.0007	fold change	1.33
PLAU	5328	plasminogen activator, urokinase	2 out of 7	107.693	65.2367	0.0375	fold change	2.12259	42.456	0.0449	fold change	1.57
TSPAN8	7103	tetraspanin 8	2 out of 7	107.688	92.3361	0.0286	fold change	-3.5932																	15.3516	0.0468	fold change	-1.41
DLG1	1739	discs, large homolog 1 (Drosophila)	2 out of 7	107.664									62.1682	0.0003	fold change	-1.26									45.4959	0.003	fold change	-1.96
RBBP7	5931	retinoblastoma binding protein 7	2 out of 7	107.655																					44.6828	0.0017	fold change	-1.95	62.9723	1.4e-05	fold change	-2.03
B4GALT1	2683	UDP-Gal:betaGlcNAc beta 1,4- galactosyltransferase, polypeptide 1	2 out of 7	107.603									59.2326	0.0015	fold change	-1.25	48.3704	0.0333	fold change	-1.27
MRPS33	51650	mitochondrial ribosomal protein S33	2 out of 7	107.587																					57.7367	0.0125	fold change	-2.21	49.8504	0.0004	fold change	-1.78
TUBA4A	7277	tubulin, alpha 4a	2 out of 7	107.586					75.4933	0.0212	fold change	2.29																	32.0924	0.0111	fold change	1.52
SLC16A1	6566	solute carrier family 16, member 1 (monocarboxylic acid transporter 1)	2 out of 7	107.52													95.7909	3.3e-06	fold change	-2.15					11.7288	0.014	fold change	1.29
WSB1	26118	WD repeat and SOCS box containing 1	2 out of 7	107.493									45.3042	0.0049	fold change	-1.2									62.1891	0.0156	fold change	2.3
NCOA7	135112	nuclear receptor coactivator 7	2 out of 7	107.409	52.6377	0.0427	fold change	-1.74068									54.7717	0.0212	fold change	-1.31
SLC26A3	1811	solute carrier family 26, member 3	2 out of 7	107.385					52.6377	7e-12	fold change	-1.75	54.7477	0.0151	fold change	-1.23
Hs.684739	NA		2 out of 7	107.382					38.5666	0.0421	fold change	-1.5					68.8155	0.0243	fold change	1.41
RND1	27289	Rho family GTPase 1	2 out of 7	107.35													87.35	0.017	fold change	1.71					20	0.0389	fold change	-1.51
SLC22A23	63027	solute carrier family 22, member 23	2 out of 7	107.347	58.9769	0.0249	fold change	-1.94369									48.3704	0.048	fold change	1.27
ZNF862	643641	zinc finger protein 862	2 out of 7	107.295					50.2079	0.0343	fold change	-1.7	57.0867	0.0001	fold change	-1.24
R89088	NA		2 out of 7	107.295					50.2079	0.0102	fold change	-1.7	57.0867	0.0054	fold change	-1.24
TBRG1	84897	transforming growth factor beta regulator 1	2 out of 7	107.28					32.1089	0.0175	fold change	-1.39	75.171	9.2e-05	fold change	-1.31
ANKS6	203286	ankyrin repeat and sterile alpha motif domain containing 6	2 out of 7	107.278					45.9474	0.0477	fold change	1.63					61.3309	0.0072	fold change	-1.35
AI733564	NA		2 out of 7	107.19					47.5842	0.0279	fold change	-1.66					59.6054	0.0174	fold change	-1.34
C1orf226	400793	chromosome 1 open reading frame 226	2 out of 7	107.104					58.6386	0.017	fold change	-1.87	48.4656	0.0333	fold change	-1.21
GAS5	60674	growth arrest-specific 5 (non-protein coding)	2 out of 7	107.073									67.9412	0.0075	fold change	-1.28	39.1313	0.0076	fold change	-1.21
LIMA1	51474	LIM domain and actin binding 1	2 out of 7	106.955					39.5723	0.0086	fold change	-1.52					67.3827	0.0151	fold change	1.4
CTBS	1486	chitobiase, di-N-acetyl-	2 out of 7	106.951																					54.7046	0.0027	fold change	-2.15	52.2466	0.0207	fold change	-1.81
AA442776	NA		2 out of 7	106.881	61.5764	0.0102	fold change	-2.01414	45.3042	0.039	fold change	-1.62
F7	2155	coagulation factor VII (serum prothrombin conversion accelerator)	2 out of 7	106.869					38.0532	0.0494	fold change	-1.49					68.8155	0.0118	fold change	1.41
W72315	NA		2 out of 7	106.817					47.5842	0.014	fold change	-1.66	59.2326	1.9e-05	fold change	-1.25
N51511	NA		2 out of 7	106.693					33.9254	0.0005	fold change	-1.42					72.7675	0.0423	fold change	1.45
AF085866	NA		2 out of 7	106.693					33.9254	0.0042	fold change	-1.42					72.7675	0.0269	fold change	1.45
SELM	140606	selenoprotein M	2 out of 7	106.571	49.9835	0.0413	fold change	-1.59001									56.5873	0.0132	fold change	-1.32
PLK2	10769	polo-like kinase 2	2 out of 7	106.564	66.7236	0.0029	fold change	-2.16377																	39.8406	0.0132	fold change	-1.86
AI308862	NA		2 out of 7	106.439	67.3827	0.0324	fold change	2.18562	39.0567	0.0353	fold change	-1.51
KIF13A	63971	kinesin family member 13A	2 out of 7	106.433					51.6855	0.0049	fold change	-1.73	54.7477	0.0007	fold change	-1.23
MT1H	4496	metallothionein 1H	2 out of 7	106.418																					58.6166	0.0002	fold change	2.23	47.8011	0.0002	fold change	1.75
2014-03-03	115123	membrane-associated ring finger (C3HC4) 3, E3 ubiquitin protein ligase	2 out of 7	106.37	61.6075	0.0168	fold change	-2.01425																					44.7628	0.0048	fold change	-1.71
AGPS	8540	alkylglycerone phosphate synthase	2 out of 7	106.242	87.5994	0.0008	fold change	3.04798																					18.6428	0.0201	fold change	-1.32
TNRC6C	57690	trinucleotide repeat containing 6C	2 out of 7	106.2	75.5869	0.0045	fold change	2.43783	30.6134	0.049	fold change	-1.36
PDE8B	8622	phosphodiesterase 8B	2 out of 7	106.179					74.8503	0.001	fold change	-2.27																	31.3283	0.0168	fold change	1.51
PVRL3	25945	poliovirus receptor-related 3	2 out of 7	106.151	82.9862	0.0026	fold change	-2.74596	23.1652	0.0027	fold change	-1.21
CASC1	55259	cancer susceptibility candidate 1	2 out of 7	106.133					49.0461	1.4e-06	fold change	-1.68	57.0867	3.6e-06	fold change	-1.24
SRPX	8406	sushi-repeat containing protein, X-linked	2 out of 7	106.124																					45.9559	0.0009	fold change	-1.97	60.1685	0.0005	fold change	-1.97
HSPG2	3339	heparan sulfate proteoglycan 2	2 out of 7	106.11	76.7672	0.0179	fold change	-2.49852																					29.3427	0.0403	fold change	-1.48
TRAF5	7188	TNF receptor-associated factor 5	2 out of 7	106.109					51.3616	0.0495	fold change	-1.72	54.7477	0.0008	fold change	-1.23
RUSC1-AS1	284618	RUSC1 antisense RNA 1	2 out of 7	106.109					51.3616	0.0126	fold change	-1.72	54.7477	0.0006	fold change	-1.23
IGL@	3535	immunoglobulin lambda locus	2 out of 7	106.081																	90.7293	0.0094	fold change	1.32	15.3516	0.0459	fold change	1.41
REPIN1	29803	replication initiator 1	2 out of 7	105.917													51.2122	0.0326	fold change	1.29									54.7046	0.0008	fold change	-1.86
1568620_at	NA		2 out of 7	105.881					41.9347	0.0004	fold change	-1.56					63.9468	0.0169	fold change	1.37
SLC30A5	64924	solute carrier family 30 (zinc transporter), member 5	2 out of 7	105.83													95.4198	0.002	fold change	2.11					10.4102	0.0197	fold change	-1.23
RGS3	5998	regulator of G-protein signaling 3	2 out of 7	105.793																					43.2152	0.0199	fold change	1.92	62.5782	0.0015	fold change	2.02
DOK7	285489	docking protein 7	2 out of 7	105.724					57.3533	0.008	fold change	-1.84					48.3704	0.04	fold change	1.27
MMP9	4318	matrix metallopeptidase 9 (gelatinase B, 92kDa gelatinase, 92kDa type IV collagenase)	2 out of 7	105.698																	94.2063	0.0086	fold change	1.37	11.4916	0.044	fold change	1.28
AA001615	NA		2 out of 7	105.564									64.8921	7.1e-05	fold change	-1.27	40.6719	0.0162	fold change	1.22
ATP6V1F	9296	ATPase, H+ transporting, lysosomal 14kDa, V1 subunit F	2 out of 7	105.519																					61.3497	0.0037	fold change	-2.28	44.1696	0.0004	fold change	-1.7
SLC39A4	55630	solute carrier family 39 (zinc transporter), member 4	2 out of 7	105.512																					54.2299	0.006	fold change	-2.14	51.2821	0.0002	fold change	-1.8
RNASEH2A	10535	ribonuclease H2, subunit A	2 out of 7	105.403					37.4616	0.0321	fold change	1.48	67.9412	2.7e-05	fold change	1.28
1557166_at	NA		2 out of 7	105.4					48.3134	3.5e-05	fold change	-1.67	57.0867	1.3e-05	fold change	-1.24
GCA	25801	grancalcin, EF-hand calcium binding protein	2 out of 7	105.344	75.2627	0.0035	fold change	2.42775	30.0815	0.0137	fold change	1.35
CCDC85B	11007	coiled-coil domain containing 85B	2 out of 7	105.261																					50.5561	0.0293	fold change	-2.06	54.7046	0.0009	fold change	-1.86
TADA2B	93624	transcriptional adaptor 2B	2 out of 7	105.217					59.896	0.0007	fold change	-1.9					45.3206	0.0374	fold change	1.25
TMEM109	79073	transmembrane protein 109	2 out of 7	105.209	83.2113	0.003	fold change	2.75637																	21.9974	0.0005	fold change	-1.55
UHMK1	127933	U2AF homology motif (UHM) kinase 1	2 out of 7	105.143	73.9941	0.0127	fold change	2.37407	31.1488	0.0254	fold change	-1.37
ABCB9	23457	ATP-binding cassette, sub-family B (MDR/TAP), member 9	2 out of 7	105.033					27.3932	0.0192	fold change	1.3																	77.6398	0.0026	fold change	2.46
SPIN3	169981	spindlin family, member 3	2 out of 7	104.941					53.2992	0.0112	fold change	-1.76	51.6422	0.0026	fold change	-1.22
PCDH17	27253	protocadherin 17	2 out of 7	104.835									48.4656	0.0005	fold change	1.21									56.3698	0.0068	fold change	2.18
VWA1	64856	von Willebrand factor A domain containing 1	2 out of 7	104.805																					74.7384	0.0093	fold change	-2.69	30.0661	0.012	fold change	-1.49
RAB11FIP3	9727	RAB11 family interacting protein 3 (class II)	2 out of 7	104.793					56.3279	0.0173	fold change	-1.82	48.4656	0.0144	fold change	-1.21
GMPS	8833	guanine monphosphate synthetase	2 out of 7	104.793					56.3279	0.0148	fold change	1.82	48.4656	3.5e-05	fold change	1.21
TIAM1	7074	T-cell lymphoma invasion and metastasis 1	2 out of 7	104.707																					70.2247	0.0017	fold change	2.52	34.4828	0.005	fold change	1.55
CRIP2	1397	cysteine-rich protein 2	2 out of 7	104.665													66.2919	0.024	fold change	1.39									38.373	0.0115	fold change	1.61
PRTG	283659	protogenin	2 out of 7	104.572					51.6855	0.0349	fold change	-1.73					52.8865	0.0291	fold change	1.3
226756_at	NA		2 out of 7	104.354	63.6821	0.0028	fold change	-2.08097									40.6719	0.0496	fold change	-1.22
239354_at	NA		2 out of 7	104.315					24.1434	0.0386	fold change	-1.23					80.1719	0.0022	fold change	1.54
HLA-DMB	3109	major histocompatibility complex, class II, DM beta	2 out of 7	104.14																					53.5332	0.0079	fold change	-2.13	50.6073	0.0055	fold change	-1.79
TMEM170B	100113407	transmembrane protein 170B	2 out of 7	104.112	76.7189	0.0057	fold change	2.48853	27.3932	0.0316	fold change	-1.3
AL833224	NA		2 out of 7	104.041					44.8085	0.0157	fold change	-1.61	59.2326	0.0023	fold change	-1.25
MCTP1	79772	multiple C2 domains, transmembrane 1	2 out of 7	104.034																					61.8047	0.0287	fold change	2.29	42.2297	0.0085	fold change	1.67
LOC645513	645513	uncharacterized LOC645513	2 out of 7	104.023									64.8921	0.0001	fold change	-1.27	39.1313	0.0313	fold change	1.21
CLIC4	25932	chloride intracellular channel 4	2 out of 7	103.961																					45.9559	0.0222	fold change	1.97	58.0046	0.0003	fold change	1.92
COL4A1	1282	collagen, type IV, alpha 1	2 out of 7	103.959																					48.0307	0.0071	fold change	-2.01	55.9284	0.0086	fold change	-1.88
LOC93622	93622	Morf4 family associated protein 1-like 1 pseudogene	2 out of 7	103.85					52.6377	0.0441	fold change	-1.75					51.2122	0.0061	fold change	1.29
BM992214	NA		2 out of 7	103.787					42.456	3e-06	fold change	-1.57					61.3309	0.0275	fold change	1.35
CHAF1B	8208	chromatin assembly factor 1, subunit B (p60)	2 out of 7	103.727	55.4139	0.0306	fold change	1.82179	48.3134	0.0395	fold change	1.67
RPIA	22934	ribose 5-phosphate isomerase A	2 out of 7	103.725	69.2425	0.0268	fold change	2.24163																					34.4828	0.0377	fold change	-1.55
BC007784	NA		2 out of 7	103.679	69.7535	0.0048	fold change	2.2588	33.9254	0.018	fold change	-1.42
TFAP2C	7022	transcription factor AP-2 gamma (activating enhancer binding protein 2 gamma)	2 out of 7	103.623																					40.6504	0.0127	fold change	1.88	62.9723	0.0002	fold change	2.03
Hs.672741	NA		2 out of 7	103.58					41.412	0.0498	fold change	-1.55	62.1682	2e-05	fold change	-1.26
PABPN1	8106	poly(A) binding protein, nuclear 1	2 out of 7	103.576									54.7477	0.0015	fold change	-1.23									48.8281	0.0218	fold change	2.03
RCAN1	1827	regulator of calcineurin 1	2 out of 7	103.575													65.2018	0.0233	fold change	-1.38									38.373	0.0088	fold change	-1.61
PHF10	55274	PHD finger protein 10	2 out of 7	103.555									57.0867	8.2e-06	fold change	-1.24									46.4684	0.0172	fold change	-1.98
241336_at	NA		2 out of 7	103.535					46.9479	0.0112	fold change	-1.65					56.5873	0.042	fold change	1.32
DSP	1832	desmoplakin	2 out of 7	103.355																	81.3577	0.014	fold change	-1.26	21.9974	0.0407	fold change	-1.55
AI436356	NA		2 out of 7	103.258					32.6635	0.0093	fold change	-1.4	70.5945	0.0048	fold change	-1.29
SLC9A3R1	9368	solute carrier family 9, subfamily A (NHE3, cation proton antiporter 3), member 3 regulator 1	2 out of 7	103.251													84.0647	0.0008	fold change	1.62									19.1865	0.0469	fold change	1.33
VPS13C	54832	vacuolar protein sorting 13 homolog C (S. cerevisiae)	2 out of 7	103.237									48.4656	0.0003	fold change	-1.21	54.7717	0.0466	fold change	1.31
RBFA	79863	ribosome binding factor A (putative)	2 out of 7	103.172																					55.371	0.0221	fold change	-2.16	47.8011	0.0005	fold change	-1.75
AKAP9	10142	A kinase (PRKA) anchor protein (yotiao) 9	2 out of 7	103.074									87.5365	0.003	fold change	-1.38													15.5376	0.0486	fold change	-1.26
SEPSECS	51091	Sep (O-phosphoserine) tRNA:Sec (selenocysteine) tRNA synthase	2 out of 7	102.987					59.4325	0.0014	fold change	-1.89					43.5544	0.0251	fold change	1.24
DLG3	1741	discs, large homolog 3 (Drosophila)	2 out of 7	102.973	87.8488	0.0113	fold change	3.05997																					15.124	0.046	fold change	1.25
AW291545	NA		2 out of 7	102.945					38.0532	0.0345	fold change	-1.49	64.8921	6.5e-05	fold change	-1.27
CFH	3075	complement factor H	2 out of 7	102.9	64.0804	0.0157	fold change	-2.08807																					38.8199	0.0136	fold change	1.62
TNFAIP2	7127	tumor necrosis factor, alpha-induced protein 2	2 out of 7	102.839																					40.6504	0.033	fold change	-1.88	62.1891	0.0027	fold change	-2.01
EIF2S1	1965	eukaryotic translation initiation factor 2, subunit 1 alpha, 35kDa	2 out of 7	102.676																					69.541	0.0003	fold change	2.49	33.1345	0.0001	fold change	1.53
ARTN	9048	artemin	2 out of 7	102.631													87.9121	0.0092	fold change	-1.72									14.7189	0.0478	fold change	-1.24
Hs.687395	NA		2 out of 7	102.477					34.5356	0.0201	fold change	-1.43	67.9412	2.3e-05	fold change	-1.28
BE674460	NA		2 out of 7	102.473					50.8306	0.0035	fold change	-1.71	51.6422	0.003	fold change	-1.22
AI955765	NA		2 out of 7	102.467					23.6328	0.0098	fold change	-1.22	78.8345	0.0006	fold change	-1.33
213359_at	NA		2 out of 7	102.458									84.8767	0.0002	fold change	-1.36									17.5809	0.0201	fold change	1.46
FBXL20	84961	F-box and leucine-rich repeat protein 20	2 out of 7	102.391					45.3042	0.0137	fold change	-1.62	57.0867	0.0101	fold change	1.24
RHOD	29984	ras homolog family member D	2 out of 7	102.342																					60.6061	0.0216	fold change	-2.27	41.7362	0.0257	fold change	-1.66
208133_at	NA		2 out of 7	102.286					24.5484	0.0353	fold change	1.24					77.7375	0.0211	fold change	1.51
BCL2L1	598	BCL2-like 1	2 out of 7	102.271													77.7375	0.0428	fold change	1.51									24.5339	0.0115	fold change	1.41
HNRNPA2B1	3181	heterogeneous nuclear ribonucleoprotein A2/B1	2 out of 7	102.117									88.4815	0.0004	fold change	-1.39									13.6351	0.0329	fold change	1.36
MSLN	10232	mesothelin	2 out of 7	102.026																					48.0307	0.0254	fold change	-2.01	53.9957	0.003	fold change	-1.85
NOTCH2	4853	notch 2	2 out of 7	101.905																					63.5324	0.0004	fold change	-2.34	38.373	0.0026	fold change	-1.61
IMPA2	3613	inositol(myo)-1(or 4)-monophosphatase 2	2 out of 7	101.889									76.6237	0.0005	fold change	1.32									25.2653	0.0409	fold change	-1.61
PDE4D	5144	phosphodiesterase 4D, cAMP-specific	2 out of 7	101.84	56.5355	0.0407	fold change	1.86202					45.3042	0.0014	fold change	1.2
ERLIN1	10613	ER lipid raft associated 1	2 out of 7	101.814																					77.2798	0.0069	fold change	-2.82	24.5339	0.0465	fold change	-1.41
TSPAN13	27075	tetraspanin 13	2 out of 7	101.808													54.7717	0.0094	fold change	1.31									47.0367	0.0211	fold change	1.74
WDR96	80217	WD repeat domain 96	2 out of 7	101.765					53.2992	2.7e-06	fold change	-1.76	48.4656	0.0001	fold change	-1.21
STX3	6809	syntaxin 3	2 out of 7	101.762																					81.1688	0.0028	fold change	-3.01	20.5931	0.0153	fold change	-1.35
AVPI1	60370	arginine vasopressin-induced 1	2 out of 7	101.628																					68.4932	0.0032	fold change	-2.46	33.1345	0.0026	fold change	-1.53
235444_at	NA		2 out of 7	101.47									59.2326	0.0002	fold change	-1.25	42.2372	0.0455	fold change	1.23
NTS	4922	neurotensin	2 out of 7	101.441					22.7578	0.0048	fold change	-1.2					78.6832	0.0348	fold change	1.52
MDM1	56890	Mdm1 nuclear protein homolog (mouse)	2 out of 7	101.369																					52.3013	0.0156	fold change	2.1	49.0677	0.0006	fold change	1.77
Hs.667868	NA		2 out of 7	101.331					44.2443	0.0117	fold change	-1.6	57.0867	8e-05	fold change	-1.24
216333_x_at	NA		2 out of 7	101.231																	81.3577	0.0003	fold change	-1.26					19.8728	0.0015	fold change	1.34
AK000834	NA		2 out of 7	101.23					29.4403	0.0092	fold change	-1.34					71.7896	0.0172	fold change	1.44
CLHC1	130162	clathrin heavy chain linker domain containing 1	2 out of 7	101.167					41.9347	0.0074	fold change	-1.56	59.2326	6.8e-05	fold change	-1.25
MPP7	143098	membrane protein, palmitoylated 7 (MAGUK p55 subfamily member 7)	2 out of 7	101.123					49.4805	0.0378	fold change	-1.69	51.6422	0.0141	fold change	-1.22
DZIP1	22873	DAZ interacting protein 1	2 out of 7	101.058													85.706	0.0102	fold change	-1.66					15.3516	0.0152	fold change	1.41
HCFC1R1	54985	host cell factor C1 regulator 1 (XPO1 dependent)	2 out of 7	101.044																					54.7046	0.0051	fold change	-2.15	46.3392	0.0016	fold change	-1.73
DPY19L2	283417	dpy-19-like 2 (C. elegans)	2 out of 7	101.042					36.1504	0.0483	fold change	-1.46	64.8921	0.0009	fold change	-1.27
RBKS	64080	ribokinase	2 out of 7	101.017	75.7266	0.0028	fold change	-2.45253																					25.2908	0.0151	fold change	-1.42
FUT8-AS1	645431	FUT8 antisense RNA 1	2 out of 7	100.924					32.1089	0.0059	fold change	-1.39					68.8155	0.0063	fold change	1.41
AA705396	NA		2 out of 7	100.832					44.2443	0.0091	fold change	-1.6					56.5873	0.0147	fold change	1.32
2014-09-10	151011	septin 10	2 out of 7	100.81																					66.9344	0.0039	fold change	-2.43	33.8753	0.0026	fold change	-1.54
KCNMB4	27345	potassium large conductance calcium-activated channel, subfamily M, beta member 4	2 out of 7	100.788	84.995	0.0203	fold change	-2.83877																	15.7928	0.0099	fold change	1.42
FBXO17	115290	F-box protein 17	2 out of 7	100.765													80.1719	0.0419	fold change	-1.54									20.5931	0.0022	fold change	-1.35
ATP6V0A4	50617	ATPase, H+ transporting, lysosomal V0 subunit a4	2 out of 7	100.761																					33.557	0.0296	fold change	-1.75	67.2043	0.0003	fold change	-2.13
TTC9	23508	tetratricopeptide repeat domain 9	2 out of 7	100.719					45.9474	0.0054	fold change	-1.63					54.7717	0.0305	fold change	1.31
ITGB4	3691	integrin, beta 4	2 out of 7	100.704	52.3013	0.0255	fold change	1.72147																					48.4027	0.0398	fold change	1.76
IFT122	55764	intraflagellar transport 122 homolog (Chlamydomonas)	2 out of 7	100.693					49.4805	0.0239	fold change	-1.69					51.2122	0.0089	fold change	1.29
W18186	NA		2 out of 7	100.688					49.0461	0.0028	fold change	-1.68	51.6422	0.003	fold change	-1.22
PHYHD1	254295	phytanoyl-CoA dioxygenase domain containing 1	2 out of 7	100.643					55.3391	0.0322	fold change	-1.8	45.3042	0.0052	fold change	-1.2
CALCR	799	calcitonin receptor	2 out of 7	100.634	88.1648	0.0041	fold change	-3.08514																	12.4688	0.0114	fold change	1.32
FDFT1	2222	farnesyl-diphosphate farnesyltransferase 1	2 out of 7	100.501	52.0356	0.0323	fold change	1.71095					48.4656	0.004	fold change	-1.21
213517_at	NA		2 out of 7	100.482									62.1682	0.012	fold change	-1.26									38.3142	0.0129	fold change	1.83
RET	5979	ret proto-oncogene	2 out of 7	100.466													73.7278	0.0088	fold change	1.46					26.738	0.0054	fold change	1.64
FOXP1	27086	forkhead box P1	2 out of 7	100.377					56.8227	0.0113	fold change	-1.83					43.5544	0.0326	fold change	1.24
MTMR6	9107	myotubularin related protein 6	2 out of 7	100.284	77.1034	0.0025	fold change	2.50909																					23.1803	0.0055	fold change	1.39
STEAP1B	256227	STEAP family member 1B	2 out of 7	100.185					41.9347	0.0336	fold change	1.56					58.2499	0.0121	fold change	-1.33
CKAP2L	150468	cytoskeleton associated protein 2-like	2 out of 7	100.151					51.6855	0.0022	fold change	1.73	48.4656	0.0001	fold change	1.21
BMI1	648	BMI1 polycomb ring finger oncogene	2 out of 7	100.116					53.6481	0.0356	fold change	-1.77													46.4684	0.0133	fold change	1.98
W03242	NA		2 out of 7	100.052					45.3042	0.0241	fold change	-1.62	54.7477	0.0115	fold change	-1.23
BC019875	NA		2 out of 7	100.049					50.2079	0.0069	fold change	-1.7					49.8415	0.0375	fold change	1.28
RPGR	6103	retinitis pigmentosa GTPase regulator	2 out of 7	99.9556					48.3134	0.0043	fold change	-1.67	51.6422	2e-05	fold change	-1.22
AKT3	10000	v-akt murine thymoma viral oncogene homolog 3 (protein kinase B, gamma)	2 out of 7	99.9133	57.6761	0.0215	fold change	-1.90142									42.2372	0.0352	fold change	-1.23
217258_x_at	NA		2 out of 7	99.8524																	89.4422	0.0087	fold change	1.31	10.4102	0.0464	fold change	-1.23
BBX	56987	bobby sox homolog (Drosophila)	2 out of 7	99.7585					62.3893	0.0369	fold change	-1.95													37.3692	0.0165	fold change	-1.81
215375_x_at	NA		2 out of 7	99.7334													81.6633	0.0336	fold change	1.57					18.0701	0.027	fold change	1.47
AZGP1	563	alpha-2-glycoprotein 1, zinc-binding	2 out of 7	99.5661									64.8921	0.0329	fold change	-1.27									34.6741	0.0081	fold change	-1.77
EME2	197342	essential meiotic endonuclease 1 homolog 2 (S. pombe)	2 out of 7	99.5427					42.456	0.022	fold change	-1.57	57.0867	0.0007	fold change	-1.24
SAPCD2	89958	suppressor APC domain containing 2	2 out of 7	99.5427					42.456	0.0366	fold change	1.57	57.0867	1.7e-05	fold change	1.24
AW134523	NA		2 out of 7	99.5218					35.575	0.0053	fold change	-1.45					63.9468	0.0422	fold change	1.37
SERBP1	26135	SERPINE1 mRNA binding protein 1	2 out of 7	99.4081					46.5216	0.0282	fold change	1.64					52.8865	0.001	fold change	-1.3
RAB26	25837	RAB26, member RAS oncogene family	2 out of 7	99.3434													83.5506	0.0025	fold change	1.61					15.7928	0.017	fold change	1.42
GPR143	4935	G protein-coupled receptor 143	2 out of 7	99.3128					29.4403	0.039	fold change	-1.34					69.8724	0.0253	fold change	1.42
PSMB8	5696	proteasome (prosome, macropain) subunit, beta type, 8 (large multifunctional peptidase 7)	2 out of 7	99.2945																					51.4933	0.0043	fold change	-2.08	47.8011	0.0002	fold change	-1.75
RAB14	51552	RAB14, member RAS oncogene family	2 out of 7	99.2234					26.4559	0.0283	fold change	-1.28					72.7675	0.0172	fold change	1.45
NGRN	51335	neugrin, neurite outgrowth associated	2 out of 7	99.195																					46.9484	0.0325	fold change	1.99	52.2466	0.001	fold change	1.81
MPP5	64398	membrane protein, palmitoylated 5 (MAGUK p55 subfamily member 5)	2 out of 7	99.112																					53.5332	0.042	fold change	-2.13	45.5789	0.0006	fold change	-1.72
HLA-J	3137	major histocompatibility complex, class I, J (pseudogene)	2 out of 7	99.0348																					61.8047	0.0065	fold change	-2.29	37.2301	0.017	fold change	-1.59
Hs.677660	NA		2 out of 7	98.9554					32.6635	0.0159	fold change	-1.4					66.2919	0.0235	fold change	-1.39
SIGLEC15	284266	sialic acid binding Ig-like lectin 15	2 out of 7	98.8935					55.3391	0.0008	fold change	-1.8					43.5544	0.0493	fold change	-1.24
215624_at	NA		2 out of 7	98.8582					36.69	0.0012	fold change	-1.47	62.1682	4.4e-05	fold change	-1.26
CBR4	84869	carbonyl reductase 4	2 out of 7	98.6734					50.2079	0.0206	fold change	-1.7	48.4656	0.0079	fold change	-1.21
DOCK9	23348	dedicator of cytokinesis 9	2 out of 7	98.6676																					64.1849	0.0048	fold change	-2.36	34.4828	0.0129	fold change	-1.55
PSRC1	84722	proline/serine-rich coiled-coil 1	2 out of 7	98.667					73.3762	0.0137	fold change	2.23																	25.2908	0.0371	fold change	1.42
NUMA1	4926	nuclear mitotic apparatus protein 1	2 out of 7	98.5952													68.8155	0.0453	fold change	1.41					29.7796	0.0498	fold change	-1.69
IGLV2-14	28815	immunoglobulin lambda variable 2-14	2 out of 7	98.5315																	87.9585	0.029	fold change	1.3	10.5731	0.0382	fold change	-1.24
216000_at	NA		2 out of 7	98.4987					41.412	0.0004	fold change	-1.55	57.0867	7.4e-06	fold change	-1.24
DDX17	10521	DEAD (Asp-Glu-Ala-Asp) box helicase 17	2 out of 7	98.3877																	81.3577	0.0105	fold change	-1.26					17.03	0.0103	fold change	-1.29
210891_s_at	NA		2 out of 7	98.3671																					55.7414	0.0217	fold change	-2.17	42.6257	0.0007	fold change	-1.68
AU144961	NA		2 out of 7	98.3559					26.4559	0.0258	fold change	-1.28									71.9	0.0005	fold change	-1.22
PRR15L	79170	proline rich 15-like	2 out of 7	98.3545													84.0647	0.0061	fold change	1.62					14.2898	0.0349	fold change	1.38
LOC441242	441242	uncharacterized LOC441242	2 out of 7	98.3071									48.4656	0.0039	fold change	-1.21	49.8415	0.0071	fold change	1.28
AI144007	NA		2 out of 7	98.2811									67.9412	0.0014	fold change	-1.28									30.3398	0.0044	fold change	1.7
ETV6	2120	ets variant 6	2 out of 7	98.2072	52.8865	0.0394	fold change	1.74924									45.3206	0.0066	fold change	-1.25
CHD9	80205	chromodomain helicase DNA binding protein 9	2 out of 7	98.1908					45.3042	0.0057	fold change	-1.62					52.8865	0.021	fold change	1.3
SELPLG	6404	selectin P ligand	2 out of 7	98.185	69.0474	0.0148	fold change	-2.23601																	29.1375	0.0002	fold change	-1.68
AW117547	NA		2 out of 7	98.1638					46.5216	0.012	fold change	-1.64	51.6422	0.0022	fold change	-1.22
CDKN1B	1027	cyclin-dependent kinase inhibitor 1B (p27, Kip1)	2 out of 7	98.1295	64.995	0.0032	fold change	-2.11331																					33.1345	0.0031	fold change	1.53
N30188	NA		2 out of 7	98.1272	58.5549	0.0309	fold change	-1.92997	39.5723	0.0299	fold change	-1.52
236109_at	NA		2 out of 7	98.0209					36.69	0.0196	fold change	-1.47					61.3309	0.0021	fold change	-1.35
ALDH3B1	221	aldehyde dehydrogenase 3 family, member B1	2 out of 7	97.9567																					49.554	0.0015	fold change	-2.04	48.4027	0.0008	fold change	-1.76
INPP4A	3631	inositol polyphosphate-4-phosphatase, type I, 107kDa	2 out of 7	97.8812																					48.0307	0.0129	fold change	-2.01	49.8504	8.5e-05	fold change	-1.78
INHBB	3625	inhibin, beta B	2 out of 7	97.8519																	68.7144	0.016	fold change	-1.21	29.1375	0.0242	fold change	1.68
241863_x_at	NA		2 out of 7	97.8441					43.0964	0.011	fold change	-1.58	54.7477	0.0002	fold change	-1.23
ZNF395	55893	zinc finger protein 395	2 out of 7	97.8354					66.507	0.0448	fold change	-2.05																	31.3283	0.0151	fold change	-1.51
GLIS3	169792	GLIS family zinc finger 3	2 out of 7	97.8267	55.5895	0.0186	fold change	-1.8307									42.2372	0.0034	fold change	-1.23
SSX2IP	117178	synovial sarcoma, X breakpoint 2 interacting protein	2 out of 7	97.8													62.3893	0.0011	fold change	-1.36					35.4108	0.0226	fold change	-1.78
TMX4	56255	thioredoxin-related transmembrane protein 4	2 out of 7	97.7008	51.3616	0.0389	fold change	1.67579																					46.3392	0.0241	fold change	1.73
BMP7	655	bone morphogenetic protein 7	2 out of 7	97.3868									87.5365	0.0002	fold change	1.38									9.85028	0.0093	fold change	-1.2
PGRMC2	10424	progesterone receptor membrane component 2	2 out of 7	97.3841													80.7507	0.0231	fold change	1.55					16.6334	0.0233	fold change	-1.44
YEATS4	8089	YEATS domain containing 4	2 out of 7	97.3636	56.38	0.0311	fold change	1.85233																					40.9836	0.0018	fold change	1.65
214153_at	NA		2 out of 7	97.2858					38.0532	0.0099	fold change	-1.49	59.2326	5.7e-05	fold change	-1.25
TCERG1	10915	transcription elongation regulator 1	2 out of 7	97.2277					42.456	0.0161	fold change	-1.57					54.7717	0.0422	fold change	1.31
TNFRSF19	55504	tumor necrosis factor receptor superfamily, member 19	2 out of 7	97.2042	74.039	0.0331	fold change	-2.37715	23.1652	0.0253	fold change	-1.21
FKBP5	2289	FK506 binding protein 5	2 out of 7	97.2029																					73.3138	0.0016	fold change	-2.64	23.8892	0.0256	fold change	-1.4
PTPLAD1	51495	protein tyrosine phosphatase-like A domain containing 1	2 out of 7	97.0963													61.3309	0.0105	fold change	1.35									35.7654	0.0012	fold change	-1.57
SLC11A2	4891	solute carrier family 11 (proton-coupled divalent metal ion transporters), member 2	2 out of 7	97.0857	65.937	0.019	fold change	-2.13958	31.1488	0.0113	fold change	-1.37
FOXA2	3170	forkhead box A2	2 out of 7	97.0838																					40.6504	0.0024	fold change	1.88	56.4334	0.0086	fold change	1.89
TIPIN	54962	TIMELESS interacting protein	2 out of 7	96.9692					63.0939	0.0417	fold change	1.97																	33.8753	0.0223	fold change	1.54
KIAA1407	57577	KIAA1407	2 out of 7	96.9464					45.3042	0.0001	fold change	-1.62	51.6422	7.2e-05	fold change	-1.22
236492_at	NA		2 out of 7	96.8689					28.9277	0.0051	fold change	-1.33	67.9412	7.9e-06	fold change	-1.28
IL13RA1	3597	interleukin 13 receptor, alpha 1	2 out of 7	96.8591																					65.5308	0.0046	fold change	-2.39	31.3283	0.0406	fold change	-1.51
ST3GAL4	6484	ST3 beta-galactoside alpha-2,3-sialyltransferase 4	2 out of 7	96.8139													45.3206	0.0052	fold change	-1.25					51.4933	0.0017	fold change	-2.08
DENND1B	163486	DENN/MADD domain containing 1B	2 out of 7	96.779					48.3134	0.0251	fold change	-1.67	48.4656	0.0203	fold change	-1.21
GFPT2	9945	glutamine-fructose-6-phosphate transaminase 2	2 out of 7	96.7328																					66.6667	0.028	fold change	2.42	30.0661	0.0175	fold change	1.49
226634_at	NA		2 out of 7	96.7245	52.4802	0.0411	fold change	1.73497	44.2443	0.0289	fold change	-1.6
ASUN	55726	asunder, spermatogenesis regulator homolog (Drosphila)	2 out of 7	96.7235																					40.2901	0.0036	fold change	1.87	56.4334	0.0007	fold change	1.89
RNF207	388591	ring finger protein 207	2 out of 7	96.7034					23.6328	0.0105	fold change	1.22	73.0706	6.9e-05	fold change	-1.3
AI755057	NA		2 out of 7	96.6822					51.3616	0.0367	fold change	1.72					45.3206	0.0171	fold change	-1.25
FRS2	10818	fibroblast growth factor receptor substrate 2	2 out of 7	96.5539					81.0163	0.0004	fold change	-2.54																	15.5376	0.004	fold change	1.26
SETD9	133383	SET domain containing 9	2 out of 7	96.4772	54.2399	0.0226	fold change	-1.78669									42.2372	0.0058	fold change	-1.23
TSTA3	7264	tissue specific transplantation antigen P35B	2 out of 7	96.4709																					52.3013	0.0056	fold change	-2.1	44.1696	0.0006	fold change	-1.7
MFI2	4241	antigen p97 (melanoma associated) identified by monoclonal antibodies 133.2 and 96.5	2 out of 7	96.3688													80.1719	0.0043	fold change	-1.54					16.197	0.0095	fold change	-1.43
CCDC84	338657	coiled-coil domain containing 84	2 out of 7	96.218									57.0867	0.0002	fold change	-1.24	39.1313	0.0298	fold change	-1.21
LMF1	64788	lipase maturation factor 1	2 out of 7	96.1678													68.8155	0.0106	fold change	1.41					27.3523	0.0131	fold change	-1.65
C11orf24	53838	chromosome 11 open reading frame 24	2 out of 7	96.0161																					46.9484	0.0078	fold change	-1.99	49.0677	0.0002	fold change	-1.77
LOC283788	283788	FSHD region gene 1 pseudogene	2 out of 7	95.9829					43.0964	0.0375	fold change	-1.58					52.8865	0.0453	fold change	1.3
SLC52A2	79581	solute carrier family 52, riboflavin transporter, member 2	2 out of 7	95.949									48.4656	0.0017	fold change	1.21									47.4834	0.0262	fold change	-2
MT4	84560	metallothionein 4	2 out of 7	95.9463													62.3893	0.0033	fold change	-1.36					33.557	0.0059	fold change	1.75
RGS6	9628	regulator of G-protein signaling 6	2 out of 7	95.8908													76.9586	0.0125	fold change	-1.5					18.9322	0.0026	fold change	-1.49
Hs.210390	NA		2 out of 7	95.8865					44.2443	3.7e-05	fold change	-1.6	51.6422	0.0011	fold change	-1.22
PCYOX1	51449	prenylcysteine oxidase 1	2 out of 7	95.8063																					45.9559	0.0334	fold change	-1.97	49.8504	0.0219	fold change	-1.78
GALNT12	79695	UDP-N-acetyl-alpha-D-galactosamine:polypeptide N-acetylgalactosaminyltransferase 12 (GalNAc-T12)	2 out of 7	95.7819													71.7896	0.0443	fold change	-1.44					23.9923	0.0143	fold change	-1.59
DUSP16	80824	dual specificity phosphatase 16	2 out of 7	95.7029	60.5451	0.0062	fold change	-1.98763	35.1578	0.0035	fold change	-1.44
SLC30A1	7779	solute carrier family 30 (zinc transporter), member 1	2 out of 7	95.692	51.4477	0.0294	fold change	1.67861	44.2443	0.0013	fold change	-1.6
HLA-G	3135	major histocompatibility complex, class I, G	2 out of 7	95.6629																					51.4933	0.0022	fold change	-2.08	44.1696	0.0083	fold change	-1.7
CX3CL1	6376	chemokine (C-X3-C motif) ligand 1	2 out of 7	95.6	79.8072	0.0078	fold change	-2.60778																	15.7928	0.0309	fold change	-1.42
CALML4	91860	calmodulin-like 4	2 out of 7	95.57					82.1544	0.0365	fold change	2.6																	13.4156	0.034	fold change	1.21
KLHL21	9903	kelch-like 21 (Drosophila)	2 out of 7	95.5238													62.3893	0.0172	fold change	-1.36									33.1345	0.0005	fold change	1.53
DNAAF1	123872	dynein, axonemal, assembly factor 1	2 out of 7	95.46					40.7123	0.016	fold change	-1.54	54.7477	5e-05	fold change	-1.23
HBB	3043	hemoglobin, beta	2 out of 7	95.4523																	68.7144	0.0059	fold change	-1.21	26.738	0.0018	fold change	1.64
E2F2	1870	E2F transcription factor 2	2 out of 7	95.4355	54.7232	0.0354	fold change	1.80014	40.7123	0.0179	fold change	1.54
1557239_at	NA		2 out of 7	95.4196									54.7477	4.2e-05	fold change	-1.23	40.6719	0.0316	fold change	1.22
MTSS1L	92154	metastasis suppressor 1-like	2 out of 7	95.4196									54.7477	1.1e-05	fold change	1.23	40.6719	0.0379	fold change	1.22
BF642798	NA		2 out of 7	95.4135					46.9479	0.0173	fold change	-1.65	48.4656	0.0001	fold change	-1.21
LOC643837	643837	uncharacterized LOC643837	2 out of 7	95.3648	63.2559	0.0386	fold change	-2.06661	32.1089	0.0451	fold change	-1.39
CTNNB1	1499	catenin (cadherin-associated protein), beta 1, 88kDa	2 out of 7	95.3337									59.2326	0.0002	fold change	-1.25									36.1011	0.0075	fold change	1.79
1561973_at	NA		2 out of 7	95.1539					38.5666	0.0192	fold change	-1.5					56.5873	0.0204	fold change	1.32
RRBP1	6238	ribosome binding protein 1 homolog 180kDa (dog)	2 out of 7	95.0162													59.6054	0.0095	fold change	1.34					35.4108	0.0256	fold change	-1.78
242518_at	NA		2 out of 7	94.9872					46.5216	0.0373	fold change	-1.64	48.4656	0.0006	fold change	-1.21
SHMT2	6472	serine hydroxymethyltransferase 2 (mitochondrial)	2 out of 7	94.9545																					32.7654	0.0118	fold change	1.74	62.1891	0.0022	fold change	2.01
DDB2	1643	damage-specific DNA binding protein 2, 48kDa	2 out of 7	94.9351	52.7054	0.0187	fold change	1.74312																					42.2297	0.0034	fold change	1.67
PKIA	5569	protein kinase (cAMP-dependent, catalytic) inhibitor alpha	2 out of 7	94.9121																					43.63	0.0048	fold change	1.93	51.2821	0.0036	fold change	1.8
SLC31A1	1317	solute carrier family 31 (copper transporters), member 1	2 out of 7	94.4275					28.9277	0.0108	fold change	1.33									65.4999	3.7e-05	fold change	1.2
1562516_at	NA		2 out of 7	94.413					45.9474	0.0196	fold change	-1.63	48.4656	8.6e-06	fold change	-1.21
CAT	847	catalase	2 out of 7	94.4053	52.1681	0.0387	fold change	-1.71555									42.2372	0.0052	fold change	-1.23
LYRM1	57149	LYR motif containing 1	2 out of 7	94.347																					18.9322	0.0019	fold change	-1.49	75.4148	0.0052	fold change	-2.37
CAP2	10486	CAP, adenylate cyclase-associated protein, 2 (yeast)	2 out of 7	94.3263																	77.2439	0.002	fold change	-1.24	17.0823	0.0258	fold change	1.45
TRIM24	8805	tripartite motif containing 24	2 out of 7	94.3104																					33.557	0.0022	fold change	-1.75	60.7533	0.003	fold change	-1.98
CTC1	80169	CTS telomere maintenance complex component 1	2 out of 7	94.3086					43.0964	0.005	fold change	-1.58					51.2122	0.0235	fold change	1.29
LMAN1	3998	lectin, mannose-binding, 1	2 out of 7	94.2689																					69.735	0.0074	fold change	-2.5	24.5339	0.0473	fold change	-1.41
TAF4B	6875	TAF4b RNA polymerase II, TATA box binding protein (TBP)-associated factor, 105kDa	2 out of 7	94.2262					68.5852	0.0317	fold change	2.1													25.641	0.0123	fold change	1.62
CDH11	1009	cadherin 11, type 2, OB-cadherin (osteoblast)	2 out of 7	94.1714					24.1434	0.0496	fold change	-1.23													70.028	0.0036	fold change	-2.51
ANK2	287	ankyrin 2, neuronal	2 out of 7	94.1269					76.5275	0.0084	fold change	-2.34																	17.5994	0.0117	fold change	-1.3
MICALL1	85377	MICAL-like 1	2 out of 7	94.0489					37.4616	0.0387	fold change	1.48					56.5873	0.0086	fold change	-1.32
CD209	30835	CD209 molecule	2 out of 7	94.0158					24.1434	0.0295	fold change	1.23					69.8724	0.0349	fold change	1.42
CDKN2C	1031	cyclin-dependent kinase inhibitor 2C (p18, inhibits CDK4)	2 out of 7	94.0111													49.8415	0.0177	fold change	-1.28									44.1696	0.0108	fold change	1.7
ZXDC	79364	ZXD family zinc finger C	2 out of 7	93.8386					26.4559	0.019	fold change	-1.28					67.3827	0.008	fold change	1.4
DNASE2	1777	deoxyribonuclease II, lysosomal	2 out of 7	93.8374																					58.072	0.0223	fold change	-2.22	35.7654	0.0052	fold change	-1.57
RIMS2	9699	regulating synaptic membrane exocytosis 2	2 out of 7	93.807													80.1719	0.0141	fold change	1.54					13.6351	0.0318	fold change	1.36
LPAR1	1902	lysophosphatidic acid receptor 1	2 out of 7	93.7149																					31.5259	0.0061	fold change	1.72	62.1891	0.0001	fold change	2.01
R76828	NA		2 out of 7	93.6176					48.3134	0.0029	fold change	-1.67	45.3042	0.0007	fold change	-1.2
ITM2A	9452	integral membrane protein 2A	2 out of 7	93.5304					79.2406	0.0377	fold change	-2.46													14.2898	0.0297	fold change	1.38
AW150065	NA		2 out of 7	93.4965									62.1682	0.0043	fold change	-1.26													31.3283	9.6e-05	fold change	1.51
SGPP1	81537	sphingosine-1-phosphate phosphatase 1	2 out of 7	93.484	78.8855	0.0012	fold change	2.56328																	14.5985	0.0334	fold change	-1.39
CBR1	873	carbonyl reductase 1	2 out of 7	93.4495																					52.4659	0.0008	fold change	-2.11	40.9836	1.2e-06	fold change	-1.65
RBL1	5933	retinoblastoma-like 1 (p107)	2 out of 7	93.3984	65.0643	0.0231	fold change	2.11715	28.3341	0.0331	fold change	1.32
SAR1B	51128	SAR1 homolog B (S. cerevisiae)	2 out of 7	93.3335					27.8336	0.0001	fold change	-1.31									65.4999	0.0008	fold change	1.2
FAM13B	51306	family with sequence similarity 13, member B	2 out of 7	93.3079					59.4325	0.0265	fold change	-1.89																	33.8753	0.004	fold change	1.54
TLE1	7088	transducin-like enhancer of split 1 (E(sp1) homolog, Drosophila)	2 out of 7	93.1924					72.2543	0.024	fold change	2.2													20.938	0.0222	fold change	-1.53
ST7	7982	suppression of tumorigenicity 7	2 out of 7	93.1395	75.5401	0.0021	fold change	2.43453																					17.5994	0.0358	fold change	-1.3
SLC38A6	145389	solute carrier family 38, member 6	2 out of 7	93.1332													48.3704	0.0439	fold change	1.27									44.7628	0.0361	fold change	-1.71
C15orf39	56905	chromosome 15 open reading frame 39	2 out of 7	93.0855																					44.6828	0.0094	fold change	1.95	48.4027	0.0038	fold change	1.76
NCAM1	4684	neural cell adhesion molecule 1	2 out of 7	92.973													78.6832	0.0136	fold change	-1.52					14.2898	0.0015	fold change	1.38
TP53BP2	7159	tumor protein p53 binding protein, 2	2 out of 7	92.9048					47.5842	0.0357	fold change	1.66					45.3206	0.0179	fold change	-1.25
CDKN2A	1029	cyclin-dependent kinase inhibitor 2A	2 out of 7	92.901													80.1719	0.0053	fold change	-1.54					12.7291	0.0008	fold change	-1.33
QSER1	79832	glutamine and serine rich 1	2 out of 7	92.8744					28.9277	6.6e-05	fold change	1.33					63.9468	0.0014	fold change	-1.37
SPATS2L	26010	spermatogenesis associated, serine-rich 2-like	2 out of 7	92.7748	63.8472	0.0123	fold change	2.08419	28.9277	0.0308	fold change	1.33
AUNIP	79000	aurora kinase A and ninein interacting protein	2 out of 7	92.7098					44.2443	0.0094	fold change	1.6	48.4656	4.5e-05	fold change	1.21
METTL3	56339	methyltransferase like 3	2 out of 7	92.6581									78.8345	3.1e-06	fold change	-1.33													13.8236	0.0222	fold change	1.22
WDR4	10785	WD repeat domain 4	2 out of 7	92.6147					44.2443	0.0036	fold change	1.6					48.3704	0.019	fold change	-1.27
TNFRSF9	3604	tumor necrosis factor receptor superfamily, member 9	2 out of 7	92.5751	81.3392	0.0401	fold change	-2.67742																	11.236	0.0368	fold change	1.27
TPST1	8460	tyrosylprotein sulfotransferase 1	2 out of 7	92.4564	77.7375	0.0015	fold change	-2.529																					14.7189	0.0406	fold change	1.24
PSMA3	5684	proteasome (prosome, macropain) subunit, alpha type, 3	2 out of 7	92.4484					23.6328	0.0003	fold change	-1.22					68.8155	0.0149	fold change	1.41
NFYA	4800	nuclear transcription factor Y, alpha	2 out of 7	92.3825													43.5544	0.0035	fold change	-1.24					48.8281	0.0041	fold change	-2.03
BMP2K	55589	BMP2 inducible kinase	2 out of 7	92.3668													82.1544	0.0486	fold change	-1.58					10.2124	0.0046	fold change	1.22
AU148256	NA		2 out of 7	92.2497					30.0815	0.0265	fold change	-1.35	62.1682	0.0001	fold change	-1.26
NIT2	56954	nitrilase family, member 2	2 out of 7	92.2297																					50	0.0003	fold change	-2.05	42.2297	0.0012	fold change	-1.67
GALNT4	8693	UDP-N-acetyl-alpha-D-galactosamine:polypeptide N-acetylgalactosaminyltransferase 4 (GalNAc-T4)	2 out of 7	92.2181	68.5852	0.0125	fold change	-2.22277	23.6328	0.0208	fold change	-1.22
BYSL	705	bystin-like	2 out of 7	92.2093					37.4616	0.0178	fold change	1.48	54.7477	1.4e-06	fold change	1.23
1569552_at	NA		2 out of 7	92.2093					37.4616	0.0053	fold change	-1.48	54.7477	0.0006	fold change	-1.23
ARHGAP35	2909	Rho GTPase activating protein 35	2 out of 7	92.1093					45.3042	0.0425	fold change	-1.62					46.8051	0.0105	fold change	1.26
DPYD	1806	dihydropyrimidine dehydrogenase	2 out of 7	92.0473																					46.4684	0.0276	fold change	1.98	45.5789	0.0257	fold change	1.72
TM2D1	83941	TM2 domain containing 1	2 out of 7	91.9752									76.6237	0.0105	fold change	-1.32									15.3516	0.0139	fold change	1.41
C1orf21	81563	chromosome 1 open reading frame 21	2 out of 7	91.9308																	81.3577	0.0016	fold change	-1.26	10.5731	0.0348	fold change	1.24
AW974812	NA		2 out of 7	91.8961					32.6635	6.5e-05	fold change	-1.4	59.2326	7.5e-06	fold change	-1.25
CHN2	1124	chimerin (chimaerin) 2	2 out of 7	91.8619					69.3597	0.0001	fold change	-2.12																	22.5023	0.0053	fold change	1.38
FLAD1	80308	FAD1 flavin adenine dinucleotide synthetase homolog (S. cerevisiae)	2 out of 7	91.8258					46.5216	0.0067	fold change	1.64	45.3042	0.0001	fold change	1.2
214897_at	NA		2 out of 7	91.8093					40.1671	0.0089	fold change	-1.53	51.6422	0.0004	fold change	-1.22
242829_x_at	NA		2 out of 7	91.8093					40.1671	0.0101	fold change	-1.53	51.6422	0.0059	fold change	-1.22
CRIP1	1396	cysteine-rich protein 1 (intestinal)	2 out of 7	91.7529													75.9601	0.0386	fold change	1.49					15.7928	0.0085	fold change	1.42
SERPINF1	5176	serpin peptidase inhibitor, clade F (alpha-2 antiplasmin, pigment epithelium derived factor), member 1	2 out of 7	91.7512																					58.6166	0.0198	fold change	2.23	33.1345	0.026	fold change	1.53
RMND1	55005	required for meiotic nuclear division 1 homolog (S. cerevisiae)	2 out of 7	91.7327					76.1951	0.0144	fold change	-2.32																	15.5376	0.0463	fold change	-1.26
PRDX4	10549	peroxiredoxin 4	2 out of 7	91.653																					47.4834	0.0004	fold change	-2	44.1696	0.0015	fold change	-1.7
D84140	NA		2 out of 7	91.5337																	77.2439	0.0188	fold change	1.24	14.2898	0.0033	fold change	1.38
CDC25C	995	cell division cycle 25 homolog C (S. pombe)	2 out of 7	91.4377					36.69	0.0314	fold change	1.47	54.7477	0.0001	fold change	1.23
IGHV4-34	28395	immunoglobulin heavy variable 4-34	2 out of 7	91.4237																	71.9	0.0085	fold change	1.22	19.5236	0.0031	fold change	-1.5
[truncated: 3,010 more rows]
