# Supplementary material for: Tumor cell-produced matrix metalloproteinase 9 (MMP-9) drives malignant progression and metastasis of basal-like triple negative breast cancer
Source: Oncotarget. 2014 May 1;5(9):2736–49. doi: 10.18632/oncotarget.1932 (PMC4058041; doi:10.18632/oncotarget.1932)
Supplement: Supplementary file 4 [file oncotarget-05-2736-s004.xlsx]

## Sheet: Supplemental Table 3 MMP9 kd an
Biosets vs Genes record downloaded from NextBio(2013/05/22 13:23:56)
Bioset 1: NT over MMP9 kd (Study: Orthotopic MMP9 knockdown)
Bioset 2: Breast carcinoma - Scarff Bloom Richardson Grade 3 _vs_ Grade 1 (Study: Breast cancer samples transcriptional profiles to define subsets )
Bioset 3: Breast tumors of patients at resection - SBR grade 3 _vs_ grade 1 (Study: Prognostic breast cancer gene expression signatures in molecular and ERBB2-amplified subtypes)
Bioset 4: Breast carcinoma - Scarff Bloom Richardson Grade 3 _vs_ Grade 1 (Study: Invasive breast adenocarcinoma expression profiles)
Bioset 5: Breast Cancer Pathological Grade 3 _vs_ Grade 1 (Study: expO project: Breast cancer subset)
Bioset 6: Primary breast tumor - grade 3 _vs_ grade 1 (Study: Breast cancer subtypes: differences in expression profiles)
Bioset 7: Breast cancer reference pool - Grade III _vs_ Grade I (Study: Expression in triple negative breast cancer patients before treatment with cisplatin)
Bioset 8: Breast cancer tumor tissue with B-R grade-III _vs_ B-R grade I (Study: Predicting Features of Breast Cancer with Gene Expression Patterns)
https://mayo.nextbio.com/c/search/adv.nb?ids=739550,503728,291586,502924,85765,440605,114304,68617
Gene	EntrezGene ID	Gene Description	Specificity	Overall Gene score	Score Bioset 1	p-value Bioset 1	activity type Bioset 1	activity value Bioset 1	Score Bioset 2	p-value Bioset 2	activity type Bioset 2	activity value Bioset 2	Score Bioset 3	p-value Bioset 3	activity type Bioset 3	activity value Bioset 3	Score Bioset 4	p-value Bioset 4	activity type Bioset 4	activity value Bioset 4	Score Bioset 5	p-value Bioset 5	activity type Bioset 5	activity value Bioset 5	Score Bioset 6	p-value Bioset 6	activity type Bioset 6	activity value Bioset 6	Score Bioset 7	p-value Bioset 7	activity type Bioset 7	activity value Bioset 7	Score Bioset 8	p-value Bioset 8	activity type Bioset 8	activity value Bioset 8
ABAT	18	4-aminobutyrate aminotransferase	8 out of 8	776.076	95.0498	0.0123	fold change	-4.32107	93.0354	9.2e-17	fold change	-3.56	98.0065	1.9e-13	fold change	-4.51	98.0065	1.1e-16	fold change	-5.22	97.7727	6.8e-08	fold change	-3.52	98.0065	2.4e-06	fold change	-6.48	99.3522	1.9e-08	fold change	-18.9	96.8467	3.7e-13	fold change	-11.5
CLIC6	54102	chloride intracellular channel 6	8 out of 8	747.337	85.6458	0.0116	fold change	2.89673	94.6844	3.5e-06	fold change	-3.82	97.0007	7.4e-07	fold change	-4.14	96.6184	3e-07	fold change	-4.64	95.4198	0.0007	fold change	-3.19	87.5994	0.0258	fold change	-3.87	96.695	0.0014	fold change	-9.4	93.6733	2.9e-08	fold change	-8.49
CXCL11	6373	chemokine (C-X-C motif) ligand 11	8 out of 8	731.077	85.2297	0.0286	fold change	-2.86828	96.6184	3.5e-14	fold change	4.21	86.1861	7.7e-07	fold change	2.82	83.3236	2.7e-06	fold change	2.88	94.32	6.6e-06	fold change	3.01	95.0498	1.5e-05	fold change	5.14	94.0327	3.3e-07	fold change	6.41	96.3168	2.1e-11	fold change	11
APOBEC3B	9582	apolipoprotein B mRNA editing enzyme, catalytic polypeptide-like 3B	8 out of 8	703.471	77.688	0.0137	fold change	2.5234	91.1046	2.4e-19	fold change	3.25	89.1234	9.7e-14	fold change	3.05	89.447	8.4e-16	fold change	3.42	93.9602	5e-11	fold change	2.93	91.3759	2.3e-07	fold change	4.4	91.7852	0.0002	fold change	5.82	78.9864	7.4e-16	fold change	4.41
GATA3	2625	GATA binding protein 3	8 out of 8	703.167	58.1673	0.0293	fold change	-1.91911	91.7162	4.4e-19	fold change	-3.36	94.2489	2.2e-10	fold change	-3.67	91.9219	9.8e-10	fold change	-3.69	84.995	0.002	fold change	-2.36	90.3016	1.7e-11	fold change	-4.23	97.9278	1.5e-10	fold change	-12.2	93.8879	7.7e-13	fold change	-8.89
CEP55	55165	centrosomal protein 55kDa	8 out of 8	689.69	54.0254	0.0458	fold change	1.78087	98.3187	4.8e-26	fold change	4.8	96.3168	4.4e-18	fold change	3.99	97.1534	3e-20	fold change	4.71	88.8021	5.4e-08	fold change	2.51	95.6425	2.8e-06	fold change	5.33	63.7154	1.4e-07	fold change	2.61	95.7158	1e-09	fold change	10.6
TFF1	7031	trefoil factor 1	8 out of 8	684.281	88.93	0.0092	fold change	-3.17612	58.416	0.0253	fold change	-1.83	94.611	6e-05	fold change	-3.73	95.8662	1.2e-05	fold change	-4.45	99.9181	1.3e-06	fold change	-9.56	99.5937	3.8e-10	fold change	-12.8	85.6458	0.0322	fold change	-4.29	61.3001	0.0012	fold change	-2.98
NUSAP1	51203	nucleolar and spindle associated protein 1	8 out of 8	672.896	52.1018	0.0419	fold change	1.71311	97.7727	4.4e-17	fold change	4.61	86.795	2.5e-10	fold change	2.85	86.795	3.7e-11	fold change	3.16	84.7013	7.7e-07	fold change	2.35	87.1642	1.1e-05	fold change	3.85	92.3361	7.6e-05	fold change	5.95	85.2297	2.9e-11	fold change	5.42
ZNF385B	151126	zinc finger protein 385B	8 out of 8	669.967	63.9468	0.0171	fold change	2.08515	77.688	0.0001	fold change	-2.28	87.5994	6.4e-06	fold change	-2.91	85.1122	8.4e-06	fold change	-3.03	78.4326	0.0003	fold change	-2.11	92.4061	0.0021	fold change	-4.55	85.349	0.0011	fold change	-4.26	99.4332	1.7e-08	fold change	-23.6
COL4A5	1287	collagen, type IV, alpha 5	8 out of 8	653.225	83.2667	0.0103	fold change	-2.75649	79.3941	7e-10	fold change	-2.34	89.447	4.1e-10	fold change	-3.08	88.6729	1.6e-11	fold change	-3.31	79.7041	0.0004	fold change	-2.16	79.2406	0.0006	fold change	-3.11	79.8594	0.0002	fold change	-3.61	73.6399	3.3e-11	fold change	-3.77
Hs.657591	NA		8 out of 8	652.825	90.3685	0.0041	fold change	-3.38029	84.2375	5.6e-07	fold change	-2.61	69.7535	7.3e-08	fold change	-2.13	72.3819	1.8e-08	fold change	-2.36	77.935	3.4e-05	fold change	-2.1	84.7601	2.3e-07	fold change	-3.56	97.6162	1.8e-07	fold change	-10.8	75.7725	1.8e-08	fold change	-3.98
KIAA0101	9768	KIAA0101	8 out of 8	651.485	86.3066	0.0119	fold change	2.9375	96.6184	5.6e-14	fold change	4.21	75.7725	1e-07	fold change	2.3	75.7266	4.1e-08	fold change	2.49	85.8856	4.9e-07	fold change	2.38	79.9105	0.0005	fold change	3.17	83.4362	0.0029	fold change	3.95	67.8288	5.3e-08	fold change	3.38
DTL	51514	denticleless E3 ubiquitin protein ligase homolog (Drosophila)	8 out of 8	641.035	69.5952	0.0405	fold change	2.25025	94.4662	1.5e-15	fold change	3.8	87.35	1.3e-10	fold change	2.88	87.7239	3.6e-11	fold change	3.2	86.0052	1.9e-06	fold change	2.39	79.8594	2.4e-05	fold change	3.16	69.9917	0.0005	fold change	2.91	66.0432	6.8e-08	fold change	3.27
BUB1	699	budding uninhibited by benzimidazoles 1 homolog (yeast)	8 out of 8	636.488	56.0708	0.0277	fold change	1.84062	94.32	2.7e-34	fold change	3.76	94.32	6.5e-23	fold change	3.68	94.6844	1e-25	fold change	4.21	92.3361	9.7e-11	fold change	2.75	93.3184	2.2e-07	fold change	4.72	21.2032	3.4e-05	fold change	1.41	90.2348	1.2e-09	fold change	6.81
SLC7A5	8140	solute carrier family 7 (amino acid transporter light chain, L system), member 5	8 out of 8	636.376	62.7077	0.0078	fold change	-2.05117	94.7562	1.4e-19	fold change	3.84	90.7013	1.8e-12	fold change	3.19	91.5801	3.8e-16	fold change	3.65	92.1982	1.1e-08	fold change	2.74	92.5446	8.9e-12	fold change	4.57	36.44	3.7e-06	fold change	1.79	75.4478	5.6e-12	fold change	3.95
MLF1IP	79682	MLF1 interacting protein	8 out of 8	632.489	78.1824	0.0318	fold change	2.54001	91.2409	7e-20	fold change	3.28	78.7836	7.8e-11	fold change	2.42	77.9849	8e-12	fold change	2.57	87.7239	5.4e-07	fold change	2.47	63.9803	0.0001	fold change	2.39	89.9054	6.6e-06	fold change	5.26	64.6872	2.7e-11	fold change	3.19
MKI67	4288	antigen identified by monoclonal antibody Ki-67	8 out of 8	616.841	51.6855	0.0382	fold change	1.69096	90.3685	7.2e-26	fold change	3.17	89.7086	2.4e-15	fold change	3.11	90.3685	3.5e-19	fold change	3.56	80.8564	5.3e-09	fold change	2.21	90.2348	1.2e-08	fold change	4.22	61.7002	4.5e-06	fold change	2.53	61.918	4.6e-06	fold change	3.01
TYMS	7298	thymidylate synthetase	8 out of 8	613.931	78.2326	0.0251	fold change	2.54131	88.4815	9e-17	fold change	2.95	76.0075	5e-11	fold change	2.31	79.7041	1.8e-12	fold change	2.64	82.3194	4e-08	fold change	2.27	67.4564	2.7e-09	fold change	2.5	66.6516	4.8e-05	fold change	2.75	75.0785	2e-09	fold change	3.92
E2F8	79733	E2F transcription factor 8	8 out of 8	613.372	64.2814	0.0254	fold change	2.09394	89.3176	2.5e-33	fold change	3.04	89.2522	2e-18	fold change	3.06	89.5127	1.1e-20	fold change	3.45	55.9691	7.6e-06	fold change	1.7	95.4198	4.3e-07	fold change	5.22	68.3191	3.1e-10	fold change	2.83	61.3001	3.2e-07	fold change	2.98
FST	10468	follistatin	8 out of 8	609.538	97.54	0.0157	fold change	-6.06714	79.9105	2e-07	fold change	-2.37	59.3754	9.2e-05	fold change	-1.9	64.0804	5.9e-06	fold change	-2.14	52.2346	0.0074	fold change	-1.65	83.2667	1.3e-05	fold change	-3.43	92.0607	0.0002	fold change	-5.89	81.0701	1.4e-11	fold change	-4.67
GTSE1	51512	G-2 and S-phase expressed 1	8 out of 8	603.579	60.6046	0.0286	fold change	1.98818	91.1046	1.7e-27	fold change	3.25	91.9219	8.8e-14	fold change	3.3	93.1064	2.7e-21	fold change	3.83	75.9129	7.3e-14	fold change	2.05	93.1064	1.6e-09	fold change	4.68	16.1053	2.4e-08	fold change	1.25	81.7167	1.9e-09	fold change	4.8
PPP1R3C	5507	protein phosphatase 1, regulatory subunit 3C	8 out of 8	601.3	58.8069	0.0405	fold change	-1.93828	87.4126	3.8e-14	fold change	-2.83	77.4437	1.8e-08	fold change	-2.36	78.4818	1e-09	fold change	-2.59	76.9112	8e-05	fold change	-2.08	89.1886	8.8e-07	fold change	-4.09	66.114	0.0142	fold change	-2.73	66.9416	4.2e-07	fold change	-3.32
RTN1	6252	reticulon 1	8 out of 8	600.274	73.2011	0.0384	fold change	-2.35672	74.039	7.8e-06	fold change	-2.17	68.2808	8.7e-05	fold change	-2.09	66.8691	3e-05	fold change	-2.21	83.2113	5.6e-05	fold change	-2.29	86.5501	0.0005	fold change	-3.76	94.6844	0.0002	fold change	-6.92	53.4382	1.6e-05	fold change	-2.63
HN1	51155	hematological and neurological expressed 1	8 out of 8	598.318	74.173	0.0143	fold change	2.38	83.8926	2.9e-23	fold change	2.58	80.1192	2e-10	fold change	2.48	80.2761	4.1e-12	fold change	2.67	85.4672	1.2e-07	fold change	2.37	53.7658	3.4e-06	fold change	2.08	70.1508	9e-06	fold change	2.92	70.4732	4.2e-14	fold change	3.54
NFIA	4774	nuclear factor I/A	8 out of 8	587.082	92.0607	0.0041	fold change	3.55677	72.2116	2.2e-16	fold change	-2.1	57.5407	3.7e-13	fold change	-1.87	58.7227	7.2e-11	fold change	-2.01	73.4635	1.9e-06	fold change	-1.97	63.3208	2.8e-10	fold change	-2.36	89.6427	7.5e-07	fold change	-5.21	80.1192	6.4e-10	fold change	-4.55
FAM198B	51313	family with sequence similarity 198, member B	8 out of 8	571.329	99.6751	0.0064	fold change	-16.3604	75.4933	4.4e-06	fold change	-2.21	67.7911	6.4e-05	fold change	-2.08	70.8386	9.9e-08	fold change	-2.32	81.6633	6.7e-07	fold change	-2.24	46.5389	5e-06	fold change	-1.91	84.5852	8.2e-09	fold change	-4.13	44.7435	1.1e-11	fold change	-2.32
MCM4	4173	minichromosome maintenance complex component 4	8 out of 8	560.782	50.1057	0.0487	fold change	1.59448	71.0843	1.9e-14	fold change	2.07	65.4099	3.7e-11	fold change	2.03	71.958	3.6e-15	fold change	2.35	84.411	2e-09	fold change	2.34	42.9908	0.0008	fold change	1.84	84.1213	1.8e-07	fold change	4.07	90.7013	2.4e-06	fold change	6.99
TK1	7083	thymidine kinase 1, soluble	8 out of 8	552.655	77.8853	0.0087	fold change	2.53163	75.6796	5.2e-14	fold change	2.22	71.623	2.8e-10	fold change	2.18	72.3819	9.6e-11	fold change	2.36	73.0706	7.3e-11	fold change	1.96	74.7138	2.1e-06	fold change	2.79	51.1268	3.2e-06	fold change	2.17	56.1735	2e-10	fold change	2.75
LEPR	3953	leptin receptor	8 out of 8	551.111	94.4662	0.0003	fold change	-4.14489	73.3762	1.8e-06	fold change	-2.14	52.4576	0.0012	fold change	-1.79	54.9185	0.0004	fold change	-1.94	71.7896	0.0001	fold change	-1.94	58.751	0.002	fold change	-2.22	76.7672	0.0015	fold change	-3.33	68.5852	8e-07	fold change	-3.44
TTC18	118491	tetratricopeptide repeat domain 18	8 out of 8	549.787	69.0093	0.0127	fold change	-2.23439	84.2375	2.4e-12	fold change	-2.61	76.3382	5e-10	fold change	-2.33	80.6452	7e-13	fold change	-2.69	29.9423	0.0026	fold change	-1.39	48.6386	0.0098	fold change	-1.96	80.8564	0.0002	fold change	-3.71	80.1192	2.3e-13	fold change	-4.55
BRIP1	83990	BRCA1 interacting protein C-terminal helicase 1	8 out of 8	544.165	52.3906	0.0482	fold change	1.72909	87.6609	8.8e-19	fold change	2.85	72.7675	1.9e-11	fold change	2.21	75.4011	2e-13	fold change	2.47	58.6386	6.8e-07	fold change	1.74	85.6458	1.7e-10	fold change	3.65	58.4994	2.5e-05	fold change	2.39	53.161	4.7e-07	fold change	2.62
ME1	4199	malic enzyme 1, NADP(+)-dependent, cytosolic	8 out of 8	542.472	94.32	0.005	fold change	4.10889	65.9718	6e-07	fold change	1.95	63.5833	2.4e-05	fold change	1.99	56.3539	6.5e-05	fold change	1.97	59.5479	0.0011	fold change	1.75	83.8926	4.6e-05	fold change	3.47	74.6224	0.0003	fold change	3.17	44.1805	2e-07	fold change	2.3
HMCN1	83872	hemicentin 1	8 out of 8	537.104	92.5446	0.0029	fold change	-3.64608	78.6324	2.7e-08	fold change	-2.31	36.2679	0.0034	fold change	-1.57	47.164	0.0004	fold change	-1.81	51.4907	0.0082	fold change	-1.64	71.4561	3e-05	fold change	-2.65	95.5676	1.3e-06	fold change	-7.34	63.9803	7.5e-08	fold change	-3.13
FANK1	92565	fibronectin type III and ankyrin repeat domains 1	8 out of 8	536.54	61.4228	0.004	fold change	-2.01091	67.1619	1.6e-12	fold change	-1.97	61.4228	2.4e-10	fold change	-1.94	56.3539	6.6e-10	fold change	-1.97	51.4907	8.4e-05	fold change	-1.64	84.5266	3.8e-08	fold change	-3.54	85.2297	5.1e-13	fold change	-4.23	68.9313	2e-12	fold change	-3.46
LOC100506621	100506621	uncharacterized LOC100506621	8 out of 8	536.14	60.1308	0.0103	fold change	-1.97778	76.0075	1.1e-05	fold change	-2.23	52.4576	0.0007	fold change	-1.79	63.1912	1.7e-05	fold change	-2.12	66.0781	0.007	fold change	-1.84	75.7725	5.9e-06	fold change	-2.84	70.8386	0.0002	fold change	-2.95	71.664	1.3e-13	fold change	-3.61
CIRBP	1153	cold inducible RNA binding protein	8 out of 8	529.343	82.9297	0.0218	fold change	-2.74568	66.507	1.8e-11	fold change	-1.96	60.9659	2.7e-12	fold change	-1.93	54.9185	2.8e-11	fold change	-1.94	67.6416	2.1e-08	fold change	-1.87	42.9908	7.6e-13	fold change	-1.84	82.2639	2.3e-08	fold change	-3.84	71.1258	8.2e-16	fold change	-3.58
GXYLT2	727936	glucoside xylosyltransferase 2	8 out of 8	526.852	83.7212	0.0025	fold change	-2.77381	79.6521	4e-06	fold change	-2.35	60.9659	1.2e-06	fold change	-1.93	64.8239	2.2e-07	fold change	-2.16	54.1448	0.0068	fold change	-1.67	82.3737	7.2e-08	fold change	-3.37	53.4382	0.0004	fold change	-2.23	47.7318	4e-07	fold change	-2.42
BF594722	NA		8 out of 8	521.012	51.7074	0.0491	fold change	-1.6915	69.635	6.6e-09	fold change	-2.03	82.8185	6.7e-12	fold change	-2.63	79.2921	3.4e-12	fold change	-2.62	36.6137	0.0066	fold change	-1.46	78.4326	0.0002	fold change	-3.05	78.6324	0.0008	fold change	-3.5	43.8808	1.2e-12	fold change	-2.29
ZNF367	195828	zinc finger protein 367	8 out of 8	517.027	70.7574	0.0351	fold change	2.28506	83.2113	5e-13	fold change	2.56	69.7535	2.3e-08	fold change	2.13	71.5809	8.2e-09	fold change	2.34	42.6774	0.0001	fold change	1.53	54.7963	2e-06	fold change	2.11	68.5852	5.2e-06	fold change	2.85	55.665	1.7e-07	fold change	2.72
EPSTI1	94240	epithelial stromal interaction 1 (breast)	8 out of 8	515.777	86.247	0.0394	fold change	-2.93714	63.9141	3e-08	fold change	1.92	59.3754	1.3e-06	fold change	1.9	54.9185	3.8e-06	fold change	1.94	70.1115	9.4e-07	fold change	1.91	64.3824	1.2e-07	fold change	2.4	66.4355	1.6e-06	fold change	2.74	50.3931	2.7e-12	fold change	2.51
MIR30C2	407032	microRNA 30c-2	8 out of 8	515.512	65.7246	0.0222	fold change	-2.13195	48.2565	0.0009	fold change	-1.67	93.0354	3.5e-15	fold change	-3.47	90.7688	3.5e-16	fold change	-3.61	61.0568	0.0003	fold change	-1.77	84.411	2.1e-05	fold change	-3.52	18.8203	0.0465	fold change	-1.34	53.4382	1.6e-08	fold change	-2.63
ABRACL	58527	ABRA C-terminal like	8 out of 8	511.722	96.7717	0.0013	fold change	5.24247	69.635	3e-15	fold change	2.03	67.3455	7e-10	fold change	2.07	65.2018	9.7e-10	fold change	2.17	66.0781	1.2e-05	fold change	1.84	29.2511	0.0044	fold change	1.59	71.8319	0.0004	fold change	3	45.6067	1.8e-11	fold change	2.35
STMN1	3925	stathmin 1	8 out of 8	511.048	91.1046	0.0141	fold change	3.44023	72.8109	6e-21	fold change	2.12	47.2912	3.5e-08	fold change	1.72	50.6421	3.7e-09	fold change	1.87	64.1807	4.5e-08	fold change	1.82	39.8804	0.0001	fold change	1.78	82.0439	2.4e-08	fold change	3.8	63.0939	1.6e-15	fold change	3.08
CCDC80	151887	coiled-coil domain containing 80	8 out of 8	506.496	66.4717	0.042	fold change	-2.15885	64.7559	7.1e-05	fold change	-1.93	56.7962	1.4e-06	fold change	-1.86	61.3001	1.4e-07	fold change	-2.07	51.4907	0.0197	fold change	-1.64	59.4615	0.0002	fold change	-2.24	87.4126	5.4e-07	fold change	-4.65	58.8069	4.3e-08	fold change	-2.85
FEN1	2237	flap structure-specific endonuclease 1	8 out of 8	504.811	54.0021	0.0432	fold change	1.78081	75.0334	4.2e-15	fold change	2.19	69.7535	3.9e-14	fold change	2.13	70.3522	1.7e-14	fold change	2.3	66.0781	1.3e-09	fold change	1.84	62.5798	8.9e-07	fold change	2.34	52.7955	0.004	fold change	2.21	54.2164	2.5e-13	fold change	2.66
AW025980	NA		8 out of 8	504.288	91.2409	0.0227	fold change	-3.4502	73.3762	4.9e-09	fold change	-2.14	37.2234	0.0003	fold change	-1.58	41.5521	5e-05	fold change	-1.72	29.0713	0.0034	fold change	-1.38	77.7375	1.4e-06	fold change	-2.99	82.0439	3.6e-06	fold change	-3.8	72.043	1e-09	fold change	-3.63
MAST4	375449	microtubule associated serine/threonine kinase family member 4	8 out of 8	503.92	66.1848	0.0264	fold change	2.15002	49.4604	1.5e-07	fold change	-1.69	67.7911	1.2e-09	fold change	-2.08	66.8691	2.6e-12	fold change	-2.21	81.0701	2.3e-09	fold change	-2.22	47.0739	9.2e-05	fold change	-1.92	79.0376	0.0001	fold change	-3.54	46.4334	6.6e-08	fold change	-2.37
GJA1	2697	gap junction protein, alpha 1, 43kDa	8 out of 8	490.782	96.1649	0.0025	fold change	-5.01408	61.2693	2.6e-06	fold change	-1.88	50.3104	0.0009	fold change	-1.76	53.6481	0.0001	fold change	-1.92	67.1249	0.0011	fold change	-1.86	65.7601	0.0002	fold change	-2.45	69.5555	1.6e-05	fold change	-2.89	26.9488	1.2e-05	fold change	-1.82
GPSM2	29899	G-protein signaling modulator 2	8 out of 8	485.973	55.7407	0.0232	fold change	1.83324	67.1619	7.6e-19	fold change	1.97	59.7507	1.2e-14	fold change	1.91	64.0804	4e-17	fold change	2.14	47.6023	3e-05	fold change	1.59	47.492	7.2e-06	fold change	1.93	58.4994	0.0009	fold change	2.39	85.6458	7.7e-07	fold change	5.57
AKAP12	9590	A kinase (PRKA) anchor protein 12	8 out of 8	477.351	78.0835	0.006	fold change	2.53658	43.3242	6.9e-05	fold change	-1.61	38.1831	4.5e-05	fold change	-1.59	42.8559	3.3e-06	fold change	-1.74	65.0297	0.0002	fold change	-1.83	50.8306	4e-06	fold change	-2.01	72.1272	1.8e-05	fold change	-3.02	86.9172	2.2e-14	fold change	-5.83
SPARC	6678	secreted protein, acidic, cysteine-rich (osteonectin)	8 out of 8	475.549	99.5937	0.0008	fold change	-15.121	62.1056	5.9e-10	fold change	-1.89	33.0321	3.5e-05	fold change	-1.53	41.5521	3.6e-07	fold change	-1.72	54.7717	0.0001	fold change	-1.68	56.6656	1.2e-05	fold change	-2.16	89.7747	5.5e-09	fold change	-5.24	38.0532	4.4e-11	fold change	-2.11
UGT8	7368	UDP glycosyltransferase 8	8 out of 8	475.331	75.3545	0.001	fold change	2.42862	57.06	1.1e-10	fold change	1.81	62.3893	2.7e-06	fold change	1.96	69.7535	5.6e-07	fold change	2.28	56.6136	0.0007	fold change	1.71	70.3116	8.2e-08	fold change	2.59	29.6319	0.0005	fold change	1.63	54.2164	0.0001	fold change	2.66
KIAA1211L	343990	KIAA1211-like	8 out of 8	473.969	89.3831	0.0178	fold change	3.2161	68.5852	2.1e-14	fold change	-2	43.0964	3.7e-07	fold change	-1.66	53.6481	3.4e-10	fold change	-1.92	53.161	3.6e-06	fold change	-1.66	37.6452	1.5e-05	fold change	-1.74	75.5401	7.9e-05	fold change	-3.23	52.9095	3.4e-07	fold change	-2.61
GBP1	2633	guanylate binding protein 1, interferon-inducible	8 out of 8	461.861	50.5592	0.0417	fold change	-1.63098	74.397	4.8e-09	fold change	2.18	61.4228	3.2e-06	fold change	1.94	54.2164	1.9e-05	fold change	1.93	75.6327	4.8e-05	fold change	2.04	60.3369	9e-05	fold change	2.26	42.7811	0.0326	fold change	1.95	42.5148	5.4e-08	fold change	2.25
HELLS	3070	helicase, lymphoid-specific	8 out of 8	460.399	59.5188	0.0141	fold change	1.96039	64.7559	1.2e-16	fold change	1.93	53.2992	4.3e-11	fold change	1.8	54.9185	6.4e-12	fold change	1.94	45.3708	2.3e-06	fold change	1.56	48.6386	0.0001	fold change	1.96	55.314	9.5e-06	fold change	2.29	78.583	8.1e-05	fold change	4.34
GSTM3	2947	glutathione S-transferase mu 3 (brain)	8 out of 8	459.446	53.6717	0.0302	fold change	1.77291	35.4213	0.0002	fold change	-1.51	55.7153	0.0013	fold change	-1.84	59.0619	0.0002	fold change	-2.02	52.2346	0.0088	fold change	-1.65	88.9949	9.3e-07	fold change	-4.07	71.8319	0.0001	fold change	-3	42.5148	6e-05	fold change	-2.25
GLT8D2	83468	glycosyltransferase 8 domain containing 2	8 out of 8	456.795	84.1793	0.0178	fold change	-2.7929	63.9141	1.3e-05	fold change	-1.92	35.5237	0.0015	fold change	-1.56	44.0222	0.0002	fold change	-1.76	36.6137	0.0422	fold change	-1.46	54.7963	3.2e-05	fold change	-2.11	89.3176	1.1e-06	fold change	-5.14	48.4276	1.1e-07	fold change	-2.44
PDGFRL	5157	platelet-derived growth factor receptor-like	8 out of 8	456.072	62.6433	0.0205	fold change	2.04735	68.0911	2.7e-08	fold change	-1.99	50.9362	1.5e-05	fold change	-1.77	55.4139	2e-06	fold change	-1.95	45.3708	0.0088	fold change	-1.56	57.0073	6.6e-05	fold change	-2.17	71.0026	6.4e-06	fold change	-2.96	45.6067	4.4e-08	fold change	-2.35
CHML	1122	choroideremia-like (Rab escort protein 2)	8 out of 8	455.968	75.3091	0.007	fold change	2.42795	48.2565	7.5e-07	fold change	1.67	56.2506	8.3e-07	fold change	1.85	50.024	1.8e-06	fold change	1.86	66.0781	1.6e-06	fold change	1.84	29.7972	0.0024	fold change	1.6	76.8144	1.9e-05	fold change	3.34	53.4382	1.1e-06	fold change	2.63
PLSCR4	57088	phospholipid scramblase 4	8 out of 8	454.803	71.3318	0.0393	fold change	2.29592	57.7027	9.1e-08	fold change	-1.82	46.5216	1.7e-07	fold change	-1.71	54.2164	2.7e-10	fold change	-1.93	60.1308	2.7e-06	fold change	-1.76	49.8818	1.1e-08	fold change	-1.99	68.0161	0.001	fold change	-2.81	47.0018	6.4e-14	fold change	-2.4
IRS1	3667	insulin receptor substrate 1	8 out of 8	450.01	80.5919	0.007	fold change	-2.64511	40.3783	9.4e-08	fold change	-1.57	47.2912	3.1e-06	fold change	-1.72	47.164	2.3e-07	fold change	-1.81	49.1836	0.0021	fold change	-1.61	54.1448	0.0002	fold change	-2.09	83.8926	0.0001	fold change	-4.04	47.3642	2e-05	fold change	-2.41
CLU	1191	clusterin	8 out of 8	445.6	64.8239	0.0294	fold change	-2.10897	67.5676	1.7e-08	fold change	-1.98	50.3104	0.0001	fold change	-1.76	51.2973	2.2e-05	fold change	-1.88	43.5851	0.0267	fold change	-1.54	42.9908	0.0003	fold change	-1.84	76.2905	2.9e-05	fold change	-3.3	48.7348	8.4e-07	fold change	-2.45
GCH1	2643	GTP cyclohydrolase 1	8 out of 8	442.536	63.7812	0.0038	fold change	2.0834	75.0334	1.8e-12	fold change	2.19	66.6152	1.6e-07	fold change	2.05	63.7154	2e-07	fold change	2.13	61.0568	5.3e-05	fold change	1.77	45.4211	1.2e-06	fold change	1.89	49.0263	0.0027	fold change	2.12	17.8864	6.5e-06	fold change	1.58
TCF19	6941	transcription factor 19	8 out of 8	441.798	68.8155	0.0327	fold change	2.2286	59.5188	3.3e-22	fold change	1.85	53.8126	4.8e-13	fold change	1.81	55.4139	4.9e-14	fold change	1.95	53.161	5.5e-08	fold change	1.66	56.2765	2.9e-06	fold change	2.15	29.6319	3.7e-07	fold change	1.63	65.1678	5.5e-07	fold change	3.22
DNAH5	1767	dynein, axonemal, heavy chain 5	8 out of 8	437.036	84.468	0.0078	fold change	-2.79915	77.688	3.2e-13	fold change	-2.28	53.2992	1e-06	fold change	-1.8	53.6481	1e-07	fold change	-1.92	21.8011	0.0077	fold change	-1.3	58.388	0.0006	fold change	-2.21	52.7955	0.0027	fold change	-2.21	34.9479	2.4e-05	fold change	-2.02
221765_at	NA		8 out of 8	436.328	67.9412	0.0459	fold change	-2.20249	42.6476	0.0004	fold change	-1.6	65.0297	1.9e-06	fold change	-2.02	66.0781	5.6e-07	fold change	-2.19	44.3719	0.0019	fold change	-1.55	55.9942	0.0002	fold change	-2.14	72.2972	0.0066	fold change	-3.03	21.9687	0.0004	fold change	-1.69
DST	667	dystonin	8 out of 8	436.3	53.8126	0.0375	fold change	-1.77524	22.5119	6.8e-05	fold change	-1.36	63.1584	0.0055	fold change	-1.98	72.7241	0.0008	fold change	-2.37	29.9423	0.0227	fold change	-1.39	55.2395	0.0168	fold change	-2.12	39.9581	0.0463	fold change	-1.87	98.9531	8.7e-07	fold change	-17.2
NEAT1	283131	nuclear paraspeckle assembly transcript 1 (non-protein coding)	8 out of 8	436.043	71.3735	0.0036	fold change	-2.30168	70.3918	1.3e-05	fold change	-2.05	48.7348	0.0004	fold change	-1.74	54.2164	8.3e-05	fold change	-1.93	15.104	0.0118	fold change	-1.21	38.2307	0.0339	fold change	-1.75	93.0354	0.0002	fold change	-6.15	44.9559	1.1e-05	fold change	-2.33
MCM6	4175	minichromosome maintenance complex component 6	8 out of 8	435.789	84.0647	0.0086	fold change	2.78593	70.3918	1.5e-18	fold change	2.05	55.3391	2.6e-11	fold change	1.83	51.2973	5e-11	fold change	1.88	65.0297	7.2e-09	fold change	1.83	34.381	9.4e-06	fold change	1.68	46.2762	4e-06	fold change	2.04	29.0096	5.8e-12	fold change	1.87
AI692523	NA		8 out of 8	434.909	62.5477	0.003	fold change	-2.043	55.7153	4.6e-05	fold change	-1.79	48.7348	0.0003	fold change	-1.74	62.9002	1.7e-06	fold change	-2.11	45.3708	0.0084	fold change	-1.56	51.2332	2.6e-05	fold change	-2.02	71.0026	2.2e-06	fold change	-2.96	37.4047	9.2e-07	fold change	-2.09
EDIL3	10085	EGF-like repeats and discoidin I-like domains 3	8 out of 8	433.738	59.3465	0.0359	fold change	-1.95536	72.2116	1.8e-09	fold change	-2.1	23.1303	0.0311	fold change	-1.41	32.1256	0.0049	fold change	-1.59	83.6064	0.0003	fold change	-2.31	55.2395	0.0002	fold change	-2.12	67.4191	0.0007	fold change	-2.78	40.6587	5.7e-05	fold change	-2.19
PLK4	10733	polo-like kinase 4	8 out of 8	432.636	56.7176	0.0331	fold change	1.86942	67.5676	3.2e-17	fold change	1.98	64.6872	4.4e-17	fold change	2.01	64.8239	1.8e-18	fold change	2.16	40.2985	3.6e-06	fold change	1.5	63.3208	1.4e-09	fold change	2.36	26.2133	0.0002	fold change	1.54	49.0066	8.4e-06	fold change	2.46
BF968097	NA		8 out of 8	432.371	94.1035	0.0063	fold change	-4.04654	53.4616	0.0001	fold change	-1.75	56.7962	0.0001	fold change	-1.86	50.6421	0.0001	fold change	-1.87	46.8226	0.0024	fold change	-1.58	37.6452	0.0116	fold change	-1.74	59.2895	0.021	fold change	-2.43	33.6101	5.5e-05	fold change	-1.99
SEMA3C	10512	sema domain, immunoglobulin domain (Ig), short basic domain, secreted, (semaphorin) 3C	8 out of 8	428.383	74.6224	0.0098	fold change	-2.40151	45.8278	1.3e-05	fold change	-1.64	38.1831	0.0033	fold change	-1.59	41.5521	0.0015	fold change	-1.72	50.0445	0.0119	fold change	-1.62	52.1241	7.9e-07	fold change	-2.04	83.7774	0.007	fold change	-4.01	42.2519	5.9e-08	fold change	-2.24
SORBS2	8470	sorbin and SH3 domain containing 2	8 out of 8	428.296	96.3168	0.026	fold change	-5.03738	66.507	5.1e-07	fold change	-1.96	47.2912	4.3e-05	fold change	-1.72	41.5521	0.0002	fold change	-1.72	65.0297	0.0059	fold change	-1.83	32.6028	0.0301	fold change	-1.65	38.9084	0.0382	fold change	-1.85	40.0885	1.3e-05	fold change	-2.17
ABI3BP	25890	ABI family, member 3 (NESH) binding protein	8 out of 8	425.809	97.9278	0.0365	fold change	-6.59858	48.2565	0.0004	fold change	-1.67	25.6338	0.0264	fold change	-1.44	33.9536	0.0057	fold change	-1.61	49.1836	0.0216	fold change	-1.61	49.0653	0.0002	fold change	-1.97	54.9922	0.0014	fold change	-2.28	66.7967	1.5e-07	fold change	-3.31
UGCG	7357	UDP-glucose ceramide glucosyltransferase	8 out of 8	416.777	75.0334	0.0138	fold change	-2.41626	35.4213	0.0004	fold change	-1.51	40.9702	1.7e-06	fold change	-1.63	41.5521	6.7e-07	fold change	-1.72	40.2985	0.0026	fold change	-1.5	60.8754	3.2e-05	fold change	-2.28	86.9172	0.0008	fold change	-4.51	35.7094	1.7e-09	fold change	-2.04
GALNT6	11226	UDP-N-acetyl-alpha-D-galactosamine:polypeptide N-acetylgalactosaminyltransferase 6 (GalNAc-T6)	8 out of 8	412.329	76.9112	0.023	fold change	2.50257	31.9171	0.0218	fold change	-1.47	36.2679	0.014	fold change	-1.57	50.024	0.0013	fold change	-1.86	44.3719	0.004	fold change	-1.55	47.492	0.0046	fold change	-1.93	55.314	0.0473	fold change	-2.29	70.031	1.6e-05	fold change	-3.53
DSEL	92126	dermatan sulfate epimerase-like	8 out of 8	409.451	80.6452	0.0073	fold change	-2.64527	53.4616	1.6e-06	fold change	-1.75	38.1831	0.0003	fold change	-1.59	37.7028	0.0001	fold change	-1.66	29.9423	0.0122	fold change	-1.39	69.9516	2e-05	fold change	-2.58	52.7955	0.0165	fold change	-2.21	46.7692	9.6e-08	fold change	-2.39
CPE	1363	carboxypeptidase E	8 out of 8	407.581	94.9037	0.0174	fold change	-4.28306	38.8591	4.7e-05	fold change	-1.55	38.1831	0.0002	fold change	-1.59	47.164	3.4e-06	fold change	-1.81	53.161	0.0116	fold change	-1.66	37.6452	8.5e-06	fold change	-1.74	58.6951	0.0016	fold change	-2.4	38.9699	2e-09	fold change	-2.14
PNP	4860	purine nucleoside phosphorylase	8 out of 8	405.702	53.392	0.0408	fold change	1.76592	60.6347	1.4e-10	fold change	1.87	55.7153	4.3e-11	fold change	1.84	51.8167	7.4e-11	fold change	1.89	74.397	8.2e-06	fold change	2	44.2443	1.5e-05	fold change	1.87	38.9084	8.4e-05	fold change	1.85	26.5932	2.8e-07	fold change	1.81
PNMA2	10687	paraneoplastic Ma antigen 2	8 out of 8	402.387	57.3533	0.0388	fold change	-1.89032	55.7153	5.6e-05	fold change	-1.79	66.6152	1.7e-06	fold change	-2.05	67.235	1.8e-07	fold change	-2.22	42.0062	0.0132	fold change	-1.52	71.1663	0.0003	fold change	-2.64	19.4702	0.0321	fold change	-1.36	22.8253	0.001	fold change	-1.71
SLIT2	9353	slit homolog 2 (Drosophila)	8 out of 8	402.296	68.9313	0.0007	fold change	-2.23175	56.4054	9.1e-07	fold change	-1.8	38.1831	1.7e-05	fold change	-1.59	44.7107	4.4e-07	fold change	-1.77	34.7111	0.0049	fold change	-1.44	50.4347	1.7e-05	fold change	-2	46.2762	5.6e-05	fold change	-2.04	62.6433	1.9e-10	fold change	-3.05
PRICKLE2	166336	prickle homolog 2 (Drosophila)	8 out of 8	401.307	74.1279	0.008	fold change	-2.37773	47.5656	8.8e-13	fold change	-1.66	40.2065	5.4e-07	fold change	-1.62	43.4926	1e-08	fold change	-1.75	47.6023	3.3e-08	fold change	-1.59	55.6396	3.5e-06	fold change	-2.13	37.6798	0.0006	fold change	-1.82	54.9922	2.4e-10	fold change	-2.69
MYO10	4651	myosin X	8 out of 8	400.196	84.8191	0.0183	fold change	2.8219	37.0104	1.1e-06	fold change	1.53	59.3754	1.3e-08	fold change	1.9	51.2973	1.3e-07	fold change	1.88	66.0781	3.8e-06	fold change	1.84	34.381	0.0022	fold change	1.68	40.2855	0.0004	fold change	1.88	26.9488	3.9e-07	fold change	1.82
CAMK2N1	55450	calcium/calmodulin-dependent protein kinase II inhibitor 1	8 out of 8	397.879	70.8798	0.0001	fold change	2.28643	35.4213	5e-05	fold change	-1.51	46.5216	0.0002	fold change	-1.71	47.7687	0.0001	fold change	-1.82	35.7094	0.0073	fold change	-1.45	39.8804	0.0006	fold change	-1.78	59.78	0.0043	fold change	-2.45	61.918	0.0002	fold change	-3.01
TMPO	7112	thymopoietin	8 out of 8	394.887	51.3405	0.0382	fold change	1.675	63.3866	3.5e-20	fold change	1.91	54.4324	1.4e-10	fold change	1.82	51.8167	9e-11	fold change	1.89	58.0302	8.3e-07	fold change	1.73	40.498	9.8e-09	fold change	1.79	37.6798	0.0296	fold change	1.82	37.7028	5.1e-17	fold change	2.1
KIFC1	3833	kinesin family member C1	8 out of 8	390.805	61.7619	0.0228	fold change	2.01869	64.7559	8.2e-23	fold change	1.93	41.51	6.3e-11	fold change	1.64	46.4334	1.7e-14	fold change	1.8	37.6336	1.1e-09	fold change	1.47	49.8818	9.5e-13	fold change	1.99	14.9224	0.0062	fold change	1.21	73.9055	5.9e-07	fold change	3.78
235733_at	NA		8 out of 8	387.646	69.7924	0.0038	fold change	-2.26026	68.8933	2.5e-06	fold change	-2.01	26.513	0.0087	fold change	-1.45	32.1256	0.0022	fold change	-1.59	27.302	0.0427	fold change	-1.36	76.2905	1.3e-05	fold change	-2.87	59.78	8.6e-05	fold change	-2.45	26.9488	1.2e-05	fold change	-1.82
THRB	7068	thyroid hormone receptor, beta	8 out of 8	387.575	98.8728	0.0088	fold change	-8.87566	37.9121	3.7e-05	fold change	-1.54	47.9368	3.2e-05	fold change	-1.73	46.4334	2.3e-05	fold change	-1.8	17.8968	0.0141	fold change	-1.25	38.7489	0.0001	fold change	-1.76	55.8928	0.0004	fold change	-2.31	43.8808	1.9e-05	fold change	-2.29
AW612403	NA		8 out of 8	382.919	60.6951	0.0161	fold change	-1.98975	57.7027	2.9e-11	fold change	-1.82	30.5829	0.0003	fold change	-1.5	33.1389	2e-05	fold change	-1.6	50.0445	6.3e-05	fold change	-1.62	41.51	2.4e-05	fold change	-1.81	75.2162	1.1e-07	fold change	-3.21	34.0289	9.3e-10	fold change	-2
GPAM	57678	glycerol-3-phosphate acyltransferase, mitochondrial	8 out of 8	382.426	60.5752	0.0486	fold change	1.98806	42.6476	0.0005	fold change	-1.6	41.51	2.5e-05	fold change	-1.64	47.7687	2.2e-06	fold change	-1.82	58.0302	0.0137	fold change	-1.73	33.2916	0.0351	fold change	-1.66	66.4355	0.0472	fold change	-2.74	32.1676	0.0004	fold change	-1.95
SDPR	8436	serum deprivation response	8 out of 8	380.419	52.4356	0.0293	fold change	-1.73264	46.7517	8.9e-07	fold change	-1.65	33.0321	0.0002	fold change	-1.53	35.411	4.1e-05	fold change	-1.63	66.0781	0.0011	fold change	-1.84	41.51	0.0036	fold change	-1.81	22.7157	0.0222	fold change	-1.45	82.4851	8.8e-07	fold change	-4.92
SH3BGRL	6451	SH3 domain binding glutamic acid-rich protein like	8 out of 8	379.148	53.8596	0.0404	fold change	1.77652	58.416	8e-10	fold change	-1.83	53.2992	1.9e-06	fold change	-1.8	54.9185	2.3e-07	fold change	-1.94	38.5907	0.0026	fold change	-1.48	38.2307	0.0021	fold change	-1.75	57.9482	0.0015	fold change	-2.37	23.8854	2.9e-06	fold change	-1.74
RHOB	388	ras homolog family member B	8 out of 8	377.354	71.9155	0.0136	fold change	-2.31885	47.5656	4.1e-12	fold change	-1.66	40.9702	0.0012	fold change	-1.63	37.7028	0.0014	fold change	-1.66	44.3719	0.0011	fold change	-1.55	43.9279	4.3e-05	fold change	-1.86	26.2133	0.0409	fold change	-1.54	30.5072	4.1e-08	fold change	-1.91
KIAA1804	84451	mixed lineage kinase 4	8 out of 8	377.045	88.4815	0.0005	fold change	3.12287	37.9121	6.7e-08	fold change	1.54	53.2992	3.6e-08	fold change	1.8	55.8416	9.5e-10	fold change	1.96	39.3946	0.0013	fold change	1.49	60.6347	3.6e-06	fold change	2.27	17.9439	0.0048	fold change	1.31	23.5378	0.0002	fold change	1.73
NFE2L3	9603	nuclear factor (erythroid-derived 2)-like 3	8 out of 8	376.691	67.5302	0.0178	fold change	2.18985	61.2693	1.1e-12	fold change	1.88	41.51	6.4e-11	fold change	1.64	41.0661	2.3e-10	fold change	1.71	33.6193	0.0031	fold change	1.43	44.8575	2.8e-05	fold change	1.88	52.3906	3.9e-05	fold change	2.2	34.4485	7e-08	fold change	2.01
FBP1	2203	fructose-1,6-bisphosphatase 1	8 out of 8	375.222	71.664	0.0055	fold change	2.31233	39.6614	3.5e-06	fold change	-1.56	49.5201	5.9e-05	fold change	-1.75	51.2973	8.4e-06	fold change	-1.88	61.0568	9.6e-05	fold change	-1.77	37.6452	0.0001	fold change	-1.74	17.9439	0.0322	fold change	-1.31	46.4334	3.4e-09	fold change	-2.37
THBD	7056	thrombomodulin	8 out of 8	374.452	79.9105	0.0329	fold change	-2.61389	54.1208	6.2e-12	fold change	-1.76	22.4501	0.0007	fold change	-1.4	28.5116	6.8e-06	fold change	-1.54	34.7111	0.0061	fold change	-1.44	36.5591	0.0028	fold change	-1.72	79.5494	0.0004	fold change	-3.58	38.6393	1.4e-08	fold change	-2.13
LZTFL1	54585	leucine zipper transcription factor-like 1	8 out of 8	373.623	50.747	0.04	fold change	-1.63796	62.6755	1.3e-16	fold change	-1.9	42.3245	5.7e-07	fold change	-1.65	42.2372	3.2e-08	fold change	-1.73	36.6137	0.0005	fold change	-1.46	43.9279	3.7e-08	fold change	-1.86	63.3537	1.2e-06	fold change	-2.6	31.744	6.7e-10	fold change	-1.94
MCM7	4176	minichromosome maintenance complex component 7	8 out of 8	370.48	54.6502	0.0424	fold change	1.79806	53.4616	9.5e-19	fold change	1.75	32.1593	5.2e-07	fold change	1.52	36.9549	3.9e-08	fold change	1.65	59.5479	1.2e-05	fold change	1.75	47.0739	4.5e-09	fold change	1.92	47.9929	3e-06	fold change	2.09	38.6393	2.6e-10	fold change	2.13
ATP8B1	5205	ATPase, aminophospholipid transporter, class I, type 8B, member 1	8 out of 8	366.645	80.329	0.0052	fold change	-2.63294	43.3242	4.4e-07	fold change	-1.61	33.0321	8.1e-05	fold change	-1.53	36.9549	0.0003	fold change	-1.65	30.8903	0.0466	fold change	-1.4	33.2916	0.0005	fold change	-1.66	73.1133	0.0043	fold change	-3.07	35.7094	3.5e-08	fold change	-2.04
EDNRB	1910	endothelin receptor type B	8 out of 8	365.318	90.1031	0.0041	fold change	3.30447	17.2006	0.0014	fold change	-1.29	32.1593	0.0001	fold change	-1.52	34.6426	1.1e-05	fold change	-1.62	45.3708	0.0108	fold change	-1.56	19.1099	0.0094	fold change	-1.41	58.2221	0.0117	fold change	-2.38	68.5091	1.5e-05	fold change	-3.43
SYNCRIP	10492	synaptotagmin binding, cytoplasmic RNA interacting protein	8 out of 8	364.547	73.3762	0.0161	fold change	2.35786	38.8591	9.3e-10	fold change	1.55	49.5201	5.2e-12	fold change	1.75	49.3413	9.4e-13	fold change	1.85	37.6336	0.0004	fold change	1.47	31.0465	4.4e-08	fold change	1.62	49.4403	0.0015	fold change	2.13	35.3297	1.7e-13	fold change	2.03
LRRC6	23639	leucine rich repeat containing 6	8 out of 8	363.166	76.2905	0.0055	fold change	-2.46502	57.06	3.5e-07	fold change	-1.81	30.5829	6.4e-05	fold change	-1.5	26.5874	8.4e-05	fold change	-1.51	43.5851	0.0019	fold change	-1.54	21.3209	0.0024	fold change	-1.45	68.3191	0.0014	fold change	-2.83	39.4197	9e-07	fold change	-2.15
MEGF9	1955	multiple EGF-like-domains 9	8 out of 8	352.268	61.669	0.0412	fold change	2.0147	34.555	4.5e-06	fold change	-1.5	42.3245	4.6e-05	fold change	-1.65	44.7107	4.4e-06	fold change	-1.77	31.8922	0.011	fold change	-1.41	44.8575	0.001	fold change	-1.88	60.5151	0.0013	fold change	-2.48	31.744	6.2e-08	fold change	-1.94
LOC286052	286052	uncharacterized LOC286052	8 out of 8	351.782	88.6101	0.0007	fold change	3.13261	30.9839	1.5e-05	fold change	1.46	30.5829	0.0003	fold change	1.5	29.9278	7.2e-05	fold change	1.56	66.0781	5.1e-12	fold change	1.84	43.3242	1.4e-12	fold change	1.85	51.9696	0.0007	fold change	2.19	10.3058	0.0052	fold change	1.35
CLMN	79789	calmin (calponin-like, transmembrane)	8 out of 8	347.705	81.7167	0.0113	fold change	2.68857	47.5656	2.2e-09	fold change	-1.66	48.7348	7.9e-11	fold change	-1.74	44.0222	1.9e-09	fold change	-1.76	23.6374	0.0186	fold change	-1.32	37.6452	0.0008	fold change	-1.74	26.9785	0.0137	fold change	-1.56	37.4047	8.9e-09	fold change	-2.09
DDX39A	10212	DEAD (Asp-Glu-Ala-Asp) box polypeptide 39A	8 out of 8	347.38	50.1872	0.043	fold change	1.59855	45.8278	7.6e-15	fold change	1.64	37.2234	1.9e-10	fold change	1.58	39.1561	2.4e-12	fold change	1.68	63.5171	1.8e-08	fold change	1.81	38.2307	9e-07	fold change	1.75	46.6448	1.5e-08	fold change	2.05	26.5932	2.8e-12	fold change	1.81
OPN3	23596	opsin 3	8 out of 8	345.741	93.4597	0.0008	fold change	-3.86121	39.6614	8.5e-05	fold change	1.56	43.7094	2.4e-06	fold change	1.67	32.1256	3.6e-05	fold change	1.59	52.2346	0.0004	fold change	1.65	21.8088	0.0143	fold change	1.46	38.0648	0.0014	fold change	1.83	24.6766	0.002	fold change	1.76
CYB5A	1528	cytochrome b5 type A (microsomal)	8 out of 8	345.346	53.6481	0.0348	fold change	-1.77237	47.5656	5.5e-09	fold change	-1.66	24.0301	0.0006	fold change	-1.42	25.8821	0.0002	fold change	-1.5	48.4468	0.0014	fold change	-1.6	47.492	7e-07	fold change	-1.93	66.114	0.0001	fold change	-2.73	32.1676	9.6e-07	fold change	-1.95
RECK	8434	reversion-inducing-cysteine-rich protein with kazal motifs	8 out of 8	344.018	93.6032	0.0029	fold change	-3.93687	42.6476	0.0001	fold change	-1.6	17.1886	0.0229	fold change	-1.33	24.4654	0.0023	fold change	-1.48	36.6137	0.0061	fold change	-1.46	49.0653	2.2e-06	fold change	-1.97	67.088	0.0008	fold change	-2.76	13.346	0.001	fold change	-1.45
NRAS	4893	neuroblastoma RAS viral (v-ras) oncogene homolog	8 out of 8	342.076	92.9662	0.0001	fold change	3.72385	43.3242	2.2e-06	fold change	1.61	35.5237	8.7e-06	fold change	1.56	31.2915	1.1e-05	fold change	1.58	47.6023	0.0016	fold change	1.59	23.5378	0.0002	fold change	1.49	21.2032	0.0163	fold change	1.41	46.6274	3.6e-10	fold change	2.38
2014-09-11	55752	septin 11	8 out of 8	337.508	52.5702	0.0382	fold change	1.73777	33.6932	0.0002	fold change	-1.49	50.3104	2.8e-06	fold change	-1.76	58.7227	9.6e-08	fold change	-2.01	42.0062	0.001	fold change	-1.52	44.2443	0.0001	fold change	-1.87	35.1277	0.0054	fold change	-1.76	20.8331	1.4e-05	fold change	-1.66
TBC1D7	51256	TBC1 domain family, member 7	8 out of 8	337.008	60.1598	0.0051	fold change	-1.97918	50.7676	4.1e-13	fold change	1.71	42.3245	1.2e-11	fold change	1.65	41.5521	4.5e-12	fold change	1.72	49.1836	1.9e-06	fold change	1.61	29.2511	2.7e-05	fold change	1.59	41.3842	1e-05	fold change	1.91	22.3848	7.1e-09	fold change	1.7
ATL2	64225	atlastin GTPase 2	8 out of 8	336.887	52.3237	0.0178	fold change	1.72197	24.2148	8.4e-06	fold change	1.38	47.2912	2.5e-09	fold change	1.72	47.7687	5.6e-10	fold change	1.82	58.6386	2e-06	fold change	1.74	32.1089	1.5e-05	fold change	1.64	32.6635	0.0008	fold change	1.7	41.8774	2e-11	fold change	2.23
MCM5	4174	minichromosome maintenance complex component 5	8 out of 8	334.972	66.507	0.0186	fold change	2.15912	51.3189	4.5e-14	fold change	1.72	29.6676	8.5e-07	fold change	1.49	33.9536	9.2e-08	fold change	1.61	43.5851	1.3e-05	fold change	1.54	44.8575	2.1e-09	fold change	1.88	27.6771	1.6e-07	fold change	1.58	37.4047	1.6e-12	fold change	2.09
CRISPLD2	83716	cysteine-rich secretory protein LCCL domain containing 2	8 out of 8	334.623	95.7909	0.0054	fold change	-4.7724	30.9839	0.0033	fold change	-1.46	13.5549	0.0188	fold change	-1.27	17.7958	0.004	fold change	-1.38	24.4898	0.0095	fold change	-1.33	58.751	2.3e-05	fold change	-2.22	51.9696	0.0033	fold change	-2.19	41.2868	1.6e-08	fold change	-2.21
SLC44A1	23446	solute carrier family 44, member 1	8 out of 8	333.425	56.5611	0.0286	fold change	1.86249	47.5656	2.7e-11	fold change	-1.66	39.4577	9.2e-07	fold change	-1.61	40.3913	2.1e-08	fold change	-1.7	27.302	5e-05	fold change	-1.36	42.0207	4e-07	fold change	-1.82	40.2855	0.0016	fold change	-1.88	39.8416	2.6e-05	fold change	-2.16
ALDH6A1	4329	aldehyde dehydrogenase 6 family, member A1	8 out of 8	333.002	60.6347	0.0495	fold change	-1.98857	52.7054	1.8e-14	fold change	-1.74	33.8602	5.8e-09	fold change	-1.54	33.9536	3.8e-10	fold change	-1.61	38.5907	8.4e-06	fold change	-1.48	44.8575	2.4e-06	fold change	-1.88	34.7896	0.0001	fold change	-1.75	33.6101	1.7e-10	fold change	-1.99
FNDC3B	64778	fibronectin type III domain containing 3B	8 out of 8	325.477	71.0843	0.0361	fold change	-2.29187	35.4213	3.8e-11	fold change	1.51	38.8223	9e-13	fold change	1.6	35.411	2.8e-11	fold change	1.63	33.6193	1.2e-07	fold change	1.43	46.5389	4e-06	fold change	1.91	29.6319	3.2e-07	fold change	1.63	34.9479	1.5e-06	fold change	2.02
IDH2	3418	isocitrate dehydrogenase 2 (NADP+), mitochondrial	8 out of 8	322.743	50.0851	0.0454	fold change	-1.59432	46.7517	2e-08	fold change	1.65	41.51	5.1e-08	fold change	1.64	33.9536	7.6e-07	fold change	1.61	55.3888	2.5e-05	fold change	1.69	39.294	4.7e-05	fold change	1.77	38.9084	0.0006	fold change	1.85	16.8516	0.0003	fold change	1.55
CENPO	79172	centromere protein O	8 out of 8	322.154	57.0867	0.0491	fold change	1.88392	50.7676	2.4e-16	fold change	1.71	45.8791	2.3e-13	fold change	1.7	48.1997	2.6e-14	fold change	1.83	20.273	8.2e-05	fold change	1.28	45.4211	3.2e-07	fold change	1.89	35.1277	6e-06	fold change	1.76	19.3995	5.7e-11	fold change	1.62
ASAH1	427	N-acylsphingosine amidohydrolase (acid ceramidase) 1	8 out of 8	321.269	58.1125	0.0177	fold change	-1.91788	48.2565	1.9e-06	fold change	-1.67	40.9702	9.4e-05	fold change	-1.63	42.2372	1.9e-05	fold change	-1.73	40.2985	3.6e-05	fold change	-1.5	31.0465	0.0024	fold change	-1.62	42.7811	6.2e-06	fold change	-1.95	17.5669	5.4e-11	fold change	-1.57
F3	2152	coagulation factor III (thromboplastin, tissue factor)	8 out of 8	320.661	51.4049	0.0475	fold change	-1.67738	41.8634	1.1e-05	fold change	-1.59	22.4501	0.0064	fold change	-1.4	22.2955	0.0022	fold change	-1.45	71.0429	7e-05	fold change	-1.93	40.9977	0.0019	fold change	-1.8	24.573	0.0112	fold change	-1.5	46.0337	1.2e-06	fold change	-2.36
ATP1B1	481	ATPase, Na+/K+ transporting, beta 1 polypeptide	8 out of 8	320.087	54.821	0.0491	fold change	-1.80237	51.9696	9.1e-06	fold change	-1.73	17.1886	0.0071	fold change	-1.33	24.4654	0.0006	fold change	-1.48	46.0337	0.0043	fold change	-1.57	43.9279	0.0003	fold change	-1.86	64.1141	0.002	fold change	-2.63	17.5669	0.0001	fold change	-1.57
PPID	5481	peptidylprolyl isomerase D	8 out of 8	317.739	73.288	0.0172	fold change	-2.35771	12.7282	0.0002	fold change	1.22	46.5216	1.7e-09	fold change	-1.71	48.7929	3.1e-13	fold change	-1.84	21.8011	0.0103	fold change	1.3	47.0739	7.2e-06	fold change	-1.92	53.8834	0.0003	fold change	-2.24	13.6498	0.0004	fold change	1.46
ATXN1	6310	ataxin 1	8 out of 8	316.445	65.5497	0.0091	fold change	-2.1302	39.6614	0.0006	fold change	-1.56	36.2679	9.7e-06	fold change	-1.57	39.7257	9.7e-07	fold change	-1.69	17.1958	0.0211	fold change	-1.24	33.9068	0.004	fold change	-1.67	51.9696	0.0006	fold change	-2.19	32.1676	4.2e-09	fold change	-1.95
E2F2	1870	E2F transcription factor 2	8 out of 8	316.236	54.7232	0.0354	fold change	1.80014	40.3783	5.1e-22	fold change	1.57	39.4577	4.8e-10	fold change	1.61	41.5521	2.1e-12	fold change	1.72	18.6859	1.6e-06	fold change	1.26	46.5389	3.1e-06	fold change	1.91	16.6778	0.0051	fold change	1.27	58.2221	7.6e-05	fold change	2.83
RPL39L	116832	ribosomal protein L39-like	8 out of 8	309.337	58.2221	0.0215	fold change	1.92157	33.6932	4.5e-06	fold change	1.49	27.3384	6.6e-06	fold change	1.46	33.1389	3.6e-07	fold change	1.6	45.3708	3.2e-05	fold change	1.56	35.9077	0.0015	fold change	1.71	29.6319	6.3e-08	fold change	1.63	46.0337	1e-05	fold change	2.36
IFI30	10437	interferon, gamma-inducible protein 30	8 out of 8	306.297	65.0297	0.0041	fold change	-2.11566	43.3242	1.8e-09	fold change	1.61	40.2065	1.1e-05	fold change	1.62	42.2372	2e-06	fold change	1.73	32.7418	0.0086	fold change	1.42	43.3242	2.9e-06	fold change	1.85	25.4164	0.0001	fold change	1.52	14.0171	0.0019	fold change	1.47
PMP22	5376	peripheral myelin protein 22	8 out of 8	306.241	81.9901	0.0003	fold change	2.70902	30.9839	1.1e-08	fold change	-1.46	28.1654	3.6e-05	fold change	-1.47	30.6211	1.6e-06	fold change	-1.57	25.364	0.0035	fold change	-1.34	43.9279	3.2e-06	fold change	-1.86	49.4403	0.001	fold change	-2.13	15.7484	1e-05	fold change	-1.52
WHSC1	7468	Wolf-Hirschhorn syndrome candidate 1	8 out of 8	302.341	76.4327	0.0024	fold change	2.4745	40.3783	2.9e-08	fold change	1.57	22.4501	1.2e-05	fold change	1.4	27.2414	1.9e-07	fold change	1.52	53.161	8.7e-05	fold change	1.66	33.9068	1.2e-06	fold change	1.67	17.0267	0.0009	fold change	1.28	31.744	0.0003	fold change	1.94
DHFR	1719	dihydrofolate reductase	8 out of 8	298.735	52.5249	0.0203	fold change	1.73554	43.3242	9.9e-11	fold change	1.61	15.9032	0.0003	fold change	1.31	13.8497	0.0005	fold change	1.31	26.286	0.0004	fold change	1.35	35.3499	1.3e-07	fold change	1.7	31.7933	0.0004	fold change	1.68	79.7041	4.8e-06	fold change	4.53
PLEKHH2	130271	pleckstrin homology domain containing, family H (with MyTH4 domain) member 2	8 out of 8	297.562	50.0646	0.0371	fold change	1.59313	41.8634	0.0002	fold change	-1.59	24.8562	0.0035	fold change	-1.43	31.2915	0.0005	fold change	-1.58	34.7111	0.0026	fold change	-1.44	43.3242	0.0032	fold change	-1.85	26.2133	0.0101	fold change	-1.54	45.2374	5.8e-09	fold change	-2.34
DICER1	23405	dicer 1, ribonuclease type III	8 out of 8	296.399	51.1268	0.0457	fold change	-1.66408	25.1977	0.0008	fold change	-1.39	34.7996	9.3e-08	fold change	-1.55	41.0661	2.3e-09	fold change	-1.71	20.273	0.0014	fold change	-1.28	20.2196	0.0032	fold change	-1.43	76.7672	3e-07	fold change	-3.33	26.9488	7.6e-10	fold change	-1.82
FADS1	3992	fatty acid desaturase 1	8 out of 8	292.851	62.3255	0.0111	fold change	2.03497	37.9121	1.4e-07	fold change	1.54	37.2234	2e-05	fold change	1.58	34.6426	3.1e-05	fold change	1.62	28.1267	0.0006	fold change	1.37	43.3242	0.0002	fold change	1.85	19.4702	0.0238	fold change	1.36	29.826	2e-05	fold change	1.89
MAP3K1	4214	mitogen-activated protein kinase kinase kinase 1, E3 ubiquitin protein ligase	8 out of 8	290.113	54.9185	0.0202	fold change	-1.8053	20.8507	0.0021	fold change	-1.34	29.6676	0.0004	fold change	-1.49	25.1873	0.0006	fold change	-1.49	25.364	0.0048	fold change	-1.34	65.4099	2e-06	fold change	-2.44	42.1216	0.0057	fold change	-1.93	26.5932	9.6e-07	fold change	-1.81
ATP11C	286410	ATPase, class VI, type 11C	8 out of 8	289.538	67.7911	0.0007	fold change	2.19923	29.3069	3e-07	fold change	1.44	35.5237	0.0001	fold change	1.56	33.9536	0.0001	fold change	1.61	49.1836	4.3e-05	fold change	1.61	12.2366	0.0058	fold change	1.27	26.2133	0.0403	fold change	1.54	35.3297	0.0054	fold change	2.03
RBL1	5933	retinoblastoma-like 1 (p107)	8 out of 8	288.73	65.0643	0.0231	fold change	2.11715	31.9171	8.4e-15	fold change	1.47	29.6676	2.2e-09	fold change	1.49	28.5116	1.9e-09	fold change	1.54	20.273	1.2e-05	fold change	1.28	53.7658	4.7e-07	fold change	2.08	20.1104	2e-05	fold change	1.38	39.4197	5.3e-08	fold change	2.15
FBXL17	64839	F-box and leucine-rich repeat protein 17	8 out of 8	288.6	86.6116	0.0028	fold change	2.99467	20.1831	1.1e-05	fold change	-1.33	40.9702	8.5e-10	fold change	-1.63	41.5521	3.2e-10	fold change	-1.72	26.286	2.1e-05	fold change	-1.35	10.3379	0.0327	fold change	-1.22	36.44	0.0015	fold change	-1.79	26.2188	5.7e-09	fold change	-1.8
ARPC5L	81873	actin related protein 2/3 complex, subunit 5-like	8 out of 8	288.143	79.8594	0.0018	fold change	2.61324	28.5778	9e-11	fold change	1.43	32.1593	2.3e-15	fold change	1.52	29.1955	7.4e-15	fold change	1.55	39.3946	2.1e-06	fold change	1.49	20.7521	4.8e-06	fold change	1.44	33.5276	0.0021	fold change	1.72	24.6766	2.7e-11	fold change	1.76
RAD21	5885	RAD21 homolog (S. pombe)	8 out of 8	285.291	51.4907	0.0311	fold change	1.67994	25.1977	0.0003	fold change	1.39	24.8562	0.0005	fold change	1.43	26.5874	0.0002	fold change	1.51	62.2309	1.2e-10	fold change	1.79	15.4728	0.0017	fold change	1.34	31.3313	0.0349	fold change	1.67	48.1241	3.8e-11	fold change	2.43
C3	718	complement component 3	8 out of 8	285.006	97.7727	0.0266	fold change	-6.38863	18.6603	0.0106	fold change	-1.31	20.9395	0.0031	fold change	-1.38	22.9919	0.0012	fold change	-1.46	23.6374	0.05	fold change	-1.32	19.6444	0.0265	fold change	-1.42	51.5342	7.1e-05	fold change	-2.18	29.826	3.6e-07	fold change	-1.89
AASS	10157	aminoadipate-semialdehyde synthase	8 out of 8	284.252	53.8364	0.0359	fold change	-1.7762	15.8929	2.2e-06	fold change	-1.27	32.1593	1e-06	fold change	-1.52	34.6426	1.3e-07	fold change	-1.62	17.8968	0.0002	fold change	-1.25	32.1089	0.0003	fold change	-1.64	38.9084	0.0021	fold change	-1.85	58.8069	7.4e-09	fold change	-2.85
MCM3	4172	minichromosome maintenance complex component 3	8 out of 8	282.432	63.2887	0.0125	fold change	2.06763	34.555	2.4e-17	fold change	1.5	27.3384	3e-09	fold change	1.46	30.6211	2.5e-10	fold change	1.57	51.4907	6.4e-07	fold change	1.64	31.589	5.4e-07	fold change	1.63	22.7157	0.0001	fold change	1.45	20.8331	3.2e-08	fold change	1.66
DNAJC9	23234	DnaJ (Hsp40) homolog, subfamily C, member 9	8 out of 8	277.48	75.8196	0.0219	fold change	2.45379	38.8591	1.9e-17	fold change	1.55	24.8562	7.1e-12	fold change	1.43	25.1873	8.2e-13	fold change	1.49	56.6136	4.1e-07	fold change	1.71	15.9403	6.6e-05	fold change	1.35	21.2032	0.0124	fold change	1.41	19.0006	1.8e-09	fold change	1.61
TRAK2	66008	trafficking protein, kinesin binding 2	8 out of 8	276.746	55.8167	0.0383	fold change	-1.8342	22.5119	1.2e-06	fold change	-1.36	48.7348	5e-10	fold change	-1.74	50.6421	1.1e-10	fold change	-1.87	21.8011	0.0332	fold change	-1.3	30.3339	0.0001	fold change	-1.61	37.6798	0.0008	fold change	-1.82	9.22594	0.0017	fold change	-1.31
SLC24A1	9187	solute carrier family 24 (sodium/potassium/calcium exchanger), member 1	8 out of 8	275.313	50.7887	0.0385	fold change	-1.6413	27.8716	1.8e-08	fold change	-1.42	33.8602	5.5e-09	fold change	-1.54	33.9536	1.7e-12	fold change	-1.61	21.8011	5e-05	fold change	-1.3	14.9642	0.0155	fold change	-1.33	45.6404	1.7e-08	fold change	-2.02	46.4334	7.9e-10	fold change	-2.37
228456_s_at	NA		8 out of 8	272.486	87.4126	0.0009	fold change	3.04278	27.0377	2.1e-08	fold change	-1.41	28.1654	7.2e-08	fold change	-1.47	25.1873	9.1e-08	fold change	-1.49	40.2985	8.5e-06	fold change	-1.5	20.7521	0.0004	fold change	-1.44	23.8484	3.4e-06	fold change	-1.48	19.7836	2.2e-07	fold change	-1.63
ZNRF1	84937	zinc and ring finger 1, E3 ubiquitin protein ligase	8 out of 8	271.626	59.8673	0.0157	fold change	1.96881	39.6614	8.7e-06	fold change	1.56	14.1024	0.0007	fold change	1.28	13.8497	0.0004	fold change	1.31	46.0337	2e-08	fold change	1.57	26.3763	0.0018	fold change	1.54	46.2762	4.4e-08	fold change	2.04	25.4586	3.7e-08	fold change	1.78
APOL6	80830	apolipoprotein L, 6	8 out of 8	271.059	51.5772	0.0441	fold change	-1.68658	43.3242	4e-05	fold change	1.61	25.6338	2.2e-05	fold change	1.44	25.1873	2.7e-05	fold change	1.49	21.8011	0.0033	fold change	1.3	45.999	2.2e-09	fold change	1.9	26.2133	0.0313	fold change	1.54	31.3234	3.6e-06	fold change	1.93
1556613_s_at	NA		8 out of 8	269.227	58.0026	0.038	fold change	1.91365	37.0104	1.6e-12	fold change	1.53	27.3384	6e-07	fold change	1.46	31.2915	4e-09	fold change	1.58	28.1267	1.4e-07	fold change	1.37	32.1089	0.0002	fold change	1.64	17.9439	0.0004	fold change	1.31	37.4047	0.0001	fold change	2.09
AGPS	8540	alkylglycerone phosphate synthase	8 out of 8	268.895	87.5994	0.0008	fold change	3.04798	21.6819	0.0007	fold change	-1.35	23.1303	0.0002	fold change	-1.41	22.9919	7.7e-05	fold change	-1.46	42.0062	3.8e-05	fold change	-1.52	16.9142	0.0322	fold change	-1.37	42.7811	0.0023	fold change	-1.95	11.7894	0.0052	fold change	1.4
SRD5A3	79644	steroid 5 alpha-reductase 3	8 out of 8	268.433	67.4564	0.0238	fold change	-2.18759	41.8634	5e-06	fold change	1.59	39.4577	0.0002	fold change	1.61	26.5874	0.0023	fold change	1.51	27.302	0.0086	fold change	1.36	21.8088	0.0433	fold change	1.46	32.1676	0.0188	fold change	1.69	11.7894	0.0029	fold change	1.4
DAB2	1601	disabled homolog 2, mitogen-responsive phosphoprotein (Drosophila)	8 out of 8	266.318	84.5852	0.0084	fold change	-2.80519	23.3279	0.0047	fold change	-1.37	14.1024	0.0024	fold change	-1.28	18.4863	0.0002	fold change	-1.39	38.5907	0.0006	fold change	-1.48	23.5378	0.006	fold change	-1.49	52.7955	6.3e-05	fold change	-2.21	10.8921	0.046	fold change	1.37
MXRA8	54587	matrix-remodelling associated 8	8 out of 8	264.898	72.2116	0.0242	fold change	-2.32292	26.0631	5.8e-05	fold change	-1.4	20.1798	0.0002	fold change	-1.37	21.6514	8.6e-05	fold change	-1.44	29.0713	0.0101	fold change	-1.38	38.2307	2e-05	fold change	-1.75	23.4614	0.0002	fold change	-1.47	34.0289	5.2e-09	fold change	-2
GINS3	64785	GINS complex subunit 3 (Psf3 homolog)	8 out of 8	263.815	63.4188	0.0182	fold change	2.06959	41.8634	2.2e-19	fold change	1.59	21.7125	9.8e-07	fold change	1.39	22.9919	2.2e-07	fold change	1.46	29.0713	4.8e-06	fold change	1.38	39.294	9.2e-05	fold change	1.77	21.9256	6.2e-05	fold change	1.43	23.5378	8.9e-08	fold change	1.73
PEX13	5194	peroxisomal biogenesis factor 13	8 out of 8	262.608	50.2487	0.0306	fold change	1.60674	31.9171	1.5e-06	fold change	1.47	42.3245	9.2e-09	fold change	1.65	41.0661	1.2e-08	fold change	1.71	24.4898	0.0068	fold change	1.33	22.9489	5.5e-06	fold change	1.48	19.7867	0.0023	fold change	1.37	29.826	0.0058	fold change	1.89
C4orf46	201725	chromosome 4 open reading frame 46	8 out of 8	261.975	57.06	0.0286	fold change	1.88138	37.9121	3.3e-07	fold change	1.54	25.6338	3.5e-06	fold change	1.44	28.5116	5.1e-07	fold change	1.54	24.4898	0.0005	fold change	1.33	21.3209	0.0003	fold change	1.45	23.4614	3.6e-05	fold change	1.47	43.5851	2.2e-08	fold change	2.28
RNF24	11237	ring finger protein 24	8 out of 8	261.207	50.7676	0.0409	fold change	1.63815	43.3242	3.7e-11	fold change	1.61	36.2679	6.2e-10	fold change	1.57	37.7028	2.6e-10	fold change	1.66	31.8922	2.7e-06	fold change	1.41	26.3763	0.0002	fold change	1.54	25.4164	2.8e-08	fold change	1.52	9.45954	5.1e-07	fold change	1.32
CAV2	858	caveolin 2	8 out of 8	260.721	67.235	0.0013	fold change	-2.18202	14.612	0.021	fold change	-1.25	14.1024	0.0224	fold change	-1.28	17.7958	0.0039	fold change	-1.38	46.0337	0.0151	fold change	-1.57	17.4596	0.0164	fold change	-1.38	69.8324	0.0156	fold change	-2.9	13.6498	0.0023	fold change	-1.46
CSNK1A1	1452	casein kinase 1, alpha 1	8 out of 8	260.331	67.6416	0.0042	fold change	2.19478	17.2006	0.0025	fold change	-1.29	34.7996	0.0002	fold change	-1.55	35.411	0.0001	fold change	-1.63	17.1958	0.0325	fold change	-1.24	10.6977	0.0011	fold change	-1.23	45.6404	0.0015	fold change	-2.02	31.744	9.2e-11	fold change	-1.94
C11orf75	56935	chromosome 11 open reading frame 75	8 out of 8	260.235	59.4615	0.0036	fold change	1.95651	35.4213	2.7e-05	fold change	1.51	32.1593	5.9e-06	fold change	1.52	27.8274	2.2e-05	fold change	1.53	19.4456	0.0324	fold change	1.27	25.8114	0.0031	fold change	1.53	39.9581	0.0008	fold change	1.87	20.15	7.3e-05	fold change	1.64
C20orf20	55257	chromosome 20 open reading frame 20	8 out of 8	256.888	85.4073	0.0003	fold change	2.88564	21.6819	3.1e-07	fold change	1.35	25.6338	5.3e-08	fold change	1.44	32.1256	5.7e-15	fold change	1.59	30.8903	5.7e-05	fold change	1.4	24.1056	3.7e-08	fold change	1.5	23.0263	0.0003	fold change	1.46	14.0171	2.3e-09	fold change	1.47
ADA	100	adenosine deaminase	8 out of 8	256.829	87.35	0.0161	fold change	-3.03915	26.0631	1.2e-05	fold change	1.4	23.1303	8.4e-07	fold change	1.41	22.9919	5.7e-07	fold change	1.46	31.8922	0.0011	fold change	1.41	14.4692	0.0055	fold change	1.32	26.5932	0.001	fold change	1.55	24.3394	1.5e-05	fold change	1.75
CTSO	1519	cathepsin O	8 out of 8	256.599	69.5555	0.0124	fold change	-2.24864	29.3069	2e-06	fold change	-1.44	35.5237	1.8e-06	fold change	-1.56	40.3913	4.1e-08	fold change	-1.7	19.4456	0.0326	fold change	-1.27	25.2701	7.5e-05	fold change	-1.52	26.2133	0.0155	fold change	-1.54	10.8921	1.7e-05	fold change	-1.37
RNF213	57674	ring finger protein 213	8 out of 8	255.614	54.4561	0.0198	fold change	1.79065	28.5778	1.8e-06	fold change	1.43	24.0301	1e-05	fold change	1.42	26.5874	2.7e-06	fold change	1.51	40.2985	0.0006	fold change	1.5	49.0653	9.6e-07	fold change	1.97	18.2448	0.0007	fold change	1.32	14.3543	0.003	fold change	1.48
ACTL6A	86	actin-like 6A	8 out of 8	253.964	53.161	0.0382	fold change	1.75892	35.4213	1.2e-10	fold change	1.51	23.1303	1e-05	fold change	1.41	23.7608	5.4e-06	fold change	1.47	49.1836	1.6e-05	fold change	1.61	11.4586	0.0037	fold change	1.25	38.0648	0.0004	fold change	1.83	19.7836	2.1e-09	fold change	1.63
218094_s_at	NA		8 out of 8	253.01	59.896	0.014	fold change	1.9693	34.555	3.5e-07	fold change	-1.5	31.4677	6.9e-06	fold change	-1.51	22.2955	3.2e-05	fold change	-1.45	40.2985	5.8e-05	fold change	-1.5	22.4093	0.0098	fold change	-1.47	23.8484	0.0038	fold change	-1.48	18.2395	0.0001	fold change	-1.59
PMEPA1	56937	prostate transmembrane protein, androgen induced 1	8 out of 8	252.031	63.3866	0.0171	fold change	2.06822	24.2148	0.0026	fold change	-1.38	13.5549	0.0076	fold change	-1.27	14.9843	0.0043	fold change	-1.33	20.273	0.0157	fold change	-1.28	42.9908	2.1e-05	fold change	-1.84	58.9769	0.0005	fold change	-2.41	13.6498	0.0034	fold change	-1.46
PURA	5813	purine-rich element binding protein A	8 out of 8	252.024	78.2828	0.0009	fold change	2.5425	41.8634	2.8e-17	fold change	-1.59	22.4501	2.3e-06	fold change	-1.4	19.7613	1.4e-06	fold change	-1.41	16.5054	0.0014	fold change	-1.23	13.5804	0.0003	fold change	-1.3	45.9306	0.0182	fold change	-2.03	13.6498	0.0002	fold change	-1.46
ACTR3	10096	ARP3 actin-related protein 3 homolog (yeast)	8 out of 8	247.632	54.4805	0.0324	fold change	1.7927	27.0377	5e-10	fold change	1.41	24.8562	4.2e-10	fold change	1.43	9.18048	0.0133	fold change	-1.21	27.302	0.0022	fold change	1.36	13.1153	8.4e-07	fold change	1.29	49.0263	0.0142	fold change	2.12	30.1626	1.4e-11	fold change	1.9
KIAA1462	57608	KIAA1462	8 out of 8	246.852	93.3184	0.0239	fold change	-3.80253	27.8716	1.1e-05	fold change	-1.42	11.8852	0.0086	fold change	-1.24	13.8497	0.0028	fold change	-1.31	29.0713	0.0022	fold change	-1.38	18.0572	0.036	fold change	-1.39	28.4587	0.0049	fold change	-1.6	24.3394	5.5e-09	fold change	-1.75
KDM5B-AS1	100506696	KDM5B antisense RNA 1	8 out of 8	244.624	64.6529	0.0147	fold change	-2.10273	22.5119	0.0003	fold change	1.36	34.7996	6.5e-07	fold change	1.55	36.1186	1.8e-07	fold change	1.64	25.364	0.0002	fold change	1.34	17.4596	0.0288	fold change	1.38	31.3313	0.0042	fold change	1.67	12.3858	0.0102	fold change	1.42
NEDD9	4739	neural precursor cell expressed, developmentally down-regulated 9	8 out of 8	239.078	68.0161	0.0131	fold change	-2.20285	32.7592	0.0014	fold change	-1.48	19.375	0.0041	fold change	-1.36	21.6514	0.0008	fold change	-1.44	23.6374	0.0282	fold change	-1.32	12.6393	0.0459	fold change	-1.28	46.6448	0.0005	fold change	-2.05	14.3543	0.0015	fold change	-1.48
SNX13	23161	sorting nexin 13	8 out of 8	237.015	67.6791	0.0084	fold change	-2.19692	40.3783	2.4e-09	fold change	-1.57	14.7047	0.0015	fold change	1.29	10.4088	0.0316	fold change	-1.24	19.4456	0.0131	fold change	-1.27	10.6977	0.0131	fold change	-1.23	55.8928	1.4e-06	fold change	-2.31	16.8516	0.0004	fold change	1.55
EGLN1	54583	egl nine homolog 1 (C. elegans)	8 out of 8	236.804	59.1751	0.0168	fold change	1.95071	25.1977	1.2e-05	fold change	1.39	20.1798	1.9e-05	fold change	1.37	21.094	9.2e-06	fold change	1.43	14.4353	0.0169	fold change	1.2	37.6452	1.6e-10	fold change	1.74	29.2511	0.0006	fold change	1.62	29.826	1.4e-07	fold change	1.89
HSPG2	3339	heparan sulfate proteoglycan 2	8 out of 8	235.075	76.7672	0.0179	fold change	-2.49852	23.3279	0.0003	fold change	-1.37	11.8852	0.002	fold change	-1.24	11.8371	0.0014	fold change	-1.27	30.8903	1.5e-06	fold change	-1.4	19.1099	0.0024	fold change	-1.41	15.2237	0.0034	fold change	-1.22	46.0337	5.7e-08	fold change	-2.36
HMGCS1	3157	3-hydroxy-3-methylglutaryl-CoA synthase 1 (soluble)	8 out of 8	234.224	64.9612	0.0207	fold change	2.11317	36.0657	4e-07	fold change	1.52	26.513	0.0005	fold change	1.45	18.4863	0.0038	fold change	1.39	25.364	0.022	fold change	1.34	24.1056	0.0005	fold change	1.5	20.1104	0.0182	fold change	1.38	18.6179	1e-07	fold change	1.6
DYNC2LI1	51626	dynein, cytoplasmic 2, light intermediate chain 1	8 out of 8	231.31	80.0666	0.0044	fold change	-2.62197	30.008	1.8e-09	fold change	-1.45	15.2938	0.0003	fold change	-1.3	17.2223	2.1e-07	fold change	-1.37	20.273	0.0039	fold change	-1.28	25.2701	2.2e-05	fold change	-1.52	28.4587	0.0019	fold change	-1.6	14.717	3e-06	fold change	-1.49
CXXC5	51523	CXXC finger protein 5	8 out of 8	230.103	62.7392	0.0056	fold change	-2.05124	19.4609	0.001	fold change	-1.32	32.1593	2.2e-07	fold change	-1.52	27.8274	2.2e-06	fold change	-1.53	28.1267	0.0033	fold change	-1.37	14.4692	0.0258	fold change	-1.32	28.8123	0.017	fold change	-1.61	16.5076	0.0002	fold change	-1.54
RBKS	64080	ribokinase	8 out of 8	228.248	75.7266	0.0028	fold change	-2.45253	20.8507	5.3e-05	fold change	-1.34	16.5032	0.0003	fold change	-1.32	14.9843	0.0002	fold change	-1.33	17.1958	0.0073	fold change	-1.24	23.5378	1.1e-05	fold change	-1.49	48.2756	4.2e-05	fold change	-2.1	11.1743	5.9e-06	fold change	-1.38
POLR2D	5433	polymerase (RNA) II (DNA directed) polypeptide D	8 out of 8	227.974	66.9416	0.0008	fold change	2.17407	27.0377	5.1e-12	fold change	1.41	19.375	2.7e-08	fold change	1.36	19.7613	1.1e-08	fold change	1.41	36.6137	3.7e-06	fold change	1.46	22.9489	5.2e-08	fold change	1.48	16.6778	8e-05	fold change	1.27	18.6179	2e-10	fold change	1.6
DYX1C1	161582	dyslexia susceptibility 1 candidate 1	8 out of 8	224.986	65.585	0.0166	fold change	-2.13038	19.4609	3.3e-05	fold change	-1.32	24.0301	2e-07	fold change	-1.42	20.4517	7e-07	fold change	-1.42	15.7909	0.0354	fold change	-1.22	42.9908	9.9e-05	fold change	-1.84	24.573	0.0081	fold change	-1.5	12.104	0.0002	fold change	-1.41
TCAIM	285343	T cell activation inhibitor, mitochondrial	8 out of 8	224.149	52.257	0.0316	fold change	-1.71959	28.5778	2.6e-05	fold change	1.43	24.8562	8.5e-06	fold change	1.43	27.8274	1.5e-06	fold change	1.53	17.8968	0.0058	fold change	1.25	24.1056	0.005	fold change	1.5	33.5276	0.0004	fold change	1.72	15.1003	0.0001	fold change	1.5
ZMAT3	64393	zinc finger, matrin-type 3	8 out of 8	222.007	50.4551	0.0419	fold change	-1.62223	20.8507	2.3e-05	fold change	-1.34	32.1593	0.0002	fold change	-1.52	34.6426	9e-05	fold change	-1.62	22.6153	0.0009	fold change	-1.31	19.6444	0.001	fold change	-1.42	26.2133	0.0016	fold change	-1.54	15.4262	5.5e-05	fold change	-1.51
PI4K2B	55300	phosphatidylinositol 4-kinase type 2 beta	8 out of 8	217.308	78.7836	0.001	fold change	2.55913	17.9334	1.2e-06	fold change	1.3	15.9032	1.8e-05	fold change	1.31	13.8497	2.4e-05	fold change	1.31	17.1958	0.0052	fold change	1.24	12.6393	0.0007	fold change	1.28	45.2542	4.1e-05	fold change	2.01	15.7484	1.2e-05	fold change	1.52
CHAF1B	8208	chromatin assembly factor 1, subunit B (p60)	8 out of 8	216.566	55.4139	0.0306	fold change	1.82179	13.9583	9.4e-06	fold change	1.24	29.6676	2e-11	fold change	1.49	29.1955	1.2e-11	fold change	1.55	30.8903	1.8e-08	fold change	1.4	22.9489	3.3e-05	fold change	1.48	17.64	0.0002	fold change	1.3	16.8516	1.2e-07	fold change	1.55
CCNYL1	151195	cyclin Y-like 1	8 out of 8	216.431	53.0465	0.0311	fold change	-1.75696	20.1831	1.6e-06	fold change	1.33	24.8562	5.2e-08	fold change	1.43	20.4517	5.1e-07	fold change	1.42	17.1958	0.0041	fold change	1.24	24.1056	2.6e-05	fold change	1.5	28.4587	1.7e-08	fold change	1.6	28.133	6.5e-09	fold change	1.85
MKNK2	2872	MAP kinase interacting serine/threonine kinase 2	8 out of 8	216.105	56.9282	0.0046	fold change	-1.87658	25.1977	5.2e-07	fold change	-1.39	14.1024	0.0008	fold change	-1.28	11.8371	0.0002	fold change	-1.27	31.8922	1.9e-05	fold change	-1.41	15.4728	0.0023	fold change	-1.34	39.4197	0.0002	fold change	-1.86	21.2545	3.6e-08	fold change	-1.67
CFLAR	8837	CASP8 and FADD-like apoptosis regulator	8 out of 8	215.619	50.6006	0.0462	fold change	-1.63245	20.8507	2.9e-06	fold change	1.34	10.8268	0.0009	fold change	1.22	10.8805	9.6e-06	fold change	1.25	34.7111	0.0002	fold change	1.44	23.5378	3.3e-06	fold change	1.49	46.6448	1.4e-06	fold change	2.05	17.5669	2.1e-07	fold change	1.57
TRIO	7204	trio Rho guanine nucleotide exchange factor	8 out of 8	215.347	51.0418	0.0444	fold change	-1.65843	17.2006	4.5e-07	fold change	-1.29	12.9919	0.0007	fold change	-1.26	13.8497	0.0003	fold change	-1.31	15.104	0.0197	fold change	-1.21	22.9489	0.0016	fold change	-1.48	39.9581	0.0013	fold change	-1.87	42.2519	9.5e-08	fold change	-2.24
INTS7	25896	integrator complex subunit 7	8 out of 8	211.723	53.508	0.0265	fold change	1.76939	27.0377	7.2e-07	fold change	1.41	31.4677	4.1e-09	fold change	1.51	33.1389	3.3e-10	fold change	1.6	17.8968	0.0216	fold change	1.25	13.1153	0.0197	fold change	1.29	20.8014	0.0411	fold change	-1.4	9.73602	0.003	fold change	1.33
GSPT1	2935	G1 to S phase transition 1	8 out of 8	210.318	51.2122	0.0242	fold change	1.66746	15.2143	0.0024	fold change	1.26	15.2938	0.0098	fold change	1.3	13.8497	0.0102	fold change	1.31	19.4456	0.0004	fold change	-1.27	9.67395	0.015	fold change	1.2	53.8834	0.0004	fold change	-2.24	10.8921	0.0001	fold change	1.37
TCTN1	79600	tectonic family member 1	8 out of 8	203.739	54.336	0.0183	fold change	-1.78814	24.2148	2.2e-12	fold change	-1.38	16.5032	1.1e-06	fold change	-1.32	16.644	1.1e-07	fold change	-1.36	21.0435	0.0018	fold change	-1.29	13.5804	0.0063	fold change	-1.3	28.8123	1.5e-05	fold change	-1.61	28.6044	7e-10	fold change	-1.86
LRRC8D	55144	leucine rich repeat containing 8 family, member D	8 out of 8	198.195	77.201	0.0273	fold change	-2.51149	16.541	4.5e-08	fold change	1.28	14.7047	4.9e-05	fold change	1.29	15.5433	2.5e-05	fold change	1.34	21.8011	0.0001	fold change	1.3	11.0786	0.0173	fold change	1.24	21.9256	0.001	fold change	1.43	19.3995	9e-08	fold change	1.62
TIMP2	7077	TIMP metallopeptidase inhibitor 2	8 out of 8	196.594	56.6136	0.0186	fold change	-1.86321	25.1977	0.0004	fold change	-1.39	14.7047	0.0073	fold change	-1.29	17.7958	0.0016	fold change	-1.38	19.4456	0.0373	fold change	-1.27	21.8088	0.0031	fold change	-1.46	23.4614	0.0003	fold change	1.47	17.5669	1.6e-05	fold change	-1.57
DNAJC16	23341	DnaJ (Hsp40) homolog, subfamily C, member 16	8 out of 8	189.541	51.0845	0.0227	fold change	-1.66322	23.3279	1.9e-05	fold change	-1.37	20.9395	2.6e-08	fold change	-1.38	19.1487	1e-07	fold change	-1.4	20.273	0.0016	fold change	-1.28	16.4326	0.0007	fold change	-1.36	20.4483	0.0053	fold change	-1.39	17.8864	1.8e-10	fold change	-1.58
SUV420H1	51111	suppressor of variegation 4-20 homolog 1 (Drosophila)	8 out of 8	187.155	51.5342	0.0345	fold change	-1.68116	20.1831	0.0001	fold change	1.33	14.7047	0.0004	fold change	1.29	16.644	0.0001	fold change	1.36	39.3946	7.7e-06	fold change	1.49	11.4586	0.0295	fold change	1.25	22.3441	0.0109	fold change	1.44	10.8921	0.0006	fold change	-1.37
KPNA1	3836	karyopherin alpha 1 (importin alpha 5)	8 out of 8	185.854	54.845	0.03	fold change	1.80304	20.8507	1.7e-08	fold change	1.34	16.5032	0.0003	fold change	-1.32	17.2223	0.0001	fold change	-1.37	23.6374	0.0052	fold change	1.32	9.67395	0.0086	fold change	-1.2	21.9256	0.0095	fold change	-1.43	10.8921	1.2e-06	fold change	-1.37
ATP2C1	27032	ATPase, Ca++ transporting, type 2C, member 1	8 out of 8	181.386	63.9141	0.0263	fold change	-2.08433	15.8929	0.0002	fold change	1.27	18.6631	0.0002	fold change	1.35	14.9843	0.0011	fold change	1.33	20.273	0.0058	fold change	1.28	15.4728	0.0003	fold change	1.34	21.5753	0.0348	fold change	1.42	10.61	2.2e-08	fold change	1.36
FAT4	79633	FAT tumor suppressor homolog 4 (Drosophila)	8 out of 8	179.237	51.6204	0.0382	fold change	-1.68875	31.9171	9.2e-07	fold change	-1.47	14.7047	0.0048	fold change	-1.29	16.644	0.0012	fold change	-1.36	17.1958	0.0029	fold change	-1.24	20.7521	0.0043	fold change	-1.44	16.3866	0.0203	fold change	-1.26	10.0161	5e-05	fold change	-1.34
FRMD4A	55691	FERM domain containing 4A	8 out of 8	175.601	54.0494	0.0394	fold change	1.78163	15.2143	0.0056	fold change	1.26	12.9919	0.01	fold change	1.26	12.3114	0.0111	fold change	1.28	29.0713	0.0004	fold change	1.38	17.4596	0.0002	fold change	1.38	19.7867	0.0014	fold change	1.37	14.717	0.0241	fold change	1.49
AK2	204	adenylate kinase 2	8 out of 8	174.659	55.2889	0.0426	fold change	1.81701	22.5119	1.6e-05	fold change	1.36	12.4171	0.0026	fold change	1.25	13.8497	0.001	fold change	1.31	26.286	0.002	fold change	1.35	10.6977	0.0467	fold change	1.23	22.7157	0.0002	fold change	1.45	10.8921	0.0006	fold change	1.37
AI668620	NA		7 out of 8	698.532					99.9181	2.8e-11	fold change	-8.96	99.7546	2.8e-09	fold change	-8.09	99.9181	1.6e-10	fold change	-11.1	99.5937	2.7e-07	fold change	-7	99.9181	4.9e-18	fold change	-29.3	99.7546	3.6e-07	fold change	-27.6	99.6751	5.8e-18	fold change	-27.1
AGR3	155465	anterior gradient 3 homolog (Xenopus laevis)	7 out of 8	696.759					99.5124	6.3e-16	fold change	-6	99.5937	3.5e-10	fold change	-7.66	99.5937	1.1e-10	fold change	-8.61	99.6751	1.5e-07	fold change	-7.51	98.8728	6.4e-10	fold change	-8.17	99.5937	1.1e-10	fold change	-23.2	99.9181	3.4e-11	fold change	-46.5
SCUBE2	57758	signal peptide, CUB domain, EGF-like 2	7 out of 8	694.946					99.8363	8.7e-20	fold change	-7.44	99.8363	1.3e-15	fold change	-8.38	99.6751	7.4e-19	fold change	-9.55	99.7546	3e-07	fold change	-7.57	99.5124	7.3e-13	fold change	-12.7	98.7147	0.0002	fold change	-16.2	97.6162	2.8e-15	fold change	-13.3
ANKRD30A	91074	ankyrin repeat domain 30A	7 out of 8	694.573					99.7546	9.7e-10	fold change	-6.98	99.6751	5.6e-09	fold change	-7.89	99.8363	1.9e-10	fold change	-10.9	99.5124	6.5e-07	fold change	-6.67	99.8363	4.3e-19	fold change	-24.7	96.8467	3.2e-10	fold change	-9.44	99.112	5.1e-15	fold change	-18.7
ESR1	2099	estrogen receptor 1	7 out of 8	690.751					98.4775	1.5e-20	fold change	-5.05	99.4332	6.2e-11	fold change	-7.22	99.5124	1.1e-12	fold change	-7.94	99.1926	1.1e-05	fold change	-5.11	97.1534	1.6e-08	fold change	-5.96	99.6751	9.5e-13	fold change	-23.3	97.3066	1.1e-16	fold change	-12.4
PGR	5241	progesterone receptor	7 out of 8	690.11					98.3187	3.3e-10	fold change	-4.8	99.1926	1.4e-10	fold change	-6.21	99.1926	2.4e-11	fold change	-6.69	98.5552	8.2e-05	fold change	-4.07	99.7546	1.1e-06	fold change	-16	98.4775	0.0001	fold change	-15.2	96.6184	4.7e-14	fold change	-11.2
TMC5	79838	transmembrane channel-like 5	7 out of 8	683.764					97.54	3.5e-12	fold change	-4.44	96.6184	3.2e-08	fold change	-4.05	98.7928	3.7e-11	fold change	-6.17	97.6944	5.6e-05	fold change	-3.51	97.2309	2.3e-06	fold change	-6.01	99.1926	2.4e-06	fold change	-17.8	96.695	1.5e-11	fold change	-11.3
R71596	NA		7 out of 8	683.663					95.9398	1.4e-12	fold change	-4.12	98.9531	9.4e-11	fold change	-5.73	98.9531	5.9e-12	fold change	-6.29	95.6425	3.6e-05	fold change	-3.21	99.0315	3.7e-07	fold change	-8.65	95.7909	0.0004	fold change	-7.4	99.3522	4.5e-15	fold change	-21.2
BF433570	NA		7 out of 8	683.548					98.0065	5.4e-07	fold change	-4.72	99.112	8.1e-08	fold change	-5.9	98.3981	2.8e-07	fold change	-5.67	96.2408	0.0004	fold change	-3.31	98.7928	0.0002	fold change	-8.01	98.2415	0.001	fold change	-12.9	94.7562	1.3e-08	fold change	-9.67
MMP1	4312	matrix metallopeptidase 1 (interstitial collagenase)	7 out of 8	681.221					98.7928	1.4e-16	fold change	5.34	99.2713	1.3e-18	fold change	6.51	99.3522	9e-18	fold change	7.08	96.695	1.6e-05	fold change	3.36	98.4775	0.0001	fold change	7.22	98.7928	7.1e-10	fold change	16.6	89.8392	7.1e-10	fold change	6.64
NAT1	9	N-acetyltransferase 1 (arylamine N-acetyltransferase)	7 out of 8	678.906					97.8493	2.5e-09	fold change	-4.62	95.3452	8.2e-07	fold change	-3.85	95.0498	2.5e-07	fold change	-4.27	99.3522	5.4e-06	fold change	-5.16	99.112	2.9e-09	fold change	-8.68	99.5124	8.7e-07	fold change	-22.2	92.6853	6.3e-13	fold change	-7.81
TPRG1	285386	tumor protein p63 regulated 1	7 out of 8	676.93					92.3361	1.8e-06	fold change	-3.47	97.54	8.7e-09	fold change	-4.4	95.4198	1.8e-08	fold change	-4.34	99.4332	5.6e-07	fold change	-5.4	93.8174	0.0008	fold change	-4.83	99.2713	0.0002	fold change	-18.6	99.112	4.7e-12	fold change	-18.7
ANLN	54443	anillin, actin binding protein	7 out of 8	674.648					99.2713	1.4e-23	fold change	5.79	98.8728	3.4e-19	fold change	5.54	99.0315	8.9e-20	fold change	6.37	96.5437	3.5e-08	fold change	3.35	95.2708	3.3e-06	fold change	5.18	89.6427	2.9e-07	fold change	5.21	96.0154	1.7e-09	fold change	10.9
OGN	4969	osteoglycin	7 out of 8	674.119					97.3843	1.2e-11	fold change	-4.42	95.5676	4.2e-09	fold change	-3.89	97.3843	7.8e-11	fold change	-4.79	88.227	0.0014	fold change	-2.49	96.8467	9e-09	fold change	-5.74	98.8728	9.2e-09	fold change	-16.8	99.8363	8.3e-11	fold change	-39
STC2	8614	stanniocalcin 2	7 out of 8	673.241					89.3831	1.3e-06	fold change	-3.06	98.1624	2.3e-11	fold change	-4.69	97.54	9.7e-12	fold change	-4.81	91.9219	0.0002	fold change	-2.71	98.7147	5.2e-07	fold change	-7.47	98.0065	9.6e-06	fold change	-12.3	99.5124	4e-12	fold change	-23.9
NPY1R	4886	neuropeptide Y receptor Y1	7 out of 8	672.465					90.9025	2.1e-05	fold change	-3.22	96.1649	3.5e-06	fold change	-3.98	91.7162	1.6e-05	fold change	-3.66	98.1624	0.0001	fold change	-3.7	99.2713	1.5e-06	fold change	-10.7	98.3981	0.0011	fold change	-13.3	97.8493	6.4e-10	fold change	-13.6
CA12	771	carbonic anhydrase XII	7 out of 8	672.286					92.7541	4.7e-19	fold change	-3.54	94.9037	2.6e-08	fold change	-3.8	94.7562	1.8e-10	fold change	-4.23	97.1534	4.6e-09	fold change	-3.42	94.2489	1.2e-10	fold change	-4.88	98.7147	3.7e-10	fold change	-16.2	99.7546	6.1e-15	fold change	-27.8
ERBB4	2066	v-erb-a erythroblastic leukemia viral oncogene homolog 4 (avian)	7 out of 8	671.841					98.1624	8.5e-21	fold change	-4.75	97.8493	1.3e-12	fold change	-4.46	96.6184	6.5e-12	fold change	-4.64	88.8021	2.6e-05	fold change	-2.51	97.6944	7.6e-10	fold change	-6.28	95.7909	5.8e-06	fold change	-7.4	96.9236	1.8e-13	fold change	-11.7
Hs.687201	NA		7 out of 8	669.241					83.2113	1.3e-05	fold change	-2.56	95.8662	2.8e-07	fold change	-3.93	94.9758	2.3e-07	fold change	-4.26	98.2415	8.8e-05	fold change	-3.74	98.2415	0.0008	fold change	-6.65	99.4332	8e-05	fold change	-19.4	99.2713	9e-10	fold change	-19.8
PIP	5304	prolactin-induced protein	7 out of 8	668.176					85.5857	0.0002	fold change	-2.7	96.695	7.7e-06	fold change	-4.06	98.3187	1.4e-07	fold change	-5.48	99.8363	1.6e-05	fold change	-7.76	96.9236	0.0006	fold change	-5.84	99.0315	1.3e-05	fold change	-17.1	91.7852	6.8e-09	fold change	-7.36
RRM2	6241	ribonucleotide reductase M2	7 out of 8	667.564					99.3522	3.2e-18	fold change	5.83	96.3911	4.7e-14	fold change	4	95.5676	5.7e-15	fold change	4.37	94.0327	3.7e-07	fold change	2.94	96.5437	2.6e-05	fold change	5.61	96.6184	0.0001	fold change	9.39	89.0583	1.1e-11	fold change	6.38
PSAT1	29968	phosphoserine aminotransferase 1	7 out of 8	666.957					95.1982	5e-27	fold change	3.92	98.0834	2.3e-15	fold change	4.55	97.1534	3.7e-14	fold change	4.71	95.7909	2.2e-07	fold change	3.24	98.3187	5.7e-15	fold change	6.76	91.1046	8.4e-11	fold change	5.59	91.3075	1.1e-09	fold change	7.17
DNAJC12	56521	DnaJ (Hsp40) homolog, subfamily C, member 12	7 out of 8	666.032					95.6425	1.8e-12	fold change	-4.06	98.7928	2.6e-10	fold change	-5.48	98.7147	4.3e-11	fold change	-5.96	83.949	0.0034	fold change	-2.32	92.6853	5.9e-08	fold change	-4.61	98.2415	1.2e-05	fold change	-12.9	98.0065	5.4e-12	fold change	-13.8
ASPM	259266	asp (abnormal spindle) homolog, microcephaly associated (Drosophila)	7 out of 8	665.573					99.4332	6.6e-23	fold change	5.86	98.4775	7.3e-17	fold change	4.82	98.5552	1.7e-20	fold change	5.87	96.091	2.7e-10	fold change	3.3	96.3168	2.6e-06	fold change	5.44	81.5009	2.9e-08	fold change	3.76	95.1982	3.2e-08	fold change	10.2
NTN4	59277	netrin 4	7 out of 8	665.529					98.8728	9.3e-25	fold change	-5.36	94.1761	1.2e-10	fold change	-3.66	96.0154	3.2e-12	fold change	-4.49	94.7562	3.5e-06	fold change	-3.07	94.6844	2.9e-09	fold change	-5.03	99.112	3.1e-08	fold change	-17.7	87.9121	1.4e-19	fold change	-6.12
FAM83D	81610	family with sequence similarity 83, member D	7 out of 8	665.163					99.0315	4.5e-25	fold change	5.58	98.7147	3.6e-21	fold change	5.22	98.6349	6.8e-22	fold change	5.91	97.6944	4.8e-10	fold change	3.51	93.8174	1.1e-05	fold change	4.83	92.6853	6e-13	fold change	6.08	84.5852	3.5e-15	fold change	5.31
CYP4X1	260293	cytochrome P450, family 4, subfamily X, polypeptide 1	7 out of 8	664.566					95.7158	2.4e-07	fold change	-4.09	85.5271	3.1e-05	fold change	-2.78	89.3176	1.5e-06	fold change	-3.37	98.7147	0.0001	fold change	-4.14	99.4332	2.8e-08	fold change	-12.5	99.9181	3.1e-11	fold change	-38.1	95.9398	2.3e-09	fold change	-10.8
PRR11	55771	proline rich 11	7 out of 8	663.24					98.9531	2.4e-25	fold change	5.5	96.5437	2.6e-16	fold change	4.02	96.0154	3.4e-20	fold change	4.49	96.2408	8.1e-10	fold change	3.31	96.091	3.1e-10	fold change	5.38	97.0761	4e-10	fold change	10	82.3194	9.1e-19	fold change	4.91
TOP2A	7153	topoisomerase (DNA) II alpha 170kDa	7 out of 8	662.841					98.5552	3.1e-16	fold change	5.12	95.4198	3.6e-13	fold change	3.86	96.9236	5.7e-16	fold change	4.66	98.0065	7.3e-08	fold change	3.56	94.9037	2.7e-05	fold change	5.11	87.0413	2e-05	fold change	4.55	91.9912	1.7e-08	fold change	7.42
CYP4Z1	199974	cytochrome P450, family 4, subfamily Z, polypeptide 1	7 out of 8	662.263					97.9278	1.2e-05	fold change	-4.7	83.5506	0.0009	fold change	-2.68	92.1982	3e-05	fold change	-3.73	97.1534	0.0088	fold change	-3.42	99.6751	0.0002	fold change	-14	99.8363	0.0001	fold change	-32.8	91.9219	1.1e-05	fold change	-7.41
BIRC5	332	baculoviral IAP repeat containing 5	7 out of 8	662.249					98.3981	8.9e-25	fold change	4.93	96.3168	3e-15	fold change	3.99	97.3066	1.4e-18	fold change	4.78	96.9236	3.5e-13	fold change	3.39	97.4621	2.4e-07	fold change	6.11	77.4437	6.7e-08	fold change	3.39	98.3981	9.7e-08	fold change	14.8
MELK	9833	maternal embryonic leucine zipper kinase	7 out of 8	661.286					96.9236	1.7e-26	fold change	4.28	95.5676	1.1e-16	fold change	3.89	95.7909	2.1e-19	fold change	4.44	95.0498	3.1e-10	fold change	3.13	93.5314	1.3e-06	fold change	4.75	93.3184	1.2e-05	fold change	6.19	91.1046	2.1e-12	fold change	7.08
CENPA	1058	centromere protein A	7 out of 8	660.607					97.3843	7.4e-29	fold change	4.42	94.9037	5.3e-21	fold change	3.8	95.3452	1.5e-23	fold change	4.32	95.7909	7.2e-12	fold change	3.24	92.8247	2.6e-06	fold change	4.62	88.8652	6.1e-08	fold change	5.03	95.4927	4.6e-10	fold change	10.3
CDC20	991	cell division cycle 20 homolog (S. cerevisiae)	7 out of 8	658.756					97.1534	1.6e-26	fold change	4.38	97.3066	6.1e-17	fold change	4.2	97.9278	6e-20	fold change	5.04	97.8493	3.7e-11	fold change	3.54	97.0761	2.9e-07	fold change	5.94	73.2011	2.2e-08	fold change	3.08	98.2415	4.6e-10	fold change	14.6
AI693516	NA		7 out of 8	656.355					95.4198	4.9e-10	fold change	-3.99	92.4061	9.8e-08	fold change	-3.38	94.4662	2.2e-09	fold change	-4.11	90.0366	9.2e-05	fold change	-2.61	92.8247	3.5e-08	fold change	-4.62	97.3843	1.1e-05	fold change	-10.3	93.8174	1.7e-13	fold change	-8.56
CX3CR1	1524	chemokine (C-X3-C motif) receptor 1	7 out of 8	654.982					94.8299	5.6e-14	fold change	-3.86	90.8364	2.9e-09	fold change	-3.2	90.7688	6.2e-11	fold change	-3.61	95.6425	9.1e-08	fold change	-3.21	93.3899	1.4e-06	fold change	-4.73	94.9037	3.7e-07	fold change	-7.02	94.611	2.2e-15	fold change	-9.62
DLGAP5	9787	discs, large (Drosophila) homolog-associated protein 5	7 out of 8	654.582					96.8467	1.6e-31	fold change	4.25	95.7909	4.8e-20	fold change	3.91	96.4674	6.2e-23	fold change	4.6	93.7453	7.6e-09	fold change	2.9	96.2408	4.9e-07	fold change	5.42	92.3361	1.8e-09	fold change	5.95	83.1546	2e-11	fold change	5.02
AGTR1	185	angiotensin II receptor, type 1	7 out of 8	648.22					99.5937	2.2e-12	fold change	-6.24	99.9181	4.5e-13	fold change	-8.4	99.7546	2.5e-14	fold change	-9.56	91.9912	0.0005	fold change	-2.72	75.2162	0.0186	fold change	-2.81	91.5114	0.0018	fold change	-5.71	90.2348	4.2e-06	fold change	-6.81
S100A8	6279	S100 calcium binding protein A8	7 out of 8	648.118					99.112	1.6e-13	fold change	5.72	99.5124	1.5e-12	fold change	7.57	99.2713	7.6e-11	fold change	6.93	97.0007	8.5e-05	fold change	3.4	78.1824	0.0287	fold change	3.02	97.1534	2.8e-05	fold change	10.1	77.8853	0.0002	fold change	4.24
SCGB1D2	10647	secretoglobin, family 1D, member 2	7 out of 8	648.056					85.8251	0.0101	fold change	-2.71	85.5271	0.0026	fold change	-2.78	92.6149	0.0002	fold change	-3.79	98.8728	0.0039	fold change	-4.42	94.9758	0.0387	fold change	-5.13	91.9219	0.0142	fold change	-5.88	98.3187	1.4e-05	fold change	-14.7
CAPN8	388743	calpain 8	7 out of 8	647.618					86.4887	1.4e-07	fold change	-2.78	97.1534	2.5e-10	fold change	-4.18	98.0834	1.4e-12	fold change	-5.28	99.2713	1.4e-09	fold change	-5.14	99.1926	1.9e-10	fold change	-10.2	79.7041	0.0005	fold change	-3.6	87.7239	1.4e-12	fold change	-6.09
SCGB2A2	4250	secretoglobin, family 2A, member 2	7 out of 8	646.903					85.8251	0.0154	fold change	-2.71	88.5457	0.0029	fold change	-2.98	96.7717	5.7e-05	fold change	-4.65	96.091	0.0326	fold change	-3.3	97.8493	0.0025	fold change	-6.37	97.9278	0.0015	fold change	-12.2	83.8926	4.4e-05	fold change	-5.18
AFF3	3899	AF4/FMR2 family, member 3	7 out of 8	643.629					91.9219	7e-10	fold change	-3.4	99.3522	4.6e-14	fold change	-6.68	99.4332	1.2e-14	fold change	-7.11	95.3452	0.0002	fold change	-3.17	91.3759	5.9e-05	fold change	-4.4	73.3762	0.0136	fold change	-3.09	92.8247	3e-11	fold change	-7.94
NOSTRIN	115677	nitric oxide synthase trafficker	7 out of 8	642.403					90.7013	5.2e-16	fold change	-3.19	87.5365	9.7e-13	fold change	-2.9	89.447	8.9e-16	fold change	-3.42	97.6944	1.3e-10	fold change	-3.51	91.7162	3e-08	fold change	-4.47	95.2708	3.3e-05	fold change	-7.25	90.0366	1.4e-18	fold change	-6.77
C4A	720	complement component 4A (Rodgers blood group)	7 out of 8	641.678					94.0327	2e-17	fold change	-3.75	89.8392	5.9e-09	fold change	-3.12	90.2348	3.7e-10	fold change	-3.54	91.7852	7.9e-05	fold change	-2.7	88.9949	1.2e-05	fold change	-4.07	92.6149	1.1e-05	fold change	-6.07	94.1761	5e-18	fold change	-9.15
AURKA	6790	aurora kinase A	7 out of 8	640.373					95.3452	2.2e-24	fold change	3.97	94.3931	2.9e-18	fold change	3.7	95.4927	2.1e-23	fold change	4.35	95.1239	8.5e-15	fold change	3.16	89.9054	2.4e-08	fold change	4.18	95.9398	2e-08	fold change	7.68	74.173	1.2e-17	fold change	3.81
AGR2	10551	anterior gradient 2 homolog (Xenopus laevis)	7 out of 8	640.232					75.4933	4.6e-05	fold change	-2.21	92.8247	3e-06	fold change	-3.45	96.3168	4.4e-08	fold change	-4.58	98.3981	3.5e-05	fold change	-3.96	92.1982	2.1e-06	fold change	-4.53	88.6101	0.0014	fold change	-4.99	96.3911	1.6e-07	fold change	-11.1
CDCA7	83879	cell division cycle associated 7	7 out of 8	639.617					96.4674	6.8e-35	fold change	4.2	96.9236	4.4e-16	fold change	4.13	97.2309	7.3e-17	fold change	4.76	96.4674	2e-08	fold change	3.33	94.1761	2.7e-16	fold change	4.87	80.1192	1.9e-09	fold change	3.63	78.2326	9.3e-16	fold change	4.27
DACH1	1602	dachshund homolog 1 (Drosophila)	7 out of 8	638.928					87.8488	4.7e-09	fold change	-2.86	90.7013	2.1e-08	fold change	-3.19	88.4815	1.9e-08	fold change	-3.27	85.8856	0.0002	fold change	-2.38	92.6149	8.7e-08	fold change	-4.59	96.1649	0.0002	fold change	-8.29	97.2309	5e-15	fold change	-12.3
ADH1B	125	alcohol dehydrogenase 1B (class I), beta polypeptide	7 out of 8	636.392					84.7013	0.0001	fold change	-2.65	91.9912	1.2e-06	fold change	-3.31	93.5314	1.4e-07	fold change	-3.92	94.9037	0.0026	fold change	-3.1	87.35	0.0015	fold change	-3.86	91.7162	0.0124	fold change	-5.8	92.1982	2.2e-07	fold change	-7.46
LONRF2	164832	LON peptidase N-terminal domain and ring finger 2	7 out of 8	635.128					93.9602	2.4e-14	fold change	-3.74	94.5376	1.3e-10	fold change	-3.71	93.1064	3.1e-11	fold change	-3.83	79.7041	0.0001	fold change	-2.16	95.7909	7.9e-11	fold change	-5.35	79.3941	6.8e-05	fold change	-3.56	98.6349	7.2e-15	fold change	-15.9
TTK	7272	TTK protein kinase	7 out of 8	634.929					98.0834	3.4e-29	fold change	4.73	97.8493	5.2e-18	fold change	4.46	98.1624	3.1e-22	fold change	5.32	97.3843	2.8e-11	fold change	3.44	95.3452	1e-10	fold change	5.2	67.088	1.9e-08	fold change	2.76	81.0163	7.3e-13	fold change	4.65
TPX2	22974	TPX2, microtubule-associated, homolog (Xenopus laevis)	7 out of 8	634.056					98.6349	7.4e-21	fold change	5.18	96.8467	1.4e-15	fold change	4.1	97.7727	4.6e-18	fold change	4.92	98.0834	4.6e-11	fold change	3.61	96.091	2.9e-08	fold change	5.38	62.0424	1.6e-07	fold change	2.55	84.5852	4.5e-15	fold change	5.31
CXCL14	9547	chemokine (C-X-C motif) ligand 14	7 out of 8	633.6					86.4887	3.6e-07	fold change	-2.78	97.2309	6.5e-11	fold change	-4.19	96.1649	1.2e-11	fold change	-4.55	94.611	1.5e-08	fold change	-3.06	74.9412	0.0033	fold change	-2.8	98.3981	1.4e-06	fold change	-13.3	85.7648	1.2e-09	fold change	-5.64
AI492388	NA		7 out of 8	633.377					87.8488	1.6e-07	fold change	-2.86	93.9602	1.3e-08	fold change	-3.61	94.3931	2.2e-09	fold change	-4.1	96.091	1e-06	fold change	-3.3	86.5501	0.0002	fold change	-3.76	86.3066	0.0008	fold change	-4.38	88.227	1.7e-12	fold change	-6.19
PRC1	9055	protein regulator of cytokinesis 1	7 out of 8	631.376					96.7717	3.2e-19	fold change	4.24	90.7013	1e-14	fold change	3.19	90.5682	8.4e-16	fold change	3.59	96.8467	1.6e-09	fold change	3.38	91.9912	1.2e-06	fold change	4.51	87.1019	3.1e-07	fold change	4.57	77.3946	1.3e-11	fold change	4.19
CDK1	983	cyclin-dependent kinase 1	7 out of 8	630.848					96.1649	2.9e-18	fold change	4.16	92.2679	6e-15	fold change	3.33	92.2679	9.6e-16	fold change	3.74	92.6149	1.5e-07	fold change	2.79	86.9792	1.9e-06	fold change	3.8	88.6729	2.1e-05	fold change	5	81.88	8.9e-12	fold change	4.82
NDC80	10403	NDC80 kinetochore complex component homolog (S. cerevisiae)	7 out of 8	629.951					93.8174	1.3e-27	fold change	3.68	91.2409	8.6e-16	fold change	3.26	92.5446	3.5e-19	fold change	3.77	93.3184	2.4e-14	fold change	2.84	91.1046	1.1e-09	fold change	4.39	75.7266	1.5e-06	fold change	3.25	92.1982	1.6e-08	fold change	7.46
CXCL10	3627	chemokine (C-X-C motif) ligand 10	7 out of 8	622.654					94.3931	8.4e-13	fold change	3.78	87.35	5.3e-08	fold change	2.88	84.6439	1.1e-07	fold change	2.99	93.3184	9.4e-06	fold change	2.84	81.6087	3.8e-05	fold change	3.3	94.1761	3e-06	fold change	6.65	87.1642	3.1e-14	fold change	5.85
LOC100128098	100128098	uncharacterized LOC100128098	7 out of 8	622.446					96.3911	9.3e-33	fold change	4.18	93.8879	8.4e-11	fold change	3.59	89.7747	4.2e-11	fold change	3.49	87.5994	2.3e-07	fold change	2.46	95.4927	2e-13	fold change	5.31	86.4887	6.6e-09	fold change	4.44	72.8109	3.1e-12	fold change	3.71
CACNA1D	776	calcium channel, voltage-dependent, L type, alpha 1D subunit	7 out of 8	622.422					93.1775	2.2e-15	fold change	-3.58	91.7162	3.4e-09	fold change	-3.29	89.9054	4.4e-09	fold change	-3.5	83.2113	3.4e-06	fold change	-2.29	96.3911	1.7e-05	fold change	-5.53	80.8564	0.0002	fold change	-3.71	87.1642	5.9e-13	fold change	-5.85
BUB1B	701	budding uninhibited by benzimidazoles 1 homolog beta (yeast)	7 out of 8	621.615					97.6162	3.2e-22	fold change	4.56	91.3759	9.4e-14	fold change	3.28	92.1285	2.6e-15	fold change	3.72	92.9662	5.4e-10	fold change	2.82	89.9054	5.1e-07	fold change	4.18	75.6327	2.1e-06	fold change	3.24	81.9901	3.7e-08	fold change	4.85
PBK	55872	PDZ binding kinase	7 out of 8	620.142					96.0154	8.2e-18	fold change	4.13	89.8392	5.3e-11	fold change	3.12	91.7852	8.2e-12	fold change	3.67	92.1982	2.8e-07	fold change	2.74	94.0327	2.7e-06	fold change	4.84	77.688	0.0001	fold change	3.41	78.583	5.5e-08	fold change	4.34
AA588092	NA		7 out of 8	619.338					84.995	0.0001	fold change	-2.67	90.9025	3e-08	fold change	-3.21	93.8174	5.6e-10	fold change	-3.98	82.6515	0.0003	fold change	-2.28	98.3981	4.7e-06	fold change	-6.87	78.734	0.0047	fold change	-3.51	89.8392	7.1e-11	fold change	-6.64
UBE2C	11065	ubiquitin-conjugating enzyme E2C	7 out of 8	618.676					97.0761	1e-22	fold change	4.34	93.4597	1.9e-14	fold change	3.5	94.611	9.4e-19	fold change	4.2	95.6425	1.4e-10	fold change	3.21	93.6032	5.9e-06	fold change	4.76	60.2192	2.9e-09	fold change	2.47	84.0647	6.3e-18	fold change	5.25
KIF4A	24137	kinesin family member 4A	7 out of 8	618.619					94.6844	1.8e-23	fold change	3.82	93.7453	1.6e-16	fold change	3.53	94.2489	5.5e-19	fold change	4.09	87.0413	2.2e-10	fold change	2.43	92.1982	7.7e-07	fold change	4.53	69.1639	5.5e-07	fold change	2.87	87.5365	2.7e-09	fold change	6.05
LRRC17	10234	leucine rich repeat containing 17	7 out of 8	618.589					91.9219	2.1e-15	fold change	-3.4	91.2409	2.6e-11	fold change	-3.26	92.8247	3.8e-13	fold change	-3.81	81.88	6.3e-05	fold change	-2.25	95.6425	1.1e-07	fold change	-5.33	82.5396	2.1e-05	fold change	-3.86	82.5396	3.1e-11	fold change	-4.94
MCM10	55388	minichromosome maintenance complex component 10	7 out of 8	617.884					94.9758	1.2e-40	fold change	3.91	97.8493	3.7e-26	fold change	4.46	97.8493	1.3e-28	fold change	4.97	88.4815	6e-17	fold change	2.5	94.3931	6e-11	fold change	4.9	49.9426	2.6e-07	fold change	2.14	94.3931	1.8e-09	fold change	9.28
FOXA1	3169	forkhead box A1	7 out of 8	616.15					85.5857	4.1e-06	fold change	-2.7	98.4775	1.4e-10	fold change	-4.82	99.112	1.5e-11	fold change	-6.41	95.3452	8.3e-05	fold change	-3.17	93.1775	3.3e-09	fold change	-4.7	53.8834	0.0028	fold change	-2.24	90.5682	2.5e-10	fold change	-6.94
LRP2	4036	low density lipoprotein receptor-related protein 2	7 out of 8	615.986					89.8392	1.4e-07	fold change	-3.12	85.5271	4.5e-06	fold change	-2.78	83.0979	3.9e-06	fold change	-2.87	98.9531	1.5e-06	fold change	-4.5	97.0007	0.0021	fold change	-5.87	85.4672	0.0053	fold change	-4.27	76.1012	7.2e-06	fold change	-4.02
206754_s_at	NA		7 out of 8	615.32					82.3194	0.0006	fold change	-2.49	93.3184	1.2e-05	fold change	-3.49	91.9219	1.9e-05	fold change	-3.69	98.7147	1e-05	fold change	-4.14	64.3824	0.0369	fold change	-2.4	86.1861	0.0315	fold change	-4.37	98.4775	1.6e-07	fold change	-15
MAD2L1	4085	MAD2 mitotic arrest deficient-like 1 (yeast)	7 out of 8	613.946					96.3168	1.9e-18	fold change	4.17	90.7013	1.6e-15	fold change	3.19	90.6355	2.2e-17	fold change	3.6	94.2489	1.7e-08	fold change	3	84.411	4.2e-06	fold change	3.52	88.0375	8.7e-08	fold change	4.85	69.5952	1.3e-13	fold change	3.49
TRIP13	9319	thyroid hormone receptor interactor 13	7 out of 8	613.627					93.7453	1.9e-24	fold change	3.66	91.7162	3.7e-19	fold change	3.29	92.5446	1.9e-22	fold change	3.77	93.3899	4.7e-14	fold change	2.86	86.0659	1.1e-07	fold change	3.71	81.1781	1.9e-11	fold change	3.74	74.9873	1e-16	fold change	3.91
DEPDC1	55635	DEP domain containing 1	7 out of 8	612.395					93.4597	2e-29	fold change	3.62	89.9054	1.8e-24	fold change	3.13	90.0366	3.5e-26	fold change	3.52	88.0375	2.6e-11	fold change	2.48	94.1035	6.8e-10	fold change	4.85	62.1682	7.6e-08	fold change	2.56	94.6844	4.7e-09	fold change	9.65
ADAMDEC1	27299	ADAM-like, decysin 1	7 out of 8	611.859					93.3184	1.7e-11	fold change	3.59	85.5857	2.3e-07	fold change	2.79	83.3236	9.4e-07	fold change	2.88	92.9662	2.6e-06	fold change	2.82	98.9531	1.4e-11	fold change	8.51	89.3176	4.3e-09	fold change	5.14	68.3948	5.6e-09	fold change	3.42
CYP4B1	1580	cytochrome P450, family 4, subfamily B, polypeptide 1	7 out of 8	611.044					85.2297	2.5e-06	fold change	-2.68	85.1716	8.3e-06	fold change	-2.75	85.6458	3.6e-06	fold change	-3.06	73.816	0.004	fold change	-1.98	96.695	0.0002	fold change	-5.68	88.5457	0.0003	fold change	-4.98	95.9398	1.7e-11	fold change	-10.8
CCNB1	891	cyclin B1	7 out of 8	610.937					95.5676	3.7e-21	fold change	4.05	86.3677	5.2e-13	fold change	2.83	88.4815	4.3e-15	fold change	3.27	95.8662	3.8e-09	fold change	3.27	83.0979	4.8e-05	fold change	3.42	88.3548	1.5e-06	fold change	4.95	73.2011	6e-07	fold change	3.74
ABCA8	10351	ATP-binding cassette, sub-family A (ABC1), member 8	7 out of 8	608.867					82.3194	6.2e-07	fold change	-2.49	84.6439	2.3e-06	fold change	-2.72	87.8488	1.5e-07	fold change	-3.21	85.4672	0.0005	fold change	-2.37	84.7601	1.5e-07	fold change	-3.56	94.2489	0.0003	fold change	-6.67	89.5784	9e-09	fold change	-6.57
NCAPG	64151	non-SMC condensin I complex, subunit G	7 out of 8	607.476					87.6609	1.7e-34	fold change	2.85	87.9121	9.9e-24	fold change	2.92	88.0375	3.2e-27	fold change	3.24	83.2113	3.5e-10	fold change	2.29	90.4339	1.1e-06	fold change	4.26	95.6425	3.8e-05	fold change	7.35	74.5779	6.7e-13	fold change	3.87
CDKN3	1033	cyclin-dependent kinase inhibitor 3	7 out of 8	605.504					97.54	5.9e-21	fold change	4.44	91.1046	1.7e-14	fold change	3.24	91.5801	2.7e-16	fold change	3.65	91.5114	4.2e-08	fold change	2.69	87.5994	1.5e-05	fold change	3.87	64.7216	8.6e-07	fold change	2.66	81.4465	7.8e-11	fold change	4.73
KIF2C	11004	kinesin family member 2C	7 out of 8	605.29					91.3759	3e-28	fold change	3.29	90.1697	3.6e-17	fold change	3.15	90.501	5.6e-20	fold change	3.58	90.9703	2.8e-10	fold change	2.66	90.6355	5.2e-08	fold change	4.28	71.4143	1.2e-06	fold change	2.98	80.2233	1.7e-19	fold change	4.56
TFAP2B	7021	transcription factor AP-2 beta (activating enhancer binding protein 2 beta)	7 out of 8	604.445					82.3194	0.0015	fold change	-2.49	67.3455	0.0392	fold change	-2.07	82.4294	0.0056	fold change	-2.82	82.3194	0.0289	fold change	-2.27	99.3522	2.4e-07	fold change	-11.1	93.6032	0.0003	fold change	-6.27	97.0761	3.7e-07	fold change	-11.8
SLC7A2	6542	solute carrier family 7 (cationic amino acid transporter, y+ system), member 2	7 out of 8	604.198	61.1172	0.0381	fold change	2.00189	84.8767	1.3e-07	fold change	-2.66	88.6729	9e-07	fold change	-2.99	87.4126	2.9e-07	fold change	-3.19	89.5127	0.001	fold change	-2.57					94.7562	0.0002	fold change	-6.96	97.8493	3.2e-11	fold change	-13.6
MLPH	79083	melanophilin	7 out of 8	603.721					83.8926	3.6e-14	fold change	-2.58	85.8856	1.1e-09	fold change	-2.8	89.7086	2.5e-11	fold change	-3.48	88.8021	4.8e-05	fold change	-2.51	78.8855	1.1e-08	fold change	-3.07	94.8299	1.3e-06	fold change	-7	81.7167	1.8e-12	fold change	-4.8
CENPF	1063	centromere protein F, 350/400kDa (mitosin)	7 out of 8	603.298					93.8879	2.6e-23	fold change	3.73	90.1697	2.9e-14	fold change	3.15	91.9912	7e-18	fold change	3.7	91.2409	5.6e-10	fold change	2.68	83.2667	1.4e-05	fold change	3.43	77.2487	4.8e-05	fold change	3.37	75.4933	5.4e-12	fold change	3.96
THSD4	79875	thrombospondin, type I, domain containing 4	7 out of 8	602.565					81.88	1e-09	fold change	-2.47	93.1775	4.5e-12	fold change	-3.48	93.5314	3.9e-15	fold change	-3.92	80.8564	1.5e-06	fold change	-2.21	81.935	1e-06	fold change	-3.33	92.1982	6.5e-06	fold change	-5.94	78.9864	1.1e-14	fold change	-4.41
TBC1D9	23158	TBC1 domain family, member 9 (with GRAM domain)	7 out of 8	602.458					86.1252	2.6e-20	fold change	-2.74	85.8856	1.4e-09	fold change	-2.8	84.6439	6.5e-11	fold change	-2.99	84.7013	0.0002	fold change	-2.35	79.139	3e-08	fold change	-3.09	98.2415	4.7e-09	fold change	-12.9	83.7212	1.6e-12	fold change	-5.12
HMMR	3161	hyaluronan-mediated motility receptor (RHAMM)	7 out of 8	601.369					95.3452	9e-21	fold change	3.97	82.9862	1.2e-12	fold change	2.64	84.7013	1.6e-15	fold change	3	86.247	7.8e-09	fold change	2.4	91.8544	4.2e-06	fold change	4.49	92.4061	4.2e-05	fold change	5.97	67.8288	8.8e-10	fold change	3.38
PTTG1	9232	pituitary tumor-transforming 1	7 out of 8	601.027					92.5446	3e-23	fold change	3.52	84.6439	7.2e-13	fold change	2.72	87.7239	4.8e-17	fold change	3.2	88.4815	1.8e-09	fold change	2.5	83.4934	1.7e-05	fold change	3.45	92.4761	6.8e-07	fold change	6.04	71.664	5.1e-19	fold change	3.61
GINS1	9837	GINS complex subunit 1 (Psf1 homolog)	7 out of 8	599.711					94.32	5.1e-20	fold change	3.76	87.4126	4.7e-13	fold change	2.89	87.7239	3.5e-16	fold change	3.2	91.2409	3.2e-11	fold change	2.68	84.1793	1.7e-07	fold change	3.5	88.0375	3.6e-08	fold change	4.85	66.7967	3.1e-14	fold change	3.31
PTGER3	5733	prostaglandin E receptor 3 (subtype EP3)	7 out of 8	599.433					88.1648	5.1e-09	fold change	-2.91	82.0991	1e-07	fold change	-2.58	82.4294	1.3e-08	fold change	-2.82	74.7138	0.0001	fold change	-2.01	97.6162	3.9e-10	fold change	-6.23	93.8174	0.0002	fold change	-6.36	80.5919	8.9e-10	fold change	-4.61
AI810764	NA		7 out of 8	599.383					87.1019	1.7e-08	fold change	-2.81	93.7453	3e-09	fold change	-3.53	96.3911	9.6e-11	fold change	-4.59	96.3911	2.2e-05	fold change	-3.32	87.8488	2.4e-08	fold change	-3.91	42.4121	0.0114	fold change	-1.94	95.4927	2e-13	fold change	-10.3
CCNB2	9133	cyclin B2	7 out of 8	599.311					97.2309	3.1e-25	fold change	4.4	92.9662	5.6e-15	fold change	3.46	93.7453	5.2e-16	fold change	3.93	94.2489	1.5e-10	fold change	3	93.4597	9.8e-07	fold change	4.74	95.4927	5e-06	fold change	7.33	32.1676	6.2e-15	fold change	1.95
U79293	NA		7 out of 8	597.529					82.5396	1.7e-08	fold change	-2.5	94.1761	3.5e-11	fold change	-3.66	95.2708	6.6e-14	fold change	-4.3	83.6064	9e-05	fold change	-2.31	74.5323	3.7e-05	fold change	-2.78	80.4868	0.0031	fold change	-3.69	86.9172	3.9e-13	fold change	-5.83
BC016831	NA		7 out of 8	597.312					87.2875	8.9e-08	fold change	-2.82	93.3184	1.5e-10	fold change	-3.49	91.1727	5.9e-11	fold change	-3.63	84.995	0.0008	fold change	-2.36	69.2425	0.0147	fold change	-2.55	77.8368	0.0079	fold change	-3.42	93.4597	2.7e-11	fold change	-8.39
COL14A1	7373	collagen, type XIV, alpha 1	7 out of 8	596.774					93.1775	2.6e-10	fold change	-3.58	76.7189	2.5e-05	fold change	-2.34	81.7715	1.5e-06	fold change	-2.78	77.935	0.0005	fold change	-2.1	88.2909	9.2e-09	fold change	-4	91.7162	9.8e-05	fold change	-5.8	87.1642	1.4e-14	fold change	-5.85
AA572675	NA		7 out of 8	595.612					81.3921	1.9e-05	fold change	-2.45	99.0315	8.4e-15	fold change	-5.85	98.8728	2.9e-15	fold change	-6.21	86.7333	0.0004	fold change	-2.42	90.9025	0.0003	fold change	-4.35	69.3202	0.0047	fold change	-2.88	69.3597	1.4e-07	fold change	-3.48
EVL	51466	Enah/Vasp-like	7 out of 8	593.954					83.2113	2.4e-07	fold change	-2.56	88.5457	1.5e-12	fold change	-2.98	86.6116	3.2e-12	fold change	-3.13	87.35	1e-06	fold change	-2.44	83.8926	3.2e-06	fold change	-3.47	74.8963	3.1e-06	fold change	-3.19	89.447	5.3e-20	fold change	-6.52
FAM72C	554282	family with sequence similarity 72, member C	7 out of 8	593.274					95.7909	3.3e-28	fold change	4.1	95.7909	8.7e-20	fold change	3.91	97.0007	2.7e-26	fold change	4.68	73.4635	1.8e-10	fold change	1.97	91.9912	1.4e-08	fold change	4.51	56.2506	1.2e-05	fold change	2.32	82.9862	1.7e-11	fold change	5
PSD3	23362	pleckstrin and Sec7 domain containing 3	7 out of 8	593.252					91.7852	4.7e-08	fold change	-3.38	77.9849	4.6e-07	fold change	-2.38	77.8853	2.7e-07	fold change	-2.56	92.3361	0.0002	fold change	-2.75	82.0991	0.0006	fold change	-3.34	94.5376	0.0001	fold change	-6.83	76.6237	1.3e-05	fold change	-4.08
CYBRD1	79901	cytochrome b reductase 1	7 out of 8	590.424					87.1019	2e-19	fold change	-2.81	76.1951	2.7e-08	fold change	-2.32	80.9638	3e-12	fold change	-2.72	89.3176	8.2e-07	fold change	-2.55	89.3831	2.8e-11	fold change	-4.11	95.4198	9.4e-07	fold change	-7.3	72.043	3.6e-22	fold change	-3.63
C1orf106	55765	chromosome 1 open reading frame 106	7 out of 8	590.394					95.4927	7.5e-24	fold change	4.01	97.4621	3.6e-17	fold change	4.31	95.7158	2.7e-16	fold change	4.39	87.7239	3.1e-06	fold change	2.47	94.611	2.2e-08	fold change	4.99	51.9696	6.9e-07	fold change	2.19	67.4191	7.8e-07	fold change	3.35
KIF20A	10112	kinesin family member 20A	7 out of 8	590.18					95.9398	2.3e-25	fold change	4.12	89.6427	1e-12	fold change	3.1	90.9025	6.3e-16	fold change	3.62	88.4815	3e-09	fold change	2.5	91.7162	1.9e-05	fold change	4.47	42.1216	7.9e-06	fold change	1.93	91.3759	1.6e-07	fold change	7.18
CENPW	387103	centromere protein W	7 out of 8	587.949					89.2522	7e-25	fold change	3.03	79.8072	3.7e-14	fold change	2.46	81.5541	2.8e-16	fold change	2.77	92.6853	5e-09	fold change	2.81	84.8191	1.1e-09	fold change	3.57	82.0439	1.1e-08	fold change	3.8	77.7871	3.4e-13	fold change	4.23
PCSK6	5046	proprotein convertase subtilisin/kexin type 6	7 out of 8	587.614					87.5365	2.6e-11	fold change	-2.84	88.1648	1.4e-08	fold change	-2.95	84.995	5.4e-09	fold change	-3.02	83.2113	2.1e-05	fold change	-2.29	76.2905	0.0002	fold change	-2.87	86.6116	0.0012	fold change	-4.46	80.8042	2.7e-11	fold change	-4.62
ACADSB	36	acyl-CoA dehydrogenase, short/branched chain	7 out of 8	587.213					83.6064	1.8e-14	fold change	-2.57	82.9862	6.2e-11	fold change	-2.64	80.5386	5.6e-12	fold change	-2.68	76.1487	2.4e-05	fold change	-2.06	85.9446	1.5e-06	fold change	-3.68	89.0583	0.0003	fold change	-5.08	88.93	5e-15	fold change	-6.34
TMSB15A	11013	thymosin beta 15a	7 out of 8	586.977					87.2875	6e-21	fold change	2.82	82.0991	5.7e-12	fold change	2.58	80.6452	1.3e-10	fold change	2.69	98.0065	5.3e-18	fold change	3.56	84.411	7e-05	fold change	3.52	95.1239	6.3e-07	fold change	7.1	59.4043	6.6e-11	fold change	2.88
FLJ38379	285097	uncharacterized FLJ38379	7 out of 8	586.787					95.1982	2.8e-10	fold change	-3.92	89.2522	1.2e-06	fold change	-3.06	90.1031	1.6e-07	fold change	-3.53	37.6336	0.0395	fold change	-1.47	93.0354	0.0002	fold change	-4.67	91.9219	0.0014	fold change	-5.88	89.6427	2.3e-06	fold change	-6.61
CDCA3	83461	cell division cycle associated 3	7 out of 8	586.561					90.7013	9.9e-22	fold change	3.19	83.3236	3e-17	fold change	2.67	86.3677	1.6e-21	fold change	3.11	83.6064	1.6e-11	fold change	2.31	82.7061	4e-06	fold change	3.41	90.7688	3e-06	fold change	5.45	69.0865	5e-14	fold change	3.47
DUSP4	1846	dual specificity phosphatase 4	7 out of 8	585.585					88.2909	3.1e-12	fold change	-2.93	81.8264	4.7e-07	fold change	-2.57	85.1122	3.4e-08	fold change	-3.03	83.3236	0.0013	fold change	-2.3	64.3824	0.0004	fold change	-2.4	97.7727	2.5e-06	fold change	-11.6	84.8767	4.4e-11	fold change	-5.35
DNALI1	7802	dynein, axonemal, light intermediate chain 1	7 out of 8	584.263					93.0354	8.4e-23	fold change	-3.56	98.0065	9.6e-20	fold change	-4.51	97.6162	1.3e-21	fold change	-4.88	63.5171	0.0024	fold change	-1.81	80.4868	0.0001	fold change	-3.21	53.4382	0.0143	fold change	-2.23	98.1624	1.3e-13	fold change	-14.3
NUF2	83540	NUF2, NDC80 kinetochore complex component, homolog (S. cerevisiae)	7 out of 8	583.696					94.32	1.5e-18	fold change	3.76	92.8247	4.3e-16	fold change	3.45	94.9758	3.8e-25	fold change	4.26	94.4662	2.2e-11	fold change	3.03	90.3685	2.8e-06	fold change	4.24	69.0093	5.2e-06	fold change	2.86	47.7318	9.4e-11	fold change	2.42
IL6ST	3572	interleukin 6 signal transducer (gp130, oncostatin M receptor)	7 out of 8	583.505					72.9405	1.8e-09	fold change	-2.13	91.7162	6.5e-12	fold change	-3.29	91.3075	2.2e-12	fold change	-3.64	80.8564	8.6e-05	fold change	-2.21	89.2522	4.3e-07	fold change	-4.1	90.6355	1.8e-05	fold change	-5.41	66.7967	9.4e-06	fold change	-3.31
GGH	8836	gamma-glutamyl hydrolase (conjugase, folylpolygammaglutamyl hydrolase)	7 out of 8	583.329					82.3194	1.3e-07	fold change	2.49	87.5365	6.5e-10	fold change	2.9	87.7239	3.6e-10	fold change	3.2	96.8467	4.3e-09	fold change	3.38	77.1522	0.0005	fold change	2.94	95.3452	8.2e-06	fold change	7.28	56.4054	6.4e-07	fold change	2.76
FOXM1	2305	forkhead box M1	7 out of 8	582.691					93.0354	6.4e-27	fold change	3.56	93.8174	9.2e-18	fold change	3.57	95.6425	1.4e-22	fold change	4.38	84.7013	5.1e-11	fold change	2.35	93.3184	2.9e-09	fold change	4.72	23.4614	2.9e-05	fold change	1.47	98.7147	1.6e-08	fold change	16.4
CCNE2	9134	cyclin E2	7 out of 8	580.947					92.4061	3.2e-15	fold change	3.5	85.1716	5.9e-15	fold change	2.75	84.1213	2.6e-17	fold change	2.95	88.4815	2.4e-12	fold change	2.5	85.8251	1.1e-05	fold change	3.67	73.816	4.3e-08	fold change	3.11	71.1258	4.1e-10	fold change	3.58
SLC1A1	6505	solute carrier family 1 (neuronal/epithelial high affinity glutamate transporter, system Xag), member 1	7 out of 8	580.716					87.4126	1.4e-05	fold change	-2.83	72.7675	0.0017	fold change	-2.21	77.9849	0.0003	fold change	-2.57	81.88	0.0056	fold change	-2.25	87.1019	0.0349	fold change	-3.84	97.2309	0.0011	fold change	-10.2	76.3382	0.0002	fold change	-4.05
KIF5C	3800	kinesin family member 5C	7 out of 8	579.857					96.3168	4.7e-14	fold change	-4.17	93.4597	1e-08	fold change	-3.5	92.0607	3.1e-09	fold change	-3.71	62.2309	0.0048	fold change	-1.79	88.0375	0.0002	fold change	-3.94	75.5401	0.0006	fold change	-3.23	72.2116	6.5e-10	fold change	-3.64
C1orf132	100128537	chromosome 1 open reading frame 132	7 out of 8	579.456					87.5365	7.7e-13	fold change	-2.84	86.5501	2e-10	fold change	-2.84	84.995	1.8e-10	fold change	-3.02	83.949	1e-09	fold change	-2.32	68.8933	1.5e-09	fold change	-2.54	87.4126	5.1e-06	fold change	-4.65	80.1192	7.4e-15	fold change	-4.55
KIF11	3832	kinesin family member 11	7 out of 8	578.528					93.3899	6.2e-21	fold change	3.6	83.949	2.1e-12	fold change	2.7	86.3677	3.5e-14	fold change	3.11	84.995	1.5e-08	fold change	2.36	79.0376	7e-06	fold change	3.08	67.1249	6.6e-05	fold change	2.77	83.6638	1.4e-05	fold change	5.11
SHISA2	387914	shisa homolog 2 (Xenopus laevis)	7 out of 8	578.099	63.6157	0.0121	fold change	2.07583	86.7333	0.0001	fold change	-2.8	84.2943	0.0001	fold change	-2.71	84.0647	7.3e-05	fold change	-2.94					96.2408	2.9e-07	fold change	-5.42	90.0366	0.0065	fold change	-5.28	73.1133	1.1e-05	fold change	-3.73
AR	367	androgen receptor	7 out of 8	577.977					79.3941	2.7e-11	fold change	-2.34	90.9703	6.2e-11	fold change	-3.22	94.3931	1.8e-12	fold change	-4.1	61.0568	0.0092	fold change	-1.77	81.1781	2e-07	fold change	-3.26	87.6609	0.0002	fold change	-4.74	83.3236	1.4e-08	fold change	-5.06
MUC1	4582	mucin 1, cell surface associated	7 out of 8	577.521					76.0075	5.2e-07	fold change	-2.23	76.1951	1.8e-06	fold change	-2.32	75.4011	9e-07	fold change	-2.47	90.3685	0.0005	fold change	-2.63	76.2905	3e-07	fold change	-2.87	93.7453	3.4e-07	fold change	-6.34	89.5127	1.1e-13	fold change	-6.55
ASPN	54829	asporin	7 out of 8	576.117					92.3361	1.7e-09	fold change	-3.47	70.3116	0.0006	fold change	-2.14	75.7266	5.5e-05	fold change	-2.49	75.9129	0.0021	fold change	-2.05	94.7562	2.6e-07	fold change	-5.09	95.8662	3.4e-08	fold change	-7.59	71.2078	2.2e-09	fold change	-3.59
OMD	4958	osteomodulin	7 out of 8	575.918					90.2348	1.8e-10	fold change	-3.16	82.7061	6.8e-10	fold change	-2.62	83.8926	4.6e-11	fold change	-2.93	73.816	0.0003	fold change	-1.98	91.5114	9.9e-07	fold change	-4.43	77.9849	1.5e-05	fold change	-3.43	75.7725	1.1e-09	fold change	-3.98
NEK2	4751	NIMA (never in mitosis gene a)-related kinase 2	7 out of 8	574.529					97.0761	4.9e-19	fold change	4.34	95.3452	1.3e-15	fold change	3.85	96.7717	5.5e-17	fold change	4.65	69.5169	4.7e-06	fold change	1.9	87.8488	6.1e-05	fold change	3.91	53.4382	9.8e-06	fold change	2.23	74.5323	2.2e-08	fold change	3.86
KIF14	9928	kinesin family member 14	7 out of 8	574.512					93.0354	1.7e-29	fold change	3.56	93.1775	1.2e-18	fold change	3.48	94.1035	2.8e-23	fold change	4.08	88.0375	1.2e-14	fold change	2.48	90.9025	3.1e-09	fold change	4.35	30.3789	1.4e-06	fold change	1.65	84.8767	1.4e-08	fold change	5.35
KIF23	9493	kinesin family member 23	7 out of 8	574.346					89.1234	7.3e-20	fold change	3.02	84.8767	7.9e-14	fold change	2.73	85.6458	1.1e-15	fold change	3.06	83.949	3.5e-09	fold change	2.32	82.0991	1.3e-06	fold change	3.34	62.7077	5.6e-08	fold change	2.58	85.9446	7.8e-08	fold change	5.66
CCNA2	890	cyclin A2	7 out of 8	573.878					93.3184	8e-28	fold change	3.59	88.8652	1.3e-19	fold change	3.02	89.7086	5.6e-22	fold change	3.48	83.3236	1.6e-07	fold change	2.3	88.4173	3.4e-08	fold change	4.02	49.4403	1e-07	fold change	2.13	80.8042	7.4e-15	fold change	4.62
IDO1	3620	indoleamine 2,3-dioxygenase 1	7 out of 8	573.715					87.9755	6.5e-20	fold change	2.88	77.9849	7e-08	fold change	2.38	75.7266	1.8e-07	fold change	2.49	78.8345	3.1e-06	fold change	2.13	77.8853	2.1e-08	fold change	3.01	78.2326	4e-07	fold change	3.46	97.0761	6.2e-08	fold change	11.8
GFRA1	2674	GDNF family receptor alpha 1	7 out of 8	573.184					87.1019	3e-07	fold change	-2.81	94.7562	1.7e-09	fold change	-3.74	93.3184	4.3e-10	fold change	-3.89	61.669	0.0086	fold change	-1.78	91.1046	0.0007	fold change	-4.39	45.6404	0.0141	fold change	-2.02	99.5937	1.7e-12	fold change	-26.8
FMO5	2330	flavin containing monooxygenase 5	7 out of 8	570.939					83.6064	2.4e-11	fold change	-2.57	77.4437	3e-07	fold change	-2.36	76.7672	2.1e-07	fold change	-2.52	76.9112	7.9e-05	fold change	-2.08	81.5009	6.5e-05	fold change	-3.29	80.1719	0.0003	fold change	-3.64	94.5376	2.4e-10	fold change	-9.52
LRP8	7804	low density lipoprotein receptor-related protein 8, apolipoprotein e receptor	7 out of 8	570.907					85.5857	6.6e-32	fold change	2.7	92.5446	1.4e-22	fold change	3.39	92.8247	6.4e-26	fold change	3.81	73.0706	6.7e-12	fold change	1.96	89.9054	3.9e-14	fold change	4.18	52.3906	7.2e-07	fold change	2.2	84.5852	8.9e-14	fold change	5.31
RERG	85004	RAS-like, estrogen-regulated, growth inhibitor	7 out of 8	570.372					84.8767	1.9e-11	fold change	-2.66	86.795	6.3e-08	fold change	-2.85	81.3921	1e-07	fold change	-2.76	76.9112	3.2e-05	fold change	-2.08	77.0072	1.8e-06	fold change	-2.93	90.8364	1.2e-09	fold change	-5.5	72.5531	3.2e-10	fold change	-3.67
CALML5	51806	calmodulin-like 5	7 out of 8	569.017					93.6733	3.4e-10	fold change	3.65	90.7013	1.6e-07	fold change	3.19	84.411	1.5e-06	fold change	2.97	86.247	0.0004	fold change	2.4	98.5552	6.7e-11	fold change	7.29	19.7867	0.0002	fold change	1.37	95.6425	1.4e-06	fold change	10.4
CENPN	55839	centromere protein N	7 out of 8	568.523					85.5857	3e-27	fold change	2.7	81.1241	1.2e-14	fold change	2.52	82.4294	1e-17	fold change	2.82	79.3437	6.2e-10	fold change	2.15	87.9755	5.4e-10	fold change	3.93	79.0376	2.1e-11	fold change	3.54	73.0268	2.4e-12	fold change	3.72
CENPE	1062	centromere protein E, 312kDa	7 out of 8	565.941					90.7688	5.2e-38	fold change	3.2	84.6439	1.6e-15	fold change	2.72	85.9446	4.2e-20	fold change	3.08	74.7138	2.1e-08	fold change	2.01	85.2297	2.8e-08	fold change	3.6	51.5342	1.1e-05	fold change	2.18	93.1064	1.7e-09	fold change	8.11
CDCA5	113130	cell division cycle associated 5	7 out of 8	565.221					88.1648	2.2e-28	fold change	2.91	84.8767	3.3e-20	fold change	2.73	85.706	2.9e-22	fold change	3.07	77.935	1.1e-13	fold change	2.1	79.3941	3.2e-10	fold change	3.12	61.918	1e-05	fold change	2.54	87.2265	2.7e-13	fold change	5.86
MYBL1	4603	v-myb myeloblastosis viral oncogene homolog (avian)-like 1	7 out of 8	564.896					90.7013	1.7e-11	fold change	3.19	84.6439	1e-09	fold change	2.72	91.1727	1.7e-13	fold change	3.63	96.695	8e-15	fold change	3.36	70.3116	0.0148	fold change	2.59	78.734	0.0016	fold change	3.51	52.6377	2.7e-05	fold change	2.6
BCL2	596	B-cell CLL/lymphoma 2	7 out of 8	562.592					82.8185	1.2e-13	fold change	-2.53	90.3685	1.1e-15	fold change	-3.18	87.0413	1.9e-18	fold change	-3.18	83.949	4.6e-07	fold change	-2.32	65.2367	3.4e-06	fold change	-2.43	93.1064	5.5e-09	fold change	-6.16	60.0716	2.7e-11	fold change	-2.93
SOX11	6664	SRY (sex determining region Y)-box 11	7 out of 8	562.381					83.8926	4e-12	fold change	2.58	91.1046	1.2e-06	fold change	3.24	86.3677	2e-08	fold change	3.11	94.1035	1.2e-08	fold change	2.97	71.4561	0.0001	fold change	2.65	47.419	6e-06	fold change	2.07	88.0375	1e-09	fold change	6.14
EZH2	2146	enhancer of zeste homolog 2 (Drosophila)	7 out of 8	561.895					90.9703	3.5e-22	fold change	3.24	81.7167	3.5e-12	fold change	2.56	84.2943	5.3e-15	fold change	2.96	87.5994	4.6e-07	fold change	2.46	77.5904	1.5e-06	fold change	2.98	83.5506	7.9e-05	fold change	3.98	56.1735	3.5e-10	fold change	2.75
CFB	629	complement factor B	7 out of 8	561.481					81.6633	2.2e-09	fold change	-2.46	83.0979	2.3e-06	fold change	-2.66	84.411	1.6e-07	fold change	-2.97	89.7086	1.7e-06	fold change	-2.58	77.4437	2.4e-05	fold change	-2.97	73.1133	7.6e-05	fold change	-3.07	72.043	1.1e-08	fold change	-3.63
S100A9	6280	S100 calcium binding protein A9	7 out of 8	561.417					81.1241	7.4e-08	fold change	2.43	92.2679	4.9e-12	fold change	3.33	84.995	2e-09	fold change	3.02	91.0382	0.0003	fold change	2.67	78.2828	0.0151	fold change	3.03	64.1141	2.8e-05	fold change	2.63	69.5952	0.0052	fold change	3.49
DCLK1	9201	doublecortin-like kinase 1	7 out of 8	561.218					85.9446	8.8e-09	fold change	-2.72	82.2639	5.6e-07	fold change	-2.6	84.6439	1.8e-08	fold change	-2.99	88.0375	0.0001	fold change	-2.48	66.4717	0.0101	fold change	-2.47	95.0498	0.0002	fold change	-7.09	58.8069	5.3e-05	fold change	-2.85
CXCL9	4283	chemokine (C-X-C motif) ligand 9	7 out of 8	560.481					91.6489	1.6e-11	fold change	3.35	82.2639	1.4e-05	fold change	2.6	78.2326	6.2e-05	fold change	2.58	93.1775	0.0003	fold change	2.83	79.3941	0.0006	fold change	3.12	73.5954	0.0095	fold change	3.1	62.1682	6.2e-06	fold change	3.03
HRASLS	57110	HRAS-like suppressor	7 out of 8	560.034					62.6755	8.6e-10	fold change	1.9	86.0052	1.2e-15	fold change	2.81	88.2909	2.6e-20	fold change	3.26	77.935	6.9e-12	fold change	2.1	78.6324	0.0014	fold change	3.06	82.3737	8.6e-06	fold change	3.85	84.1213	1.7e-05	fold change	5.26
CHEK1	1111	checkpoint kinase 1	7 out of 8	558.52					83.949	8.6e-28	fold change	2.6	86.5501	1.6e-20	fold change	2.84	87.0413	3.2e-22	fold change	3.18	71.0429	2.8e-07	fold change	1.93	72.2543	8.9e-09	fold change	2.69	83.7774	2.6e-09	fold change	4.01	73.9055	3.8e-16	fold change	3.78
SETBP1	26040	SET binding protein 1	7 out of 8	557.703					80.6452	1.1e-15	fold change	-2.41	75.7725	1.2e-13	fold change	-2.3	72.7241	4e-14	fold change	-2.37	87.5994	9e-09	fold change	-2.46	78.3822	1.2e-09	fold change	-3.04	90.3685	9.7e-08	fold change	-5.35	72.2116	8e-17	fold change	-3.64
MAPT	4137	microtubule-associated protein tau	7 out of 8	557.688					90.7013	2e-14	fold change	-3.19	87.9121	6.1e-09	fold change	-2.92	82.6515	2.1e-08	fold change	-2.83	71.7896	0.0001	fold change	-1.94	98.0834	2.8e-11	fold change	-6.58	27.6771	0.0029	fold change	-1.58	98.8728	1.2e-14	fold change	-16.9
FABP7	2173	fatty acid binding protein 7, brain	7 out of 8	557.199					81.6633	7.1e-09	fold change	2.46	80.4868	0.0025	fold change	2.5	79.0876	0.0035	fold change	2.61	87.0413	2e-06	fold change	2.43	77.5904	0.0001	fold change	2.98	80.8564	0.0007	fold change	3.71	70.4732	0.0024	fold change	3.54
C1orf21	81563	chromosome 1 open reading frame 21	7 out of 8	555.703					79.0876	6.8e-15	fold change	-2.32	80.2761	9.2e-11	fold change	-2.49	80.5386	2.7e-13	fold change	-2.68	74.397	3.7e-06	fold change	-2	68.8933	1.1e-06	fold change	-2.54	90.3016	4.5e-07	fold change	-5.34	82.2084	2.3e-15	fold change	-4.88
RARRES1	5918	retinoic acid receptor responder (tazarotene induced) 1	7 out of 8	555.342					81.1241	1.4e-06	fold change	2.43	84.2943	7e-06	fold change	2.71	79.0876	5.2e-05	fold change	2.61	93.5314	4.7e-05	fold change	2.88	63.6157	0.0031	fold change	2.38	89.7086	0.0003	fold change	5.22	63.9803	0.0014	fold change	3.13
CBX2	84733	chromobox homolog 2	7 out of 8	555.249					89.7086	3.6e-34	fold change	3.1	93.6032	1.9e-14	fold change	3.52	93.9602	4.8e-22	fold change	4.05	90.3685	1.4e-19	fold change	2.63	92.3361	1.9e-16	fold change	4.54	43.975	9.3e-09	fold change	1.98	51.2973	8.7e-05	fold change	2.55
RAD51AP1	10635	RAD51 associated protein 1	7 out of 8	555.008					89.5784	6e-22	fold change	3.09	74.9412	5.3e-14	fold change	2.28	78.2326	1.2e-15	fold change	2.58	84.411	1.6e-08	fold change	2.34	78.2828	4.2e-09	fold change	3.03	86.3066	9.8e-06	fold change	4.38	63.2559	1.2e-14	fold change	3.09
UHRF1	29128	ubiquitin-like with PHD and ring finger domains 1	7 out of 8	552.858					93.5314	6.7e-16	fold change	3.63	82.2639	2.6e-10	fold change	2.6	82.1544	5e-11	fold change	2.81	73.0706	6.1e-06	fold change	1.96	73.8607	0.0005	fold change	2.75	78.3822	0.0002	fold change	3.48	69.5952	2.2e-07	fold change	3.49
ADAMTS15	170689	ADAM metallopeptidase with thrombospondin type 1 motif, 15	7 out of 8	552.706					81.3921	4.9e-08	fold change	-2.45	88.5457	1.9e-08	fold change	-2.98	85.9446	4.3e-08	fold change	-3.08	91.7852	1.2e-06	fold change	-2.7	88.9949	8.9e-05	fold change	-4.07	39.4197	0.0039	fold change	-1.86	76.6237	1.6e-09	fold change	-4.08
IGF1	3479	insulin-like growth factor 1 (somatomedin C)	7 out of 8	552.418					83.6064	1.3e-07	fold change	-2.57	81.7167	1.5e-07	fold change	-2.56	85.349	3.7e-09	fold change	-3.05	62.9002	0.0096	fold change	-1.8	72.2543	2e-06	fold change	-2.69	85.4672	9.5e-05	fold change	-4.27	81.1241	4.3e-08	fold change	-4.68
KCNE4	23704	potassium voltage-gated channel, Isk-related family, member 4	7 out of 8	551.788					73.3762	0.0001	fold change	-2.14	72.043	1.4e-05	fold change	-2.19	70.6754	8.8e-06	fold change	-2.31	94.3931	1.7e-05	fold change	-3.02	65.4099	0.0365	fold change	-2.44	87.5994	0.0016	fold change	-4.73	88.2909	9.9e-06	fold change	-6.21
IGF1R	3480	insulin-like growth factor 1 receptor	7 out of 8	551.682					71.0843	0.0001	fold change	-2.07	85.349	2.9e-11	fold change	-2.77	83.8349	1.3e-11	fold change	-2.92	83.2113	4.8e-05	fold change	-2.29	68.3191	6.4e-08	fold change	-2.52	90.1697	1.4e-06	fold change	-5.33	69.7136	5.7e-09	fold change	-3.5
FAM54A	113115	family with sequence similarity 54, member A	7 out of 8	551.39					89.7086	2e-32	fold change	3.1	86.795	3.9e-20	fold change	2.85	86.9172	9.8e-25	fold change	3.17	70.1115	1.1e-09	fold change	1.91	89.1234	5.8e-11	fold change	4.08	60.905	2.4e-08	fold change	2.49	67.8288	1.7e-08	fold change	3.38
C1orf168	199920	chromosome 1 open reading frame 168	7 out of 8	548.634					81.3921	1.7e-05	fold change	-2.45	88.5457	2.2e-07	fold change	-2.98	83.8349	6.3e-07	fold change	-2.92	42.6774	0.0118	fold change	-1.53	97.9278	1.9e-06	fold change	-6.39	74.7585	0.0246	fold change	-3.18	79.4976	3.3e-06	fold change	-4.5
KIAA1324	57535	KIAA1324	7 out of 8	548.388					76.8144	9.1e-13	fold change	-2.26	74.397	5e-08	fold change	-2.26	72.7241	6.6e-08	fold change	-2.37	84.1793	0.0002	fold change	-2.33	85.6458	2.4e-09	fold change	-3.65	75.5401	0.0002	fold change	-3.23	79.0876	8.8e-13	fold change	-4.43
ADIPOQ	9370	adiponectin, C1Q and collagen domain containing	7 out of 8	548.205					48.2565	0.0242	fold change	-1.67	81.5009	3.7e-05	fold change	-2.55	82.4294	1.9e-05	fold change	-2.82	83.2113	0.0104	fold change	-2.29	82.6515	0.0059	fold change	-3.39	93.5314	0.0105	fold change	-6.25	76.6237	0.0002	fold change	-4.08
SCNN1A	6337	sodium channel, non-voltage-gated 1 alpha subunit	7 out of 8	546.587					68.5852	9.9e-09	fold change	-2	82.0991	6.4e-08	fold change	-2.58	88.1011	3.1e-11	fold change	-3.25	74.9412	0.0006	fold change	-2.02	66.4717	1.4e-05	fold change	-2.47	75.2162	0.0005	fold change	-3.21	91.1727	3e-09	fold change	-7.12
RACGAP1	29127	Rac GTPase activating protein 1	7 out of 8	544.357					88.8021	2.4e-21	fold change	2.96	80.1192	2.9e-15	fold change	2.48	80.7507	9.9e-16	fold change	2.7	86.3066	2.8e-09	fold change	2.41	72.9405	5.8e-06	fold change	2.72	83.3806	1.6e-06	fold change	3.94	52.0578	3.3e-13	fold change	2.58
RAI2	10742	retinoic acid induced 2	7 out of 8	544.314					76.4327	1e-10	fold change	-2.25	86.9792	9.4e-12	fold change	-2.86	86.6116	4e-13	fold change	-3.13	91.2409	2.7e-07	fold change	-2.68	91.7162	1e-05	fold change	-4.47	28.4587	2.6e-06	fold change	-1.6	82.8748	4.7e-15	fold change	-4.98
CCDC74B	91409	coiled-coil domain containing 74B	7 out of 8	543.343					82.3194	9.1e-07	fold change	-2.49	81.1241	3.6e-07	fold change	-2.52	76.7672	8.9e-07	fold change	-2.52	84.7013	0.0002	fold change	-2.35	66.4717	0.0009	fold change	-2.47	74.7585	0.0051	fold change	-3.18	77.201	4.4e-11	fold change	-4.17
ATAD2	29028	ATPase family, AAA domain containing 2	7 out of 8	542.642					85.8251	3.5e-14	fold change	2.71	80.4868	7e-14	fold change	2.5	82.1544	6.9e-16	fold change	2.81	92.6149	6.2e-09	fold change	2.79	65.2367	0.0003	fold change	2.43	70.6344	0.0019	fold change	2.94	65.6901	3.3e-08	fold change	3.24
NPNT	255743	nephronectin	7 out of 8	541.78					82.5396	6.6e-13	fold change	-2.5	83.5506	6.4e-08	fold change	-2.68	83.3236	2.5e-08	fold change	-2.88	80.1192	7.4e-05	fold change	-2.18	84.7601	4.7e-06	fold change	-3.56	50.7676	0.0083	fold change	-2.16	76.7189	6.3e-06	fold change	-4.1
AW015140	NA		7 out of 8	541.382					78.0835	7.2e-07	fold change	-2.29	77.9849	2.8e-06	fold change	-2.38	76.7672	2.2e-06	fold change	-2.52	46.8226	0.0035	fold change	-1.58	86.0659	6.6e-07	fold change	-3.71	92.8954	0.0005	fold change	-6.13	82.7623	7.9e-13	fold change	-4.97
NOVA1	4857	neuro-oncological ventral antigen 1	7 out of 8	539.875					83.8926	1.3e-07	fold change	-2.58	89.9717	9.9e-09	fold change	-3.14	88.9949	5.5e-09	fold change	-3.34	73.4635	8.1e-05	fold change	-1.97	84.2375	0.0032	fold change	-3.51	26.9785	0.0123	fold change	-1.56	92.3361	1e-10	fold change	-7.54
ECT2	1894	epithelial cell transforming sequence 2 oncogene	7 out of 8	539.236					88.8021	1.1e-18	fold change	2.96	78.3822	1.6e-11	fold change	2.4	77.3467	2e-11	fold change	2.54	91.5114	1.2e-08	fold change	2.69	44.8575	8.4e-06	fold change	1.88	78.6324	0.0012	fold change	3.5	79.7041	2.6e-06	fold change	4.53
ANP32E	81611	acidic (leucine-rich) nuclear phosphoprotein 32 family, member E	7 out of 8	538.858					81.6633	2.5e-18	fold change	2.46	77.4437	5.3e-13	fold change	2.36	82.6515	1.2e-16	fold change	2.83	85.4672	1.5e-08	fold change	2.37	74.5323	5.7e-08	fold change	2.78	80.1192	1.9e-06	fold change	3.63	56.9807	8.9e-11	fold change	2.78
AI669804	NA		7 out of 8	536.802					81.9901	5.4e-09	fold change	-2.48	80.7507	4.6e-11	fold change	-2.51	80.9638	2.9e-12	fold change	-2.72	50.0445	4.9e-05	fold change	-1.62	89.9717	6.2e-13	fold change	-4.19	75.5401	0.0029	fold change	-3.23	77.541	8.7e-11	fold change	-4.21
SUSD3	203328	sushi domain containing 3	7 out of 8	536.416					70.3918	1e-05	fold change	-2.05	77.5904	1.1e-06	fold change	-2.37	71.1663	2.7e-06	fold change	-2.33	84.995	4.2e-05	fold change	-2.36	97.3843	1.6e-07	fold change	-6.08	42.4121	0.0195	fold change	-1.94	92.4761	4.1e-12	fold change	-7.69
REEP6	92840	receptor accessory protein 6	7 out of 8	535.933					78.3822	3.3e-10	fold change	-2.3	76.1951	4.4e-07	fold change	-2.32	79.0876	1.4e-07	fold change	-2.61	67.1249	0.0009	fold change	-1.86	80.3807	1.5e-07	fold change	-3.2	80.2761	0.0003	fold change	-3.66	74.4868	5.1e-12	fold change	-3.85
CKS2	1164	CDC28 protein kinase regulatory subunit 2	7 out of 8	535.662					92.4761	1.3e-11	fold change	3.51	87.35	2.3e-10	fold change	2.88	88.5457	1.8e-11	fold change	3.28	89.5127	1.9e-07	fold change	2.57	58.388	0.0003	fold change	2.21	67.088	0.0002	fold change	2.76	52.3013	2.7e-10	fold change	2.59
SLC40A1	30061	solute carrier family 40 (iron-regulated transporter), member 1	7 out of 8	535.467					75.0334	5e-08	fold change	-2.19	66.6152	3.9e-05	fold change	-2.05	73.6833	1.1e-06	fold change	-2.4	81.0701	8.6e-07	fold change	-2.22	83.6638	6.9e-07	fold change	-3.46	94.4662	1.6e-08	fold change	-6.75	60.9355	1.7e-12	fold change	-2.97
FABP4	2167	fatty acid binding protein 4, adipocyte	7 out of 8	533.711					62.6755	0.0081	fold change	-1.9	77.4437	0.0001	fold change	-2.36	79.5494	6.7e-05	fold change	-2.63	84.7013	0.0191	fold change	-2.35	83.4934	0.0019	fold change	-3.45	91.1727	0.0018	fold change	-5.61	54.6747	0.0004	fold change	-2.68
LAPTM4B	55353	lysosomal protein transmembrane 4 beta	7 out of 8	532.282					78.0835	3.2e-12	fold change	2.29	67.3455	3.1e-08	fold change	2.07	69.1639	3e-09	fold change	2.26	97.4621	1.2e-10	fold change	3.47	72.5531	5.5e-05	fold change	2.7	82.2639	7.4e-07	fold change	3.84	65.4099	4.2e-12	fold change	3.23
AZGP1	563	alpha-2-glycoprotein 1, zinc-binding	7 out of 8	530.065					77.688	2.2e-10	fold change	-2.28	84.6439	1e-06	fold change	-2.72	87.4126	4.2e-08	fold change	-3.19	89.3176	0.0058	fold change	-2.55	79.1904	1.2e-05	fold change	-3.1	46.6448	0.0015	fold change	-2.05	65.1678	1.5e-09	fold change	-3.22
KIAA1377	57562	KIAA1377	7 out of 8	529.216					83.8926	8.8e-09	fold change	-2.58	77.5904	1e-09	fold change	-2.37	77.3467	1.8e-10	fold change	-2.54	75.9129	8.3e-07	fold change	-2.05	86.1861	0.0001	fold change	-3.72	79.8594	0.0028	fold change	-3.61	48.4276	1.7e-06	fold change	-2.44
AU146384	NA		7 out of 8	528.102					73.5078	1.8e-07	fold change	-2.15	88.7374	1.9e-14	fold change	-3.01	85.349	1.3e-14	fold change	-3.05	53.161	9.8e-05	fold change	-1.66	51.2332	0.0004	fold change	-2.02	96.9236	2.5e-07	fold change	-9.6	79.1904	6e-11	fold change	-4.44
PLAT	5327	plasminogen activator, tissue	7 out of 8	526.789					62.6755	1.5e-06	fold change	-1.9	79.5494	1.7e-08	fold change	-2.45	80.8564	3.1e-09	fold change	-2.71	90.7013	4.4e-06	fold change	-2.65	64.3824	0.0001	fold change	-2.4	84.6439	9.3e-05	fold change	-4.14	63.9803	5.7e-07	fold change	-3.13
213832_at	NA		7 out of 8	526.607					68.5852	6.5e-07	fold change	-2	78.5324	5.7e-09	fold change	-2.41	79.0876	5.1e-10	fold change	-2.61	86.7333	2e-07	fold change	-2.42	82.5396	5e-05	fold change	-3.38	64.1141	0.0003	fold change	-2.63	67.0151	1.4e-10	fold change	-3.33
CCNE1	898	cyclin E1	7 out of 8	526.286					76.0075	1.1e-27	fold change	2.23	75.7725	1.8e-14	fold change	2.3	77.4929	3.6e-22	fold change	2.55	75.6327	1.3e-12	fold change	2.04	72.0845	4.8e-10	fold change	2.68	75.0334	3.8e-09	fold change	3.2	74.2622	1.6e-16	fold change	3.82
NME5	8382	NME/NM23 family member 5	7 out of 8	524.782					80.4337	2.1e-11	fold change	-2.4	74.0829	4.3e-09	fold change	-2.25	69.1639	1.3e-08	fold change	-2.26	67.6416	4.7e-05	fold change	-1.87	94.0327	1.3e-14	fold change	-4.84	69.8324	4.2e-05	fold change	-2.9	69.5952	1.2e-12	fold change	-3.49
AW271106	NA		7 out of 8	524.548					90.8364	2e-15	fold change	3.21	88.6729	4.6e-10	fold change	2.99	87.9755	1.1e-11	fold change	3.22	91.7852	2.6e-09	fold change	2.7	69.5169	2.7e-06	fold change	2.56	17.0267	0.0058	fold change	1.28	78.734	4e-08	fold change	4.36
MYB	4602	v-myb myeloblastosis viral oncogene homolog (avian)	7 out of 8	523.112					68.5852	5e-09	fold change	-2	77.0559	1e-07	fold change	-2.35	77.8853	3.8e-09	fold change	-2.56	79.0376	0.0012	fold change	-2.14	85.8251	4e-11	fold change	-3.67	76.1951	0.0001	fold change	-3.29	58.5274	6.7e-09	fold change	-2.84
LAMP3	27074	lysosomal-associated membrane protein 3	7 out of 8	522.646					88.8021	8.7e-14	fold change	2.96	78.7836	1.2e-07	fold change	2.42	79.0876	1.2e-07	fold change	2.61	82.6515	7.7e-06	fold change	2.28	81.88	7.3e-05	fold change	3.32	57.0334	2.6e-06	fold change	2.34	54.4081	6.5e-08	fold change	2.67
DSCC1	79075	defective in sister chromatid cohesion 1 homolog (S. cerevisiae)	7 out of 8	522.588					79.6521	4.8e-23	fold change	2.35	79.8072	3e-20	fold change	2.46	80.5386	3.5e-23	fold change	2.68	76.9112	2.5e-17	fold change	2.08	62.9319	1.7e-06	fold change	2.35	73.816	5.3e-10	fold change	3.11	68.9313	6.6e-09	fold change	3.46
GP2	2813	glycoprotein 2 (zymogen granule membrane)	7 out of 8	520.693					85.2893	3e-07	fold change	-2.69	46.5216	0.0003	fold change	-1.71	45.7766	0.0002	fold change	-1.79	71.0429	0.0089	fold change	-1.93	86.4289	0.0034	fold change	-3.75	94.3931	0.006	fold change	-6.71	91.2409	2.1e-07	fold change	-7.16
FLJ45983	399717	uncharacterized LOC399717	7 out of 8	520.609					67.5676	5.3e-08	fold change	-1.98	86.3677	5.4e-09	fold change	-2.83	82.6515	1.8e-08	fold change	-2.83	49.1836	0.0017	fold change	-1.61	88.227	6.8e-05	fold change	-3.96	47.419	0.0076	fold change	-2.07	99.1926	1.3e-09	fold change	-18.9
GRP	2922	gastrin-releasing peptide	7 out of 8	520.043					76.0075	2.3e-08	fold change	-2.23	78.8855	6.2e-08	fold change	-2.43	79.2921	3.9e-08	fold change	-2.62	35.7094	0.0245	fold change	-1.45	88.7374	1.8e-05	fold change	-4.06	84.0647	9.2e-06	fold change	-4.06	77.3467	9.4e-08	fold change	-4.18
ZIC1	7545	Zic family member 1	7 out of 8	519.498					44.1805	0.0015	fold change	1.62	77.0559	3.6e-05	fold change	2.35	77.1034	3e-05	fold change	2.53	89.1234	1.9e-12	fold change	2.54	53.7658	0.0208	fold change	2.08	87.1642	0.0012	fold change	4.62	91.1046	0.0002	fold change	7.08
TDO2	6999	tryptophan 2,3-dioxygenase	7 out of 8	519.442					84.2375	4.2e-12	fold change	2.61	78.5324	1.4e-07	fold change	2.41	71.958	1.3e-06	fold change	2.35	71.7896	0.0008	fold change	1.94	80.8564	0.0004	fold change	3.23	61.1479	0.0001	fold change	2.5	70.92	5.5e-08	fold change	3.57
ZWINT	11130	ZW10 interactor	7 out of 8	519.177					90.4339	1.9e-15	fold change	3.18	76.0075	8.5e-12	fold change	2.31	77.4929	6.7e-14	fold change	2.55	82.3194	5.8e-07	fold change	2.27	61.9801	8.9e-06	fold change	2.32	78.8855	7.7e-05	fold change	3.53	52.0578	1.4e-09	fold change	2.58
CDC6	990	cell division cycle 6 homolog (S. cerevisiae)	7 out of 8	518.704					90.0366	2.7e-24	fold change	3.14	85.8856	4.1e-15	fold change	2.8	85.1716	1.1e-18	fold change	3.04	43.5851	0.0004	fold change	1.54	87.35	3.5e-08	fold change	3.86	38.0648	2.1e-06	fold change	1.83	88.6101	7.5e-06	fold change	6.28
AI685841	NA		7 out of 8	517.079					81.1241	5.5e-09	fold change	-2.43	68.7002	4.9e-06	fold change	-2.1	71.5809	6.4e-07	fold change	-2.34	54.7717	2.7e-05	fold change	-1.68	92.3361	5.1e-06	fold change	-4.54	69.8324	0.0004	fold change	-2.9	78.734	3.9e-10	fold change	-4.36
C7	730	complement component 7	7 out of 8	516.062					69.635	3.2e-06	fold change	-2.03	74.397	9.5e-06	fold change	-2.26	75.2162	4.2e-06	fold change	-2.46	70.1115	0.0033	fold change	-1.91	65.2367	0.0048	fold change	-2.43	77.688	0.0002	fold change	-3.41	83.7774	5.2e-08	fold change	-5.14
UBE2T	29089	ubiquitin-conjugating enzyme E2T (putative)	7 out of 8	511.698					93.6032	1.2e-17	fold change	3.64	88.1648	4.9e-14	fold change	2.95	88.9949	1.2e-15	fold change	3.34	93.1775	3.5e-11	fold change	2.83	77.1522	3.8e-06	fold change	2.94	35.6577	8e-06	fold change	1.77	34.9479	6.4e-09	fold change	2.02
ITGBL1	9358	integrin, beta-like 1 (with EGF-like repeat domains)	7 out of 8	510.546					78.3822	9.8e-11	fold change	-2.3	63.5833	2.1e-06	fold change	-1.99	68.3948	1e-07	fold change	-2.24	68.9313	6.9e-05	fold change	-1.89	79.5494	1.3e-08	fold change	-3.14	93.1775	3e-06	fold change	-6.18	58.5274	2.6e-09	fold change	-2.84
ELF5	2001	E74-like factor 5 (ets domain transcription factor)	7 out of 8	509.934					57.7027	0.0003	fold change	1.82	91.9219	3.8e-08	fold change	3.3	92.8954	2.2e-08	fold change	3.82	67.6416	0.0025	fold change	1.87	86.8568	0.0001	fold change	3.78	62.1682	0.0308	fold change	2.56	50.747	0.0011	fold change	2.53
SMOC2	64094	SPARC related modular calcium binding 2	7 out of 8	508.543					81.9901	6e-12	fold change	-2.48	68.9313	6.3e-08	fold change	-2.11	70.8386	1.2e-09	fold change	-2.32	71.0429	0.0003	fold change	-1.93	60.3369	5.4e-06	fold change	-2.26	94.1035	9.3e-09	fold change	-6.45	61.3001	7.7e-11	fold change	-2.98
AU146963	NA		7 out of 8	507.71					69.2425	9.8e-06	fold change	-2.02	89.3176	3.1e-18	fold change	-3.07	86.6731	1.9e-17	fold change	-3.15	46.0337	0.0004	fold change	-1.57	52.1241	0.0005	fold change	-2.04	82.8185	0.0031	fold change	-3.88	81.5009	9.3e-12	fold change	-4.76
KIF13B	23303	kinesin family member 13B	7 out of 8	504.693					76.8144	1.1e-14	fold change	-2.26	64.147	4.8e-12	fold change	-2	61.3001	5.7e-12	fold change	-2.07	73.0706	5.7e-10	fold change	-1.96	65.7601	1.1e-05	fold change	-2.45	84.411	8.1e-10	fold change	-4.12	79.1904	3.8e-17	fold change	-4.44
SLC39A6	25800	solute carrier family 39 (zinc transporter), member 6	7 out of 8	504.54					75.0334	1.4e-06	fold change	-2.19	89.1234	2.4e-07	fold change	-3.05	87.4126	2.4e-07	fold change	-3.19	70.3918	0.0066	fold change	-1.92	73.4635	0.0013	fold change	-2.73	67.8288	2.8e-05	fold change	-2.8	41.2868	8.6e-10	fold change	-2.21
SEMA6D	80031	sema domain, transmembrane domain (TM), and cytoplasmic domain, (semaphorin) 6D	7 out of 8	504.434					80.4337	2.6e-10	fold change	-2.4	86.1861	3.4e-08	fold change	-2.82	87.7239	3.7e-09	fold change	-3.2	54.1448	0.0135	fold change	-1.67	67.9782	0.0004	fold change	-2.51	71.2494	0.0183	fold change	-2.97	56.7176	2.6e-07	fold change	-2.77
RBMS3	27303	RNA binding motif, single stranded interacting protein 3	7 out of 8	503.854					70.031	3.2e-06	fold change	-2.04	70.9612	5.9e-10	fold change	-2.16	74.7585	2.6e-11	fold change	-2.44	80.1192	6.1e-08	fold change	-2.18	62.2626	1.1e-08	fold change	-2.33	84.2375	4.9e-06	fold change	-4.1	61.484	1.3e-09	fold change	-2.99
KLHDC7B	113730	kelch domain containing 7B	7 out of 8	503.723					82.6515	1.2e-10	fold change	2.52	79.8072	1.1e-06	fold change	2.46	79.0876	9.6e-07	fold change	2.61	92.9662	4.7e-14	fold change	2.82	73.4635	3e-05	fold change	2.73	42.1216	0.0003	fold change	1.93	53.6251	8e-08	fold change	2.64
1555993_at	NA		7 out of 8	502.918					79.8072	1.1e-16	fold change	-2.36	78.2326	9.4e-11	fold change	-2.39	76.4807	6.4e-11	fold change	-2.51	61.0568	3.6e-07	fold change	-1.77	90.2348	8.2e-08	fold change	-4.22	44.8085	0.0069	fold change	-2	72.2972	1e-13	fold change	-3.65
RNASE4	6038	ribonuclease, RNase A family, 4	7 out of 8	502.501					78.6324	2.6e-15	fold change	-2.31	68.2808	3.8e-07	fold change	-2.09	68.8544	4.2e-09	fold change	-2.25	82.6515	4.5e-08	fold change	-2.28	59.4615	2.3e-07	fold change	-2.24	83.8349	4.6e-05	fold change	-4.02	60.7851	5e-16	fold change	-2.96
1558448_a_at	NA		7 out of 8	500.805					60.6347	2.8e-05	fold change	-1.87	75.0785	1.2e-08	fold change	-2.29	72.8969	1.4e-08	fold change	-2.38	56.6136	0.0002	fold change	-1.71	81.7167	2.3e-06	fold change	-3.31	58.2221	0.0047	fold change	-2.38	95.6425	9.4e-11	fold change	-10.4
BF513468	NA		7 out of 8	500.528					75.3091	3.9e-06	fold change	-2.2	78.7836	2.4e-06	fold change	-2.42	79.9629	7.2e-07	fold change	-2.65	44.3719	0.0127	fold change	-1.55	74.217	0.0041	fold change	-2.76	52.3906	0.0044	fold change	-2.2	95.4927	7.4e-08	fold change	-10.3
C8orf4	56892	chromosome 8 open reading frame 4	7 out of 8	499.241					62.6755	0.0004	fold change	-1.9	64.147	0.0006	fold change	-2	65.2018	0.0002	fold change	-2.17	89.7086	6.6e-05	fold change	-2.58	53.2765	0.005	fold change	-2.07	94.32	3.5e-06	fold change	-6.7	69.9115	5.8e-08	fold change	-3.52
AK022350	NA		7 out of 8	498.711					72.2116	4.1e-07	fold change	-2.1	88.93	5.3e-08	fold change	-3.03	86.3677	2.8e-08	fold change	-3.11	56.6136	0.0011	fold change	-1.71	86.8568	4.9e-08	fold change	-3.78	36.811	0.0057	fold change	-1.8	70.92	7.6e-14	fold change	-3.57
FOS	2353	FBJ murine osteosarcoma viral oncogene homolog	7 out of 8	498.501					90.3685	4.9e-13	fold change	-3.17	72.7675	1.6e-06	fold change	-2.21	71.958	3.1e-07	fold change	-2.35	69.5169	0.0106	fold change	-1.9	82.5396	9.6e-07	fold change	-3.38	47.6023	0.0005	fold change	-2.08	63.7479	2.1e-09	fold change	-3.12
LYPD6	130574	LY6/PLAUR domain containing 6	7 out of 8	497.653					77.1522	2.8e-07	fold change	-2.27	81.1241	1.6e-08	fold change	-2.52	79.2921	5.4e-09	fold change	-2.62	52.2346	0.0058	fold change	-1.65	83.0979	0.0002	fold change	-3.42	28.8123	0.0394	fold change	-1.61	95.9398	5.8e-08	fold change	-10.8
THBS4	7060	thrombospondin 4	7 out of 8	495.182					60.6347	2.1e-05	fold change	-1.87	72.043	6.9e-07	fold change	-2.19	73.244	1.8e-07	fold change	-2.39	63.5171	0.0029	fold change	-1.81	68.3191	1.9e-05	fold change	-2.52	80.2233	0.0003	fold change	-3.65	77.201	6e-09	fold change	-4.17
KPNA2	3838	karyopherin alpha 2 (RAG cohort 1, importin alpha 1)	7 out of 8	494.992					83.6064	3.9e-27	fold change	2.57	70.3116	2.2e-11	fold change	2.14	69.3597	9.4e-12	fold change	2.27	82.0991	9.3e-09	fold change	2.26	66.0781	5.9e-09	fold change	2.46	69.3202	7.9e-05	fold change	2.88	54.2164	6.3e-16	fold change	2.66
BNIPL	149428	BCL2/adenovirus E1B 19kD interacting protein like	7 out of 8	494.787					84.3526	1e-09	fold change	-2.62	56.2506	0.0002	fold change	-1.85	52.4802	0.0002	fold change	-1.9	50.6421	0.007	fold change	-1.63	81.3921	2.4e-05	fold change	-3.28	86.0052	0.0001	fold change	-4.35	83.6638	5.3e-12	fold change	-5.11
SQLE	6713	squalene epoxidase	7 out of 8	493.394					66.507	6.7e-13	fold change	1.96	71.623	1.9e-10	fold change	2.18	71.1663	3.2e-11	fold change	2.33	88.9949	4.5e-08	fold change	2.52	57.0073	3.5e-07	fold change	2.17	69.1639	0.0001	fold change	2.87	68.9313	3e-06	fold change	3.46
CCL18	6362	chemokine (C-C motif) ligand 18 (pulmonary and activation-regulated)	7 out of 8	493.095					76.1487	5.2e-11	fold change	2.24	70.3116	6.2e-08	fold change	2.14	68.3948	1.2e-07	fold change	2.24	64.1807	0.0028	fold change	1.82	89.7086	2e-08	fold change	4.17	82.0991	4.2e-07	fold change	3.81	42.2519	0.0015	fold change	2.24
BE670797	NA		7 out of 8	492.98					72.9405	8.6e-18	fold change	-2.13	77.4437	2.6e-15	fold change	-2.36	79.5494	6.6e-16	fold change	-2.63	63.5171	3.4e-05	fold change	-1.81	60.3369	6.2e-10	fold change	-2.26	76.1951	2.8e-07	fold change	-3.29	62.9969	2.1e-08	fold change	-3.07
FANCI	55215	Fanconi anemia, complementation group I	7 out of 8	492.837					85.9446	4.9e-22	fold change	2.72	78.3822	4.2e-14	fold change	2.4	78.4818	8.8e-15	fold change	2.59	70.1115	2.5e-07	fold change	1.91	74.217	1.9e-17	fold change	2.76	53.8834	0.0004	fold change	2.24	51.8167	4e-11	fold change	2.57
BC036488	NA		7 out of 8	492.201					78.0835	1.5e-11	fold change	-2.29	60.9659	1.5e-06	fold change	-1.93	62.0117	8.9e-09	fold change	-2.09	59.5479	0.0004	fold change	-1.75	58.751	0.0001	fold change	-2.22	82.5396	6.1e-05	fold change	-3.86	90.3016	3e-13	fold change	-6.82
KIF15	56992	kinesin family member 15	7 out of 8	492.192					86.4887	4.7e-22	fold change	2.78	82.9862	1.2e-14	fold change	2.64	85.6458	1.9e-17	fold change	3.06	64.1807	2.1e-07	fold change	1.82	82.5396	1.8e-09	fold change	3.38	39.9581	1.8e-07	fold change	1.87	50.3931	2e-10	fold change	2.51
IQGAP3	128239	IQ motif containing GTPase activating protein 3	7 out of 8	491.892					88.9949	9.1e-18	fold change	2.98	85.2297	8.4e-14	fold change	2.76	85.9446	1.4e-15	fold change	3.08	62.2309	4e-08	fold change	1.79	80.8564	4.7e-06	fold change	3.23	26.5932	0.0016	fold change	1.55	62.0424	1.1e-09	fold change	3.02
CPA3	1359	carboxypeptidase A3 (mast cell)	7 out of 8	491.03					67.1619	3.1e-05	fold change	-1.97	66.6152	0.0001	fold change	-2.05	73.9492	4.2e-06	fold change	-2.41	65.0297	0.0006	fold change	-1.83	81.5009	1e-05	fold change	-3.29	63.3537	0.0078	fold change	-2.6	73.4193	1.4e-07	fold change	-3.76
INPP4B	8821	inositol polyphosphate-4-phosphatase, type II, 105kDa	7 out of 8	490.254					63.3866	5.6e-06	fold change	-1.91	82.5396	2.8e-09	fold change	-2.61	84.0647	3.6e-11	fold change	-2.94	71.7896	2.7e-05	fold change	-1.94	83.3236	8.9e-08	fold change	-3.44	45.2542	0.0134	fold change	-2.01	59.896	5.1e-10	fold change	-2.91
PIR	8544	pirin (iron-binding nuclear protein)	7 out of 8	490.099					79.0876	1.2e-12	fold change	2.32	71.3735	1.4e-11	fold change	2.17	70.6754	2.1e-11	fold change	2.31	67.1249	2e-06	fold change	1.86	88.9949	3.8e-17	fold change	4.07	53.4382	1.4e-08	fold change	2.23	59.4043	2.6e-08	fold change	2.88
HMGB3	3149	high mobility group box 3	7 out of 8	490.053					84.3526	2.7e-21	fold change	2.62	75.7725	2.3e-11	fold change	2.3	74.397	1.1e-11	fold change	2.43	48.4468	3.6e-06	fold change	1.6	64.3824	2.4e-05	fold change	2.4	75.5401	8e-07	fold change	3.23	67.1619	1.6e-12	fold change	3.34
PLIN1	5346	perilipin 1	7 out of 8	489.182					54.1208	0.0007	fold change	-1.76	70.3116	1.5e-05	fold change	-2.14	72.7241	3.7e-06	fold change	-2.37	74.7138	0.0103	fold change	-2.01	68.6238	0.0061	fold change	-2.53	51.5342	0.0454	fold change	-2.18	97.1534	3.3e-07	fold change	-12
KIF18B	146909	kinesin family member 18B	7 out of 8	488.719					85.2297	6.2e-22	fold change	2.68	86.795	3e-16	fold change	2.85	88.2909	5e-20	fold change	3.26	80.8564	4.7e-11	fold change	2.21	84.5266	9.1e-09	fold change	3.54	51.5342	5.1e-08	fold change	2.18	11.4865	2.3e-07	fold change	1.39
SRD5A1	6715	steroid-5-alpha-reductase, alpha polypeptide 1 (3-oxo-5 alpha-steroid delta 4-dehydrogenase alpha 1)	7 out of 8	488.479					74.039	9.3e-12	fold change	2.17	74.7585	8.8e-07	fold change	2.27	74.7585	6.2e-07	fold change	2.44	91.9219	1.4e-16	fold change	2.71	64.8584	1.5e-05	fold change	2.42	23.8484	0.0002	fold change	1.48	84.2943	0.0001	fold change	5.3
HJURP	55355	Holliday junction recognition protein	7 out of 8	486.698					86.1861	2.6e-32	fold change	2.75	79.5494	1.6e-14	fold change	2.45	83.3806	3e-21	fold change	2.89	79.0376	9e-12	fold change	2.14	83.949	1.4e-07	fold change	3.48	23.8484	8.5e-08	fold change	1.48	50.747	1.1e-17	fold change	2.53
RBPMS	11030	RNA binding protein with multiple splicing	7 out of 8	486.525					51.9696	0.0012	fold change	-1.73	70.3116	4.6e-10	fold change	-2.14	73.9492	2.8e-11	fold change	-2.41	74.397	4.7e-05	fold change	-2	40.9977	8.5e-05	fold change	-1.8	88.227	8.5e-05	fold change	-4.92	86.6731	3.8e-13	fold change	-5.78
EGR3	1960	early growth response 3	7 out of 8	486.451					80.2233	1.1e-09	fold change	-2.39	55.3391	0.0002	fold change	-1.83	54.9185	1.9e-05	fold change	-1.94	63.5171	0.0006	fold change	-1.81	75.5401	3.9e-05	fold change	-2.82	89.3831	0.0007	fold change	-5.16	67.5302	9.4e-10	fold change	-3.37
SPAG5	10615	sperm associated antigen 5	7 out of 8	486.282					81.6633	1.1e-24	fold change	2.46	83.3236	1.4e-17	fold change	2.67	81.7715	1.8e-21	fold change	2.78	79.7041	6.3e-10	fold change	2.16	79.3941	1.9e-09	fold change	3.12	57.2731	2.1e-06	fold change	2.35	23.1521	8.4e-11	fold change	1.72
TGFBR3	7049	transforming growth factor, beta receptor III	7 out of 8	485.955					68.0911	1.6e-05	fold change	-1.99	78.7836	1.3e-05	fold change	-2.42	79.5494	2.3e-06	fold change	-2.63	77.935	0.0005	fold change	-2.1	63.3208	0.0003	fold change	-2.36	70.1508	0.0245	fold change	-2.92	48.1241	1.8e-05	fold change	-2.43
DIAPH3	81624	diaphanous homolog 3 (Drosophila)	7 out of 8	485.067					83.6064	4.3e-27	fold change	2.57	72.9831	1.5e-14	fold change	2.22	74.397	2.2e-15	fold change	2.43	53.161	8.4e-07	fold change	1.66	69.5169	5.6e-06	fold change	2.56	39.9581	2.8e-06	fold change	1.87	91.4445	1.8e-08	fold change	7.21
F2RL2	2151	coagulation factor II (thrombin) receptor-like 2	7 out of 8	484.985					49.4604	0.0019	fold change	-1.69	57.5407	0.0011	fold change	-1.87	63.7154	0.0003	fold change	-2.13	57.3263	0.0171	fold change	-1.72	80.4868	1.1e-07	fold change	-3.21	88.2909	8e-07	fold change	-4.93	88.1648	2.8e-12	fold change	-6.18
CCDC176	80127	coiled-coil domain containing 176	7 out of 8	484.838					75.3091	1.5e-16	fold change	-2.2	60.0716	3.5e-09	fold change	-1.92	60.8147	4.6e-11	fold change	-2.06	75.2162	4e-06	fold change	-2.03	80.6452	1.9e-08	fold change	-3.22	88.0375	3.8e-07	fold change	-4.85	44.7435	1.7e-13	fold change	-2.32
STEAP4	79689	STEAP family member 4	7 out of 8	484.481					46.7517	0.0041	fold change	-1.65	60.9659	0.0007	fold change	-1.93	71.958	3.9e-05	fold change	-2.35	85.8856	0.0002	fold change	-2.38	64.8584	0.0052	fold change	-2.42	84.7013	0.0051	fold change	-4.15	69.3597	1.2e-06	fold change	-3.48
EGOT	100126791	eosinophil granule ontogeny transcript (non-protein coding)	7 out of 8	483.724					68.8933	2.6e-07	fold change	-2.01	70.3116	4.9e-07	fold change	-2.14	66.364	2.7e-07	fold change	-2.2	63.5171	0.0002	fold change	-1.81	84.995	5.2e-05	fold change	-3.58	31.7933	0.0025	fold change	-1.68	97.8493	5e-10	fold change	-13.6
RDH10	157506	retinol dehydrogenase 10 (all-trans)	7 out of 8	482.636					62.6755	2.6e-09	fold change	1.9	81.8264	2.3e-10	fold change	2.57	83.3236	7.2e-14	fold change	2.88	70.1115	0.0006	fold change	1.91	59.896	1e-05	fold change	2.25	57.2731	2.6e-05	fold change	2.35	67.5302	4.7e-07	fold change	3.37
FBLN1	2192	fibulin 1	7 out of 8	479.474					76.4327	1.1e-07	fold change	-2.25	55.3391	4.4e-05	fold change	-1.83	56.9541	4.2e-06	fold change	-1.98	66.507	0.0049	fold change	-1.85	72.9405	2.6e-06	fold change	-2.72	80.3807	3.6e-07	fold change	-3.67	70.92	4.3e-14	fold change	-3.57
238756_at	NA		7 out of 8	479.154					79.0876	5.1e-17	fold change	2.32	76.7189	5.7e-17	fold change	2.34	79.0876	8.2e-19	fold change	2.61	54.1448	0.002	fold change	1.67	70.8798	3.2e-10	fold change	2.62	67.4191	5.8e-06	fold change	2.78	51.8167	1.4e-10	fold change	2.57
CDC45	8318	cell division cycle 45 homolog (S. cerevisiae)	7 out of 8	477.607					79.0876	5.6e-28	fold change	2.32	72.043	5.5e-16	fold change	2.19	72.3819	6.4e-17	fold change	2.36	67.6416	1.6e-10	fold change	1.87	82.3194	9.7e-08	fold change	3.36	21.2032	1.1e-07	fold change	1.41	82.9297	8.9e-09	fold change	4.99
CDT1	81620	chromatin licensing and DNA replication factor 1	7 out of 8	475.596					79.8072	2.1e-15	fold change	2.36	72.9831	6e-13	fold change	2.22	73.6833	1.6e-14	fold change	2.4	30.8903	0.0003	fold change	1.4	69.2425	2.6e-08	fold change	2.55	86.1861	2.8e-12	fold change	4.37	62.8038	1.5e-07	fold change	3.06
KDM4B	23030	lysine (K)-specific demethylase 4B	7 out of 8	475.216					58.416	1.5e-12	fold change	-1.83	69.7535	1.4e-08	fold change	-2.13	66.364	2.5e-08	fold change	-2.2	68.2426	2e-05	fold change	-1.88	71.4561	0.0003	fold change	-2.65	76.4327	5.2e-08	fold change	-3.31	64.5511	1.8e-10	fold change	-3.18
EGR1	1958	early growth response 1	7 out of 8	474.909					78.3822	3.3e-08	fold change	-2.3	58.6112	3.6e-05	fold change	-1.89	59.0619	1.8e-05	fold change	-2.02	57.3263	0.0008	fold change	-1.72	60.3369	3.5e-05	fold change	-2.26	94.611	1.3e-05	fold change	-6.89	66.5797	3e-10	fold change	-3.3
CASC5	57082	cancer susceptibility candidate 5	7 out of 8	474.734					86.7333	4.2e-29	fold change	2.8	76.7189	3.8e-15	fold change	2.34	77.3467	4.5e-16	fold change	2.54	46.0337	9.5e-06	fold change	1.57	88.7374	6.1e-08	fold change	4.06	33.1211	0.0002	fold change	1.71	66.0432	1.6e-07	fold change	3.27
214927_at	NA		7 out of 8	474.406					74.039	1.1e-08	fold change	-2.17	60.9659	2.4e-06	fold change	-1.93	66.0781	1.2e-07	fold change	-2.19	64.1807	4.2e-05	fold change	-1.82	77.4437	5.9e-08	fold change	-2.97	89.447	5.9e-09	fold change	-5.17	42.2519	3.5e-09	fold change	-2.24
DYNLRB2	83657	dynein, light chain, roadblock-type 2	7 out of 8	474.387					67.1619	9e-08	fold change	-1.97	59.3754	1e-07	fold change	-1.9	58.7227	2.2e-08	fold change	-2.01	44.3719	0.0034	fold change	-1.55	73.4635	0.0004	fold change	-2.73	85.706	0.0002	fold change	-4.3	85.5857	1.3e-11	fold change	-5.56
NANOS1	340719	nanos homolog 1 (Drosophila)	7 out of 8	474.335	77.1522	0.0098	fold change	-2.50989	58.416	1.2e-05	fold change	1.83	75.7725	4.5e-07	fold change	2.3	70.1115	7.5e-07	fold change	2.29	68.9313	3.7e-06	fold change	1.89	75.2162	4.2e-06	fold change	2.81					48.7348	0.0002	fold change	2.45
GLI3	2737	GLI family zinc finger 3	7 out of 8	474.052					76.8144	1.4e-11	fold change	-2.26	76.7189	1.4e-10	fold change	-2.34	76.4807	1.7e-12	fold change	-2.51	55.9691	0.0006	fold change	-1.7	70.3116	5.8e-07	fold change	-2.59	55.5895	7.6e-06	fold change	-2.3	62.1682	1.6e-11	fold change	-3.03
ISG15	9636	ISG15 ubiquitin-like modifier	7 out of 8	473.989					69.2425	4.7e-06	fold change	2.02	45.8791	0.0035	fold change	1.7	46.4334	0.0022	fold change	1.8	89.9054	1.2e-13	fold change	2.6	77.7375	6.9e-05	fold change	2.99	76.6237	0.0001	fold change	3.32	68.1673	5.2e-08	fold change	3.4
SYBU	55638	syntabulin (syntaxin-interacting)	7 out of 8	473.434					80.0666	8.9e-13	fold change	-2.38	87.1019	7.4e-10	fold change	-2.87	86.1252	3.4e-11	fold change	-3.1	55.3888	0.0022	fold change	-1.69	73.4635	9.6e-07	fold change	-2.73	45.2542	0.0022	fold change	-2.01	46.0337	5.8e-08	fold change	-2.36
AK024132	NA		7 out of 8	472.955					57.7027	2.7e-05	fold change	-1.82	86.9792	6e-09	fold change	-2.86	86.1252	5.4e-10	fold change	-3.1	29.9423	0.0018	fold change	-1.39	70.6344	0.0004	fold change	-2.6	45.2542	0.0024	fold change	-2.01	96.3168	3.4e-16	fold change	-11
IFI44L	10964	interferon-induced protein 44-like	7 out of 8	472.747					64.7559	0.0001	fold change	1.93	44.42	0.0029	fold change	1.68	39.7257	0.0043	fold change	1.69	94.5376	6.2e-08	fold change	3.05	80.1719	0.0023	fold change	3.19	84.5852	6.4e-05	fold change	4.13	64.5511	3.7e-06	fold change	3.18
GPR126	57211	G protein-coupled receptor 126	7 out of 8	471.546					77.1522	3.4e-13	fold change	2.27	84.8767	1.3e-08	fold change	2.73	85.349	8e-10	fold change	3.05	67.1249	2e-06	fold change	1.86	86.1861	7.6e-12	fold change	3.72	20.1104	0.0001	fold change	1.38	50.747	1.5e-05	fold change	2.53
SORBS1	10580	sorbin and SH3 domain containing 1	7 out of 8	470.764					72.8109	6.5e-10	fold change	-2.12	47.2912	7.9e-05	fold change	-1.72	51.2973	1.2e-05	fold change	-1.88	77.935	0.001	fold change	-2.1	62.2626	1.3e-05	fold change	-2.33	85.5271	0.0002	fold change	-4.28	73.6399	1.8e-11	fold change	-3.77
STIL	6491	SCL/TAL1 interrupting locus	7 out of 8	470.274					74.397	1.2e-24	fold change	2.18	72.339	2.9e-17	fold change	2.2	71.5809	2e-18	fold change	2.34	75.2162	1.5e-09	fold change	2.03	67.088	4.2e-13	fold change	2.49	66.4355	4e-08	fold change	2.74	43.2175	1.5e-11	fold change	2.27
AIF1L	83543	allograft inflammatory factor 1-like	7 out of 8	469.053					69.635	3.5e-10	fold change	2.03	57.5407	7e-06	fold change	1.87	57.6216	5.2e-06	fold change	1.99	77.3946	8.9e-09	fold change	2.09	72.0845	7.4e-08	fold change	2.68	87.4126	1.8e-08	fold change	4.65	47.3642	5.9e-06	fold change	2.41
BCL11A	53335	B-cell CLL/lymphoma 11A (zinc finger protein)	7 out of 8	466.437					76.8144	6.7e-11	fold change	2.26	71.623	5.6e-05	fold change	2.18	70.1115	7.5e-05	fold change	2.29	71.0429	0.0002	fold change	1.93	77.2487	2.2e-05	fold change	2.95	33.9068	4.7e-05	fold change	1.73	65.6901	5.5e-12	fold change	3.24
ZG16B	124220	zymogen granule protein 16 homolog B (rat)	7 out of 8	464.767					72.2116	7.6e-10	fold change	-2.1	59.3754	0.0001	fold change	-1.9	67.6791	7.5e-06	fold change	-2.23	55.3888	0.0109	fold change	-1.69	78.1824	2.3e-06	fold change	-3.02	57.0334	0.0002	fold change	-2.34	74.8963	4.6e-08	fold change	-3.9
FRY	10129	furry homolog (Drosophila)	7 out of 8	464.706					78.0835	4.4e-17	fold change	-2.29	68.2808	5.3e-09	fold change	-2.09	70.1115	2.7e-11	fold change	-2.29	76.9112	5.2e-08	fold change	-2.08	48.1621	0.0004	fold change	-1.95	65.8302	0.0001	fold change	-2.71	57.3263	2.4e-12	fold change	-2.79
233123_at	NA		7 out of 8	464.248					73.3762	1.4e-05	fold change	-2.14	74.0829	3.2e-06	fold change	-2.25	77.1034	3.8e-07	fold change	-2.53	38.5907	0.006	fold change	-1.48	89.3831	3.3e-05	fold change	-4.11	35.6577	0.0082	fold change	-1.77	76.0537	4.8e-09	fold change	-4.01
REEP1	65055	receptor accessory protein 1	7 out of 8	463.784					79.139	2.9e-08	fold change	-2.33	75.7725	1.2e-05	fold change	-2.3	81.1781	1.2e-06	fold change	-2.75	83.6064	0.0006	fold change	-2.31	72.7675	0.0013	fold change	-2.71	14.6033	0.0186	fold change	-1.2	56.7176	3.4e-05	fold change	-2.77
CDCA8	55143	cell division cycle associated 8	7 out of 8	463.144					79.6521	8.2e-27	fold change	2.35	81.7167	4.5e-20	fold change	2.56	83.4362	7.2e-24	fold change	2.9	73.0706	7.4e-10	fold change	1.96	71.1663	2.6e-08	fold change	2.64	19.1099	8.3e-05	fold change	1.35	54.9922	1.4e-19	fold change	2.69
SERPINA3	12	serpin peptidase inhibitor, clade A (alpha-1 antiproteinase, antitrypsin), member 3	7 out of 8	462.398					56.4054	0.0002	fold change	-1.8	62.3893	0.0011	fold change	-1.96	56.3539	0.0006	fold change	-1.97	78.4326	0.0141	fold change	-2.11	75.5401	0.0043	fold change	-2.82	79.6521	0.0007	fold change	-3.59	53.6251	7.7e-06	fold change	-2.64
PPP1R14C	81706	protein phosphatase 1, regulatory (inhibitor) subunit 14C	7 out of 8	460.715					70.6344	7.4e-16	fold change	2.06	83.7212	1.4e-15	fold change	2.69	82.4294	1.6e-13	fold change	2.82	61.0568	0.001	fold change	1.77	80.6452	1.2e-08	fold change	3.22	25.8223	7.2e-06	fold change	1.53	56.4054	0.0005	fold change	2.76
EXO1	9156	exonuclease 1	7 out of 8	460.632					84.2375	4e-30	fold change	2.61	84.2943	3.6e-22	fold change	2.71	84.2943	3e-26	fold change	2.96	68.9313	3.5e-14	fold change	1.89	87.5994	1.8e-12	fold change	3.87	38.5666	4.3e-08	fold change	1.84	12.7085	6.7e-06	fold change	1.43
PDGFD	80310	platelet derived growth factor D	7 out of 8	459.961					73.3762	2.1e-11	fold change	-2.14	55.3391	8.6e-06	fold change	-1.83	62.9002	4.9e-08	fold change	-2.11	73.816	0.0001	fold change	-1.98	64.5853	9.8e-08	fold change	-2.41	90.1031	1.8e-06	fold change	-5.31	39.8416	5.7e-09	fold change	-2.16
LAMA2	3908	laminin, alpha 2	7 out of 8	458.868					63.9141	1.4e-09	fold change	-1.92	55.3391	7.9e-07	fold change	-1.83	58.7227	1.3e-08	fold change	-2.01	55.9691	0.0001	fold change	-1.7	61.7314	7.9e-07	fold change	-2.31	75.2162	0.0002	fold change	-3.21	87.9755	8.2e-12	fold change	-6.13
CDC25A	993	cell division cycle 25 homolog A (S. pombe)	7 out of 8	458.461					62.1056	7.9e-25	fold change	1.89	80.2761	1.3e-17	fold change	2.49	82.9297	6e-22	fold change	2.85	45.3708	1.9e-06	fold change	1.56	63.4188	2.4e-08	fold change	2.37	28.0433	1.8e-10	fold change	1.59	96.3168	3.3e-08	fold change	11
SUV39H2	79723	suppressor of variegation 3-9 homolog 2 (Drosophila)	7 out of 8	458.192					73.7724	4.6e-19	fold change	2.16	76.0075	9.4e-25	fold change	2.31	73.6833	3.7e-23	fold change	2.4	73.4635	1.2e-11	fold change	1.97	49.8818	5.9e-11	fold change	1.99	58.2221	0.0001	fold change	2.38	53.161	4.4e-10	fold change	2.62
C4orf32	132720	chromosome 4 open reading frame 32	7 out of 8	457.71					70.031	1.6e-09	fold change	-2.04	62.7392	1.2e-06	fold change	-1.97	64.8239	2.1e-08	fold change	-2.16	73.0706	0.0002	fold change	-1.96	56.6656	1.1e-05	fold change	-2.16	86.795	3.6e-05	fold change	-4.48	43.5851	1.1e-06	fold change	-2.28
SFRP2	6423	secreted frizzled-related protein 2	7 out of 8	457.083					68.8933	5.8e-06	fold change	-2.01	48.7348	0.0003	fold change	-1.74	55.4139	0.0001	fold change	-1.95	58.0302	0.013	fold change	-1.73	71.1663	1.2e-07	fold change	-2.64	96.3168	3.1e-10	fold change	-8.43	58.5274	4e-08	fold change	-2.84
RSPH1	89765	radial spoke head 1 homolog (Chlamydomonas)	7 out of 8	457.077					73.7724	4.8e-12	fold change	-2.16	65.9718	6.5e-08	fold change	-2.04	64.8239	9.9e-09	fold change	-2.16	58.0302	0.0003	fold change	-1.73	68.3191	2.1e-07	fold change	-2.52	62.7077	8.6e-07	fold change	-2.58	63.4518	4.8e-09	fold change	-3.11
GINS2	51659	GINS complex subunit 2 (Psf2 homolog)	7 out of 8	456.823					81.88	2.3e-14	fold change	2.47	40.2065	4.4e-05	fold change	1.62	44.7107	6.5e-06	fold change	1.77	76.9112	2.8e-07	fold change	2.08	74.217	1e-05	fold change	2.76	78.3822	6.6e-06	fold change	3.48	60.5151	1.3e-06	fold change	2.95
GZMB	3002	granzyme B (granzyme 2, cytotoxic T-lymphocyte-associated serine esterase 1)	7 out of 8	456.581					77.1522	6.2e-14	fold change	2.27	66.9783	2e-07	fold change	2.06	65.2018	4.4e-07	fold change	2.17	76.4327	8.9e-09	fold change	2.07	84.1213	8.2e-07	fold change	3.49	46.2762	6e-07	fold change	2.04	40.4181	1.7e-06	fold change	2.18
FOSB	2354	FBJ murine osteosarcoma viral oncogene homolog B	7 out of 8	456.243					76.0075	9.2e-07	fold change	-2.23	67.3455	0.0002	fold change	-2.07	64.0804	0.0002	fold change	-2.14	68.9313	0.0002	fold change	-1.89	43.9279	0.0075	fold change	-1.86	38.5666	0.0032	fold change	-1.84	97.3843	1.5e-12	fold change	-12.5
SYTL4	94121	synaptotagmin-like 4	7 out of 8	455.769					62.6755	1.5e-06	fold change	-1.9	69.7535	1.8e-07	fold change	-2.13	65.2018	1e-07	fold change	-2.17	41.2313	0.0057	fold change	-1.51	67.9782	1.8e-05	fold change	-2.51	76.2905	0.0012	fold change	-3.3	72.6385	2.4e-12	fold change	-3.68
AK5	26289	adenylate kinase 5	7 out of 8	454.683					66.507	1.2e-05	fold change	-1.96	68.7002	9.1e-06	fold change	-2.1	68.3948	3.9e-06	fold change	-2.24	72.2972	0.0007	fold change	-1.95	46.5389	0.0106	fold change	-1.91	48.581	0.0151	fold change	-2.11	83.6638	1.4e-10	fold change	-5.11
INADL	10207	InaD-like (Drosophila)	7 out of 8	453.705					77.688	8.2e-08	fold change	-2.28	68.7002	5.6e-08	fold change	-2.1	67.6791	2.1e-08	fold change	-2.23	38.5907	0.0113	fold change	-1.48	75.2162	2e-06	fold change	-2.81	70.8386	0.0016	fold change	-2.95	54.9922	8.1e-15	fold change	-2.69
ARMCX4	100131755	armadillo repeat containing, X-linked 4	7 out of 8	452.757					75.4933	2.9e-12	fold change	-2.21	51.8382	4.9e-06	fold change	-1.78	50.024	1.1e-06	fold change	-1.86	66.0781	4.8e-06	fold change	-1.84	75.6327	0.0001	fold change	-2.83	38.5666	0.0342	fold change	-1.84	95.1239	2.3e-12	fold change	-10.1
ADRA2A	150	adrenoceptor alpha 2A	7 out of 8	452.049					68.0911	2e-06	fold change	-1.99	73.7724	3e-08	fold change	-2.24	77.1034	3.2e-10	fold change	-2.53	60.1308	0.0012	fold change	-1.76	77.2977	1.3e-06	fold change	-2.96	19.7867	0.0061	fold change	-1.37	75.8668	2.6e-11	fold change	-3.99
CCL8	6355	chemokine (C-C motif) ligand 8	7 out of 8	451.379					75.0334	2.9e-08	fold change	2.19	55.3391	5.3e-05	fold change	1.83	57.6216	8e-06	fold change	1.99	77.935	1.8e-06	fold change	2.1	76.1487	3.2e-06	fold change	2.86	79.139	4.8e-06	fold change	3.55	30.1626	8.5e-05	fold change	1.9
CHI3L1	1116	chitinase 3-like 1 (cartilage glycoprotein-39)	7 out of 8	451.031					86.3066	7.1e-07	fold change	2.76	75.0785	5.2e-05	fold change	2.29	74.7585	7.1e-05	fold change	2.44	73.816	0.0099	fold change	1.98	55.2395	0.0132	fold change	2.12	58.4994	0.0006	fold change	2.39	27.3324	0.0145	fold change	1.83
SOD2	6648	superoxide dismutase 2, mitochondrial	7 out of 8	450.376					75.6796	7.8e-14	fold change	2.22	59.3754	8.9e-09	fold change	1.9	59.0619	1.3e-08	fold change	2.02	71.7896	1.7e-05	fold change	1.94	54.4805	0.0004	fold change	2.1	77.688	1.2e-05	fold change	3.41	52.3013	5.9e-09	fold change	2.59
ZCCHC24	219654	zinc finger, CCHC domain containing 24	7 out of 8	450.31					67.1619	3.9e-11	fold change	-1.97	62.7392	7.8e-13	fold change	-1.97	64.0804	1.3e-14	fold change	-2.14	58.6386	9e-06	fold change	-1.74	64.5853	5.5e-11	fold change	-2.41	74.1279	4.1e-06	fold change	-3.13	58.9769	2.3e-12	fold change	-2.86
GBP5	115362	guanylate binding protein 5	7 out of 8	450.22					68.0911	1.9e-13	fold change	1.99	63.5833	2.5e-07	fold change	1.99	60.0716	6.9e-07	fold change	2.04	66.0781	2.9e-06	fold change	1.84	76.8144	1.9e-06	fold change	2.92	62.4204	5.2e-05	fold change	2.57	53.161	1.7e-06	fold change	2.62
STAT1	6772	signal transducer and activator of transcription 1, 91kDa	7 out of 8	449.143					76.4327	1.1e-11	fold change	2.25	60.0716	9.6e-07	fold change	1.92	58.1125	7.5e-07	fold change	2	85.4672	1e-07	fold change	2.37	67.4564	4.9e-05	fold change	2.5	41.707	0.0033	fold change	1.92	59.896	1.8e-09	fold change	2.91
MATN3	4148	matrilin 3	7 out of 8	448.051					82.5396	2.8e-10	fold change	-2.5	45.8791	3.1e-05	fold change	-1.7	42.8559	4.3e-05	fold change	-1.74	29.9423	0.0081	fold change	-1.39	84.5852	5.1e-08	fold change	-3.55	81.285	0.0003	fold change	-3.75	80.9638	1.8e-11	fold change	-4.64
CHAD	1101	chondroadherin	7 out of 8	447.946					62.1056	8.8e-05	fold change	-1.89	77.0559	5e-08	fold change	-2.35	72.3819	1.7e-07	fold change	-2.36	55.3888	0.0014	fold change	-1.69	67.4564	0.0001	fold change	-2.5	14.9224	0.0149	fold change	-1.21	98.6349	2.8e-06	fold change	-15.9
FLRT2	23768	fibronectin leucine rich transmembrane protein 2	7 out of 8	447.804					77.1522	6.5e-09	fold change	-2.27	53.2992	7.4e-05	fold change	-1.8	61.6378	1.5e-06	fold change	-2.08	55.9691	0.0014	fold change	-1.7	63.9803	3.7e-06	fold change	-2.39	76.9586	8.2e-05	fold change	-3.35	58.8069	5.9e-11	fold change	-2.85
RASEF	158158	RAS and EF-hand domain containing	7 out of 8	447.601					70.3918	8.3e-13	fold change	-2.05	64.147	2.8e-07	fold change	-2	68.8544	2.2e-08	fold change	-2.25	44.3719	0.0125	fold change	-1.55	57.3263	4.1e-08	fold change	-2.18	80.5919	2.8e-06	fold change	-3.7	61.918	4.6e-16	fold change	-3.01
AI806781	NA		7 out of 8	446.408					55.2645	1.4e-05	fold change	-1.78	69.7535	8.6e-10	fold change	-2.13	69.7535	3.2e-10	fold change	-2.28	39.3946	0.0009	fold change	-1.49	60.3369	0.0007	fold change	-2.26	82.8185	0.0045	fold change	-3.88	69.0865	2.2e-14	fold change	-3.47
PTPRT	11122	protein tyrosine phosphatase, receptor type, T	7 out of 8	445.057					59.9549	3.1e-07	fold change	-1.86	78.5324	1.8e-10	fold change	-2.41	75.2162	1.6e-10	fold change	-2.46	37.6336	0.0014	fold change	-1.47	85.4073	1.9e-06	fold change	-3.62	17.9439	0.0004	fold change	-1.31	90.3685	1.9e-12	fold change	-6.83
CDCA2	157313	cell division cycle associated 2	7 out of 8	444.379					78.3822	4.4e-27	fold change	2.3	79.9105	4.2e-16	fold change	2.47	81.9901	1.6e-18	fold change	2.8	53.161	1.5e-05	fold change	1.66	79.5494	9.6e-13	fold change	3.14	42.7811	8.6e-06	fold change	1.95	28.6044	1.6e-09	fold change	1.86
CELSR1	9620	cadherin, EGF LAG seven-pass G-type receptor 1 (flamingo homolog, Drosophila)	7 out of 8	444.039					58.9484	3.5e-08	fold change	-1.84	74.7585	3.9e-09	fold change	-2.27	71.5809	5.4e-09	fold change	-2.34	75.2162	9.6e-06	fold change	-2.03	72.7675	5.3e-07	fold change	-2.71	34.3619	0.0094	fold change	-1.74	56.4054	1.5e-10	fold change	-2.76
LMNB1	4001	lamin B1	7 out of 8	443.802					89.447	1.6e-20	fold change	3.07	70.9612	2.6e-09	fold change	2.16	73.9492	1.7e-10	fold change	2.41	59.5479	7.4e-06	fold change	1.75	69.9516	1.4e-05	fold change	2.58	18.2448	8e-05	fold change	1.32	61.7002	9.8e-12	fold change	3
VAV3	10451	vav 3 guanine nucleotide exchange factor	7 out of 8	443.552					70.031	5.9e-06	fold change	-2.04	46.5216	0.0002	fold change	-1.71	46.4334	0.0002	fold change	-1.8	45.3708	0.0056	fold change	-1.56	67.9782	1.2e-06	fold change	-2.51	96.091	1.2e-08	fold change	-8.09	71.1258	5.4e-11	fold change	-3.58
PIEZO2	63895	piezo-type mechanosensitive ion channel component 2	7 out of 8	443.488					68.0911	3.8e-05	fold change	-1.99	65.0297	1.4e-05	fold change	-2.02	69.7535	1.5e-06	fold change	-2.28	87.35	0.0002	fold change	-2.44	69.2425	0.0053	fold change	-2.55	19.4702	0.0163	fold change	-1.36	64.5511	1.3e-06	fold change	-3.18
KYNU	8942	kynureninase	7 out of 8	443.111					88.8021	1.6e-12	fold change	2.96	60.0716	0.0011	fold change	1.92	42.2372	0.008	fold change	1.73	54.1448	0.0097	fold change	1.67	80.0154	2.9e-08	fold change	3.18	65.2018	0.0003	fold change	2.68	52.6377	1.3e-06	fold change	2.6
FBXO5	26271	F-box protein 5	7 out of 8	443.04					76.4327	6.6e-20	fold change	2.25	55.3391	1e-10	fold change	1.83	57.6216	1e-11	fold change	1.99	63.5171	7.6e-09	fold change	1.81	60.6347	1.6e-08	fold change	2.27	55.5895	3.4e-05	fold change	2.3	73.9055	5.4e-11	fold change	3.78
SHCBP1	79801	SHC SH2-domain binding protein 1	7 out of 8	442.886					79.6521	9e-25	fold change	2.35	77.9849	1.1e-16	fold change	2.38	79.9629	2.8e-19	fold change	2.65	54.7717	6.3e-08	fold change	1.68	81.6087	2.1e-09	fold change	3.3	24.1624	3.8e-07	fold change	1.49	44.7435	1.4e-11	fold change	2.32
CMPK2	129607	cytidine monophosphate (UMP-CMP) kinase 2, mitochondrial	7 out of 8	442.21					52.7054	9.2e-05	fold change	1.74	55.3391	0.0001	fold change	1.83	52.4802	0.0001	fold change	1.9	87.0413	5.2e-10	fold change	2.43	68.8933	0.0002	fold change	2.54	73.1133	2.1e-05	fold change	3.07	52.6377	1.4e-07	fold change	2.6
AI627803	NA		7 out of 8	441.814					75.3091	1.4e-06	fold change	-2.2	71.3735	3.7e-07	fold change	-2.17	62.0117	3.8e-06	fold change	-2.09	76.9112	0.0005	fold change	-2.08	52.5028	0.0103	fold change	-2.05	54.6986	0.007	fold change	-2.27	49.0066	1.4e-06	fold change	-2.46
AI660245	NA		7 out of 8	441.721					69.2425	3.6e-06	fold change	-2.02	61.8552	5.9e-05	fold change	-1.95	62.9002	1e-05	fold change	-2.11	33.6193	0.0147	fold change	-1.43	67.9782	0.0016	fold change	-2.51	72.043	0.029	fold change	-3.01	74.0829	1.3e-08	fold change	-3.8
MX1	4599	myxovirus (influenza virus) resistance 1, interferon-inducible protein p78 (mouse)	7 out of 8	441.417					57.7027	0.0001	fold change	1.82	45.8791	0.0012	fold change	1.7	45.7766	0.0007	fold change	1.79	92.4061	1.7e-11	fold change	2.76	72.5531	0.0033	fold change	2.7	72.4249	8.6e-05	fold change	3.04	54.6747	8.8e-06	fold change	2.68
BLM	641	Bloom syndrome, RecQ helicase-like	7 out of 8	441.376					79.3941	4.6e-36	fold change	2.34	70.6754	2.3e-17	fold change	2.15	70.1115	4e-19	fold change	2.29	51.4907	5.2e-08	fold change	1.64	76.7189	1.2e-17	fold change	2.91	45.2542	1.6e-06	fold change	2.01	47.7318	4.4e-15	fold change	2.42
NBEA	26960	neurobeachin	7 out of 8	440.696					75.0334	1.3e-13	fold change	-2.19	64.147	1.1e-06	fold change	-2	63.1912	1.4e-07	fold change	-2.12	41.2313	0.001	fold change	-1.51	62.9319	7.6e-06	fold change	-2.35	73.3762	0.0027	fold change	-3.09	60.7851	2e-11	fold change	-2.96
201124_at	NA		7 out of 8	440.127					62.1056	3.7e-11	fold change	-1.89	59.3754	2.1e-09	fold change	-1.9	64.0804	1e-12	fold change	-2.14	61.669	1.2e-05	fold change	-1.78	72.2543	2.8e-11	fold change	-2.69	71.0026	0.0001	fold change	-2.96	49.6401	1.2e-18	fold change	-2.48
LYZ	4069	lysozyme	7 out of 8	439.003					56.4054	3e-05	fold change	1.8	65.0297	0.0011	fold change	2.02	57.6216	0.0025	fold change	1.99	54.1448	0.0205	fold change	1.67	68.6238	0.0005	fold change	2.53	79.3941	0.002	fold change	3.56	57.7841	0.006	fold change	2.81
DSC2	1824	desmocollin 2	7 out of 8	438.96					72.8109	1.9e-08	fold change	2.12	60.0716	4.3e-06	fold change	1.92	62.3893	1.7e-06	fold change	2.1	67.6416	3.3e-05	fold change	1.87	39.294	0.0005	fold change	1.77	68.5852	0.002	fold change	2.85	68.1673	9.4e-08	fold change	3.4
PKIB	5570	protein kinase (cAMP-dependent, catalytic) inhibitor beta	7 out of 8	437.109					36.0657	0.0415	fold change	-1.52	53.2992	0.0021	fold change	-1.8	54.9185	0.0039	fold change	-1.94	90.0366	0.0002	fold change	-2.61	66.0781	0.0062	fold change	-2.46	76.4327	0.0007	fold change	-3.31	60.278	1.8e-05	fold change	-2.94
230178_s_at	NA		7 out of 8	436.883					59.5188	2.4e-06	fold change	-1.85	77.9849	6.3e-12	fold change	-2.38	73.6833	4.2e-11	fold change	-2.4	59.5479	0.003	fold change	-1.75	44.8575	0.0027	fold change	-1.88	82.6515	0.0001	fold change	-3.87	38.6393	6.6e-05	fold change	-2.13
LAMP5	24141	lysosomal-associated membrane protein family, member 5	7 out of 8	436.493					75.0334	7.9e-10	fold change	-2.19	66.9783	2.4e-07	fold change	-2.06	66.364	9.2e-08	fold change	-2.2	48.4468	0.001	fold change	-1.6	72.5531	1.2e-05	fold change	-2.7	41.707	0.0002	fold change	-1.92	65.4099	3e-14	fold change	-3.23
AI143137	NA		7 out of 8	436.057					74.039	6.3e-08	fold change	-2.17	76.7189	8.5e-12	fold change	-2.34	79.9629	3.3e-13	fold change	-2.65	27.302	0.0013	fold change	-1.36	67.088	0.0001	fold change	-2.49	59.9255	0.0026	fold change	-2.46	51.0204	9.7e-09	fold change	-2.54
DCN	1634	decorin	7 out of 8	434.604					63.3866	4.2e-06	fold change	-1.91	52.4576	2.1e-05	fold change	-1.79	61.6378	2.1e-07	fold change	-2.08	61.669	0.0035	fold change	-1.78	69.2425	1e-07	fold change	-2.55	90.501	6.9e-10	fold change	-5.36	35.7094	5.3e-09	fold change	-2.04
MST4	51765	serine/threonine protein kinase MST4	7 out of 8	433.598					71.5809	1.7e-08	fold change	2.08	53.8126	2.6e-05	fold change	1.81	57.6216	4.1e-06	fold change	1.99	84.1793	1.7e-07	fold change	2.33	62.2626	0.0002	fold change	2.33	64.7216	2.4e-05	fold change	2.66	39.4197	9.6e-10	fold change	2.15
CPEB2	132864	cytoplasmic polyadenylation element binding protein 2	7 out of 8	433.562					72.8109	1.7e-15	fold change	-2.12	57.5407	7.5e-07	fold change	-1.87	55.4139	3.4e-07	fold change	-1.95	74.397	1.1e-06	fold change	-2	33.9068	0.0003	fold change	-1.67	92.1285	2.7e-07	fold change	-5.92	47.3642	1.4e-12	fold change	-2.41
EN1	2019	engrailed homeobox 1	7 out of 8	433.153					50.0445	2.2e-07	fold change	1.7	64.6872	0.0006	fold change	2.01	77.8853	1.1e-05	fold change	2.56	85.4672	4.4e-11	fold change	2.37	45.4211	0.0003	fold change	1.89	23.4614	0.0032	fold change	1.47	86.1861	8.9e-09	fold change	5.7
BTG2	7832	BTG family, member 2	7 out of 8	433.07					80.0666	3.1e-18	fold change	-2.38	54.4324	7e-08	fold change	-1.82	50.6421	3.3e-08	fold change	-1.87	55.9691	1.3e-05	fold change	-1.7	55.9942	1.6e-07	fold change	-2.14	83.6638	4.5e-07	fold change	-4	52.3013	3.5e-15	fold change	-2.59
SYTL2	54843	synaptotagmin-like 2	7 out of 8	432.949					43.3242	2.8e-06	fold change	-1.61	66.6152	1.1e-07	fold change	-2.05	69.3597	3.8e-09	fold change	-2.27	74.039	3.8e-06	fold change	-1.99	37.1446	0.0104	fold change	-1.73	93.4597	0.0004	fold change	-6.21	49.0066	1e-05	fold change	-2.46
STK32B	55351	serine/threonine kinase 32B	7 out of 8	432.801					70.6344	6.5e-10	fold change	-2.06	80.1192	5.5e-10	fold change	-2.48	75.7266	1e-09	fold change	-2.49	50.6421	0.0001	fold change	-1.63	69.9516	3.1e-07	fold change	-2.58	17.0267	0.0001	fold change	-1.28	68.7002	8.3e-14	fold change	-3.45
IL20RA	53832	interleukin 20 receptor, alpha	7 out of 8	432.139					72.4669	7.8e-06	fold change	-2.11	53.2992	0.0008	fold change	-1.8	54.9185	0.0003	fold change	-1.94	43.5851	0.0085	fold change	-1.54	53.2765	0.0491	fold change	-2.07	69.8324	0.0254	fold change	-2.9	84.7601	0.0002	fold change	-5.33
SPC25	57405	SPC25, NDC80 kinetochore complex component, homolog (S. cerevisiae)	7 out of 8	431.841					71.8742	1.6e-21	fold change	2.09	59.7507	7.3e-17	fold change	1.91	62.3893	1.7e-18	fold change	2.1	40.2985	1.2e-06	fold change	1.5	69.2425	3.5e-05	fold change	2.55	62.4204	7.3e-09	fold change	2.57	65.8657	6.6e-10	fold change	3.25
HSPA2	3306	heat shock 70kDa protein 2	7 out of 8	431.422					79.8072	3.1e-09	fold change	-2.36	56.2506	0.0007	fold change	-1.85	54.9185	0.0005	fold change	-1.94	76.4327	0.0006	fold change	-2.07	73.4635	0.0004	fold change	-2.73	42.1216	0.0102	fold change	-1.93	48.4276	1.3e-05	fold change	-2.44
BG251521	NA		7 out of 8	431.407					68.5852	1.4e-10	fold change	-2	61.8552	4.9e-07	fold change	-1.95	65.2018	4.9e-10	fold change	-2.17	69.5169	2.4e-06	fold change	-1.9	33.9068	0.0002	fold change	-1.67	89.1234	2.6e-06	fold change	-5.09	43.2175	3.9e-10	fold change	-2.27
SLC16A6	9120	solute carrier family 16, member 6 (monocarboxylic acid transporter 7)	7 out of 8	431.376					46.7517	0.0021	fold change	-1.65	79.5494	1.9e-06	fold change	-2.45	77.8853	2.2e-06	fold change	-2.56	76.9112	0.0002	fold change	-2.08	53.0234	0.0078	fold change	-2.06	64.7216	0.0068	fold change	-2.66	32.5339	0.0003	fold change	-1.96
MCM2	4171	minichromosome maintenance complex component 2	7 out of 8	431.166					74.397	2.9e-21	fold change	2.18	58.6112	1.4e-12	fold change	1.89	59.0619	6.4e-13	fold change	2.02	78.4326	1.3e-09	fold change	2.11	56.6656	4.5e-07	fold change	2.16	50.3723	3.5e-06	fold change	2.15	53.6251	8.1e-14	fold change	2.64
MS4A7	58475	membrane-spanning 4-domains, subfamily A, member 7	7 out of 8	431.09					43.3242	5.1e-05	fold change	-1.61	63.1584	2.2e-06	fold change	-1.98	64.2814	1e-06	fold change	-2.15	85.4672	1.9e-06	fold change	-2.37	48.1621	0.0064	fold change	-1.95	84.8191	0.0088	fold change	-4.16	41.8774	5.6e-06	fold change	-2.23
NUDCD1	84955	NudC domain containing 1	7 out of 8	430.816					56.4054	5.7e-10	fold change	1.8	59.3754	1e-11	fold change	1.9	60.5151	2.1e-14	fold change	2.05	86.247	4.6e-12	fold change	2.4	45.4211	1.1e-10	fold change	1.89	71.8319	5.7e-09	fold change	3	51.0204	3.6e-10	fold change	2.54
AI039469	NA		7 out of 8	430.261					60.6347	6.2e-05	fold change	-1.87	73.4193	1.7e-06	fold change	-2.23	66.364	5.2e-06	fold change	-2.2	79.7041	0.0007	fold change	-2.16	44.8575	0.0117	fold change	-1.88	73.1133	0.0038	fold change	-3.07	32.1676	1.1e-05	fold change	-1.95
CHRDL1	91851	chordin-like 1	7 out of 8	430.203					60.6347	0.0002	fold change	-1.87	63.1584	0.0002	fold change	-1.98	66.8691	3.1e-05	fold change	-2.21	69.5169	0.0147	fold change	-1.9	35.9077	0.0181	fold change	-1.71	82.8185	0.0059	fold change	-3.88	51.2973	0.0006	fold change	-2.55
RABEP1	9135	rabaptin, RAB GTPase binding effector protein 1	7 out of 8	430.084					62.1056	1.4e-12	fold change	-1.89	57.9482	9.2e-08	fold change	-1.88	58.1125	1.7e-09	fold change	-2	58.0302	8.5e-05	fold change	-1.73	62.9319	7.8e-05	fold change	-2.35	85.349	1.1e-06	fold change	-4.26	45.6067	2.3e-10	fold change	-2.35
AA489100	NA		7 out of 8	429.142	94.1761	0.0119	fold change	-4.04688	60.6347	4.4e-06	fold change	-1.87	67.7911	7e-06	fold change	-2.08	65.6194	1.5e-06	fold change	-2.18	49.1836	0.0038	fold change	-1.61					68.5852	0.0028	fold change	-2.85	23.1521	0.0008	fold change	-1.72
ITPR1	3708	inositol 1,4,5-trisphosphate receptor, type 1	7 out of 8	428.65					64.7559	2.4e-11	fold change	-1.93	68.9313	3.7e-10	fold change	-2.11	70.3522	7.1e-11	fold change	-2.3	60.1308	9.9e-05	fold change	-1.76	32.6028	0.0022	fold change	-1.65	74.8963	0.0068	fold change	-3.19	56.9807	1.1e-10	fold change	-2.78
STEAP2	261729	STEAP family member 2, metalloreductase	7 out of 8	427.95					84.7013	2.2e-09	fold change	-2.65	15.9032	0.0379	fold change	-1.31	19.7613	0.0111	fold change	-1.41	67.1249	8.9e-05	fold change	-1.86	52.5028	0.0034	fold change	-2.05	96.2408	6.4e-17	fold change	-8.33	91.7162	8.4e-13	fold change	-7.34
GLRB	2743	glycine receptor, beta	7 out of 8	427.157					77.1522	6.9e-08	fold change	-2.27	67.7911	8.7e-06	fold change	-2.08	64.8239	7.6e-06	fold change	-2.16	35.7094	0.0103	fold change	-1.45	55.9942	0.0024	fold change	-2.14	47.6023	0.0284	fold change	-2.08	78.0835	2.5e-08	fold change	-4.26
MND1	84057	meiotic nuclear divisions 1 homolog (S. cerevisiae)	7 out of 8	427.115					73.5078	5e-23	fold change	2.15	60.9659	1.6e-13	fold change	1.93	64.8239	5.4e-17	fold change	2.16	48.4468	1.6e-07	fold change	1.6	86.9792	1.8e-10	fold change	3.8	24.9724	6.8e-06	fold change	1.51	67.4191	1.1e-11	fold change	3.35
XIST	7503	X (inactive)-specific transcript (non-protein coding)	7 out of 8	426.359					73.3762	7.4e-12	fold change	-2.14	54.4324	1.7e-11	fold change	-1.82	60.5151	2.1e-12	fold change	-2.05	46.0337	0.0095	fold change	-1.57	44.8575	0.0005	fold change	-1.88	90.9703	2.6e-07	fold change	-5.53	56.1735	1.4e-11	fold change	-2.75
KLHL7	55975	kelch-like 7 (Drosophila)	7 out of 8	425.943					55.2645	1.6e-15	fold change	1.78	47.2912	1.1e-12	fold change	1.72	53.6481	1.9e-14	fold change	1.92	71.0429	1e-09	fold change	1.93	66.8691	2e-09	fold change	2.48	77.1522	3.2e-06	fold change	3.36	54.6747	2.8e-09	fold change	2.68
BF508839	NA		7 out of 8	425.465					76.4327	3.2e-07	fold change	-2.25	81.2308	2.8e-07	fold change	-2.53	80.8564	1.4e-07	fold change	-2.71	73.0706	1.8e-06	fold change	-1.96	66.0781	0.0018	fold change	-2.46	21.2032	0.0014	fold change	-1.41	26.5932	2.1e-05	fold change	-1.81
AI498395	NA		7 out of 8	425.213					57.7027	2.2e-08	fold change	-1.82	62.7392	2.8e-07	fold change	-1.97	68.3948	5.3e-09	fold change	-2.24	55.9691	0.0013	fold change	-1.7	50.8306	1.5e-05	fold change	-2.01	42.7811	0.0209	fold change	-1.95	86.795	3.5e-07	fold change	-5.81
RSAD2	91543	radical S-adenosyl methionine domain containing 2	7 out of 8	425.082					59.5188	2.4e-05	fold change	1.85	44.42	0.0049	fold change	1.68	38.506	0.0076	fold change	1.67	89.8392	3.3e-12	fold change	2.59	63.4188	0.0012	fold change	2.37	67.6791	0.0004	fold change	2.79	61.7002	1.7e-11	fold change	3
SKP2	6502	S-phase kinase-associated protein 2, E3 ubiquitin protein ligase	7 out of 8	424.61					61.2693	1.2e-23	fold change	1.88	64.147	3.2e-17	fold change	2	66.364	9.7e-21	fold change	2.2	70.1115	4.7e-11	fold change	1.91	50.4347	1.7e-13	fold change	2	65.5145	7.4e-11	fold change	2.7	46.7692	2.6e-06	fold change	2.39
ZNF44	51710	zinc finger protein 44	7 out of 8	424.482					70.6344	5.3e-15	fold change	-2.06	70.3116	9.5e-14	fold change	-2.14	65.2018	1e-15	fold change	-2.17	46.8226	2.3e-05	fold change	-1.58	56.2765	6.7e-05	fold change	-2.15	64.2145	6.8e-06	fold change	-2.64	51.0204	2.6e-10	fold change	-2.54
FGD3	89846	FYVE, RhoGEF and PH domain containing 3	7 out of 8	424.356					55.2645	3e-06	fold change	-1.78	50.9362	2.1e-05	fold change	-1.77	45.3544	3.5e-05	fold change	-1.78	63.5171	7.4e-05	fold change	-1.81	76.3382	5.4e-05	fold change	-2.88	68.3948	0.0007	fold change	-2.84	64.5511	3.3e-08	fold change	-3.18
NETO2	81831	neuropilin (NRP) and tolloid (TLL)-like 2	7 out of 8	424.081					75.0334	1.2e-10	fold change	2.19	66.6152	8.2e-08	fold change	2.05	70.1115	7.2e-09	fold change	2.29	54.7717	0.0023	fold change	1.68	73.4635	2.7e-06	fold change	2.73	35.6577	1.5e-05	fold change	1.77	48.4276	5.6e-08	fold change	2.44
SPARCL1	8404	SPARC-like 1 (hevin)	7 out of 8	423.463					56.4054	5.5e-10	fold change	-1.8	60.9659	5.2e-09	fold change	-1.93	63.7154	1.8e-10	fold change	-2.13	55.3888	0.0003	fold change	-1.69	60.8754	9.4e-08	fold change	-2.28	83.2113	4.1e-08	fold change	-3.93	42.9008	3.2e-15	fold change	-2.26
TBX3	6926	T-box 3	7 out of 8	423.201					53.4616	0.0006	fold change	-1.75	73.4193	2.9e-07	fold change	-2.23	69.1639	7e-07	fold change	-2.26	50.6421	0.002	fold change	-1.63	52.5028	0.0022	fold change	-2.05	50.7676	0.0037	fold change	-2.16	73.244	3e-07	fold change	-3.75
GPT2	84706	glutamic pyruvate transaminase (alanine aminotransferase) 2	7 out of 8	423.053					64.7559	1.6e-12	fold change	1.93	74.0829	5.6e-10	fold change	2.25	78.2326	1e-11	fold change	2.58	48.4468	0.0008	fold change	1.6	75.5401	3e-08	fold change	2.82	27.3202	1.3e-05	fold change	1.57	54.6747	2.3e-07	fold change	2.68
RMI2	116028	RMI2, RecQ mediated genome instability 2, homolog (S. cerevisiae)	7 out of 8	422.152					66.507	6.4e-11	fold change	1.96	62.3893	3.3e-08	fold change	1.96	61.3001	2.8e-08	fold change	2.07	60.1308	2.8e-07	fold change	1.76	55.6396	7.3e-05	fold change	2.13	59.78	3.9e-07	fold change	2.45	56.4054	4.3e-06	fold change	2.76
PHGDH	26227	phosphoglycerate dehydrogenase	7 out of 8	421.967					65.3057	2e-12	fold change	1.94	67.3455	5.2e-10	fold change	2.07	68.3948	2.4e-10	fold change	2.24	54.1448	0.0001	fold change	1.67	74.217	4.1e-08	fold change	2.76	32.6635	7e-07	fold change	1.7	59.896	2.3e-11	fold change	2.91
FBXL16	146330	F-box and leucine-rich repeat protein 16	7 out of 8	421.439					78.3822	8.2e-09	fold change	-2.3	82.5396	2.2e-11	fold change	-2.61	77.8853	8.8e-10	fold change	-2.56	33.6193	0.0267	fold change	-1.43	54.1448	0.0177	fold change	-2.09	72.043	6e-07	fold change	-3.01	22.8253	0.0068	fold change	-1.71
SPON1	10418	spondin 1, extracellular matrix protein	7 out of 8	420.929					77.688	3.1e-07	fold change	-2.28	21.7125	0.0151	fold change	-1.39	30.6211	0.0016	fold change	-1.57	50.0445	0.0024	fold change	-1.62	76.1487	0.0002	fold change	-2.86	92.9662	2.9e-10	fold change	-6.14	71.7484	1.3e-07	fold change	-3.62
CFD	1675	complement factor D (adipsin)	7 out of 8	420.713					53.4616	7.3e-05	fold change	-1.75	69.2809	1.8e-07	fold change	-2.12	67.6791	1.6e-07	fold change	-2.23	74.7138	0.0018	fold change	-2.01	48.6386	0.0047	fold change	-1.96	63.3537	0.0226	fold change	-2.6	43.5851	7.1e-05	fold change	-2.28
CDC7	8317	cell division cycle 7 homolog (S. cerevisiae)	7 out of 8	419.726					78.6324	3.4e-14	fold change	2.31	73.4193	1.1e-13	fold change	2.23	73.6833	2e-14	fold change	2.4	66.0781	1.8e-07	fold change	1.84	54.1448	4.7e-07	fold change	2.09	30.8671	5.8e-05	fold change	1.66	42.9008	1.8e-09	fold change	2.26
BCL2A1	597	BCL2-related protein A1	7 out of 8	419.649					72.8109	2.8e-09	fold change	2.12	63.1584	2.3e-11	fold change	1.98	64.8239	8.6e-11	fold change	2.16	53.161	0.0126	fold change	1.66	74.217	5.7e-06	fold change	2.76	39.4197	6.2e-06	fold change	1.86	52.0578	2.2e-07	fold change	2.58
CCL14	6358	chemokine (C-C motif) ligand 14	7 out of 8	419.01					44.1805	2.5e-05	fold change	-1.62	60.0716	1.2e-05	fold change	-1.92	61.6378	3.7e-06	fold change	-2.08	68.2426	0.0003	fold change	-1.88	58.751	0.0002	fold change	-2.22	28.0433	0.021	fold change	-1.59	98.0834	2.5e-12	fold change	-14.2
MASTL	84930	microtubule associated serine/threonine kinase-like	7 out of 8	418.971					65.9718	1e-14	fold change	1.95	62.7392	7.3e-12	fold change	1.97	61.3001	1.8e-13	fold change	2.07	74.7138	6.4e-10	fold change	2.01	53.0234	2.1e-08	fold change	2.06	52.7955	1.4e-06	fold change	2.21	48.4276	5e-05	fold change	2.44
GREB1L	80000	growth regulation by estrogen in breast cancer-like	7 out of 8	418.628					67.1619	1.4e-06	fold change	-1.97	65.9718	7.8e-07	fold change	-2.04	60.0716	3.2e-06	fold change	-2.04	39.3946	0.0008	fold change	-1.49	82.6515	3.6e-05	fold change	-3.39	20.1104	0.0395	fold change	-1.38	83.2667	4.4e-09	fold change	-5.04
NEDD4L	23327	neural precursor cell expressed, developmentally down-regulated 4-like, E3 ubiquitin protein ligase	7 out of 8	418.603					81.1241	1.3e-13	fold change	-2.43	82.5396	2e-09	fold change	-2.61	81.5541	3.5e-11	fold change	-2.77	44.3719	0.001	fold change	-1.55	68.8933	1.2e-06	fold change	-2.54	22.7157	0.0204	fold change	-1.45	37.4047	1.6e-06	fold change	-2.09
FCGBP	8857	Fc fragment of IgG binding protein	7 out of 8	418.197	61.8552	0.0428	fold change	-2.0203	54.6747	0.0001	fold change	-1.77	63.5833	2.8e-05	fold change	-1.99	62.0117	2.3e-05	fold change	-2.09	83.949	7.3e-05	fold change	-2.32					21.2032	0.0037	fold change	-1.41	70.92	7.2e-09	fold change	-3.57
CLGN	1047	calmegin	7 out of 8	418.137					33.6932	0.0396	fold change	-1.49	51.8382	0.0059	fold change	-1.78	44.7107	0.0099	fold change	-1.77	59.5479	0.0066	fold change	-1.75	72.7675	0.0123	fold change	-2.71	78.2326	0.011	fold change	-3.46	77.3467	2e-07	fold change	-4.18
TFRC	7037	transferrin receptor (p90, CD71)	7 out of 8	417.519					59.5188	5.8e-09	fold change	1.85	61.4228	3.9e-08	fold change	1.94	53.6481	3.5e-07	fold change	1.92	74.039	3.2e-05	fold change	1.99	23.5378	0.0051	fold change	1.49	48.581	0.0061	fold change	2.11	96.7717	3.8e-07	fold change	11.4
AU145323	NA		7 out of 8	417.442					57.06	7.6e-08	fold change	-1.81	61.8552	2.2e-07	fold change	-1.95	67.235	1.1e-09	fold change	-2.22	45.3708	0.0027	fold change	-1.56	43.3242	0.0043	fold change	-1.85	78.3822	0.0008	fold change	-3.48	64.2145	1.5e-11	fold change	-3.15
KRT81	3887	keratin 81	7 out of 8	417.152					51.3189	8e-08	fold change	1.72	59.7507	5e-07	fold change	1.91	54.9185	1.8e-06	fold change	1.94	73.4635	4.8e-08	fold change	1.97	67.088	1.2e-05	fold change	2.49	52.3906	0.0015	fold change	2.2	58.2221	8.2e-06	fold change	2.83
ACACB	32	acetyl-CoA carboxylase beta	7 out of 8	417.107					68.5852	2.6e-09	fold change	-2	58.6112	7.7e-07	fold change	-1.89	61.3001	5.6e-08	fold change	-2.07	65.0297	0.0003	fold change	-1.83	28.6577	0.0312	fold change	-1.58	64.8921	0.0118	fold change	-2.67	70.031	2.8e-12	fold change	-3.53
GAL	51083	galanin prepropeptide	7 out of 8	416.85	60.0132	0.0446	fold change	1.97613	48.851	4e-10	fold change	1.68	46.5216	6e-06	fold change	1.71	57.6216	2.2e-08	fold change	1.99	56.6136	3.9e-07	fold change	1.71	71.4561	3.7e-07	fold change	2.65					75.7725	6.8e-09	fold change	3.98
KIF18A	81930	kinesin family member 18A	7 out of 8	416.517					80.0666	1.4e-40	fold change	2.38	69.7535	8.4e-22	fold change	2.13	71.1663	2.7e-23	fold change	2.33	48.4468	2.9e-09	fold change	1.6	66.4717	2.3e-12	fold change	2.47	14.9224	0.0001	fold change	1.21	65.6901	6.8e-12	fold change	3.24
DHCR7	1717	7-dehydrocholesterol reductase	7 out of 8	416.227					68.0911	1.9e-14	fold change	1.99	59.3754	1.5e-08	fold change	1.9	60.5151	4.6e-09	fold change	2.05	66.507	2.8e-05	fold change	1.85	55.9942	2.2e-05	fold change	2.14	49.0263	8.7e-09	fold change	2.12	56.7176	2.3e-09	fold change	2.77
DBF4	10926	DBF4 homolog (S. cerevisiae)	7 out of 8	415.53					72.8109	1e-15	fold change	2.12	65.9718	1.5e-15	fold change	2.04	68.8544	6.9e-18	fold change	2.25	62.9002	6.2e-07	fold change	1.8	52.1241	7.9e-14	fold change	2.04	61.5453	1.3e-05	fold change	2.52	31.3234	1.6e-07	fold change	1.93
FLRT3	23767	fibronectin leucine rich transmembrane protein 3	7 out of 8	414.553					31.9171	0.0498	fold change	-1.47	56.2506	0.0006	fold change	-1.85	48.1997	0.0008	fold change	-1.83	64.1807	0.0055	fold change	-1.82	66.4717	0.0029	fold change	-2.47	93.6733	6.6e-06	fold change	-6.28	53.8596	1.1e-05	fold change	-2.65
IMPA2	3613	inositol(myo)-1(or 4)-monophosphatase 2	7 out of 8	414.435					66.507	5.6e-10	fold change	1.96	62.3893	7.9e-09	fold change	1.96	66.0781	6.2e-10	fold change	2.19	88.9949	1.4e-06	fold change	2.52	63.6157	4.2e-08	fold change	2.38	24.9724	2.1e-05	fold change	1.51	41.8774	2.9e-06	fold change	2.23
PTN	5764	pleiotrophin	7 out of 8	414.393					45.0386	0.0006	fold change	-1.63	79.5494	2.5e-06	fold change	-2.45	79.7041	1.5e-06	fold change	-2.64	40.2985	0.0498	fold change	-1.5	31.0465	0.02	fold change	-1.62	61.7002	0.0242	fold change	-2.53	77.0559	6.5e-08	fold change	-4.16
LIMCH1	22998	LIM and calponin homology domains 1	7 out of 8	414.287					74.397	2.1e-14	fold change	-2.18	42.3245	1.3e-05	fold change	-1.65	51.8167	9.9e-08	fold change	-1.89	61.0568	0.0001	fold change	-1.77	49.8818	6.1e-05	fold change	-1.99	74.5323	0.0027	fold change	-3.16	60.278	1.2e-06	fold change	-2.94
FAM64A	54478	family with sequence similarity 64, member A	7 out of 8	413.909					64.7559	3.2e-24	fold change	1.93	59.3754	3.7e-15	fold change	1.9	61.3001	5.4e-17	fold change	2.07	46.8226	2.2e-08	fold change	1.58	51.2332	2e-07	fold change	2.02	41.0388	3.7e-08	fold change	1.9	89.3831	1.6e-10	fold change	6.51
FHL1	2273	four and a half LIM domains 1	7 out of 8	413.006					50.0445	8.6e-06	fold change	-1.7	47.2912	1.6e-05	fold change	-1.72	54.9185	5.8e-07	fold change	-1.94	75.6327	0.0005	fold change	-2.04	40.9977	0.0049	fold change	-1.8	86.795	7.8e-05	fold change	-4.48	57.3263	0.0002	fold change	-2.79
NMU	10874	neuromedin U	7 out of 8	412.491					59.9549	8.5e-17	fold change	1.86	54.4324	5.4e-07	fold change	1.82	54.9185	2.1e-07	fold change	1.94	45.3708	0.0007	fold change	1.56	66.0781	0.0039	fold change	2.46	54.0967	1.9e-05	fold change	2.25	77.6398	8.8e-05	fold change	4.22
AI824013	NA		7 out of 8	412.232					47.5656	3.7e-06	fold change	-1.66	67.3455	8.6e-09	fold change	-2.07	74.7585	3.8e-11	fold change	-2.44	71.7896	3.5e-05	fold change	-1.94	70.6344	9.8e-12	fold change	-2.6	51.5342	0.0092	fold change	-2.18	28.6044	1.2e-07	fold change	-1.86
FAM214A	56204	family with sequence similarity 214, member A	7 out of 8	412.133					48.2565	3e-09	fold change	-1.67	51.8382	1.4e-06	fold change	-1.78	56.3539	2.9e-08	fold change	-1.97	58.6386	0.0006	fold change	-1.74	52.5028	4.7e-08	fold change	-2.05	88.8021	0.0002	fold change	-5.02	55.7407	1.3e-11	fold change	-2.73
CTSC	1075	cathepsin C	7 out of 8	411.932					63.3866	1.2e-06	fold change	1.91	58.6112	5.5e-09	fold change	1.89	56.3539	1.5e-08	fold change	1.97	49.1836	0.0222	fold change	1.61	71.4561	1.8e-06	fold change	2.65	57.9482	0.0022	fold change	2.37	54.9922	6.8e-09	fold change	2.69
LY6K	54742	lymphocyte antigen 6 complex, locus K	7 out of 8	411.662					44.1805	2.6e-05	fold change	1.62	55.7153	3.7e-08	fold change	1.84	58.1125	3.1e-08	fold change	2	75.9129	1.9e-09	fold change	2.05	42.0207	0.0146	fold change	1.82	80.3807	1.4e-05	fold change	3.67	55.3391	0.0085	fold change	2.71
CBS	875	cystathionine-beta-synthase	7 out of 8	410.789					56.4054	1.4e-08	fold change	1.8	73.7724	1.4e-10	fold change	2.24	72.7241	3.3e-10	fold change	2.37	70.1115	7.7e-09	fold change	1.91	77.0072	2.3e-11	fold change	2.93	15.5315	0.0089	fold change	1.23	45.2374	0.0001	fold change	2.34
DNM3OS	100628315	DNM3 opposite strand/antisense RNA	7 out of 8	409.795					75.0334	1.9e-06	fold change	-2.19	56.2506	2.5e-05	fold change	-1.85	64.2814	1.2e-06	fold change	-2.15	44.3719	0.0097	fold change	-1.55	65.2367	8.7e-05	fold change	-2.43	65.2018	0.0007	fold change	-2.68	39.4197	3e-07	fold change	-2.15
PLA2G7	7941	phospholipase A2, group VII (platelet-activating factor acetylhydrolase, plasma)	7 out of 8	409.716					78.0835	6.3e-13	fold change	2.29	70.6754	1.1e-09	fold change	2.15	70.1115	2.7e-10	fold change	2.29	47.6023	0.015	fold change	1.59	83.0979	3.2e-10	fold change	3.42	38.5666	0.0004	fold change	1.84	21.5792	1.2e-05	fold change	1.68
C9orf152	401546	chromosome 9 open reading frame 152	7 out of 8	409.58					58.416	1.4e-05	fold change	-1.83	73.7724	4e-06	fold change	-2.24	82.1544	5.9e-08	fold change	-2.81	46.0337	0.0043	fold change	-1.57	69.9516	4.9e-06	fold change	-2.58	21.9256	0.0169	fold change	-1.43	57.3263	7e-09	fold change	-2.79
TMEM97	27346	transmembrane protein 97	7 out of 8	409.54					60.6347	4.5e-08	fold change	1.87	54.4324	2.2e-06	fold change	1.82	58.1125	1.9e-09	fold change	2	85.8856	1.8e-10	fold change	2.38	53.0234	0.0016	fold change	2.06	57.0334	0.0003	fold change	2.34	40.4181	3.9e-10	fold change	2.18
CRIP1	1396	cysteine-rich protein 1 (intestinal)	7 out of 8	408.551					31.9171	0.0012	fold change	-1.47	61.8552	5.7e-05	fold change	-1.95	59.6637	6.2e-05	fold change	-2.03	66.0781	0.0065	fold change	-1.84	47.0739	0.0002	fold change	-1.92	81.1781	0.0002	fold change	-3.74	60.7851	3.2e-09	fold change	-2.96
ECM2	1842	extracellular matrix protein 2, female organ and adipocyte specific	7 out of 8	408.461					71.8742	3e-09	fold change	-2.09	30.5829	0.0017	fold change	-1.5	38.506	0.0001	fold change	-1.67	67.1249	0.0005	fold change	-1.86	50.8306	3.8e-05	fold change	-2.01	92.8247	1e-07	fold change	-6.12	56.7176	8.4e-12	fold change	-2.77
AW117383	NA		7 out of 8	407.788					66.507	2.4e-07	fold change	-1.96	53.8126	2e-05	fold change	-1.81	44.7107	0.0001	fold change	-1.77	42.0062	0.0019	fold change	-1.52	95.7158	2e-06	fold change	-5.34	16.1053	0.0175	fold change	-1.25	88.93	1.3e-09	fold change	-6.34
PDK4	5166	pyruvate dehydrogenase kinase, isozyme 4	7 out of 8	406.934					35.4213	0.0041	fold change	-1.51	54.4324	3.8e-05	fold change	-1.82	55.4139	1.3e-05	fold change	-1.95	86.7333	0.0003	fold change	-2.42	37.6452	0.0072	fold change	-1.74	85.2297	0.024	fold change	-4.23	52.0578	1.4e-05	fold change	-2.58
ZNF423	23090	zinc finger protein 423	7 out of 8	406.301					66.507	1.2e-07	fold change	-1.96	47.9368	3.4e-06	fold change	-1.73	52.4802	3.8e-07	fold change	-1.9	37.6336	0.0006	fold change	-1.47	62.9319	2e-07	fold change	-2.35	73.816	9.9e-06	fold change	-3.11	64.995	2.6e-10	fold change	-3.21
NME1	4830	NME/NM23 nucleoside diphosphate kinase 1	7 out of 8	405.942					68.5852	1.1e-08	fold change	2	52.4576	1.6e-08	fold change	1.79	55.4139	2.1e-10	fold change	1.95	71.7896	3.2e-08	fold change	1.94	47.8808	1.7e-05	fold change	1.94	79.6521	5.2e-08	fold change	3.59	30.1626	4.9e-10	fold change	1.9
AA528157	NA		7 out of 8	405.392					53.4616	3.2e-08	fold change	-1.75	43.0964	4.9e-07	fold change	-1.66	44.0222	7.4e-08	fold change	-1.76	92.0607	2e-07	fold change	-2.73	58.388	0.0005	fold change	-2.21	54.4081	0.0013	fold change	-2.26	59.9549	1.9e-11	fold change	-2.92
UBXN10	127733	UBX domain protein 10	7 out of 8	404.805					59.9549	1.1e-11	fold change	-1.86	44.42	2.6e-07	fold change	-1.68	39.7257	4.5e-07	fold change	-1.69	48.4468	4.5e-06	fold change	-1.6	77.0072	2.8e-06	fold change	-2.93	78.5324	0.0001	fold change	-3.49	56.7176	3.9e-11	fold change	-2.77
EIF2C2	27161	eukaryotic translation initiation factor 2C, 2	7 out of 8	404.647					65.3057	3.7e-13	fold change	1.94	65.0297	5.2e-14	fold change	2.02	68.3948	4.4e-19	fold change	2.24	75.2162	8.2e-08	fold change	2.03	61.0866	1.2e-07	fold change	2.29	33.5276	1.6e-05	fold change	1.72	36.0868	1.5e-10	fold change	2.05
PFKP	5214	phosphofructokinase, platelet	7 out of 8	404.566					60.6347	6.9e-12	fold change	1.87	72.9831	2.5e-13	fold change	2.22	71.1663	5.5e-14	fold change	2.33	56.6136	6.3e-05	fold change	1.71	53.0234	0.0001	fold change	2.06	42.7811	1.4e-06	fold change	1.95	47.3642	9.1e-11	fold change	2.41
RUNX1T1	862	runt-related transcription factor 1; translocated to, 1 (cyclin D-related)	7 out of 8	404.551					59.9549	1.2e-06	fold change	-1.86	50.3104	8.2e-06	fold change	-1.76	59.6637	2.1e-07	fold change	-2.03	58.0302	0.0001	fold change	-1.73	60.3369	6.1e-09	fold change	-2.26	38.9084	0.008	fold change	-1.85	77.3467	6.6e-12	fold change	-4.18
CXCL12	6387	chemokine (C-X-C motif) ligand 12	7 out of 8	404.211					52.7054	5.4e-05	fold change	-1.74	58.6112	4.9e-06	fold change	-1.89	65.2018	2.3e-08	fold change	-2.17	44.3719	0.0438	fold change	-1.55	61.7314	8.5e-07	fold change	-2.31	81.5009	0.0003	fold change	-3.76	40.0885	8.7e-06	fold change	-2.17
C14orf132	56967	chromosome 14 open reading frame 132	7 out of 8	404.107					55.7153	3.2e-06	fold change	-1.79	59.7507	8e-06	fold change	-1.91	66.8691	1.6e-07	fold change	-2.21	43.5851	0.0032	fold change	-1.54	87.5994	1.4e-06	fold change	-3.87	47.0018	0.0008	fold change	-2.06	43.5851	3.4e-06	fold change	-2.28
MYBL2	4605	v-myb myeloblastosis viral oncogene homolog (avian)-like 2	7 out of 8	403.36					68.8933	3.9e-22	fold change	2.01	80.7507	5.6e-18	fold change	2.51	82.9297	1.1e-22	fold change	2.85	61.669	3.1e-12	fold change	1.78	65.7601	5.4e-10	fold change	2.45	15.2237	0.0018	fold change	1.22	28.133	0.0006	fold change	1.85
CTSL2	1515	cathepsin L2	7 out of 8	403.246					64.7559	7.1e-22	fold change	1.93	72.7675	3.4e-20	fold change	2.21	73.6833	9.6e-19	fold change	2.4	58.6386	4.9e-05	fold change	1.74	59.0333	9.3e-16	fold change	2.23	39.4197	1.7e-06	fold change	1.86	34.9479	1.4e-07	fold change	2.02
CENPM	79019	centromere protein M	7 out of 8	402.653					69.635	8.9e-16	fold change	2.03	57.5407	5.4e-13	fold change	1.87	57.6216	1.4e-13	fold change	1.99	34.7111	1.3e-06	fold change	1.44	70.8798	3.8e-07	fold change	2.62	18.5198	6.1e-06	fold change	1.33	93.7453	5.2e-06	fold change	8.54
LRIG1	26018	leucine-rich repeats and immunoglobulin-like domains 1	7 out of 8	402.285					64.7559	2.1e-19	fold change	-1.93	53.2992	4e-11	fold change	-1.8	51.2973	5.7e-11	fold change	-1.88	46.0337	0.0005	fold change	-1.57	56.2765	3.2e-07	fold change	-2.15	77.9849	0.0011	fold change	-3.43	52.6377	7.2e-12	fold change	-2.6
ESPL1	9700	extra spindle pole bodies homolog 1 (S. cerevisiae)	7 out of 8	402.104					75.0334	3.5e-21	fold change	2.19	71.623	1.2e-13	fold change	2.18	76.1951	8.6e-20	fold change	2.5	59.5479	1e-10	fold change	1.75	76.1487	2.6e-08	fold change	2.86	32.6635	3.6e-05	fold change	1.7	10.8921	8e-08	fold change	1.37
CENPK	64105	centromere protein K	7 out of 8	401.796					81.1241	1.8e-16	fold change	2.43	50.9362	1.4e-07	fold change	1.77	53.6481	1.2e-08	fold change	1.92	49.1836	8.2e-05	fold change	1.61	57.6216	2.5e-06	fold change	2.19	61.918	6.2e-06	fold change	2.54	47.3642	3.7e-06	fold change	2.41
MCC	4163	mutated in colorectal cancers	7 out of 8	400.442					56.4054	4.2e-07	fold change	-1.8	53.8126	7e-08	fold change	-1.81	52.4802	7.9e-10	fold change	-1.9	54.1448	0.0012	fold change	-1.67	59.0333	3.9e-08	fold change	-2.23	78.5324	0.0001	fold change	-3.49	46.0337	2.3e-10	fold change	-2.36
COCH	1690	coagulation factor C homolog, cochlin (Limulus polyphemus)	7 out of 8	399.463					53.4616	5.5e-09	fold change	1.75	68.2808	3.8e-12	fold change	2.09	71.5809	4.5e-12	fold change	2.34	57.3263	4.7e-11	fold change	1.72	67.4564	4.6e-09	fold change	2.5	54.4081	0.0006	fold change	2.26	26.9488	0.0085	fold change	1.82
COL16A1	1307	collagen, type XVI, alpha 1	7 out of 8	399.299					70.031	3.3e-12	fold change	-2.04	40.2065	4.8e-07	fold change	-1.62	40.3913	2.5e-07	fold change	-1.7	38.5907	0.0013	fold change	-1.48	62.5798	1.4e-05	fold change	-2.34	84.1793	3.5e-13	fold change	-4.08	63.3208	3.7e-16	fold change	-3.1
GLYATL2	219970	glycine-N-acyltransferase-like 2	7 out of 8	398.493					64.7559	5.1e-06	fold change	1.93	64.6872	2e-05	fold change	2.01	44.7107	0.0007	fold change	1.77	73.816	6.3e-06	fold change	1.98	51.2332	0.0011	fold change	2.02	36.034	0.0063	fold change	1.78	63.2559	9.5e-05	fold change	3.09
CTPS1	1503	CTP synthase 1	7 out of 8	398.179					71.0843	1.3e-21	fold change	2.07	68.2808	3e-15	fold change	2.09	70.3522	2.5e-18	fold change	2.3	72.2972	9.6e-07	fold change	1.95	45.4211	0.0002	fold change	1.89	39.4197	2.4e-06	fold change	1.86	31.3234	3.6e-12	fold change	1.93
SCN7A	6332	sodium channel, voltage-gated, type VII, alpha subunit	7 out of 8	397.974					70.6344	8.3e-09	fold change	-2.06	60.0716	8.5e-08	fold change	-1.92	59.6637	3.8e-08	fold change	-2.03	29.0713	0.0004	fold change	-1.38	74.5323	0.0005	fold change	-2.78	22.7157	0.0012	fold change	-1.45	81.285	4.5e-08	fold change	-4.71
RAD54B	25788	RAD54 homolog B (S. cerevisiae)	7 out of 8	397.867					71.0843	1.4e-17	fold change	2.07	57.9482	2e-11	fold change	1.88	58.1125	6.4e-13	fold change	2	81.88	3.4e-13	fold change	2.25	55.6396	7.3e-06	fold change	2.13	28.4587	5.1e-07	fold change	1.6	44.7435	2.8e-07	fold change	2.32
CMYA5	202333	cardiomyopathy associated 5	7 out of 8	397.581					75.0334	1.4e-10	fold change	-2.19	68.2808	1.2e-11	fold change	-2.09	68.8544	2.2e-14	fold change	-2.25	22.6153	0.0438	fold change	-1.31	66.0781	5.3e-05	fold change	-2.46	32.1676	0.0058	fold change	-1.69	64.5511	7.8e-17	fold change	-3.18
OIP5	11339	Opa interacting protein 5	7 out of 8	397.164					82.9297	6.3e-22	fold change	2.54	66.6152	2.8e-12	fold change	2.05	66.364	2.1e-12	fold change	2.2	48.4468	6.5e-05	fold change	1.6	74.217	3.4e-07	fold change	2.76	37.3366	7.9e-08	fold change	1.81	21.2545	1.8e-11	fold change	1.67
DARC	2532	Duffy blood group, chemokine receptor	7 out of 8	396.847					49.4604	8.9e-06	fold change	-1.69	62.3893	2.9e-05	fold change	-1.96	62.3893	1.1e-05	fold change	-2.1	55.3888	0.002	fold change	-1.69	45.999	0.0045	fold change	-1.9	28.0433	0.0003	fold change	-1.59	93.1775	1e-08	fold change	-8.21
1559739_at	NA		7 out of 8	396.747					51.3189	0.0023	fold change	-1.72	70.9612	1.7e-06	fold change	-2.16	62.9002	8.4e-06	fold change	-2.11	52.2346	0.0005	fold change	-1.65	68.8933	0.0023	fold change	-2.54	58.6951	0.0327	fold change	-2.4	31.744	0.0001	fold change	-1.94
SLAMF8	56833	SLAM family member 8	7 out of 8	396.014					79.0876	1.1e-11	fold change	2.32	66.6152	4.6e-08	fold change	2.05	66.8691	2e-08	fold change	2.21	37.6336	0.021	fold change	1.47	73.6833	1.4e-06	fold change	2.74	39.9581	0.0092	fold change	1.87	32.1676	0.0001	fold change	1.95
PHF19	26147	PHD finger protein 19	7 out of 8	395.537					64.7559	6.6e-16	fold change	1.93	53.2992	5.3e-15	fold change	1.8	53.6481	3.6e-15	fold change	1.92	60.1308	3.8e-07	fold change	1.76	47.8808	0.0005	fold change	1.94	61.1479	8.8e-09	fold change	2.5	54.6747	2.6e-06	fold change	2.68
SMC4	10051	structural maintenance of chromosomes 4	7 out of 8	395.529					62.6755	5.8e-15	fold change	1.9	57.5407	3.9e-10	fold change	1.87	59.6637	2.6e-11	fold change	2.03	73.4635	2.1e-05	fold change	1.97	34.8488	3.3e-06	fold change	1.69	54.6986	2.8e-06	fold change	2.27	52.6377	9.2e-10	fold change	2.6
KCTD6	200845	potassium channel tetramerisation domain containing 6	7 out of 8	395.283					65.9718	6.4e-10	fold change	-1.95	42.3245	2.6e-05	fold change	-1.65	38.506	5.1e-05	fold change	-1.67	58.6386	0.0005	fold change	-1.74	51.5554	0.0007	fold change	-2.03	74.173	1.4e-06	fold change	-3.14	64.1141	1.6e-09	fold change	-3.14
TMC4	147798	transmembrane channel-like 4	7 out of 8	394.997					62.1056	4e-12	fold change	-1.89	60.9659	5.7e-09	fold change	-1.93	60.5151	9.4e-10	fold change	-2.05	53.161	0.0011	fold change	-1.66	53.2765	2.5e-07	fold change	-2.07	51.5342	4.1e-05	fold change	-2.18	53.4382	1.3e-13	fold change	-2.63
MTFR1	9650	mitochondrial fission regulator 1	7 out of 8	394.967					59.5188	1.8e-06	fold change	1.85	51.8382	6.1e-08	fold change	1.78	52.4802	1.2e-08	fold change	1.9	84.995	2.2e-08	fold change	2.36	37.1446	0.0004	fold change	1.73	50.7676	5.5e-08	fold change	2.16	58.2221	4.3e-12	fold change	2.83
PCM1	5108	pericentriolar material 1	7 out of 8	394.173					51.9696	2.2e-11	fold change	-1.73	66.6152	6.4e-11	fold change	-2.05	61.6378	7.6e-11	fold change	-2.08	43.5851	6.2e-07	fold change	-1.54	49.0653	0.0002	fold change	-1.97	60.5151	0.0101	fold change	-2.48	60.7851	2e-11	fold change	-2.96
SGCD	6444	sarcoglycan, delta (35kDa dystrophin-associated glycoprotein)	7 out of 8	393.736					58.416	3.8e-06	fold change	-1.83	63.5833	9.4e-08	fold change	-1.99	70.3522	1e-09	fold change	-2.3	32.7418	0.001	fold change	-1.42	72.5531	5.4e-07	fold change	-2.7	34.7896	0.0066	fold change	-1.75	61.3001	9.2e-10	fold change	-2.98
MEIS3P1	4213	Meis homeobox 3 pseudogene 1	7 out of 8	393.668					71.0843	1e-14	fold change	-2.07	64.6872	1.5e-12	fold change	-2.01	64.8239	9.1e-15	fold change	-2.16	65.0297	7.2e-08	fold change	-1.83	58.388	1.4e-06	fold change	-2.21	40.6451	0.0007	fold change	-1.89	29.0096	8.3e-11	fold change	-1.87
HEATR7A	727957	HEAT repeat containing 7A	7 out of 8	393.542					63.9141	6.5e-14	fold change	1.92	54.4324	1.8e-08	fold change	1.82	62.0117	9.1e-13	fold change	2.09	45.3708	2e-08	fold change	1.56	53.0234	0.0003	fold change	2.06	51.5342	9.2e-08	fold change	2.18	63.2559	1e-06	fold change	3.09
LOC100288637	100288637	OTU domain containing 7A pseudogene	7 out of 8	393.532					65.3057	3.7e-21	fold change	1.94	61.8552	4e-08	fold change	1.95	66.0781	6.2e-10	fold change	2.19	18.6859	0.0041	fold change	1.26	78.8855	1.1e-10	fold change	3.07	32.1676	0.0003	fold change	1.69	70.5537	4.2e-05	fold change	3.55
RGS5	8490	regulator of G-protein signaling 5	7 out of 8	393.323					76.4327	1.6e-12	fold change	-2.25	51.8382	1.1e-07	fold change	-1.78	10.8805	8.7e-05	fold change	1.25	87.4126	1.8e-05	fold change	-2.45	14.0363	0.0007	fold change	1.31	86.8568	3.8e-05	fold change	-4.49	65.8657	1.6e-16	fold change	-3.25
NEGR1	257194	neuronal growth regulator 1	7 out of 8	392.806					72.2116	1.9e-09	fold change	-2.1	60.9659	1.2e-06	fold change	-1.93	61.6378	3e-07	fold change	-2.08	49.1836	0.0005	fold change	-1.61	67.9782	3.4e-05	fold change	-2.51	23.8484	0.0043	fold change	-1.48	56.9807	6.7e-07	fold change	-2.78
NAV3	89795	neuron navigator 3	7 out of 8	392.754					78.3822	5.7e-08	fold change	-2.3	65.4099	2.6e-08	fold change	-2.03	66.8691	2.4e-09	fold change	-2.21	54.1448	0.0056	fold change	-1.67	60.8754	1.7e-05	fold change	-2.28	43.1872	0.0001	fold change	-1.96	23.8854	0.0107	fold change	-1.74
AL360204	NA		7 out of 8	392.548					40.3783	0.0004	fold change	-1.57	79.0876	5.4e-09	fold change	-2.44	77.8853	1.7e-09	fold change	-2.56	21.0435	0.0066	fold change	-1.29	66.4717	0.0005	fold change	-2.47	15.8274	0.0063	fold change	-1.24	91.8544	1.1e-12	fold change	-7.39
B3GNT5	84002	UDP-GlcNAc:betaGal beta-1,3-N-acetylglucosaminyltransferase 5	7 out of 8	392.537					53.4616	6.2e-07	fold change	1.75	68.7002	1.2e-08	fold change	2.1	68.3948	1.2e-08	fold change	2.24	41.2313	0.0167	fold change	1.51	59.896	7.8e-06	fold change	2.25	68.3191	0.0002	fold change	2.83	32.5339	4.8e-06	fold change	1.96
PRKAA2	5563	protein kinase, AMP-activated, alpha 2 catalytic subunit	7 out of 8	392.205					50.7676	0.0003	fold change	-1.71	57.9482	0.0002	fold change	-1.88	60.8147	4.7e-05	fold change	-2.06	51.4907	0.0126	fold change	-1.64	78.1824	2.7e-06	fold change	-3.02	37.3366	0.0418	fold change	-1.81	55.665	0.0008	fold change	-2.72
TMSB15B	286527	thymosin beta 15B	7 out of 8	391.011					66.507	2.4e-12	fold change	1.96	39.4577	9.3e-07	fold change	1.61	42.2372	1e-08	fold change	1.73	72.2972	5.3e-13	fold change	1.95	38.7489	0.0008	fold change	1.76	81.0163	7.9e-06	fold change	3.73	50.747	2.2e-08	fold change	2.53
Hs.682510	NA		7 out of 8	390.381					57.7027	4.8e-05	fold change	-1.82	65.9718	1.6e-07	fold change	-2.04	65.2018	9.8e-08	fold change	-2.17	34.7111	0.004	fold change	-1.44	72.0845	2.4e-05	fold change	-2.68	48.2756	0.0024	fold change	-2.1	46.4334	1.8e-10	fold change	-2.37
HPSE	10855	heparanase	7 out of 8	389.645					65.9718	4.3e-13	fold change	1.95	60.9659	2.1e-11	fold change	1.93	62.9002	1e-12	fold change	2.11	39.3946	2.9e-07	fold change	1.49	64.8584	2.4e-08	fold change	2.42	30.8671	3.6e-06	fold change	1.66	64.6872	1.1e-06	fold change	3.19
BG028463	NA		7 out of 8	388.756					45.0386	9.2e-12	fold change	1.63	56.2506	9e-10	fold change	1.85	58.1125	8.9e-11	fold change	2	36.6137	4.3e-06	fold change	1.46	67.4564	8e-10	fold change	2.5	47.0018	2e-05	fold change	2.06	78.2828	1.7e-05	fold change	4.3
C7orf63	79846	chromosome 7 open reading frame 63	7 out of 8	388.64					74.397	4.7e-14	fold change	-2.18	52.4576	2.7e-13	fold change	-1.79	50.024	1.2e-13	fold change	-1.86	67.1249	1.4e-08	fold change	-1.86	71.5389	0.0001	fold change	-2.66	54.0967	0.0008	fold change	-2.25	19.0006	6.1e-07	fold change	-1.61
Hs.666289	NA		7 out of 8	388.191					20.1831	0.0194	fold change	-1.33	83.949	4e-11	fold change	-2.7	83.8349	2.7e-11	fold change	-2.92	75.6327	2.4e-05	fold change	-2.04	55.2395	2.6e-06	fold change	-2.12	19.4702	0.0065	fold change	-1.36	49.8818	2.1e-06	fold change	-2.49
ATP1A4	480	ATPase, Na+/K+ transporting, alpha 4 polypeptide	7 out of 8	388.118					72.4669	2.4e-06	fold change	-2.11	65.9718	1.8e-06	fold change	-2.04	60.8147	3.8e-06	fold change	-2.06	25.364	0.0302	fold change	-1.34	54.7963	0.0146	fold change	-2.11	31.7933	0.0109	fold change	-1.68	76.9112	1.9e-05	fold change	-4.15
E2F7	144455	E2F transcription factor 7	7 out of 8	387.94					63.3866	1.9e-10	fold change	1.91	65.4099	2.5e-11	fold change	2.03	68.8544	1.4e-12	fold change	2.25	17.8968	0.0289	fold change	1.25	78.6324	8.6e-13	fold change	3.06	23.8484	0.0006	fold change	1.48	69.9115	3.8e-05	fold change	3.52
CCNG2	901	cyclin G2	7 out of 8	387.841					46.7517	1.8e-06	fold change	-1.65	58.6112	1.2e-10	fold change	-1.89	59.6637	1.9e-07	fold change	-2.03	34.7111	0.0003	fold change	-1.44	54.1448	2.7e-07	fold change	-2.09	83.2113	2.5e-05	fold change	-3.93	50.747	1.5e-10	fold change	-2.53
GALNTL1	57452	UDP-N-acetyl-alpha-D-galactosamine:polypeptide N-acetylgalactosaminyltransferase-like 1	7 out of 8	387.172					74.397	2.7e-08	fold change	-2.18	46.5216	0.0002	fold change	-1.71	46.4334	5e-05	fold change	-1.8	41.2313	0.0054	fold change	-1.51	56.2765	0.0022	fold change	-2.15	90.5682	0.0002	fold change	-5.37	31.744	2.7e-06	fold change	-1.94
ESRP1	54845	epithelial splicing regulatory protein 1	7 out of 8	387.074					45.0386	8.1e-10	fold change	1.63	54.4324	1.8e-09	fold change	1.82	53.6481	1.5e-10	fold change	1.92	87.35	2.6e-06	fold change	2.44	38.7489	4.9e-06	fold change	1.76	61.4228	5e-09	fold change	2.51	46.4334	4e-09	fold change	2.37
RPS16P5	647190	ribosomal protein S16 pseudogene 5	7 out of 8	386.847					37.0104	0.0005	fold change	-1.53	57.9482	1e-06	fold change	-1.88	53.6481	1.7e-06	fold change	-1.92	60.1308	1.6e-05	fold change	-1.76	45.999	0.0018	fold change	-1.9	63.7154	0.0007	fold change	-2.61	68.3948	5.9e-10	fold change	-3.42
PRR15	222171	proline rich 15	7 out of 8	386.623					62.1056	1.9e-08	fold change	-1.89	74.0829	1.4e-06	fold change	-2.25	79.9629	6.5e-08	fold change	-2.65	45.3708	0.0049	fold change	-1.56	57.0073	1.5e-05	fold change	-2.17	17.3463	0.0383	fold change	-1.29	50.747	2.9e-09	fold change	-2.53
ZEB1	6935	zinc finger E-box binding homeobox 1	7 out of 8	386.077					46.7517	3.6e-07	fold change	-1.65	50.3104	1.1e-06	fold change	-1.76	56.9541	6.9e-08	fold change	-1.98	49.1836	0.0002	fold change	-1.61	55.9942	5.2e-06	fold change	-2.14	85.8856	1.2e-07	fold change	-4.32	40.9977	1.1e-12	fold change	-2.2
COL4A6	1288	collagen, type IV, alpha 6	7 out of 8	385.825					31.9171	0.0098	fold change	-1.47	76.3382	1.3e-06	fold change	-2.33	74.0829	7.4e-07	fold change	-2.42	50.0445	0.0017	fold change	-1.62	64.5853	0.0196	fold change	-2.41	54.4081	0.007	fold change	-2.26	34.4485	0.0003	fold change	-2.01
MRPL13	28998	mitochondrial ribosomal protein L13	7 out of 8	385.702					64.7559	5.2e-06	fold change	1.93	55.3391	5.4e-08	fold change	1.83	54.9185	2.8e-08	fold change	1.94	77.3946	1.5e-09	fold change	2.09	29.2511	7.5e-05	fold change	1.59	70.4325	2e-06	fold change	2.93	33.6101	9.3e-08	fold change	1.99
IFI6	2537	interferon, alpha-inducible protein 6	7 out of 8	383.927	59.0619	0.0333	fold change	-1.94464	48.851	0.0034	fold change	1.68					30.6211	0.0211	fold change	1.57	73.0706	6.5e-05	fold change	1.96	67.9782	0.0017	fold change	2.51	78.8855	0.0003	fold change	3.53	25.4586	0.0421	fold change	1.78
GNAS	2778	GNAS complex locus	7 out of 8	383.038					62.6755	2e-07	fold change	1.9	52.4576	1.6e-05	fold change	1.79	51.8167	1.2e-06	fold change	1.89	73.0706	2.4e-09	fold change	1.96	51.2332	0.0003	fold change	2.02	44.42	0.0002	fold change	1.99	47.3642	0.0193	fold change	2.41
APBB2	323	amyloid beta (A4) precursor protein-binding, family B, member 2	7 out of 8	382.941					65.3057	1.1e-13	fold change	-1.94	58.6112	8.2e-11	fold change	-1.89	60.0716	5.9e-14	fold change	-2.04	38.5907	0.0013	fold change	-1.48	36.5591	0.0009	fold change	-1.72	73.5954	2.8e-05	fold change	-3.1	50.2079	3.7e-12	fold change	-2.5
FMOD	2331	fibromodulin	7 out of 8	382.798					52.7054	1.5e-07	fold change	-1.74	68.7002	7.1e-13	fold change	-2.1	70.3522	1.5e-16	fold change	-2.3	52.2346	0.0003	fold change	-1.65	58.0572	1.6e-05	fold change	-2.2	30.8671	0.0003	fold change	-1.66	49.8818	5.5e-10	fold change	-2.49
SLC52A2	79581	solute carrier family 52, riboflavin transporter, member 2	7 out of 8	382.787					56.4054	2.7e-09	fold change	1.8	41.51	6.9e-07	fold change	1.64	50.024	5.8e-11	fold change	1.86	80.4337	2.1e-09	fold change	2.2	56.6656	8.5e-07	fold change	2.16	47.0018	8.6e-08	fold change	2.06	50.747	1.2e-14	fold change	2.53
IQGAP2	10788	IQ motif containing GTPase activating protein 2	7 out of 8	382.709					57.06	2.7e-08	fold change	-1.81	40.2065	0.0003	fold change	-1.62	50.6421	1.1e-05	fold change	-1.87	66.507	0.0001	fold change	-1.85	43.3242	0.0038	fold change	-1.85	73.9492	0.0053	fold change	-3.12	51.0204	2.1e-09	fold change	-2.54
CKS1B	1163	CDC28 protein kinase regulatory subunit 1B	7 out of 8	382.514					68.0911	1.3e-10	fold change	1.99	55.3391	2.6e-11	fold change	1.83	58.7227	6.8e-14	fold change	2.01	71.7896	5.2e-11	fold change	1.94	38.2307	6.7e-07	fold change	1.75	60.5151	0.0003	fold change	2.48	29.826	1.6e-07	fold change	1.89
CMC2	56942	COX assembly mitochondrial protein 2 homolog (S. cerevisiae)	7 out of 8	382.205					67.1619	1.7e-16	fold change	1.97	55.3391	6.3e-14	fold change	1.83	54.9185	1.2e-16	fold change	1.94	73.0706	4.2e-10	fold change	1.96	45.999	6.2e-09	fold change	1.9	50.7676	1.7e-07	fold change	2.16	34.9479	9e-11	fold change	2.02
QDPR	5860	quinoid dihydropteridine reductase	7 out of 8	381.818					48.2565	1.7e-05	fold change	-1.67	38.8223	3.4e-05	fold change	-1.6	29.9278	8e-05	fold change	-1.56	80.0154	5.3e-06	fold change	-2.17	69.7535	7.2e-06	fold change	-2.57	69.0093	0.0001	fold change	-2.86	46.0337	4.7e-07	fold change	-2.36
ART3	419	ADP-ribosyltransferase 3	7 out of 8	381.624					58.416	7.7e-11	fold change	1.83	38.8223	0.0036	fold change	1.6	44.0222	0.0017	fold change	1.76	65.0297	4.4e-08	fold change	1.83	48.6386	0.0004	fold change	1.96	38.9084	9e-05	fold change	1.85	87.7871	9.9e-09	fold change	6.11
FPR3	2359	formyl peptide receptor 3	7 out of 8	381.614					70.3918	1.2e-09	fold change	2.05	60.9659	2.6e-07	fold change	1.93	59.6637	1.8e-07	fold change	2.03	41.2313	0.0071	fold change	1.51	53.0234	3.8e-05	fold change	2.06	26.9785	0.0003	fold change	1.56	69.3597	0.0002	fold change	3.48
IFIH1	64135	interferon induced with helicase C domain 1	7 out of 8	381.595					45.0386	2e-06	fold change	1.63	52.4576	1e-05	fold change	1.79	48.1997	1.4e-05	fold change	1.83	81.6633	7.9e-10	fold change	2.24	63.6157	4.1e-05	fold change	2.38	49.0263	0.0014	fold change	2.12	41.5942	1.5e-08	fold change	2.22
APH1B	83464	anterior pharynx defective 1 homolog B (C. elegans)	7 out of 8	381.291					57.7027	2.7e-17	fold change	-1.82	55.3391	8.2e-09	fold change	-1.83	53.6481	3e-10	fold change	-1.92	47.6023	4.7e-07	fold change	-1.59	53.0234	3.3e-07	fold change	-2.06	61.918	1.6e-06	fold change	-2.54	52.0578	8.1e-19	fold change	-2.58
WLS	79971	wntless homolog (Drosophila)	7 out of 8	380.059					39.6614	5.6e-05	fold change	-1.56	39.4577	0.0003	fold change	-1.61	45.3544	7.4e-05	fold change	-1.78	43.5851	0.0032	fold change	-1.54	47.492	0.0039	fold change	-1.93	91.3075	2.2e-07	fold change	-5.66	73.2011	1.2e-10	fold change	-3.74
OR7E36P	26637	olfactory receptor, family 7, subfamily E, member 36 pseudogene	7 out of 8	379.471					60.6347	2.1e-13	fold change	1.87	50.3104	1e-11	fold change	1.76	50.024	1.6e-12	fold change	1.86	41.2313	9.8e-09	fold change	1.51	59.4615	5.4e-06	fold change	2.24	72.8534	1.3e-12	fold change	3.06	44.9559	3.6e-11	fold change	2.33
LYPD6B	130576	LY6/PLAUR domain containing 6B	7 out of 8	379.437	90.2348	0.0356	fold change	-3.33815	55.7153	1.2e-06	fold change	-1.79	51.8382	4.6e-06	fold change	-1.78	47.7687	7.2e-06	fold change	-1.82	34.7111	0.0136	fold change	-1.44	58.751	0.0037	fold change	-2.22					40.4181	4.4e-05	fold change	-2.18
IFI44	10561	interferon-induced protein 44	7 out of 8	379.179					50.0445	2.4e-05	fold change	1.7	33.8602	0.0022	fold change	1.54	32.1256	0.0018	fold change	1.59	85.8856	5.1e-08	fold change	2.38	65.7601	0.0006	fold change	2.45	71.4143	0.004	fold change	2.98	40.0885	9.6e-07	fold change	2.17
C16orf45	89927	chromosome 16 open reading frame 45	7 out of 8	379.059					50.0445	1e-06	fold change	-1.7	68.2808	1.3e-09	fold change	-2.09	66.0781	2.2e-10	fold change	-2.19	42.0062	6.1e-05	fold change	-1.52	62.5798	1.3e-07	fold change	-2.34	23.8484	0.0274	fold change	-1.48	66.2208	9.8e-09	fold change	-3.28
TMEM65	157378	transmembrane protein 65	7 out of 8	378.905					48.851	1.2e-07	fold change	1.68	60.9659	1.4e-11	fold change	1.93	52.4802	3.7e-10	fold change	1.9	72.2972	1.4e-11	fold change	1.95	41.51	1.3e-09	fold change	1.81	53.161	0.0009	fold change	2.22	49.6401	3.4e-13	fold change	2.48
PDSS1	23590	prenyl (decaprenyl) diphosphate synthase, subunit 1	7 out of 8	378.701					63.3866	4e-20	fold change	1.91	66.6152	6.2e-21	fold change	2.05	68.3948	6.4e-25	fold change	2.24	49.1836	5.8e-05	fold change	1.61	47.492	5.1e-11	fold change	1.93	59.2895	8.6e-09	fold change	2.43	24.3394	3.6e-13	fold change	1.75
AA045174	NA		7 out of 8	378.668					58.416	1.5e-13	fold change	-1.83	49.5201	4.3e-08	fold change	-1.75	51.2973	2.3e-09	fold change	-1.88	68.2426	4.6e-06	fold change	-1.88	33.9068	1.9e-05	fold change	-1.67	77.4437	7.1e-05	fold change	-3.39	39.8416	7.5e-12	fold change	-2.16
CRIM1	51232	cysteine rich transmembrane BMP regulator 1 (chordin-like)	7 out of 8	378.016					61.2693	2.6e-13	fold change	-1.88	55.3391	1.3e-08	fold change	-1.83	58.1125	3.8e-11	fold change	-2	61.669	1.9e-06	fold change	-1.78	53.0234	6e-07	fold change	-2.06	54.9922	2.3e-08	fold change	-2.28	33.6101	7.1e-09	fold change	-1.99
EBF1	1879	early B-cell factor 1	7 out of 8	377.776					54.1208	6e-06	fold change	-1.76	43.7094	2.7e-05	fold change	-1.67	50.6421	1e-06	fold change	-1.87	52.2346	0.001	fold change	-1.65	30.3339	9.9e-05	fold change	-1.61	92.0607	3.9e-07	fold change	-5.89	54.6747	3.7e-10	fold change	-2.68
HTRA1	5654	HtrA serine peptidase 1	7 out of 8	377.134					57.7027	4.2e-07	fold change	-1.82	41.51	4.2e-06	fold change	-1.64	47.164	2.6e-07	fold change	-1.81	46.8226	0.0025	fold change	-1.58	60.6347	4.4e-07	fold change	-2.27	83.2113	1.8e-08	fold change	-3.93	40.0885	3.4e-10	fold change	-2.17
AMD1	262	adenosylmethionine decarboxylase 1	7 out of 8	376.588					58.9484	1.1e-13	fold change	1.84	53.2992	7.3e-12	fold change	1.8	54.2164	1.5e-12	fold change	1.93	64.1807	0.0002	fold change	1.82	54.1448	1.6e-14	fold change	2.09	48.581	0.001	fold change	2.11	43.2175	7e-11	fold change	2.27
PSMG1	8624	proteasome (prosome, macropain) assembly chaperone 1	7 out of 8	376.565					53.4616	4.4e-10	fold change	1.75	50.9362	4e-13	fold change	1.77	49.3413	1.8e-13	fold change	1.85	71.7896	2.3e-08	fold change	1.94	44.8575	2.5e-05	fold change	1.88	64.8921	1.3e-05	fold change	2.67	41.2868	2.7e-12	fold change	2.21
C11orf82	220042	chromosome 11 open reading frame 82	7 out of 8	376.535					65.3057	1.2e-24	fold change	1.94	62.7392	2.5e-17	fold change	1.97	64.0804	3e-18	fold change	2.14	53.161	5.1e-10	fold change	1.66	65.2367	6.2e-09	fold change	2.43	43.1872	7.6e-08	fold change	1.96	22.8253	1.1e-09	fold change	1.71
C15orf23	90417	chromosome 15 open reading frame 23	7 out of 8	376.065					69.635	4.1e-19	fold change	2.03	50.3104	1.1e-08	fold change	1.76	51.2973	1.7e-09	fold change	1.88	61.0568	1.2e-07	fold change	1.77	57.6216	1.9e-07	fold change	2.19	59.9255	1.6e-07	fold change	2.46	26.2188	4.6e-09	fold change	1.8
IFIT3	3437	interferon-induced protein with tetratricopeptide repeats 3	7 out of 8	376.01					55.2645	0.0001	fold change	1.78	37.2234	0.0041	fold change	1.58	33.1389	0.0064	fold change	1.6	82.3194	1.9e-05	fold change	2.27	59.896	0.0013	fold change	2.25	63.7154	0.0025	fold change	2.61	44.452	4.1e-09	fold change	2.31
DPT	1805	dermatopontin	7 out of 8	375.74					60.6347	9.1e-05	fold change	-1.87	26.513	0.0155	fold change	-1.45	39.7257	0.0007	fold change	-1.69	50.0445	0.034	fold change	-1.62	60.8754	0.0002	fold change	-2.28	85.6458	0.0002	fold change	-4.29	52.3013	0.0066	fold change	-2.59
FOXC1	2296	forkhead box C1	7 out of 8	374.702					33.6932	0.001	fold change	1.49	43.7094	0.0101	fold change	1.67	57.6216	0.0016	fold change	1.99	78.4326	7.4e-10	fold change	2.11	47.492	0.0021	fold change	1.93	69.0093	0.0167	fold change	2.86	44.7435	0.0022	fold change	2.32
TGFB3	7043	transforming growth factor, beta 3	7 out of 8	373.69					60.6347	2.7e-10	fold change	-1.87	45.8791	1.5e-08	fold change	-1.7	48.7929	8e-10	fold change	-1.84	43.5851	1.5e-05	fold change	-1.54	63.9803	1.6e-09	fold change	-2.39	33.9068	5.2e-05	fold change	-1.73	76.9112	5e-14	fold change	-4.15
LAD1	3898	ladinin 1	7 out of 8	373.593					63.3866	2.9e-13	fold change	1.91	75.7725	2.1e-15	fold change	2.3	72.8969	4.5e-17	fold change	2.38	31.8922	0.0086	fold change	1.41	53.0234	1.2e-05	fold change	2.06	20.4483	2.2e-07	fold change	1.39	56.1735	1.3e-08	fold change	2.75
PCDH7	5099	protocadherin 7	7 out of 8	372.543					53.4616	8.3e-05	fold change	-1.75	37.2234	0.0039	fold change	-1.58	50.024	0.0002	fold change	-1.86	37.6336	0.0359	fold change	-1.47	63.3208	7.5e-05	fold change	-2.36	79.8594	0.0014	fold change	-3.61	51.0204	1.7e-07	fold change	-2.54
ZMAT1	84460	zinc finger, matrin-type 1	7 out of 8	371.73					74.039	3.9e-10	fold change	-2.17	55.7153	3.5e-07	fold change	-1.84	58.1125	4.7e-08	fold change	-2	28.1267	0.0041	fold change	-1.37	28.6577	0.0166	fold change	-1.58	83.4934	4.2e-07	fold change	-3.97	43.5851	4.4e-14	fold change	-2.28
ROPN1	54763	rhophilin associated tail protein 1	7 out of 8	371.158					27.8716	2.4e-05	fold change	1.42	39.4577	8.7e-06	fold change	1.61	46.4334	1.7e-06	fold change	1.8	71.0429	6.1e-09	fold change	1.93	55.2395	3.4e-05	fold change	2.12	64.8921	0.0007	fold change	2.67	66.2208	0.0003	fold change	3.28
CXorf61	203413	chromosome X open reading frame 61	7 out of 8	371.034					43.3242	6.5e-10	fold change	1.61	53.8126	9e-08	fold change	1.81	58.1125	8.8e-08	fold change	2	51.4907	6.5e-09	fold change	1.64	39.294	0.0007	fold change	1.77	64.2145	0.0003	fold change	2.64	60.7851	7.2e-05	fold change	2.96
TTC39A	22996	tetratricopeptide repeat domain 39A	7 out of 8	370.747					46.7517	2.8e-05	fold change	-1.65	42.3245	0.0004	fold change	-1.65	44.7107	0.0002	fold change	-1.77	54.1448	0.0061	fold change	-1.67	68.6238	3.3e-06	fold change	-2.53	64.5511	0.0015	fold change	-2.65	49.6401	6.2e-07	fold change	-2.48
GAS7	8522	growth arrest-specific 7	7 out of 8	370.586					33.6932	0.0018	fold change	-1.49	56.7962	1.9e-08	fold change	-1.86	60.0716	3.4e-09	fold change	-2.04	54.1448	7.6e-05	fold change	-1.67	53.7658	2.4e-07	fold change	-2.08	60.5151	5.3e-06	fold change	-2.48	51.5991	1.6e-08	fold change	-2.56
MRPL15	29088	mitochondrial ribosomal protein L15	7 out of 8	370.545					39.6614	2e-06	fold change	1.56	54.4324	3.2e-09	fold change	1.82	55.8416	2.8e-10	fold change	1.96	73.4635	1.1e-09	fold change	1.97	32.6028	0.0005	fold change	1.65	83.6064	2.1e-07	fold change	3.99	30.937	2.9e-09	fold change	1.92
Hs.607782	NA		7 out of 8	369.807					62.6755	7.4e-06	fold change	-1.9	64.6872	5.3e-08	fold change	-2.01	61.3001	1.2e-07	fold change	-2.07	40.2985	0.0002	fold change	-1.5	59.4615	5.3e-06	fold change	-2.24	20.4483	0.0078	fold change	-1.39	60.9355	1.1e-10	fold change	-2.97
SGOL2	151246	shugoshin-like 2 (S. pombe)	7 out of 8	369.466					62.1056	1.9e-11	fold change	1.89	66.6152	7.4e-14	fold change	2.05	69.7535	1.2e-16	fold change	2.28	44.3719	3.2e-05	fold change	1.55	49.5	2.5e-05	fold change	1.98	25.8223	7.6e-07	fold change	1.53	51.2973	4.3e-12	fold change	2.55
LINC00673	100499467	long intergenic non-protein coding RNA 673	7 out of 8	369.391					31.9171	3e-07	fold change	1.47	73.4193	7.3e-16	fold change	2.23	72.3819	4.5e-14	fold change	2.36	42.6774	0.0003	fold change	1.53	54.4805	3.9e-05	fold change	2.1	60.905	3.1e-05	fold change	2.49	33.6101	1e-05	fold change	1.99
ALYREF	10189	Aly/REF export factor	7 out of 8	368.857					68.8933	3e-10	fold change	2.01	61.4228	4.5e-07	fold change	1.94	67.235	1.3e-08	fold change	2.22	71.0429	0.0002	fold change	1.93	47.492	1.8e-08	fold change	1.93	25.8223	4.2e-05	fold change	1.53	26.9488	4.1e-06	fold change	1.82
MTHFD2	10797	methylenetetrahydrofolate dehydrogenase (NADP+ dependent) 2, methenyltetrahydrofolate cyclohydrolase	7 out of 8	368.637					64.7559	2e-12	fold change	1.93	72.043	1.4e-15	fold change	2.19	67.6791	1.5e-14	fold change	2.23	68.2426	1.8e-08	fold change	1.88	31.589	2.2e-06	fold change	1.63	31.7933	0.0195	fold change	1.68	32.5339	3.7e-08	fold change	1.96
BNC2	54796	basonuclin 2	7 out of 8	368.309					54.6747	3.8e-05	fold change	-1.77	49.5201	4.8e-06	fold change	-1.75	56.3539	3.6e-07	fold change	-1.97	35.7094	0.0044	fold change	-1.45	61.7314	4.4e-05	fold change	-2.31	67.4191	0.0004	fold change	-2.78	42.9008	5.6e-08	fold change	-2.26
EPHX2	2053	epoxide hydrolase 2, cytoplasmic	7 out of 8	367.572					71.8742	6.2e-11	fold change	-2.09	60.9659	8.1e-09	fold change	-1.93	54.9185	1.2e-08	fold change	-1.94	64.1807	4e-06	fold change	-1.82	33.2916	0.0144	fold change	-1.66	14.9224	0.0173	fold change	-1.21	67.4191	7.6e-11	fold change	-3.35
SHROOM3	57619	shroom family member 3	7 out of 8	367.454					41.0799	8.6e-06	fold change	-1.58	40.2065	0.0002	fold change	-1.62	44.0222	9e-06	fold change	-1.76	46.8226	0.0153	fold change	-1.58	45.4211	8.2e-06	fold change	-1.89	88.4173	6.2e-08	fold change	-4.97	61.484	2.1e-13	fold change	-2.99
PIK3R1	5295	phosphoinositide-3-kinase, regulatory subunit 1 (alpha)	7 out of 8	366.83					37.0104	7.2e-06	fold change	-1.53	75.7725	1.5e-10	fold change	-2.3	74.8503	8.1e-11	fold change	-2.45	62.9002	9.4e-07	fold change	-1.8	40.9977	0.0002	fold change	-1.8	43.975	0.0039	fold change	-1.98	31.3234	3.4e-05	fold change	-1.93
RAD51	5888	RAD51 homolog (S. cerevisiae)	7 out of 8	366.378					74.397	3.3e-26	fold change	2.18	64.6872	2.7e-13	fold change	2.01	64.8239	4.7e-14	fold change	2.16	47.6023	1.4e-09	fold change	1.59	72.5531	1.1e-07	fold change	2.7	26.2133	4.6e-05	fold change	1.54	16.1011	2.4e-12	fold change	1.53
SEMA3B	7869	sema domain, immunoglobulin domain (Ig), short basic domain, secreted, (semaphorin) 3B	7 out of 8	366.266	82.3194	0.0129	fold change	-2.72612	17.2006	0.0028	fold change	-1.29	47.9368	6.1e-06	fold change	-1.73	42.8559	1.1e-05	fold change	-1.74	50.0445	5e-05	fold change	-1.62	31.589	0.0062	fold change	-1.63					94.32	4.6e-07	fold change	-9.23
BQ021146	NA		7 out of 8	366.232					62.1056	2.1e-11	fold change	1.89	60.0716	1.2e-09	fold change	1.92	58.7227	1.9e-10	fold change	2.01	60.1308	9.9e-07	fold change	1.76	45.999	0.0001	fold change	1.9	23.4614	1.4e-05	fold change	1.47	55.7407	1.8e-09	fold change	2.73
CKAP2L	150468	cytoskeleton associated protein 2-like	7 out of 8	365.439					61.2693	2.8e-23	fold change	1.88	56.2506	4.4e-18	fold change	1.85	56.3539	1.2e-18	fold change	1.97	41.2313	1.7e-06	fold change	1.51	49.0653	2.7e-10	fold change	1.97	42.1216	3.5e-07	fold change	1.93	59.1471	7.2e-06	fold change	2.87
KIAA0485	57235	uncharacterized LOC57235	7 out of 8	364.834					62.1056	6.6e-05	fold change	-1.89	56.2506	1e-07	fold change	-1.85	59.6637	2.4e-08	fold change	-2.03	42.0062	0.0012	fold change	-1.52	47.0739	3.1e-05	fold change	-1.92	36.034	0.0447	fold change	-1.78	61.7002	2.7e-10	fold change	-3
CDON	50937	Cdon homolog (mouse)	7 out of 8	364.297	83.0979	0.0107	fold change	2.74999	51.3189	3.2e-06	fold change	-1.72	41.51	2.5e-06	fold change	-1.64	33.1389	1.4e-05	fold change	-1.6	54.7717	4.3e-05	fold change	-1.68	59.4615	0.0003	fold change	-2.24					40.9977	5.8e-08	fold change	-2.2
ISG20	3669	interferon stimulated exonuclease gene 20kDa	7 out of 8	364.156					67.5676	1.3e-10	fold change	1.98	37.2234	5.2e-05	fold change	1.58	33.1389	9.3e-05	fold change	1.6	71.7896	9.3e-08	fold change	1.94	62.2626	5.3e-06	fold change	2.33	47.9929	7.3e-08	fold change	2.09	44.1805	6.1e-07	fold change	2.3
EIF4EBP1	1978	eukaryotic translation initiation factor 4E binding protein 1	7 out of 8	364.039					60.6347	1.7e-13	fold change	1.87	59.3754	8.9e-11	fold change	1.9	62.9002	5.1e-12	fold change	2.11	61.0568	6.4e-09	fold change	1.77	56.6656	9.2e-05	fold change	2.16	28.4587	0.0004	fold change	1.6	34.9479	1.9e-07	fold change	2.02
DKK1	22943	dickkopf 1 homolog (Xenopus laevis)	7 out of 8	363.722					63.3866	4.9e-07	fold change	1.91	62.7392	4.9e-05	fold change	1.97	50.6421	0.0003	fold change	1.87	69.5169	5.5e-08	fold change	1.9	53.2765	0.0275	fold change	2.07	25.8223	0.0425	fold change	1.53	38.338	0.0009	fold change	2.12
IGF2BP3	10643	insulin-like growth factor 2 mRNA binding protein 3	7 out of 8	363.385	70.3918	0.0057	fold change	-2.2764	38.8591	2.5e-10	fold change	1.55	56.7962	9e-07	fold change	1.86	59.0619	7.1e-07	fold change	2.02	29.0713	0.0241	fold change	1.38	54.7963	4.7e-07	fold change	2.11					54.4081	3.7e-05	fold change	2.67
SYNC	81493	syncoilin, intermediate filament protein	7 out of 8	362.916					69.2425	2.9e-15	fold change	-2.02	57.5407	6.4e-08	fold change	-1.87	61.3001	6.6e-11	fold change	-2.07	45.3708	0.0002	fold change	-1.56	66.4717	2.1e-07	fold change	-2.47	35.6577	9.7e-05	fold change	-1.77	27.3324	1.6e-07	fold change	-1.83
CHAC2	494143	ChaC, cation transport regulator homolog 2 (E. coli)	7 out of 8	362.624					69.635	3.7e-13	fold change	2.03	50.9362	1e-11	fold change	1.77	50.6421	2.1e-11	fold change	1.87	38.5907	5.2e-05	fold change	1.48	39.8804	4.8e-07	fold change	1.78	49.9426	9.3e-07	fold change	2.14	62.9969	2.4e-06	fold change	3.07
OASL	8638	2'-5'-oligoadenylate synthetase-like	7 out of 8	362.516					62.1056	8.4e-08	fold change	1.89	40.9702	0.0004	fold change	1.63	44.7107	6.7e-05	fold change	1.77	59.5479	4.4e-11	fold change	1.75	72.0845	2.6e-07	fold change	2.68	34.3619	3.2e-06	fold change	1.74	48.7348	2e-08	fold change	2.45
CHPT1	56994	choline phosphotransferase 1	7 out of 8	362.032					64.7559	4e-06	fold change	-1.93	55.3391	0.0002	fold change	-1.83	51.2973	0.0002	fold change	-1.88	35.7094	0.0174	fold change	-1.45	76.1487	0.0002	fold change	-2.86	57.9482	0.0088	fold change	-2.37	20.8331	0.0057	fold change	-1.66
COL1A1	1277	collagen, type I, alpha 1	7 out of 8	361.883	93.6733	0.0318	fold change	-3.95504	61.2693	1.4e-07	fold change	-1.88	20.9395	0.0311	fold change	-1.38	20.4517	0.0299	fold change	-1.42					58.0572	8.1e-05	fold change	-2.2	55.8928	1.5e-05	fold change	-2.31	51.5991	6.7e-09	fold change	-2.56
TAP1	6890	transporter 1, ATP-binding cassette, sub-family B (MDR/TAP)	7 out of 8	361.576					57.06	2.9e-12	fold change	1.81	41.51	4.8e-06	fold change	1.64	41.0661	4.3e-06	fold change	1.71	61.0568	7.1e-07	fold change	1.77	57.6216	3.2e-07	fold change	2.19	45.6404	0.0007	fold change	2.02	57.6216	1.3e-09	fold change	2.8
SNRPN	6638	small nuclear ribonucleoprotein polypeptide N	7 out of 8	361.278					25.1977	0.0421	fold change	-1.39	77.9849	3.1e-12	fold change	-2.38	78.2326	4.6e-13	fold change	-2.58	47.6023	0.0002	fold change	-1.59	44.8575	3.2e-05	fold change	-1.88	22.7157	0.0473	fold change	-1.45	64.6872	1.4e-07	fold change	-3.19
CRIPAK	285464	cysteine-rich PAK1 inhibitor	7 out of 8	361.035					62.1056	2.4e-07	fold change	-1.89	47.2912	7.5e-09	fold change	-1.72	43.4926	2.6e-08	fold change	-1.75	34.7111	4.8e-05	fold change	-1.44	18.5505	0.0064	fold change	-1.4	84.411	2.5e-05	fold change	-4.12	70.4732	2.2e-11	fold change	-3.54
AW272333	NA		7 out of 8	360.672					55.2645	0.001	fold change	-1.78	62.7392	0.0001	fold change	-1.97	52.9319	0.0003	fold change	-1.91	68.2426	0.0039	fold change	-1.88	32.6028	0.0432	fold change	-1.65	64.5511	0.007	fold change	-2.65	24.3394	0.001	fold change	-1.75
RFC3	5983	replication factor C (activator 1) 3, 38kDa	7 out of 8	360.224					55.7153	1.4e-13	fold change	1.79	37.2234	1.6e-06	fold change	1.58	44.7107	1.1e-08	fold change	1.77	62.2309	6.2e-06	fold change	1.79	33.9068	9.3e-05	fold change	1.67	53.8834	4.7e-05	fold change	2.24	72.5531	0.0002	fold change	3.67
CMBL	134147	carboxymethylenebutenolidase homolog (Pseudomonas)	7 out of 8	359.762					57.7027	3e-08	fold change	-1.82	44.42	0.001	fold change	-1.68	51.2973	0.0001	fold change	-1.88	70.3918	1.7e-05	fold change	-1.92	47.492	0.0006	fold change	-1.93	65.3057	0.0002	fold change	-2.69	23.1521	2.7e-08	fold change	-1.72
LOC344595	344595	uncharacterized LOC344595	7 out of 8	359.672					50.0445	2.2e-08	fold change	-1.7	79.5494	3.3e-11	fold change	-2.45	79.0876	2.1e-11	fold change	-2.61	29.9423	0.001	fold change	-1.39	59.896	0.0018	fold change	-2.25	25.8223	0.0031	fold change	-1.53	35.3297	6.3e-06	fold change	-2.03
MEX3A	92312	mex-3 homolog A (C. elegans)	7 out of 8	359.634					57.06	3.2e-14	fold change	1.81	59.3754	1.3e-06	fold change	1.9	62.3893	5.8e-12	fold change	2.1	53.161	1.2e-07	fold change	1.66	41.51	0.0001	fold change	1.81	28.8123	2.3e-05	fold change	1.61	57.3263	6.8e-09	fold change	2.79
GMPS	8833	guanine monphosphate synthetase	7 out of 8	359.214					65.3057	5.4e-23	fold change	1.94	55.3391	1.7e-15	fold change	1.83	56.3539	2.5e-16	fold change	1.97	53.161	8.5e-09	fold change	1.66	32.6028	3e-07	fold change	1.65	65.5145	1.4e-06	fold change	2.7	30.937	1e-09	fold change	1.92
AI760356	NA		7 out of 8	359.169					48.2565	0.0027	fold change	-1.67	78.8855	3.1e-12	fold change	-2.43	81.3921	4.9e-14	fold change	-2.76	61.0568	0.0002	fold change	-1.77	38.7489	0.0009	fold change	-1.76	27.6771	0.0324	fold change	-1.58	23.1521	7.3e-05	fold change	-1.72
CDC25C	995	cell division cycle 25 homolog C (S. pombe)	7 out of 8	359.004					58.9484	5e-17	fold change	1.84	53.2992	2e-10	fold change	1.8	60.5151	1.3e-13	fold change	2.05	30.8903	3.2e-05	fold change	1.4	74.9412	1.1e-07	fold change	2.8	19.1099	2.4e-05	fold change	1.35	61.3001	1.7e-10	fold change	2.98
CDH11	1009	cadherin 11, type 2, OB-cadherin (osteoblast)	7 out of 8	358.476					47.5656	6.6e-07	fold change	-1.66	22.4501	0.0088	fold change	-1.4	25.8821	0.0059	fold change	-1.5	28.1267	0.0448	fold change	-1.37	63.9803	1.2e-05	fold change	-2.39	85.8856	5.8e-06	fold change	-4.32	84.5852	4.9e-10	fold change	-5.31
ZNF395	55893	zinc finger protein 395	7 out of 8	358.468					57.06	4.1e-12	fold change	-1.81	55.3391	2.7e-13	fold change	-1.83	47.164	9e-12	fold change	-1.81	61.669	1.5e-06	fold change	-1.78	32.1089	5.9e-06	fold change	-1.64	58.4994	6.5e-05	fold change	-2.39	46.6274	3.8e-10	fold change	-2.38
FBN1	2200	fibrillin 1	7 out of 8	358.445	72.339	0.0043	fold change	-2.32899	44.1805	9e-05	fold change	-1.62					23.7608	0.0077	fold change	-1.47	26.286	0.0283	fold change	-1.35	56.6656	0.0002	fold change	-2.16	87.8488	2e-08	fold change	-4.84	47.3642	1.4e-07	fold change	-2.41
STON2	85439	stonin 2	7 out of 8	357.966					55.7153	7.5e-08	fold change	-1.79	51.8382	1.9e-07	fold change	-1.78	49.3413	7.3e-08	fold change	-1.85	53.161	0.0001	fold change	-1.66	57.3263	2.6e-05	fold change	-2.18	25.4164	0.0037	fold change	-1.52	65.1678	1.1e-11	fold change	-3.22
OAS2	4939	2'-5'-oligoadenylate synthetase 2, 69/71kDa	7 out of 8	357.938					52.7054	0.0001	fold change	1.74	50.9362	0.0002	fold change	1.77	47.164	0.0003	fold change	1.81	80.8564	7.9e-09	fold change	2.21	70.6344	5.4e-05	fold change	2.6	15.2237	0.002	fold change	1.22	40.4181	4.3e-06	fold change	2.18
AI367357	NA		7 out of 8	357.805					27.0377	0.0011	fold change	1.41	64.6872	4.5e-07	fold change	2.01	62.3893	5.2e-07	fold change	2.1	29.9423	8.3e-07	fold change	1.39	27.9985	0.0438	fold change	1.57	62.7077	0.0006	fold change	2.58	83.0427	0.0001	fold change	5.01
IKBKB	3551	inhibitor of kappa light polypeptide gene enhancer in B-cells, kinase beta	7 out of 8	357.536					57.7027	4.9e-09	fold change	-1.82	38.1831	7.2e-08	fold change	-1.59	32.1256	4.2e-07	fold change	-1.59	38.5907	0.0002	fold change	-1.48	47.0739	2e-06	fold change	-1.92	85.0528	5.6e-09	fold change	-4.18	58.8069	1.3e-14	fold change	-2.85
EME1	146956	essential meiotic endonuclease 1 homolog 1 (S. pombe)	7 out of 8	357.164					60.6347	6.2e-10	fold change	1.87	53.2992	1.1e-10	fold change	1.8	51.2973	1.2e-12	fold change	1.88	78.4326	3.4e-09	fold change	2.11	43.9279	4.6e-08	fold change	1.86	47.9929	0.0017	fold change	2.09	21.5792	8.1e-07	fold change	1.68
RFC4	5984	replication factor C (activator 1) 4, 37kDa	7 out of 8	357.11					57.06	7.6e-20	fold change	1.81	47.9368	3.9e-12	fold change	1.73	51.8167	7.2e-14	fold change	1.89	67.6416	3.1e-08	fold change	1.87	41.51	7.5e-10	fold change	1.81	58.9769	1.2e-06	fold change	2.41	32.1676	1.1e-10	fold change	1.95
SPATA18	132671	spermatogenesis associated 18	7 out of 8	356.861					60.6347	4.1e-08	fold change	-1.87	40.9702	0.0001	fold change	-1.63	36.9549	0.0001	fold change	-1.65	34.7111	0.0052	fold change	-1.44	40.498	0.0257	fold change	-1.79	52.3906	0.001	fold change	-2.2	90.7013	5.5e-14	fold change	-6.99
PAICS	10606	phosphoribosylaminoimidazole carboxylase, phosphoribosylaminoimidazole succinocarboxamide synthetase	7 out of 8	356.587					50.7676	2.7e-10	fold change	1.71	47.9368	9.4e-09	fold change	1.73	50.024	4.7e-10	fold change	1.86	73.0706	2.7e-07	fold change	1.96	27.436	5.8e-05	fold change	1.56	62.9002	0.0003	fold change	2.59	44.452	3.6e-12	fold change	2.31
BTG3	10950	BTG family, member 3	7 out of 8	355.529					51.3189	1.2e-08	fold change	1.72	47.2912	1.1e-06	fold change	1.72	45.3544	1.3e-06	fold change	1.78	71.0429	7.2e-05	fold change	1.93	57.6216	1.9e-05	fold change	2.19	60.5151	1.8e-05	fold change	2.48	22.3848	4.9e-05	fold change	1.7
HLF	3131	hepatic leukemia factor	7 out of 8	353.608					58.416	2e-06	fold change	-1.83	56.2506	2.7e-05	fold change	-1.85	52.4802	4.4e-05	fold change	-1.9	54.1448	0.0048	fold change	-1.67	36.5591	0.002	fold change	-1.72	32.6635	0.0349	fold change	-1.7	63.0939	0.0021	fold change	-3.08
PTPRB	5787	protein tyrosine phosphatase, receptor type, B	7 out of 8	352.532					55.2645	3e-08	fold change	-1.78	45.1545	2.4e-06	fold change	-1.69	51.8167	1.1e-07	fold change	-1.89	68.2426	1.9e-05	fold change	-1.88	24.7064	0.0015	fold change	-1.51	69.0093	0.0001	fold change	-2.86	38.338	3.7e-11	fold change	-2.12
TLCD1	116238	TLC domain containing 1	7 out of 8	352.373					50.0445	2.5e-07	fold change	1.7	65.4099	1e-11	fold change	2.03	56.9541	7.9e-11	fold change	1.98	62.2309	2.4e-10	fold change	1.79	67.9782	6.3e-05	fold change	2.51	25.4164	0.0001	fold change	1.52	24.3394	8.3e-07	fold change	1.75
PRSS23	11098	protease, serine, 23	7 out of 8	352.012					32.7592	0.0004	fold change	-1.48	26.513	0.0042	fold change	-1.45	29.1955	0.0015	fold change	-1.55	81.3921	2.9e-05	fold change	-2.23	47.0739	6.3e-05	fold change	-1.92	79.9629	0.0018	fold change	-3.62	55.1159	3.3e-05	fold change	-2.7
TAP2	6891	transporter 2, ATP-binding cassette, sub-family B (MDR/TAP)	7 out of 8	351.522					58.9484	8.5e-10	fold change	1.84	43.0964	3.3e-06	fold change	1.66	43.4926	2.3e-06	fold change	1.75	70.1115	2.7e-05	fold change	1.91	58.751	9.9e-05	fold change	2.22	39.4197	0.001	fold change	1.86	37.7028	2.2e-10	fold change	2.1
MPP7	143098	membrane protein, palmitoylated 7 (MAGUK p55 subfamily member 7)	7 out of 8	351.079					44.1805	0.0006	fold change	-1.62	33.8602	0.0028	fold change	-1.54	40.3913	0.0004	fold change	-1.7	32.7418	0.0139	fold change	-1.42	68.8933	4.4e-10	fold change	-2.54	77.1522	0.0002	fold change	-3.36	53.8596	1.8e-08	fold change	-2.65
AI192452	NA		7 out of 8	350.152					32.7592	1.2e-05	fold change	-1.48	60.9659	6.5e-07	fold change	-1.93	48.1997	2.6e-06	fold change	-1.83	17.1958	0.0267	fold change	-1.24	68.8933	0.0002	fold change	-2.54	53.4382	0.0012	fold change	-2.23	68.7002	1.5e-10	fold change	-3.45
TNFRSF19	55504	tumor necrosis factor receptor superfamily, member 19	7 out of 8	349.942	74.039	0.0331	fold change	-2.37715	57.7027	1e-05	fold change	-1.82	25.6338	0.0107	fold change	-1.44	24.4654	0.0084	fold change	-1.48					69.2425	0.0002	fold change	-2.55	60.2192	0.0016	fold change	-2.47	38.6393	2.9e-06	fold change	-2.13
AL833174	NA		7 out of 8	349.814					52.7054	0.0001	fold change	-1.74	67.7911	3.6e-07	fold change	-2.08	67.235	1.4e-07	fold change	-2.22	19.4456	0.0174	fold change	-1.27	38.7489	0.0015	fold change	-1.76	17.9439	0.0022	fold change	-1.31	85.9446	2.3e-13	fold change	-5.66
Hs.682403	NA		7 out of 8	349.191					30.008	0.0051	fold change	-1.45	69.2809	2.4e-12	fold change	-2.12	69.3597	2.6e-12	fold change	-2.27	46.8226	0.0012	fold change	-1.58	58.751	0.0003	fold change	-2.22	35.1277	0.0036	fold change	-1.76	39.8416	1.3e-06	fold change	-2.16
AOC3	8639	amine oxidase, copper containing 3 (vascular adhesion protein 1)	7 out of 8	348.954					50.7676	7e-07	fold change	-1.71	20.9395	0.01	fold change	-1.38	26.5874	0.0023	fold change	-1.51	71.0429	0.0003	fold change	-1.93	50.4347	0.0013	fold change	-2	65.2018	0.01	fold change	-2.68	63.9803	5.4e-10	fold change	-3.13
DCAF13	25879	DDB1 and CUL4 associated factor 13	7 out of 8	348.658					37.0104	7.4e-08	fold change	1.53	50.3104	1.6e-09	fold change	1.76	53.6481	7.4e-12	fold change	1.92	77.3946	2.2e-10	fold change	2.09	37.6452	1.2e-07	fold change	1.74	60.905	8.7e-07	fold change	2.49	31.744	7.4e-11	fold change	1.94
GALNT7	51809	UDP-N-acetyl-alpha-D-galactosamine:polypeptide N-acetylgalactosaminyltransferase 7 (GalNAc-T7)	7 out of 8	348.634					39.6614	2.6e-05	fold change	-1.56	41.51	0.0006	fold change	-1.64	52.9319	2.3e-05	fold change	-1.91	66.507	0.0032	fold change	-1.85	49.0653	4.1e-05	fold change	-1.97	60.905	0.0015	fold change	-2.49	38.0532	2.8e-08	fold change	-2.11
SYNPO2	171024	synaptopodin 2	7 out of 8	348.124					18.6603	0.0472	fold change	-1.31	55.3391	0.0014	fold change	-1.83	60.0716	0.0003	fold change	-2.04	37.6336	0.0079	fold change	-1.47	12.6393	0.0463	fold change	-1.28	74.397	0.0029	fold change	-3.15	89.3831	2.5e-05	fold change	-6.51
TTC8	123016	tetratricopeptide repeat domain 8	7 out of 8	347.992					59.9549	3.2e-16	fold change	-1.86	47.2912	2.4e-10	fold change	-1.72	48.1997	2.4e-11	fold change	-1.83	31.8922	0.0035	fold change	-1.41	43.9279	1.6e-09	fold change	-1.86	81.0163	1.9e-07	fold change	-3.73	35.7094	5.7e-14	fold change	-2.04
SOCS2	8835	suppressor of cytokine signaling 2	7 out of 8	347.304					53.4616	6.3e-05	fold change	-1.75	32.1593	0.0038	fold change	-1.52	33.9536	0.0013	fold change	-1.61	46.0337	0.0118	fold change	-1.57	54.4805	0.0087	fold change	-2.1	81.6087	0.0002	fold change	-3.77	45.6067	2e-05	fold change	-2.35
USP18	11274	ubiquitin specific peptidase 18	7 out of 8	346.668					54.6747	5.7e-08	fold change	1.77	30.5829	7.7e-05	fold change	1.5	33.1389	1.6e-05	fold change	1.6	76.4327	2.5e-15	fold change	2.07	59.896	3.6e-07	fold change	2.25	40.6451	2.5e-07	fold change	1.89	51.2973	8.1e-13	fold change	2.55
RNASEH2A	10535	ribonuclease H2, subunit A	7 out of 8	346.531					51.3189	6.8e-14	fold change	1.72	47.2912	1.5e-10	fold change	1.72	51.8167	6.2e-12	fold change	1.89	67.6416	2.4e-07	fold change	1.87	44.8575	7.9e-05	fold change	1.88	48.2756	4.4e-06	fold change	2.1	35.3297	6.6e-15	fold change	2.03
HMGA1	3159	high mobility group AT-hook 1	7 out of 8	346.268					65.3057	4e-11	fold change	1.94	45.1545	2.4e-10	fold change	1.69	47.7687	1.2e-11	fold change	1.82	56.6136	6.7e-06	fold change	1.71	52.5028	2.5e-06	fold change	2.05	43.975	4.2e-09	fold change	1.98	34.9479	1.6e-11	fold change	2.02
SMC2	10592	structural maintenance of chromosomes 2	7 out of 8	345.745					48.851	4.6e-08	fold change	1.68	60.0716	2.2e-10	fold change	1.92	56.9541	1.2e-10	fold change	1.98	61.669	0.0001	fold change	1.78	38.2307	4.4e-09	fold change	1.75	34.3619	9e-06	fold change	1.74	45.6067	1.1e-07	fold change	2.35
EPB41L4A	64097	erythrocyte membrane protein band 4.1 like 4A	7 out of 8	345.169					51.9696	2.2e-08	fold change	-1.73	45.8791	1.5e-06	fold change	-1.7	50.6421	6e-08	fold change	-1.87	38.5907	0.0041	fold change	-1.48	48.6386	5.6e-05	fold change	-1.96	55.5895	0.0027	fold change	-2.3	53.8596	6.4e-07	fold change	-2.65
NUDT12	83594	nudix (nucleoside diphosphate linked moiety X)-type motif 12	7 out of 8	344.598					63.9141	3.7e-09	fold change	-1.92	45.8791	7.6e-08	fold change	-1.7	41.5521	1.2e-07	fold change	-1.72	53.161	8.8e-06	fold change	-1.66	33.9068	0.0277	fold change	-1.67	53.8834	0.0003	fold change	-2.24	52.3013	1.3e-08	fold change	-2.59
BE674006	NA		7 out of 8	344.1					42.6476	0.0005	fold change	-1.6	60.9659	4.5e-10	fold change	-1.93	60.8147	2.4e-10	fold change	-2.06	24.4898	0.0288	fold change	-1.33	32.6028	0.012	fold change	-1.65	71.8319	0.0002	fold change	-3	50.747	1.1e-07	fold change	-2.53
DHTKD1	55526	dehydrogenase E1 and transketolase domain containing 1	7 out of 8	343.64					53.4616	3.3e-13	fold change	1.75	53.2992	1.7e-17	fold change	1.8	49.3413	1.1e-18	fold change	1.85	72.2972	2.1e-10	fold change	1.95	25.2701	0.0005	fold change	1.52	53.8834	9.8e-07	fold change	2.24	36.0868	2.5e-08	fold change	2.05
C5orf4	10826	chromosome 5 open reading frame 4	7 out of 8	343.235					46.7517	1.3e-06	fold change	-1.65	51.8382	1.1e-06	fold change	-1.78	51.2973	2.7e-07	fold change	-1.88	41.2313	0.0004	fold change	-1.51	58.0572	0.0033	fold change	-2.2	24.9724	0.0207	fold change	-1.51	69.0865	3.2e-08	fold change	-3.47
EFHC1	114327	EF-hand domain (C-terminal) containing 1	7 out of 8	342.76					63.9141	4e-11	fold change	-1.92	42.3245	1.2e-09	fold change	-1.65	43.4926	8.8e-11	fold change	-1.75	37.6336	0.0005	fold change	-1.47	31.0465	0.0038	fold change	-1.62	77.3467	4.8e-08	fold change	-3.38	47.0018	3.8e-12	fold change	-2.4
SIK3	23387	SIK family kinase 3	7 out of 8	342.685					44.1805	1.3e-10	fold change	-1.62	42.3245	3e-07	fold change	-1.65	33.9536	2.1e-06	fold change	-1.61	50.6421	9.3e-08	fold change	-1.63	31.0465	0.0001	fold change	-1.62	83.2113	0.0016	fold change	-3.93	57.3263	2.2e-08	fold change	-2.79
DDX17	10521	DEAD (Asp-Glu-Ala-Asp) box helicase 17	7 out of 8	342.661					13.9583	2.3e-06	fold change	-1.24	82.0991	8.6e-08	fold change	-2.58	84.2943	1.4e-08	fold change	-2.96	42.0062	0.0038	fold change	-1.52	26.9548	0.0167	fold change	-1.55	69.0093	0.0118	fold change	-2.86	24.3394	0.0066	fold change	-1.75
214804_at	NA		7 out of 8	341.157					62.1056	1.3e-24	fold change	1.89	70.6754	1.4e-14	fold change	2.15	73.244	1.1e-19	fold change	2.39	33.6193	1.4e-08	fold change	1.43	67.9782	5.5e-14	fold change	2.51	17.0267	0.0005	fold change	1.28	16.5076	6.2e-08	fold change	1.54
PLAC9	219348	placenta-specific 9	7 out of 8	340.765					43.3242	4.5e-08	fold change	-1.61	37.2234	7.8e-07	fold change	-1.58	36.1186	2.2e-07	fold change	-1.64	59.5479	0.0002	fold change	-1.75	52.1241	0.0002	fold change	-2.04	21.9256	0.0276	fold change	-1.43	90.501	2.5e-09	fold change	-6.92
IFI27	3429	interferon, alpha-inducible protein 27	7 out of 8	340.371					58.9484	2e-05	fold change	1.84	35.5237	0.0105	fold change	1.56	28.5116	0.0195	fold change	1.54	82.6515	7.3e-09	fold change	2.28	55.9942	0.005	fold change	2.14	55.5895	0.0003	fold change	2.3	23.1521	0.0007	fold change	1.72
AA732944	NA		7 out of 8	340.365					44.1805	2.2e-07	fold change	-1.62	36.2679	1.8e-05	fold change	-1.57	33.1389	2.2e-05	fold change	-1.6	58.6386	1e-05	fold change	-1.74	63.9803	8.6e-08	fold change	-2.39	49.9426	0.0002	fold change	-2.14	54.2164	1.9e-12	fold change	-2.66
LAMB2	3913	laminin, beta 2 (laminin S)	7 out of 8	339.758					56.4054	4.5e-16	fold change	-1.8	54.4324	1.5e-11	fold change	-1.82	48.7929	8.4e-12	fold change	-1.84	64.1807	2.7e-07	fold change	-1.82	36.5591	6.9e-05	fold change	-1.72	19.1099	0.0155	fold change	-1.35	60.278	4.4e-16	fold change	-2.94
PGK1	5230	phosphoglycerate kinase 1	7 out of 8	339.732					61.2693	1.2e-11	fold change	1.88	57.5407	2.2e-11	fold change	1.87	51.8167	1.3e-10	fold change	1.89	51.4907	0.0018	fold change	1.64	33.2916	5.1e-06	fold change	1.66	55.314	0.0038	fold change	2.29	29.0096	9.8e-10	fold change	1.87
MTHFD1L	25902	methylenetetrahydrofolate dehydrogenase (NADP+ dependent) 1-like	7 out of 8	339.436					50.7676	1.4e-08	fold change	1.71	53.2992	2.6e-08	fold change	1.8	49.3413	6.9e-08	fold change	1.85	57.3263	5.6e-05	fold change	1.72	23.5378	0.0042	fold change	1.49	29.2511	0.017	fold change	1.62	75.9129	6.2e-05	fold change	4
PLCH1	23007	phospholipase C, eta 1	7 out of 8	339.028					54.1208	4.7e-14	fold change	1.76	72.043	7e-11	fold change	2.19	72.3819	1.1e-11	fold change	2.36	40.2985	2.4e-07	fold change	1.5	63.3208	2e-09	fold change	2.36	18.2448	8e-05	fold change	1.32	18.6179	2.3e-07	fold change	1.6
AU143940	NA		7 out of 8	338.995					32.7592	0.0024	fold change	-1.48	75.0785	9.7e-13	fold change	-2.29	75.2162	3.7e-13	fold change	-2.46	41.2313	3.3e-05	fold change	-1.51	27.436	0.0082	fold change	-1.56	46.2762	0.0051	fold change	-2.04	40.9977	7e-09	fold change	-2.2
PNPLA4	8228	patatin-like phospholipase domain containing 4	7 out of 8	338.354					59.5188	7.2e-14	fold change	-1.85	61.8552	1.7e-10	fold change	-1.95	59.6637	1.2e-11	fold change	-2.03	30.8903	0.0009	fold change	-1.4	29.7972	2.6e-05	fold change	-1.6	42.4121	8.6e-05	fold change	-1.94	54.2164	6.7e-10	fold change	-2.66
KAT6B	23522	K(lysine) acetyltransferase 6B	7 out of 8	338.271					38.8591	3.8e-10	fold change	-1.55	55.3391	5.8e-11	fold change	-1.83	52.9319	5.9e-11	fold change	-1.91	30.8903	0.0001	fold change	-1.4	38.2307	0.0003	fold change	-1.75	83.3806	1.5e-05	fold change	-3.94	38.6393	2.5e-08	fold change	-2.13
CARD10	29775	caspase recruitment domain family, member 10	7 out of 8	338.066					39.6614	8.8e-07	fold change	-1.56	44.42	3.6e-07	fold change	-1.68	44.0222	2.2e-08	fold change	-1.76	79.7041	2.1e-10	fold change	-2.16	24.1056	5.9e-05	fold change	-1.5	61.7002	0.0011	fold change	-2.53	44.452	5.1e-10	fold change	-2.31
DONSON	29980	downstream neighbor of SON	7 out of 8	338.001					51.3189	6e-14	fold change	1.72	58.6112	9.6e-16	fold change	1.89	52.9319	1.5e-15	fold change	1.91	71.0429	1.8e-07	fold change	1.93	43.3242	1.4e-07	fold change	1.85	31.3313	3.5e-05	fold change	1.67	29.4403	6e-12	fold change	1.88
ANKRD22	118932	ankyrin repeat domain 22	7 out of 8	337.963					55.7153	1.3e-08	fold change	1.79	50.3104	6.5e-06	fold change	1.76	43.4926	2e-05	fold change	1.75	56.6136	0.0023	fold change	1.71	65.2367	0.0004	fold change	2.43	35.6577	0.0002	fold change	1.77	30.937	3.2e-14	fold change	1.92
YWHAZ	7534	tyrosine 3-monooxygenase/tryptophan 5-monooxygenase activation protein, zeta polypeptide	7 out of 8	337.929					36.0657	0.0005	fold change	1.52	42.3245	8.7e-06	fold change	1.65	46.4334	1.1e-06	fold change	1.8	71.0429	0.0004	fold change	1.93	35.3499	5.2e-10	fold change	1.7	69.0093	1e-05	fold change	2.86	37.7028	4e-08	fold change	2.1
CDO1	1036	cysteine dioxygenase, type I	7 out of 8	337.84					56.4054	1.1e-06	fold change	-1.8	42.3245	0.0001	fold change	-1.65	46.4334	2e-05	fold change	-1.8	50.6421	0.0073	fold change	-1.63	40.498	0.0099	fold change	-1.79	67.088	0.0203	fold change	-2.76	34.4485	1.7e-05	fold change	-2.01
AI810669	NA		7 out of 8	337.75					39.6614	9.8e-12	fold change	-1.56	48.7348	4.2e-08	fold change	-1.74	56.3539	1.2e-11	fold change	-1.97	54.1448	8.9e-06	fold change	-1.67	61.0866	2.5e-10	fold change	-2.29	53.8834	0.0047	fold change	-2.24	23.8854	2.2e-07	fold change	-1.74
ABLIM3	22885	actin binding LIM protein family, member 3	7 out of 8	337.739					45.8278	7.7e-09	fold change	-1.64	58.6112	9.9e-08	fold change	-1.89	58.1125	7.6e-09	fold change	-2	47.6023	0.0002	fold change	-1.59	35.9077	0.0003	fold change	-1.71	23.8484	0.0006	fold change	-1.48	67.8288	1e-09	fold change	-3.38
WDR67	93594	WD repeat domain 67	7 out of 8	337.149					47.5656	2.6e-11	fold change	1.66	65.0297	3.2e-13	fold change	2.02	66.8691	2e-16	fold change	2.21	64.1807	3.7e-09	fold change	1.82	36.5591	0.0003	fold change	1.72	28.8123	3.8e-07	fold change	1.61	28.133	5.2e-06	fold change	1.85
AI650364	NA		7 out of 8	336.772	67.1249	0.0302	fold change	2.1781	61.2693	2.2e-10	fold change	1.88	38.1831	0.0002	fold change	1.59	43.4926	1.5e-05	fold change	1.75	36.6137	7.2e-05	fold change	1.46	55.6396	6.9e-06	fold change	2.13					34.4485	3e-07	fold change	2.01
MSRB3	253827	methionine sulfoxide reductase B3	7 out of 8	336.687					47.5656	3.2e-05	fold change	-1.66	26.513	0.0033	fold change	-1.45	35.411	9.6e-05	fold change	-1.63	58.0302	0.0006	fold change	-1.73	47.492	2.1e-05	fold change	-1.93	81.0163	4.4e-06	fold change	-3.73	40.6587	8.2e-07	fold change	-2.19
ZBTB20	26137	zinc finger and BTB domain containing 20	7 out of 8	336.64					54.1208	2.5e-10	fold change	-1.76	53.2992	1.9e-10	fold change	-1.8	53.6481	3.7e-13	fold change	-1.92	47.6023	1.9e-05	fold change	-1.59	27.9985	0.0003	fold change	-1.57	61.918	2.7e-06	fold change	-2.54	38.0532	4.8e-10	fold change	-2.11
KAL1	3730	Kallmann syndrome 1 sequence	7 out of 8	336.631	89.2522	0.0006	fold change	-3.19069	51.3189	1.7e-07	fold change	-1.72	27.3384	0.0096	fold change	-1.46	34.6426	0.0011	fold change	-1.62	38.5907	0.0057	fold change	-1.48					64.5511	0.0039	fold change	-2.65	30.937	1.1e-06	fold change	-1.92
H2AFX	3014	H2A histone family, member X	7 out of 8	336.559					70.3918	1.2e-17	fold change	2.05	52.4576	1.5e-10	fold change	1.79	55.4139	3.7e-14	fold change	1.95	52.2346	2.4e-06	fold change	1.65	41.51	4.4e-06	fold change	1.81	26.2133	0.0005	fold change	1.54	38.338	2e-10	fold change	2.12
BQ027635	NA		7 out of 8	336.279					40.3783	0.0002	fold change	-1.57	43.0964	3.4e-07	fold change	-1.66	41.0661	3.5e-07	fold change	-1.71	15.7909	0.0171	fold change	-1.22	55.2395	4.3e-06	fold change	-2.12	54.0967	0.0093	fold change	-2.25	86.6116	3.9e-12	fold change	-5.77
ERO1L	30001	ERO1-like (S. cerevisiae)	7 out of 8	335.115					55.7153	5.1e-10	fold change	1.79	58.6112	2.4e-08	fold change	1.89	52.4802	1.2e-07	fold change	1.9	46.0337	0.0033	fold change	1.57	36.5591	0.0002	fold change	1.72	50.7676	0.0088	fold change	2.16	34.9479	4e-10	fold change	2.02
MEG3	55384	maternally expressed 3 (non-protein coding)	7 out of 8	334.843					34.555	0.0061	fold change	-1.5	58.6112	0.0003	fold change	-1.89	62.0117	4.4e-05	fold change	-2.09	22.6153	0.0009	fold change	-1.31	62.5798	0.0024	fold change	-2.34	38.0648	0.0355	fold change	-1.83	56.4054	9.7e-14	fold change	-2.76
PGBD5	79605	piggyBac transposable element derived 5	7 out of 8	334.591					44.1805	1.1e-09	fold change	1.62	49.5201	2.5e-09	fold change	1.75	56.3539	9e-10	fold change	1.97	38.5907	0.0001	fold change	1.48	35.3499	0.0006	fold change	1.7	29.6319	0.0007	fold change	1.63	80.9638	0.0001	fold change	4.64
CDC25B	994	cell division cycle 25 homolog B (S. pombe)	7 out of 8	334.562					49.4604	1.2e-16	fold change	1.69	47.2912	5.7e-09	fold change	1.72	47.7687	6.5e-10	fold change	1.82	66.507	1.7e-08	fold change	1.85	62.5798	4.2e-18	fold change	2.34	34.3619	1.3e-05	fold change	1.74	26.5932	6.8e-11	fold change	1.81
GALNT10	55568	UDP-N-acetyl-alpha-D-galactosamine:polypeptide N-acetylgalactosaminyltransferase 10 (GalNAc-T10)	7 out of 8	334.13					46.7517	6.6e-10	fold change	-1.65	47.9368	1.9e-07	fold change	-1.73	56.9541	1.4e-09	fold change	-1.98	33.6193	0.0026	fold change	-1.43	57.0073	8.2e-06	fold change	-2.17	62.4204	1.1e-05	fold change	-2.57	29.4403	2e-07	fold change	-1.88
N4BP2L2	10443	NEDD4 binding protein 2-like 2	7 out of 8	333.451					27.8716	2.6e-05	fold change	-1.42	65.9718	4.8e-08	fold change	-2.04	68.3948	6.7e-09	fold change	-2.24	21.0435	3.9e-05	fold change	-1.29	39.8804	0.0012	fold change	-1.78	53.8834	0.0008	fold change	-2.24	56.4054	5.4e-07	fold change	-2.76
FARP1	10160	FERM, RhoGEF (ARHGEF) and pleckstrin domain protein 1 (chondrocyte-derived)	7 out of 8	333.415					57.06	1e-08	fold change	-1.81	32.1593	0.0002	fold change	-1.52	30.6211	0.0002	fold change	-1.57	30.8903	0.0142	fold change	-1.4	70.3116	1.1e-05	fold change	-2.59	57.0334	0.0013	fold change	-2.34	55.3391	2e-07	fold change	-2.71
SPOPL	339745	speckle-type POZ protein-like	7 out of 8	333.314	69.635	0.0007	fold change	2.25436	45.8278	1.1e-13	fold change	-1.64	36.2679	4.6e-05	fold change	-1.57	41.0661	1e-06	fold change	-1.71					43.3242	7e-08	fold change	-1.85	72.8534	7e-05	fold change	-3.06	24.3394	3.4e-08	fold change	-1.75
NEK10	152110	NIMA (never in mitosis gene a)- related kinase 10	7 out of 8	332.965					55.7153	1.8e-07	fold change	-1.79	49.5201	6.5e-07	fold change	-1.75	45.7766	1.5e-06	fold change	-1.79	54.1448	0.0001	fold change	-1.67	82.1544	5.6e-05	fold change	-3.35	15.8274	0.0159	fold change	-1.24	29.826	1.1e-05	fold change	-1.89
UCK2	7371	uridine-cytidine kinase 2	7 out of 8	332.694					53.4616	5.5e-16	fold change	1.75	55.3391	1.1e-12	fold change	1.83	59.0619	1.2e-17	fold change	2.02	60.1308	8.9e-08	fold change	1.76	42.0207	3.6e-07	fold change	1.82	26.5932	4.6e-06	fold change	1.55	36.0868	1e-09	fold change	2.05
GTPBP4	23560	GTP binding protein 4	7 out of 8	332.383					42.6476	1.1e-22	fold change	1.6	55.7153	3.3e-19	fold change	1.84	54.2164	4.8e-20	fold change	1.93	70.1115	4.6e-12	fold change	1.91	26.9548	3.9e-09	fold change	1.55	46.2762	3.4e-05	fold change	2.04	36.4615	9.6e-12	fold change	2.06
ACOX2	8309	acyl-CoA oxidase 2, branched chain	7 out of 8	332.166					23.3279	0.0109	fold change	-1.37	38.1831	0.0024	fold change	-1.59	54.2164	4.1e-05	fold change	-1.93	76.1487	0.0002	fold change	-2.06	61.7314	0.0195	fold change	-2.31	35.6577	0.0069	fold change	-1.77	42.9008	5.7e-05	fold change	-2.26
TSPAN1	10103	tetraspanin 1	7 out of 8	332.147					32.7592	0.0076	fold change	-1.48	47.9368	0.0006	fold change	-1.73	61.3001	1.3e-05	fold change	-2.07	60.1308	0.0009	fold change	-1.76	43.9279	0.0487	fold change	-1.86	22.3441	0.0316	fold change	-1.44	63.7479	5.7e-05	fold change	-3.12
FAM134B	54463	family with sequence similarity 134, member B	7 out of 8	331.865					45.8278	9.1e-05	fold change	-1.64	56.2506	2.5e-05	fold change	-1.85	50.6421	3.1e-05	fold change	-1.87	54.7717	0.0003	fold change	-1.68	50.4347	0.0086	fold change	-2	51.9696	0.0162	fold change	-2.19	21.9687	0.0004	fold change	-1.69
LOC100509635	100509635	uncharacterized LOC100509635	7 out of 8	331.782					53.4616	6.6e-10	fold change	-1.75	53.8126	1.9e-07	fold change	-1.81	59.6637	1.2e-08	fold change	-2.03	32.7418	0.0094	fold change	-1.42	56.2765	1.9e-07	fold change	-2.15	54.9922	0.0002	fold change	-2.28	20.8331	2.7e-06	fold change	-1.66
KLHL5	51088	kelch-like 5 (Drosophila)	7 out of 8	331.43					49.4604	2.6e-07	fold change	-1.69	57.5407	1.2e-07	fold change	-1.87	55.8416	2.5e-08	fold change	-1.96	46.0337	3e-05	fold change	-1.57	48.1621	0.0012	fold change	-1.95	54.9922	0.0055	fold change	-2.28	13.346	0.002	fold change	-1.45
PER3	8863	period homolog 3 (Drosophila)	7 out of 8	331.301					78.6324	1.8e-21	fold change	-2.31	50.9362	2.4e-09	fold change	-1.77	48.7929	1.3e-10	fold change	-1.84	54.1448	3.4e-05	fold change	-1.67	40.498	0.0004	fold change	-1.79	23.8484	0.019	fold change	-1.48	34.4485	8.3e-10	fold change	-2.01
AA156240	NA		7 out of 8	330.978	66.2568	0.0073	fold change	-2.1527	17.9334	0.015	fold change	-1.3	43.7094	7.4e-05	fold change	-1.67	46.4334	3.2e-05	fold change	-1.8					24.7064	0.0448	fold change	-1.51	63.3537	0.0016	fold change	-2.6	68.5852	2.8e-06	fold change	-3.44
JAM2	58494	junctional adhesion molecule 2	7 out of 8	330.132					57.7027	9.6e-08	fold change	-1.82	49.5201	7.5e-07	fold change	-1.75	58.1125	3.6e-09	fold change	-2	45.3708	0.0003	fold change	-1.56	36.5591	8.2e-05	fold change	-1.72	57.0334	3.3e-05	fold change	-2.34	25.8331	2.9e-05	fold change	-1.79
AI469960	NA		7 out of 8	329.85					43.3242	0.0003	fold change	-1.61	59.3754	4.2e-11	fold change	-1.9	56.9541	1.3e-10	fold change	-1.98	24.4898	0.0301	fold change	-1.33	33.2916	0.0101	fold change	-1.66	58.9769	0.002	fold change	-2.41	53.4382	1.7e-07	fold change	-2.63
DIXDC1	85458	DIX domain containing 1	7 out of 8	329.733					46.7517	1.7e-10	fold change	-1.65	49.5201	2.2e-05	fold change	-1.75	54.2164	1.4e-07	fold change	-1.93	68.9313	3.1e-07	fold change	-1.89	47.492	1.1e-07	fold change	-1.93	45.2542	0.0092	fold change	-2.01	17.5669	6.4e-07	fold change	-1.57
HMGB2	3148	high mobility group box 2	7 out of 8	329.579					68.8933	1.3e-11	fold change	2.01	33.0321	1.8e-06	fold change	1.53	44.0222	6.5e-10	fold change	1.76	54.1448	4.4e-06	fold change	1.67	40.498	0.0002	fold change	1.79	59.5479	0.0495	fold change	2.44	29.4403	1.2e-08	fold change	1.88
FANCD2	2177	Fanconi anemia, complementation group D2	7 out of 8	329.349					68.5852	4.4e-19	fold change	2	51.8382	3.1e-11	fold change	1.78	50.6421	6.3e-12	fold change	1.87	55.9691	9.2e-08	fold change	1.7	51.5554	2.4e-07	fold change	2.03	33.9068	0.0007	fold change	1.73	16.8516	0.0057	fold change	1.55
TNS1	7145	tensin 1	7 out of 8	329.087					31.9171	0.0003	fold change	-1.47	28.1654	8.5e-06	fold change	-1.47	29.9278	2.3e-06	fold change	-1.56	68.9313	8.3e-05	fold change	-1.89	25.8114	4.2e-05	fold change	-1.53	88.9949	1.1e-05	fold change	-5.05	55.3391	1.8e-13	fold change	-2.71
KIF21A	55605	kinesin family member 21A	7 out of 8	328.619					54.1208	1.9e-11	fold change	1.76	53.8126	2e-09	fold change	1.81	48.1997	9.4e-09	fold change	1.83	35.7094	0.0002	fold change	1.45	57.3263	1.2e-07	fold change	2.18	19.7867	0.0102	fold change	1.37	59.6637	6.1e-05	fold change	2.9
AI521902	NA		7 out of 8	328.596					75.3091	2.2e-09	fold change	-2.2	53.8126	8e-08	fold change	-1.81	49.3413	1.5e-07	fold change	-1.85	34.7111	0.003	fold change	-1.44	47.0739	7.6e-06	fold change	-1.92	54.6986	0.0002	fold change	-2.27	13.6498	0.0001	fold change	-1.46
HIST1H4H	8365	histone cluster 1, H4h	7 out of 8	328.52	71.623	0.0341	fold change	-2.31136	58.9484	0.0002	fold change	1.84	35.5237	0.0054	fold change	1.56	37.7028	0.0016	fold change	1.66	61.669	0.0002	fold change	1.78					20.8014	0.0103	fold change	1.4	42.2519	0.0014	fold change	2.24
SAPCD2	89958	suppressor APC domain containing 2	7 out of 8	328.499					51.9696	4.8e-17	fold change	1.73	50.9362	2.2e-09	fold change	1.77	51.8167	3.1e-13	fold change	1.89	46.0337	8.2e-07	fold change	1.57	49.5	2.2e-08	fold change	1.98	34.3619	1.5e-05	fold change	1.74	43.8808	7e-14	fold change	2.29
CD38	952	CD38 molecule	7 out of 8	328.304					56.4054	5.5e-11	fold change	1.8	44.42	4e-07	fold change	1.68	44.0222	4.9e-07	fold change	1.76	55.3888	3.2e-06	fold change	1.69	67.4564	1e-07	fold change	2.5	27.3202	0.0108	fold change	1.57	33.2916	7.6e-07	fold change	1.98
AA149736	NA		7 out of 8	328.202					47.5656	1.4e-14	fold change	1.66	56.7962	2.4e-12	fold change	1.86	56.9541	9.7e-14	fold change	1.98	50.6421	4.1e-15	fold change	1.63	55.6396	8.8e-07	fold change	2.13	23.8484	0.0001	fold change	1.48	36.7558	1.4e-09	fold change	2.07
PLN	5350	phospholamban	7 out of 8	327.728					58.9484	1.5e-06	fold change	-1.84	24.8562	0.0102	fold change	-1.43	32.1256	0.0017	fold change	-1.59	42.6774	0.0063	fold change	-1.53	51.2332	0.0001	fold change	-2.02	67.6791	2.1e-05	fold change	-2.79	50.2079	0.0002	fold change	-2.5
PDE4A	5141	phosphodiesterase 4A, cAMP-specific	7 out of 8	327.711					53.4616	4.6e-09	fold change	-1.75	44.42	2.6e-08	fold change	-1.68	43.4926	8.7e-09	fold change	-1.75	64.1807	1.1e-07	fold change	-1.82	41.51	3.4e-06	fold change	-1.81	14.6033	0.0026	fold change	-1.2	66.0432	1.4e-06	fold change	-3.27
XBP1	7494	X-box binding protein 1	7 out of 8	327.484					41.8634	1.1e-09	fold change	-1.59	43.0964	7.6e-05	fold change	-1.66	48.7929	8.7e-06	fold change	-1.84	54.7717	0.0044	fold change	-1.68	48.6386	4.9e-07	fold change	-1.96	66.4355	2.7e-05	fold change	-2.74	23.8854	5.6e-09	fold change	-1.74
211042_x_at	NA		7 out of 8	327.089					50.0445	2.4e-25	fold change	1.7	50.9362	2.6e-15	fold change	1.77	52.4802	5.4e-18	fold change	1.9	49.1836	9.3e-10	fold change	1.61	40.9977	8.6e-11	fold change	1.8	55.314	6.7e-11	fold change	2.29	28.133	1.1e-11	fold change	1.85
SCN4B	6330	sodium channel, voltage-gated, type IV, beta subunit	7 out of 8	326.689					44.1805	9.7e-08	fold change	-1.62	53.2992	2.1e-06	fold change	-1.8	53.6481	3e-07	fold change	-1.92	27.302	0.0004	fold change	-1.36	37.1446	0.0003	fold change	-1.73	21.9256	4e-05	fold change	-1.43	89.1886	2.7e-14	fold change	-6.4
ELOVL5	60481	ELOVL fatty acid elongase 5	7 out of 8	326.585					27.8716	1.4e-05	fold change	-1.42	42.3245	2.1e-05	fold change	-1.65	44.0222	1.7e-06	fold change	-1.76	52.2346	0.0004	fold change	-1.65	54.1448	2.7e-07	fold change	-2.09	79.3941	3.2e-06	fold change	-3.56	26.5932	6.5e-11	fold change	-1.81
CAV1	857	caveolin 1, caveolae protein, 22kDa	7 out of 8	326.553					42.6476	1.2e-07	fold change	-1.6	36.2679	0.0001	fold change	-1.57	40.3913	3.6e-07	fold change	-1.7	62.2309	0.0006	fold change	-1.79	33.2916	0.0004	fold change	-1.66	64.7216	0.001	fold change	-2.66	47.0018	5.9e-10	fold change	-2.4
RORC	6097	RAR-related orphan receptor C	7 out of 8	326.543					54.6747	4.9e-09	fold change	-1.77	37.2234	1.6e-06	fold change	-1.58	39.1561	1.4e-07	fold change	-1.68	35.7094	0.0008	fold change	-1.45	22.9489	0.0147	fold change	-1.48	59.2895	0.0015	fold change	-2.43	77.541	2.8e-10	fold change	-4.21
ERCC6L	54821	excision repair cross-complementing rodent repair deficiency, complementation group 6-like	7 out of 8	326.421					54.6747	1.2e-25	fold change	1.77	48.7348	6.2e-25	fold change	1.74	48.7929	1.4e-26	fold change	1.84	29.0713	4.4e-09	fold change	1.38	53.7658	1.2e-07	fold change	2.08	26.2133	1.2e-05	fold change	1.54	65.1678	1.7e-06	fold change	3.22
TROAP	10024	trophinin associated protein (tastin)	7 out of 8	325.613					65.9718	2.4e-17	fold change	1.95	60.9659	7.2e-10	fold change	1.93	63.7154	6.4e-13	fold change	2.13	42.0062	8e-08	fold change	1.52	54.4805	1.4e-08	fold change	2.1	17.64	8.2e-06	fold change	1.3	20.8331	5.9e-08	fold change	1.66
ACTA2	59	actin, alpha 2, smooth muscle, aorta	7 out of 8	325.068					29.3069	0.0108	fold change	-1.44	57.5407	0.0001	fold change	-1.87	65.6194	1.2e-05	fold change	-2.18	36.6137	0.0279	fold change	-1.46	27.9985	0.0029	fold change	-1.57	31.7933	0.0336	fold change	-1.68	76.1951	2.9e-07	fold change	-4.03
SRPK1	6732	SRSF protein kinase 1	7 out of 8	324.896					48.2565	4.8e-22	fold change	1.67	50.3104	3.5e-16	fold change	1.76	48.7929	2e-16	fold change	1.84	58.0302	9.7e-09	fold change	1.73	27.436	1.4e-07	fold change	1.56	57.6216	1.1e-07	fold change	2.36	34.4485	6e-13	fold change	2.01
TTC12	54970	tetratricopeptide repeat domain 12	7 out of 8	324.797					30.9839	3.1e-11	fold change	-1.46	33.8602	6e-08	fold change	-1.54	33.9536	9.2e-09	fold change	-1.61	42.0062	4e-06	fold change	-1.52	44.8575	0.0002	fold change	-1.88	67.6791	0.0028	fold change	-2.79	71.4561	2e-11	fold change	-3.6
PCNA	5111	proliferating cell nuclear antigen	7 out of 8	324.726					59.9549	4.2e-14	fold change	1.86	38.1831	3.6e-07	fold change	1.59	40.3913	7.3e-08	fold change	1.7	56.6136	1.1e-05	fold change	1.71	29.7972	6.4e-08	fold change	1.6	58.4994	0.0004	fold change	2.39	41.2868	2.2e-15	fold change	2.21
CACNA2D1	781	calcium channel, voltage-dependent, alpha 2/delta subunit 1	7 out of 8	324.659	96.695	0.0138	fold change	-5.20229	48.2565	9.1e-08	fold change	-1.67	33.0321	0.0004	fold change	-1.53	39.1561	3.1e-05	fold change	-1.68	33.6193	0.007	fold change	-1.43	37.1446	0.0052	fold change	-1.73					36.7558	5.3e-07	fold change	-2.07
AU144961	NA		7 out of 8	324.503					45.8278	4.5e-09	fold change	-1.64	47.2912	1.2e-05	fold change	-1.72	48.7929	3.1e-07	fold change	-1.84	32.7418	0.0065	fold change	-1.42	29.2511	0.0004	fold change	-1.59	81.1781	8.6e-06	fold change	-3.74	39.4197	2e-12	fold change	-2.15
ZNF703	80139	zinc finger protein 703	7 out of 8	324.226					15.8929	0.0177	fold change	-1.27	56.7962	5.2e-08	fold change	-1.86	52.4802	1.3e-07	fold change	-1.9	59.5479	8.6e-05	fold change	-1.75	42.0207	2.8e-05	fold change	-1.82	23.8484	0.0277	fold change	-1.48	73.6399	1.5e-08	fold change	-3.77
ECE2	9718	endothelin converting enzyme 2	7 out of 8	323.795					45.0386	8.7e-14	fold change	1.63	50.9362	1.1e-14	fold change	1.77	54.2164	2.3e-16	fold change	1.93	43.5851	8e-11	fold change	1.54	54.4805	2.3e-05	fold change	2.1	18.8203	0.0001	fold change	1.34	56.7176	6.7e-12	fold change	2.77
CNIH4	29097	cornichon homolog 4 (Drosophila)	7 out of 8	323.443					53.4616	2.1e-05	fold change	1.75	43.0964	2.5e-07	fold change	1.66	37.7028	1.3e-06	fold change	1.66	59.5479	4e-07	fold change	1.75	35.3499	0.0055	fold change	1.7	55.314	1.1e-05	fold change	2.29	38.9699	1.6e-07	fold change	2.14
KCNMA1	3778	potassium large conductance calcium-activated channel, subfamily M, alpha member 1	7 out of 8	323.359					58.9484	7.3e-06	fold change	-1.84	44.42	0.0002	fold change	-1.68	50.024	1.4e-05	fold change	-1.86	37.6336	0.0118	fold change	-1.47	25.2701	0.0293	fold change	-1.52	69.0093	0.001	fold change	-2.86	38.0532	2.1e-06	fold change	-2.11
TFEC	22797	transcription factor EC	7 out of 8	323.289					59.9549	4.6e-07	fold change	1.86	45.1545	1.7e-05	fold change	1.69	44.7107	1.3e-05	fold change	1.77	46.0337	0.0093	fold change	1.57	73.4635	3.7e-08	fold change	2.73	29.6319	0.032	fold change	1.63	24.3394	2.7e-05	fold change	1.75
CBX7	23492	chromobox homolog 7	7 out of 8	322.968					46.7517	2.4e-13	fold change	-1.65	55.3391	7.3e-14	fold change	-1.83	51.2973	1.5e-14	fold change	-1.88	48.4468	9.7e-07	fold change	-1.6	25.8114	1.1e-07	fold change	-1.53	35.6577	0.0071	fold change	-1.77	59.6637	7.8e-13	fold change	-2.9
ROPN1B	152015	rhophilin associated tail protein 1B	7 out of 8	322.93					26.0631	0.0005	fold change	1.4	34.7996	0.0002	fold change	1.55	42.2372	5.1e-05	fold change	1.73	69.5169	1.2e-06	fold change	1.9	51.2332	0.0002	fold change	2.02	49.4403	0.0012	fold change	2.13	49.6401	0.0057	fold change	2.48
AW976035	NA		7 out of 8	322.105					31.9171	0.0045	fold change	-1.47	67.7911	7.5e-07	fold change	-2.08	76.1951	1.2e-08	fold change	-2.5	56.6136	0.0006	fold change	-1.71	37.6452	8.2e-05	fold change	-1.74	31.7933	0.024	fold change	-1.68	20.15	3.9e-07	fold change	-1.64
Hs.670059	NA		7 out of 8	322.011					57.7027	7.2e-06	fold change	-1.82	45.1545	1.8e-09	fold change	-1.69	40.3913	1.4e-08	fold change	-1.7	43.5851	0.0002	fold change	-1.54	25.8114	0.0074	fold change	-1.53	48.581	0.0003	fold change	-2.11	60.7851	6.2e-12	fold change	-2.96
PHOSPHO2	493911	phosphatase, orphan 2	7 out of 8	321.968					45.8278	3e-07	fold change	-1.64	57.5407	6.3e-08	fold change	-1.87	56.9541	1.7e-08	fold change	-1.98	26.286	0.017	fold change	-1.35	31.0465	0.0019	fold change	-1.62	73.3762	7.5e-05	fold change	-3.09	30.937	2.2e-07	fold change	-1.92
MCCC2	64087	methylcrotonoyl-CoA carboxylase 2 (beta)	7 out of 8	321.679					21.6819	0.0006	fold change	-1.35	75.7725	4e-10	fold change	-2.3	75.2162	2.7e-10	fold change	-2.46	29.9423	0.0044	fold change	-1.39	42.9908	0.0025	fold change	-1.84	31.3313	0.0154	fold change	-1.67	44.7435	1.5e-06	fold change	-2.32
SPC24	147841	SPC24, NDC80 kinetochore complex component, homolog (S. cerevisiae)	7 out of 8	321.579					46.7517	4.3e-18	fold change	1.65	47.9368	8.3e-14	fold change	1.73	51.2973	9.2e-20	fold change	1.88	21.8011	7.7e-07	fold change	1.3	40.9977	1.4e-07	fold change	1.8	34.3619	6.7e-05	fold change	1.74	78.4326	5.7e-07	fold change	4.33
MIS18A	54069	MIS18 kinetochore protein homolog A (S. pombe)	7 out of 8	320.32					52.7054	6.8e-10	fold change	1.74	51.8382	2.7e-10	fold change	1.78	56.9541	7.7e-13	fold change	1.98	61.669	1.1e-07	fold change	1.78	32.1089	1.6e-05	fold change	1.64	36.44	2.4e-05	fold change	1.79	28.6044	1.1e-05	fold change	1.86
MYO5C	55930	myosin VC	7 out of 8	320.013					43.3242	1.7e-10	fold change	-1.61	49.5201	1.6e-13	fold change	-1.75	48.7929	1.7e-13	fold change	-1.84	33.6193	0.0037	fold change	-1.43	32.6028	0.0003	fold change	-1.65	73.816	7.6e-08	fold change	-3.11	38.338	2.2e-14	fold change	-2.12
LHFP	10186	lipoma HMGIC fusion partner	7 out of 8	319.901					46.7517	1.5e-06	fold change	-1.65	30.5829	5.7e-06	fold change	-1.5	34.6426	5.3e-07	fold change	-1.62	62.2309	0.0005	fold change	-1.79	32.1089	2.1e-05	fold change	-1.64	72.2972	8.4e-06	fold change	-3.03	41.2868	9.2e-11	fold change	-2.21
SLC26A3	1811	solute carrier family 26, member 3	7 out of 8	319.804					40.3783	0.004	fold change	-1.57	32.1593	0.0119	fold change	-1.52	28.5116	0.0146	fold change	-1.54	42.6774	0.0465	fold change	-1.53	42.9908	0.0172	fold change	-1.84	57.0334	0.0132	fold change	-2.34	76.0537	8.6e-07	fold change	-4.01
222357_at	NA		7 out of 8	319.627					41.8634	0.0004	fold change	-1.59	59.7507	6.2e-11	fold change	-1.91	59.6637	2.7e-11	fold change	-2.03	46.0337	5.1e-05	fold change	-1.57	18.0572	0.0108	fold change	-1.39	34.3619	0.0007	fold change	-1.74	59.896	4.5e-12	fold change	-2.91
H2AFZ	3015	H2A histone family, member Z	7 out of 8	319.607					57.7027	2.1e-18	fold change	1.82	36.2679	5.6e-07	fold change	1.57	38.506	1e-07	fold change	1.67	61.669	9.4e-08	fold change	1.78	24.7064	8e-05	fold change	1.51	67.8288	0.002	fold change	2.8	32.9259	9.9e-15	fold change	1.97
DNMT3B	1789	DNA (cytosine-5-)-methyltransferase 3 beta	7 out of 8	319.34					54.1208	1.3e-22	fold change	1.76	59.7507	1.8e-12	fold change	1.91	55.8416	1.7e-17	fold change	1.96	50.0445	9.6e-10	fold change	1.62	52.5028	4.6e-11	fold change	2.05	31.3313	1.2e-05	fold change	1.67	15.7484	4.3e-06	fold change	1.52
TCF4	6925	transcription factor 4	7 out of 8	318.194					35.4213	8.1e-05	fold change	-1.51	39.4577	6.7e-05	fold change	-1.61	50.024	1.5e-06	fold change	-1.86	39.3946	0.0002	fold change	-1.49	45.4211	0.0005	fold change	-1.89	77.1522	1.1e-07	fold change	-3.36	31.3234	4.9e-10	fold change	-1.93
PTK2	5747	PTK2 protein tyrosine kinase 2	7 out of 8	317.85					27.0377	5e-06	fold change	1.41	46.5216	5e-13	fold change	1.71	44.0222	8.4e-12	fold change	1.76	43.5851	3.2e-06	fold change	1.54	49.8818	4.6e-06	fold change	1.99	65.5145	1e-05	fold change	2.7	41.2868	2.2e-05	fold change	2.21
WARS	7453	tryptophanyl-tRNA synthetase	7 out of 8	317.674					47.5656	2.2e-15	fold change	1.66	36.2679	3e-06	fold change	1.57	33.9536	6.1e-06	fold change	1.61	51.4907	6.4e-05	fold change	1.64	57.0073	5.3e-13	fold change	2.17	51.9696	1.9e-05	fold change	2.19	39.4197	7.9e-10	fold change	2.15
PSMA7	5688	proteasome (prosome, macropain) subunit, alpha type, 7	7 out of 8	317.145					45.8278	1.4e-10	fold change	1.64	36.2679	9.4e-08	fold change	1.57	39.7257	8.2e-10	fold change	1.69	61.0568	3.8e-06	fold change	1.77	47.0739	1e-08	fold change	1.92	43.975	0.0017	fold change	1.98	43.2175	3.3e-13	fold change	2.27
TIMELESS	8914	timeless homolog (Drosophila)	7 out of 8	316.929					64.7559	7.6e-15	fold change	1.93	52.4576	1.3e-13	fold change	1.79	50.6421	3.6e-14	fold change	1.87	62.9002	3e-07	fold change	1.8	45.4211	8.3e-06	fold change	1.89	28.0433	0.0001	fold change	1.59	12.7085	1.2e-07	fold change	1.43
WDR19	57728	WD repeat domain 19	7 out of 8	316.859					54.1208	1e-16	fold change	-1.76	45.8791	2.6e-16	fold change	-1.7	41.0661	4.6e-17	fold change	-1.71	21.8011	0.0049	fold change	-1.3	40.9977	8.7e-06	fold change	-1.8	63.3537	5.7e-07	fold change	-2.6	49.6401	2.4e-11	fold change	-2.48
STARD13	90627	StAR-related lipid transfer (START) domain containing 13	7 out of 8	316.819					49.4604	6.5e-11	fold change	-1.69	36.2679	6.4e-10	fold change	-1.57	38.506	5.4e-13	fold change	-1.67	51.4907	5.5e-08	fold change	-1.64	53.7658	5.7e-06	fold change	-2.08	36.811	0.003	fold change	-1.8	50.5173	8.3e-15	fold change	-2.52
PDZRN3	23024	PDZ domain containing ring finger 3	7 out of 8	316.655					57.06	3.2e-07	fold change	-1.81	30.5829	0.0025	fold change	-1.5	29.1955	0.0016	fold change	-1.55	47.6023	0.0022	fold change	-1.59	48.6386	1.1e-06	fold change	-1.96	71.8319	0.0012	fold change	-3	31.744	1.8e-05	fold change	-1.94
TCEAL1	9338	transcription elongation factor A (SII)-like 1	7 out of 8	316.24					48.851	2.3e-05	fold change	-1.68	40.2065	6.8e-05	fold change	-1.62	39.7257	1.6e-05	fold change	-1.69	37.6336	0.0017	fold change	-1.47	47.0739	0.0014	fold change	-1.92	67.4191	0.0007	fold change	-2.78	35.3297	7.8e-08	fold change	-2.03
BF108778	NA		7 out of 8	316.158					61.2693	3.1e-19	fold change	1.88	50.3104	2.9e-14	fold change	1.76	47.7687	2e-14	fold change	1.82	46.0337	3e-08	fold change	1.57	48.1621	1.6e-10	fold change	1.95	40.6451	4.3e-05	fold change	1.89	21.9687	3.9e-09	fold change	1.69
CACNA2D2	9254	calcium channel, voltage-dependent, alpha 2/delta subunit 2	7 out of 8	316.14					51.3189	2.2e-05	fold change	-1.72	63.5833	2e-06	fold change	-1.99	59.6637	6.4e-06	fold change	-2.03	47.6023	0.0014	fold change	-1.59	22.4093	0.0306	fold change	-1.47	17.3463	0.0082	fold change	-1.29	54.2164	3e-07	fold change	-2.66
RUNX1	861	runt-related transcription factor 1	7 out of 8	315.71					38.8591	7.7e-05	fold change	-1.55	22.4501	1.5e-07	fold change	-1.4	23.7608	5.5e-09	fold change	-1.47	35.7094	0.0003	fold change	-1.45	62.9319	8.9e-06	fold change	-2.35	65.2018	0.0018	fold change	-2.68	66.7967	2.4e-09	fold change	-3.31
AA058578	NA		7 out of 8	315.665					50.7676	1.8e-06	fold change	-1.71	49.5201	2.3e-08	fold change	-1.75	50.024	4.1e-09	fold change	-1.86	54.7717	9.3e-06	fold change	-1.68	26.9548	0.0002	fold change	-1.55	57.0334	2.2e-05	fold change	-2.34	26.5932	8.6e-10	fold change	-1.81
MAGI2	9863	membrane associated guanylate kinase, WW and PDZ domain containing 2	7 out of 8	315.352					80.4337	1.2e-09	fold change	-2.4	60.9659	7.8e-06	fold change	-1.93	61.6378	6.3e-07	fold change	-2.08	43.5851	0.0009	fold change	-1.54	13.5804	0.0417	fold change	-1.3	43.975	0.0057	fold change	-1.98	11.1743	0.0004	fold change	-1.38
LIMA1	51474	LIM domain and actin binding 1	7 out of 8	315.204					46.7517	8.3e-09	fold change	-1.65	45.8791	1.1e-08	fold change	-1.7	52.4802	3e-10	fold change	-1.9	41.2313	0.0003	fold change	-1.51	37.1446	5.7e-07	fold change	-1.73	62.7077	0.0007	fold change	-2.58	29.0096	4.5e-11	fold change	-1.87
ULBP2	80328	UL16 binding protein 2	7 out of 8	315.107					65.3057	7.4e-22	fold change	1.94	66.6152	2.8e-11	fold change	2.05	59.6637	8.7e-10	fold change	2.03	31.8922	0.0047	fold change	1.41	45.999	1.2e-05	fold change	1.9	17.0267	0.0007	fold change	1.28	28.6044	0.0001	fold change	1.86
C20orf24	55969	chromosome 20 open reading frame 24	7 out of 8	315.032					41.8634	1.3e-10	fold change	1.59	43.7094	5.1e-09	fold change	1.67	41.5521	3e-09	fold change	1.72	51.4907	7e-06	fold change	1.64	38.2307	4.4e-09	fold change	1.75	67.6791	3.3e-09	fold change	2.79	30.5072	2.4e-12	fold change	1.91
PLK2	10769	polo-like kinase 2	7 out of 8	314.917	66.7236	0.0029	fold change	-2.16377	51.3189	3.8e-06	fold change	-1.72	47.2912	9.8e-07	fold change	-1.72	48.7929	1.6e-07	fold change	-1.84	28.1267	0.0444	fold change	-1.37	35.9077	0.01	fold change	-1.71					36.7558	9.2e-07	fold change	-2.07
LRG1	116844	leucine-rich alpha-2-glycoprotein 1	7 out of 8	314.897					41.8634	6.7e-05	fold change	-1.59	24.0301	0.0113	fold change	-1.42	33.1389	0.0012	fold change	-1.6	23.6374	0.0165	fold change	-1.32	73.6833	0.0016	fold change	-2.74	30.3789	0.0107	fold change	-1.65	88.1648	2.6e-07	fold change	-6.18
NCAPG2	54892	non-SMC condensin II complex, subunit G2	7 out of 8	314.792					61.2693	3.3e-18	fold change	1.88	50.3104	1.4e-09	fold change	1.76	57.6216	1.5e-12	fold change	1.99	52.2346	1.8e-06	fold change	1.65	40.498	1.2e-07	fold change	1.79	23.8484	0.0039	fold change	1.48	29.0096	1.8e-13	fold change	1.87
DUSP1	1843	dual specificity phosphatase 1	7 out of 8	314.503					64.7559	1.3e-09	fold change	-1.93	26.513	0.002	fold change	-1.45	29.9278	0.0003	fold change	-1.56	41.2313	0.0086	fold change	-1.51	42.4708	9.9e-05	fold change	-1.83	70.6344	0.0012	fold change	-2.94	38.9699	0.0005	fold change	-2.14
EDNRA	1909	endothelin receptor type A	7 out of 8	314.08					43.3242	0.001	fold change	-1.61	50.3104	1.3e-05	fold change	-1.76	58.7227	8e-07	fold change	-2.01	28.1267	0.0296	fold change	-1.37	31.0465	0.0053	fold change	-1.62	62.7077	0.0005	fold change	-2.58	39.8416	1.7e-06	fold change	-2.16
BC016022	NA		7 out of 8	314.017					65.3057	0.0006	fold change	-1.94	68.7002	7.7e-08	fold change	-2.1	69.3597	3.5e-08	fold change	-2.27	22.6153	0.0253	fold change	-1.31	15.9403	0.0345	fold change	-1.35	47.419	0.011	fold change	-2.07	24.6766	9.4e-07	fold change	-1.76
FRMD6	122786	FERM domain containing 6	7 out of 8	313.916					48.2565	3e-06	fold change	-1.67	20.9395	0.0038	fold change	-1.38	26.5874	0.0003	fold change	-1.51	26.286	0.0489	fold change	-1.35	56.2765	0.0008	fold change	-2.15	93.3184	2.6e-09	fold change	-6.19	42.2519	1.4e-09	fold change	-2.24
POLQ	10721	polymerase (DNA directed), theta	7 out of 8	313.778					62.1056	1.5e-25	fold change	1.89	59.3754	2.9e-13	fold change	1.9	60.5151	1e-15	fold change	2.05	40.2985	2.4e-07	fold change	1.5	61.0866	1.5e-09	fold change	2.29	19.7867	0.0018	fold change	1.37	10.61	1.7e-07	fold change	1.36
LOC100170939	100170939	glucuronidase, beta pseudogene	7 out of 8	313.444					30.008	0.0097	fold change	-1.45	63.1584	1.3e-10	fold change	-1.98	63.1912	7.4e-11	fold change	-2.12	22.6153	0.0499	fold change	-1.31	35.3499	0.0129	fold change	-1.7	53.8834	0.0101	fold change	-2.24	45.2374	2.3e-06	fold change	-2.34
CD302	9936	CD302 molecule	7 out of 8	313.35					56.4054	2.4e-11	fold change	-1.8	40.9702	8.6e-05	fold change	-1.63	45.3544	4.1e-06	fold change	-1.78	52.2346	0.0011	fold change	-1.65	22.4093	6.9e-05	fold change	-1.47	52.3906	0.0011	fold change	-2.2	43.5851	4.4e-08	fold change	-2.28
EMCN	51705	endomucin	7 out of 8	312.406					53.4616	1.9e-08	fold change	-1.75	38.8223	6.9e-06	fold change	-1.6	44.7107	8.8e-08	fold change	-1.77	54.1448	0.0001	fold change	-1.67	27.436	0.0038	fold change	-1.56	60.905	0.0065	fold change	-2.49	32.9259	1.2e-05	fold change	-1.97
BE672659	NA		7 out of 8	312.035					59.9549	1.6e-13	fold change	-1.86	69.2809	4.3e-11	fold change	-2.12	66.8691	1.4e-11	fold change	-2.21	33.6193	0.0009	fold change	-1.43	43.9279	0.0009	fold change	-1.86	26.5932	0.0459	fold change	-1.55	11.7894	0.0001	fold change	-1.4
APOBEC3A	200315	apolipoprotein B mRNA editing enzyme, catalytic polypeptide-like 3A	7 out of 8	311.845					45.8278	1.5e-10	fold change	1.64	38.8223	6.2e-06	fold change	1.6	44.7107	4.4e-10	fold change	1.77	20.273	0.0002	fold change	1.28	58.0572	0.0001	fold change	2.2	67.088	9.4e-06	fold change	2.76	37.0661	1.4e-06	fold change	2.08
MYO6	4646	myosin VI	7 out of 8	311.814					29.3069	4.3e-05	fold change	-1.44	64.6872	2.4e-07	fold change	-2.01	65.2018	1.1e-07	fold change	-2.17	29.0713	0.037	fold change	-1.38	40.9977	0.0016	fold change	-1.8	62.0424	0.0107	fold change	-2.55	20.5063	1e-07	fold change	-1.65
SORL1	6653	sortilin-related receptor, L(DLR class) A repeats containing	7 out of 8	311.737					54.6747	5.9e-13	fold change	-1.77	22.4501	1.2e-05	fold change	-1.4	25.8821	1.6e-06	fold change	-1.5	55.3888	7.7e-05	fold change	-1.69	38.2307	0.0009	fold change	-1.75	81.5009	5.2e-05	fold change	-3.76	33.6101	2.9e-08	fold change	-1.99
CSAD	51380	cysteine sulfinic acid decarboxylase	7 out of 8	311.706					62.6755	6.6e-07	fold change	-1.9	42.3245	5.4e-08	fold change	-1.65	39.7257	1.2e-07	fold change	-1.69	34.7111	0.0033	fold change	-1.44	31.0465	0.0189	fold change	-1.62	52.7955	0.0079	fold change	-2.21	48.4276	6.2e-11	fold change	-2.44
COX7A1	1346	cytochrome c oxidase subunit VIIa polypeptide 1 (muscle)	7 out of 8	311.638					27.8716	9e-05	fold change	-1.42	39.4577	2.2e-06	fold change	-1.61	41.5521	4.2e-07	fold change	-1.72	68.2426	1e-05	fold change	-1.88	22.9489	0.0053	fold change	-1.48	72.5953	0.0001	fold change	-3.05	38.9699	2.8e-06	fold change	-2.14
FAM60A	58516	family with sequence similarity 60, member A	7 out of 8	311.37					59.5188	6.4e-10	fold change	1.85	46.5216	4.8e-06	fold change	1.71	47.7687	2.3e-06	fold change	1.82	47.6023	1.8e-05	fold change	1.59	19.1099	0.0049	fold change	1.41	52.7955	3.3e-07	fold change	2.21	38.0532	1.8e-09	fold change	2.11
TMEM144	55314	transmembrane protein 144	7 out of 8	310.957					57.06	4.6e-12	fold change	-1.81	51.8382	3.6e-07	fold change	-1.78	54.9185	1.4e-08	fold change	-1.94	50.0445	1.5e-05	fold change	-1.62	21.3209	0.0081	fold change	-1.45	28.0433	0.0083	fold change	-1.59	47.7318	1.3e-05	fold change	-2.42
BM983749	NA		7 out of 8	310.839					51.9696	1.5e-06	fold change	-1.73	51.8382	0.0001	fold change	-1.78	54.9185	2.8e-05	fold change	-1.94	20.273	0.0242	fold change	-1.28	61.3919	0.0017	fold change	-2.3	22.7157	0.0365	fold change	-1.45	47.7318	4.7e-08	fold change	-2.42
BG036618	NA		7 out of 8	310.823					27.8716	0.0016	fold change	-1.42	60.9659	6.8e-09	fold change	-1.93	57.6216	8.8e-09	fold change	-1.99	22.6153	0.007	fold change	-1.31	28.6577	0.0142	fold change	-1.58	70.8386	5.7e-05	fold change	-2.95	42.2519	6.5e-10	fold change	-2.24
PSMD12	5718	proteasome (prosome, macropain) 26S subunit, non-ATPase, 12	7 out of 8	310.65					51.3189	2.1e-14	fold change	1.72	42.3245	1.6e-08	fold change	1.65	42.2372	7.9e-09	fold change	1.73	66.507	1.3e-07	fold change	1.85	37.1446	3.2e-09	fold change	1.73	34.3619	0.0048	fold change	1.74	36.7558	1.3e-12	fold change	2.07
NAP1L3	4675	nucleosome assembly protein 1-like 3	7 out of 8	310.389					54.6747	3.5e-07	fold change	-1.77	45.8791	7.5e-06	fold change	-1.7	47.7687	1.2e-06	fold change	-1.82	15.7909	0.0257	fold change	-1.22	60.6347	1.1e-05	fold change	-2.27	47.0018	6.2e-05	fold change	-2.06	38.6393	1.3e-07	fold change	-2.13
DYNC2H1	79659	dynein, cytoplasmic 2, heavy chain 1	7 out of 8	310.34					62.1056	6.1e-18	fold change	-1.89	45.1545	1.6e-09	fold change	-1.69	45.7766	8.5e-11	fold change	-1.79	41.2313	2.6e-05	fold change	-1.51	39.8804	0.0004	fold change	-1.78	45.2542	0.0053	fold change	-2.01	30.937	1e-06	fold change	-1.92
SEPHS1	22929	selenophosphate synthetase 1	7 out of 8	310.319					38.8591	2.3e-16	fold change	1.55	47.2912	1.5e-17	fold change	1.72	44.7107	1.2e-16	fold change	1.77	60.1308	2.2e-10	fold change	1.76	24.7064	2e-06	fold change	1.51	64.1141	1.9e-07	fold change	2.63	30.5072	1.1e-11	fold change	1.91
DERL1	79139	derlin 1	7 out of 8	310.038					37.0104	4.9e-09	fold change	1.53	51.8382	5e-11	fold change	1.78	51.2973	7.7e-13	fold change	1.88	59.5479	8.6e-09	fold change	1.75	40.498	4.8e-06	fold change	1.79	31.7933	0.0002	fold change	1.68	38.0532	6.2e-13	fold change	2.11
FAM85A	619423	family with sequence similarity 85, member A	7 out of 8	309.706					45.8278	7.4e-09	fold change	-1.64	63.5833	3.8e-10	fold change	-1.99	64.8239	4.3e-11	fold change	-2.16	22.6153	0.0009	fold change	-1.31	40.9977	0.0002	fold change	-1.8	38.5666	0.0077	fold change	-1.84	33.2916	2.6e-08	fold change	-1.98
PARPBP	55010	PARP1 binding protein	7 out of 8	309.383	70.1115	0.0123	fold change	2.26765	45.8278	6.1e-21	fold change	1.64	32.1593	3.3e-18	fold change	1.52	32.1256	1.9e-17	fold change	1.59	26.286	3.6e-05	fold change	1.35	47.8808	9.1e-10	fold change	1.94					54.9922	3.8e-06	fold change	2.69
TMEM178A	130733	transmembrane protein 178A	7 out of 8	309.36	95.3452	0.0012	fold change	-4.42271	26.0631	0.0003	fold change	-1.4	31.4677	0.0002	fold change	-1.51	34.6426	2.8e-05	fold change	-1.62					37.6452	0.0008	fold change	-1.74	20.4483	0.0055	fold change	-1.39	63.7479	1.3e-12	fold change	-3.12
FRZB	2487	frizzled-related protein	7 out of 8	308.639					60.6347	1.3e-07	fold change	-1.87	37.2234	0.0005	fold change	-1.58	33.1389	0.0009	fold change	-1.6	47.6023	0.006	fold change	-1.59	57.6216	1.1e-05	fold change	-2.19	25.4164	0.0384	fold change	-1.52	47.0018	8.4e-08	fold change	-2.4
PGM5	5239	phosphoglucomutase 5	7 out of 8	308.497					60.6347	4.1e-11	fold change	-1.87	58.6112	1.5e-07	fold change	-1.89	60.8147	1.1e-08	fold change	-2.06	39.3946	0.0004	fold change	-1.49	44.8575	0.0066	fold change	-1.88	27.6771	0.0178	fold change	-1.58	16.5076	1e-05	fold change	-1.54
GPD1L	23171	glycerol-3-phosphate dehydrogenase 1-like	7 out of 8	308.359					32.7592	5.8e-07	fold change	-1.48	37.2234	6.5e-07	fold change	-1.58	36.1186	4.6e-07	fold change	-1.64	43.5851	0.0004	fold change	-1.54	35.9077	2.5e-05	fold change	-1.71	75.0334	1.5e-05	fold change	-3.2	47.7318	9.4e-11	fold change	-2.42
MRPS14	63931	mitochondrial ribosomal protein S14	7 out of 8	308.344					57.06	2.7e-14	fold change	-1.81	34.7996	4.8e-07	fold change	-1.55	9.58345	0.0039	fold change	1.22	49.1836	6.9e-05	fold change	-1.61	47.0739	1.6e-07	fold change	-1.92	76.1951	1.6e-07	fold change	-3.29	34.4485	2.8e-09	fold change	-2.01
LINC00277	283673	long intergenic non-protein coding RNA 277	7 out of 8	308.163					42.6476	3.1e-05	fold change	-1.6	49.5201	3.6e-08	fold change	-1.75	45.3544	3e-08	fold change	-1.78	35.7094	0.0012	fold change	-1.45	29.2511	0.0049	fold change	-1.59	46.2762	0.0205	fold change	-2.04	59.4043	2.6e-07	fold change	-2.88
RIPK2	8767	receptor-interacting serine-threonine kinase 2	7 out of 8	307.767					39.6614	3.6e-13	fold change	1.56	44.42	1e-10	fold change	1.68	42.8559	4.5e-11	fold change	1.74	56.6136	5.9e-11	fold change	1.71	35.9077	2e-06	fold change	1.71	54.6986	5.7e-07	fold change	2.27	33.6101	5.2e-11	fold change	1.99
PCSK5	5125	proprotein convertase subtilisin/kexin type 5	7 out of 8	306.152					44.1805	1.4e-06	fold change	-1.62	41.51	1.1e-05	fold change	-1.64	44.0222	2.3e-06	fold change	-1.76	34.7111	0.0013	fold change	-1.44	49.5	2.5e-05	fold change	-1.98	60.905	2.7e-05	fold change	-2.49	31.3234	6e-07	fold change	-1.93
NDRG1	10397	N-myc downstream regulated 1	7 out of 8	305.584					37.0104	1.3e-06	fold change	1.53	63.5833	1.6e-11	fold change	1.99	67.6791	2.8e-13	fold change	2.23	46.0337	0.0017	fold change	1.57	35.3499	0.0001	fold change	1.7	39.4197	0.0006	fold change	1.86	16.5076	0.0002	fold change	1.54
BAIAP2L1	55971	BAI1-associated protein 2-like 1	7 out of 8	305.528					42.6476	1.2e-05	fold change	1.6	42.3245	2e-06	fold change	1.65	42.2372	1.6e-06	fold change	1.73	61.0568	0.0003	fold change	1.77	53.7658	5.1e-05	fold change	2.08	39.9581	0.0386	fold change	1.87	23.5378	3.3e-06	fold change	1.73
PRDX4	10549	peroxiredoxin 4	7 out of 8	304.639					48.851	5.5e-09	fold change	1.68	49.5201	3.6e-08	fold change	1.75	49.3413	1.8e-08	fold change	1.85	43.5851	1e-05	fold change	1.54	35.9077	6.2e-05	fold change	1.71	47.9929	0.0002	fold change	2.09	29.4403	3.2e-09	fold change	1.88
1559078_at	NA		7 out of 8	304.531					59.5188	1.9e-10	fold change	1.85	55.3391	0.0003	fold change	1.83	50.024	0.0005	fold change	1.86	41.2313	0.0003	fold change	1.51	61.3919	6.6e-06	fold change	2.3	21.9256	0.021	fold change	1.43	15.1003	2e-07	fold change	1.5
TXNIP	10628	thioredoxin interacting protein	7 out of 8	304.429					41.8634	1.6e-07	fold change	-1.59	43.0964	1.2e-06	fold change	-1.66	47.7687	1e-07	fold change	-1.82	42.6774	0.0057	fold change	-1.53	31.0465	0.0003	fold change	-1.62	76.0075	0.0007	fold change	-3.28	21.9687	4.6e-05	fold change	-1.69
AW014345	NA		7 out of 8	303.977					61.2693	7.4e-06	fold change	-1.88	45.8791	1.4e-05	fold change	-1.7	40.3913	3.1e-05	fold change	-1.7	40.2985	0.0068	fold change	-1.5	48.6386	5.4e-05	fold change	-1.96	26.2133	0.0284	fold change	-1.54	41.2868	2.2e-07	fold change	-2.21
DKK3	27122	dickkopf 3 homolog (Xenopus laevis)	7 out of 8	303.388					38.8591	5.6e-06	fold change	-1.55	18.6631	0.0165	fold change	-1.35	24.4654	0.002	fold change	-1.48	68.9313	6.5e-07	fold change	-1.89	41.51	7.3e-07	fold change	-1.81	78.0336	1.6e-07	fold change	-3.45	32.9259	1.5e-06	fold change	-1.97
ADCY9	115	adenylate cyclase 9	7 out of 8	303.132					48.851	2.1e-09	fold change	-1.68	45.8791	2.3e-10	fold change	-1.7	39.7257	1.9e-09	fold change	-1.69	48.4468	1.4e-06	fold change	-1.6	49.0653	6.9e-05	fold change	-1.97	39.4197	0.0002	fold change	-1.86	31.744	5e-07	fold change	-1.94
241577_at	NA		7 out of 8	302.787					30.9839	0.0001	fold change	-1.46	57.9482	1.2e-09	fold change	-1.88	50.6421	1e-08	fold change	-1.87	17.8968	0.006	fold change	-1.25	60.6347	0.0011	fold change	-2.27	37.6798	0.0488	fold change	-1.82	47.0018	4.2e-06	fold change	-2.4
QPRT	23475	quinolinate phosphoribosyltransferase	7 out of 8	302.575					59.5188	7.8e-12	fold change	1.85	24.0301	0.003	fold change	1.42	16.0695	0.0087	fold change	1.35	57.3263	1.9e-06	fold change	1.72	40.9977	0.0027	fold change	1.8	54.9922	0.0003	fold change	2.28	49.6401	8.9e-07	fold change	2.48
BTRC	8945	beta-transducin repeat containing E3 ubiquitin protein ligase	7 out of 8	302.515					75.0334	5.8e-16	fold change	-2.19	55.7153	1.8e-11	fold change	-1.84	50.024	7.7e-12	fold change	-1.86	21.8011	0.0025	fold change	-1.3	41.51	5.3e-05	fold change	-1.81	22.3441	0.0024	fold change	-1.44	36.0868	6.8e-10	fold change	-2.05
ATP7B	540	ATPase, Cu++ transporting, beta polypeptide	7 out of 8	301.837					58.416	3.4e-09	fold change	-1.83	49.5201	2e-05	fold change	-1.75	45.3544	4.5e-06	fold change	-1.78	21.0435	0.0175	fold change	-1.29	85.4073	6e-06	fold change	-3.62	17.0267	0.0333	fold change	-1.28	25.0692	1.7e-08	fold change	-1.77
PTDSS1	9791	phosphatidylserine synthase 1	7 out of 8	301.329					42.6476	1.4e-11	fold change	1.6	35.5237	4.4e-09	fold change	1.56	42.8559	5.2e-13	fold change	1.74	57.3263	7.8e-11	fold change	1.72	45.999	5.6e-07	fold change	1.9	44.8085	1.7e-06	fold change	2	32.1676	2.8e-12	fold change	1.95
MTUS1	57509	microtubule associated tumor suppressor 1	7 out of 8	300.768					46.7517	3e-12	fold change	-1.65	40.2065	3.8e-07	fold change	-1.62	44.0222	1.6e-08	fold change	-1.76	46.8226	0.0001	fold change	-1.58	31.589	0.0002	fold change	-1.63	51.5342	0.0033	fold change	-2.18	39.8416	4.4e-14	fold change	-2.16
BF003032	NA		7 out of 8	300.699					15.2143	0.0008	fold change	-1.26	71.3735	7.3e-11	fold change	-2.17	65.6194	2.4e-10	fold change	-2.18	17.1958	0.008	fold change	-1.24	45.999	2.5e-05	fold change	-1.9	29.6319	0.0112	fold change	-1.63	55.665	4.5e-07	fold change	-2.72
ONECUT2	9480	one cut homeobox 2	7 out of 8	300.107	56.8751	0.0343	fold change	-1.87452	25.1977	9.5e-06	fold change	1.39	65.4099	4.3e-07	fold change	2.03	54.9185	5.5e-07	fold change	1.94	35.7094	1.4e-08	fold change	1.45	47.0739	1.9e-08	fold change	1.92	14.9224	0.0006	fold change	1.21
CKAP2	26586	cytoskeleton associated protein 2	7 out of 8	299.418					59.5188	1.2e-10	fold change	1.85	40.9702	5e-06	fold change	1.63	44.7107	6.4e-07	fold change	1.77	55.9691	0.0004	fold change	1.7	38.7489	2.6e-07	fold change	1.76	32.1676	0.0036	fold change	1.69	27.3324	5.2e-08	fold change	1.83
SKA2	348235	spindle and kinetochore associated complex subunit 2	7 out of 8	299.239					70.6344	7.6e-17	fold change	2.06	43.7094	4.4e-09	fold change	1.67	41.0661	6.9e-09	fold change	1.71	46.8226	1.1e-06	fold change	1.58	28.6577	0.0001	fold change	1.58	38.9084	1.2e-05	fold change	1.85	29.4403	5.5e-09	fold change	1.88
PHLDB2	90102	pleckstrin homology-like domain, family B, member 2	7 out of 8	298.885					54.1208	6.7e-09	fold change	-1.76	20.9395	0.0026	fold change	-1.38	33.9536	8.7e-06	fold change	-1.61	65.0297	0.0001	fold change	-1.83	21.3209	0.0333	fold change	-1.45	64.5511	0.0008	fold change	-2.65	38.9699	3.8e-07	fold change	-2.14
YPEL2	388403	yippee-like 2 (Drosophila)	7 out of 8	297.483					20.8507	2.2e-05	fold change	-1.34	39.4577	1.7e-05	fold change	-1.61	44.7107	1.7e-06	fold change	-1.77	54.7717	1e-07	fold change	-1.68	33.2916	0.0002	fold change	-1.66	76.6237	0.0002	fold change	-3.32	27.777	2.2e-10	fold change	-1.84
PSRC1	84722	proline/serine-rich coiled-coil 1	7 out of 8	297.417					57.06	2.4e-15	fold change	1.81	40.9702	1.9e-09	fold change	1.63	48.1997	6.5e-13	fold change	1.83	47.6023	2.1e-08	fold change	1.59	40.9977	8.6e-07	fold change	1.8	43.1872	6.9e-05	fold change	1.96	19.3995	8.8e-08	fold change	1.62
SLC16A3	9123	solute carrier family 16, member 3 (monocarboxylic acid transporter 4)	7 out of 8	297.338					61.2693	9.2e-08	fold change	1.88	57.5407	1.6e-06	fold change	1.87	55.8416	1.8e-07	fold change	1.96	38.5907	0.0188	fold change	1.48	31.589	0.0048	fold change	1.63	22.3441	3.3e-06	fold change	1.44	30.1626	0.0034	fold change	1.9
CD47	961	CD47 molecule	7 out of 8	297.243					44.1805	6.4e-07	fold change	1.62	30.5829	0.0005	fold change	1.5	31.2915	0.0003	fold change	1.58	55.9691	1.5e-06	fold change	1.7	42.9908	1.8e-06	fold change	1.84	60.905	0.0059	fold change	2.49	31.3234	3.6e-07	fold change	1.93
SCRG1	11341	stimulator of chondrogenesis 1	7 out of 8	297.192					40.3783	5.3e-06	fold change	1.57	24.0301	0.0125	fold change	1.42	31.2915	0.005	fold change	1.58	68.2426	3.6e-07	fold change	1.88	42.0207	0.0008	fold change	1.82	58.6951	0.0027	fold change	2.4	32.5339	0.0444	fold change	1.96
GLCE	26035	glucuronic acid epimerase	7 out of 8	297.167					50.7676	7.6e-07	fold change	-1.71	45.1545	6.2e-05	fold change	-1.69	41.5521	1.6e-05	fold change	-1.72	53.161	0.0005	fold change	-1.66	37.1446	0.0066	fold change	-1.73	47.419	0.0081	fold change	-2.07	21.9687	0.0001	fold change	-1.69
SEL1L3	23231	sel-1 suppressor of lin-12-like 3 (C. elegans)	7 out of 8	296.981					54.1208	2.2e-07	fold change	1.76	48.7348	3.7e-05	fold change	1.74	42.8559	0.0001	fold change	1.74	43.5851	0.0116	fold change	1.54	65.7601	3.3e-05	fold change	2.45	25.4164	0.0102	fold change	1.52	16.5076	0.0221	fold change	1.54
SKA3	221150	spindle and kinetochore associated complex subunit 3	7 out of 8	296.48					53.4616	4e-21	fold change	1.75	54.4324	3.3e-21	fold change	1.82	54.2164	1.3e-22	fold change	1.93	32.7418	3.7e-05	fold change	1.42	40.498	7.9e-05	fold change	1.79	16.6778	0.0126	fold change	1.27	44.452	1.8e-10	fold change	2.31
COLEC12	81035	collectin sub-family member 12	7 out of 8	296.341	98.9531	0.0043	fold change	-9.39882	44.1805	0.0001	fold change	-1.62	27.3384	0.0018	fold change	-1.46	33.9536	0.0002	fold change	-1.61					36.5591	8.6e-05	fold change	-1.72	41.707	0.0003	fold change	-1.92	13.6498	0.0079	fold change	-1.46
GINS4	84296	GINS complex subunit 4 (Sld5 homolog)	7 out of 8	296.301					64.7559	1.6e-20	fold change	1.93	45.1545	5.2e-06	fold change	1.69	50.6421	1.9e-07	fold change	1.87	51.4907	3.3e-13	fold change	1.64	37.6452	2.6e-05	fold change	1.74	16.1053	0.0023	fold change	1.25	30.5072	0.0003	fold change	1.91
C8orf76	84933	chromosome 8 open reading frame 76	7 out of 8	295.751					50.0445	1.7e-10	fold change	1.7	40.9702	6.8e-11	fold change	1.63	44.7107	1e-20	fold change	1.77	63.5171	2.5e-10	fold change	1.81	34.8488	2.1e-06	fold change	1.69	44.8085	6.2e-07	fold change	2	16.8516	4.2e-05	fold change	1.55
LRRC59	55379	leucine rich repeat containing 59	7 out of 8	295.467					45.0386	1e-13	fold change	1.63	36.2679	1.3e-11	fold change	1.57	32.1256	8.1e-12	fold change	1.59	64.1807	1.1e-08	fold change	1.82	39.294	1.7e-07	fold change	1.77	53.8834	0.0003	fold change	2.24	24.6766	3.4e-08	fold change	1.76
LY6E	4061	lymphocyte antigen 6 complex, locus E	7 out of 8	295.445					46.7517	0.0002	fold change	1.65	28.9343	0.003	fold change	1.48	32.1256	0.001	fold change	1.59	81.3921	1.7e-11	fold change	2.23	48.1621	0.0062	fold change	1.95	15.8274	1.6e-07	fold change	1.24	42.2519	7.2e-07	fold change	2.24
1555982_at	NA		7 out of 8	295.433					41.0799	1.8e-08	fold change	-1.58	40.2065	3.4e-06	fold change	-1.62	42.2372	2.2e-07	fold change	-1.73	17.8968	0.0332	fold change	-1.25	47.0739	1.2e-05	fold change	-1.92	60.905	0.0004	fold change	-2.49	46.0337	5.3e-08	fold change	-2.36
209505_at	NA		7 out of 8	295.416					41.8634	0.0011	fold change	-1.59	33.0321	0.0199	fold change	-1.53	44.0222	0.0028	fold change	-1.76	45.3708	0.015	fold change	-1.56	34.381	0.0079	fold change	-1.68	39.4197	0.0356	fold change	-1.86	57.3263	4.6e-07	fold change	-2.79
232693_s_at	NA		7 out of 8	295.193					51.9696	7.5e-10	fold change	-1.73	51.8382	1e-12	fold change	-1.78	43.4926	3.5e-11	fold change	-1.75	54.1448	4.8e-06	fold change	-1.67	33.9068	2.1e-05	fold change	-1.67	14.6033	0.0095	fold change	-1.2	45.2374	4.9e-12	fold change	-2.34
WDR4	10785	WD repeat domain 4	7 out of 8	295.061					38.8591	6.6e-09	fold change	1.55	35.5237	2.9e-09	fold change	1.56	39.1561	1.2e-10	fold change	1.68	59.5479	9.1e-06	fold change	1.75	27.436	2e-06	fold change	1.56	68.3191	7.1e-07	fold change	2.83	14.3543	1.8e-06	fold change	-1.48
HTATIP2	10553	HIV-1 Tat interactive protein 2, 30kDa	7 out of 8	294.791					38.8591	1.1e-08	fold change	1.55	40.2065	2e-10	fold change	1.62	37.7028	7.2e-10	fold change	1.66	42.0062	0.0009	fold change	1.52	42.9908	1.1e-07	fold change	1.84	49.4403	0.0156	fold change	2.13	43.5851	1e-10	fold change	2.28
ARMCX2	9823	armadillo repeat containing, X-linked 2	7 out of 8	294.715					44.1805	7e-10	fold change	-1.62	26.513	0.0007	fold change	-1.45	26.5874	0.0001	fold change	-1.51	41.2313	0.0034	fold change	-1.51	61.9801	3.2e-10	fold change	-2.32	63.7154	7.2e-06	fold change	-2.61	30.5072	4.1e-05	fold change	-1.91
TCEAL4	79921	transcription elongation factor A (SII)-like 4	7 out of 8	294.587					44.1805	5.1e-10	fold change	-1.62	40.9702	2.6e-08	fold change	-1.63	39.7257	1.1e-08	fold change	-1.69	38.5907	0.0013	fold change	-1.48	42.9908	0.0011	fold change	-1.84	57.6216	2.3e-05	fold change	-2.36	30.5072	2.4e-08	fold change	-1.91
CNTN1	1272	contactin 1	7 out of 8	294.193					72.4669	4.6e-07	fold change	-2.11	30.5829	0.0012	fold change	-1.5	36.1186	0.0003	fold change	-1.64	29.0713	0.0144	fold change	-1.38	69.7535	0.0002	fold change	-2.57	29.2511	0.0198	fold change	-1.62	26.9488	0.0004	fold change	-1.82
PNPT1	87178	polyribonucleotide nucleotidyltransferase 1	7 out of 8	294.181					34.555	3.5e-13	fold change	1.5	30.5829	8.8e-08	fold change	1.5	32.1256	1.4e-09	fold change	1.59	61.669	4.4e-08	fold change	1.78	35.9077	1.6e-06	fold change	1.71	64.8921	1.2e-05	fold change	2.67	34.4485	1.9e-12	fold change	2.01
OAS1	4938	2'-5'-oligoadenylate synthetase 1, 40/46kDa	7 out of 8	294.009					31.9171	0.0078	fold change	1.47	25.6338	0.0204	fold change	1.44	22.2955	0.0271	fold change	1.45	55.9691	8.4e-05	fold change	1.7	61.3919	5.6e-05	fold change	2.3	50.7676	0.0011	fold change	2.16	46.0337	2.3e-06	fold change	2.36
KLF4	9314	Kruppel-like factor 4 (gut)	7 out of 8	293.858					45.0386	6e-06	fold change	-1.63	18.6631	0.0114	fold change	-1.35	25.1873	0.0012	fold change	-1.49	58.6386	0.0006	fold change	-1.74	47.8808	1.4e-07	fold change	-1.94	69.0093	7e-05	fold change	-2.86	29.4403	1.7e-06	fold change	-1.88
H2BFXP	767811	H2B histone family, member X, pseudogene	7 out of 8	293.839					43.3242	7.4e-09	fold change	1.61	34.7996	0.0006	fold change	1.55	37.7028	2.7e-05	fold change	1.66	53.161	4.8e-14	fold change	1.66	58.0572	3.6e-07	fold change	2.2	49.9426	0.0002	fold change	2.14	16.8516	0.0083	fold change	1.55
E2F3	1871	E2F transcription factor 3	7 out of 8	293.759					53.4616	7.1e-17	fold change	1.75	45.8791	3.4e-13	fold change	1.7	47.7687	2.6e-16	fold change	1.82	42.6774	3.9e-08	fold change	1.53	27.9985	1.9e-06	fold change	1.57	31.7933	0.0008	fold change	1.68	44.1805	6.5e-10	fold change	2.3
MEOX2	4223	mesenchyme homeobox 2	7 out of 8	293.736					46.7517	9.6e-06	fold change	-1.65	45.8791	0.0001	fold change	-1.7	48.1997	4.6e-05	fold change	-1.83	54.1448	0.0027	fold change	-1.67	20.7521	0.0396	fold change	-1.44	19.7867	0.0082	fold change	-1.37	58.2221	0.0004	fold change	-2.83
SALL2	6297	sal-like 2 (Drosophila)	7 out of 8	293.586					51.3189	3.7e-12	fold change	-1.72	51.8382	1.3e-08	fold change	-1.78	50.024	1e-10	fold change	-1.86	19.4456	0.0105	fold change	-1.27	53.0234	4.4e-07	fold change	-2.06	33.9068	0.0004	fold change	-1.73	34.0289	4.3e-11	fold change	-2
HSD17B7P2	158160	hydroxysteroid (17-beta) dehydrogenase 7 pseudogene 2	7 out of 8	293.27					37.9121	0.0004	fold change	-1.54	42.3245	6.5e-07	fold change	-1.65	37.7028	4.6e-07	fold change	-1.66	34.7111	0.0005	fold change	-1.44	65.7601	0.0002	fold change	-2.45	49.0263	0.0022	fold change	-2.12	25.8331	2.1e-05	fold change	-1.79
LRR1	122769	leucine rich repeat protein 1	7 out of 8	293.222					65.9718	3.8e-12	fold change	1.95	52.4576	2.4e-12	fold change	1.79	52.9319	7e-13	fold change	1.91	47.6023	0.0002	fold change	1.59	31.0465	2e-06	fold change	1.62	24.9724	1.6e-06	fold change	1.51	18.2395	0.0002	fold change	1.59
PHF15	23338	PHD finger protein 15	7 out of 8	293.051					39.6614	4.8e-10	fold change	-1.56	46.5216	2.3e-13	fold change	-1.71	44.7107	4.5e-16	fold change	-1.77	46.8226	1.5e-08	fold change	-1.58	18.5505	0.0005	fold change	-1.4	53.8834	2.2e-07	fold change	-2.24	42.9008	4.7e-08	fold change	-2.26
NUP155	9631	nucleoporin 155kDa	7 out of 8	292.905					45.8278	2e-12	fold change	1.64	51.8382	9.3e-12	fold change	1.78	51.2973	7e-13	fold change	1.88	57.3263	4.2e-09	fold change	1.72	34.8488	8e-09	fold change	1.69	33.5276	5e-06	fold change	1.72	18.2395	9.4e-06	fold change	1.59
LMO4	8543	LIM domain only 4	7 out of 8	292.902					46.7517	9.3e-06	fold change	1.65	33.0321	4.1e-05	fold change	1.53	29.9278	0.0001	fold change	1.56	34.7111	0.0081	fold change	1.44	32.1089	0.0034	fold change	1.64	71.4143	4.3e-07	fold change	2.98	44.9559	1.9e-07	fold change	2.33
MAATS1	89876	MYCBP/AMY-1-associated, testis expressed 1	7 out of 8	292.56					51.9696	3.8e-08	fold change	-1.73	53.2992	2.8e-08	fold change	-1.8	47.7687	4.5e-08	fold change	-1.82	21.8011	0.0023	fold change	-1.3	22.9489	0.0319	fold change	-1.48	70.4325	0.0016	fold change	-2.93	24.3394	1e-05	fold change	-1.75
CEBPG	1054	CCAAT/enhancer binding protein (C/EBP), gamma	7 out of 8	292.496					42.6476	2.1e-11	fold change	1.6	40.2065	6e-09	fold change	1.62	41.5521	1.5e-10	fold change	1.72	54.7717	0.0004	fold change	1.68	35.3499	8e-07	fold change	1.7	46.6448	0.0072	fold change	2.05	31.3234	3.4e-08	fold change	1.93
GSTM2	2946	glutathione S-transferase mu 2 (muscle)	7 out of 8	292.434					33.6932	0.0023	fold change	-1.49	48.7348	9.5e-06	fold change	-1.74	47.164	1.3e-06	fold change	-1.81	41.2313	0.0001	fold change	-1.51	41.51	0.0005	fold change	-1.81	28.0433	0.0002	fold change	-1.59	52.0578	5.4e-09	fold change	-2.58
GABBR2	9568	gamma-aminobutyric acid (GABA) B receptor, 2	7 out of 8	291.88					40.3783	4.6e-10	fold change	1.57	68.9313	1.2e-11	fold change	2.11	66.364	9.4e-10	fold change	2.2	26.286	3.1e-05	fold change	1.35	44.2443	1.1e-05	fold change	1.87	32.6635	0.0027	fold change	1.7	13.0126	0.0433	fold change	1.44
AW191647	NA		7 out of 8	291.632					37.0104	0.0004	fold change	-1.53	31.4677	6.1e-06	fold change	-1.51	33.9536	1.5e-06	fold change	-1.61	23.6374	0.0013	fold change	-1.32	35.3499	2.3e-05	fold change	-1.7	47.0018	3.2e-05	fold change	-2.06	83.2113	4.3e-09	fold change	-5.03
ARL9	132946	ADP-ribosylation factor-like 9	7 out of 8	291.382					21.6819	5.1e-09	fold change	1.35	33.0321	2.3e-09	fold change	1.53	36.9549	1.8e-10	fold change	1.65	40.2985	7e-10	fold change	1.5	29.2511	6.9e-05	fold change	1.59	58.4994	6.5e-07	fold change	2.39	71.664	3.9e-07	fold change	3.61
KLRG2	346689	killer cell lectin-like receptor subfamily G, member 2	7 out of 8	291.36					21.6819	1.1e-05	fold change	1.35	36.2679	2.6e-06	fold change	1.57	42.8559	5.8e-08	fold change	1.74	38.5907	2e-06	fold change	1.48	59.896	0.0001	fold change	2.25	32.6635	1.9e-05	fold change	1.7	59.4043	8.4e-05	fold change	2.88
LRRC48	83450	leucine rich repeat containing 48	7 out of 8	291.15					52.7054	3.8e-12	fold change	-1.74	45.1545	1.1e-10	fold change	-1.69	41.5521	7.4e-11	fold change	-1.72	30.8903	1.5e-05	fold change	-1.4	61.7314	0.0002	fold change	-2.31	32.1676	0.0032	fold change	-1.69	26.9488	1.9e-07	fold change	-1.82
MIEN1	84299	migration and invasion enhancer 1	7 out of 8	290.023					48.2565	1.3e-08	fold change	1.67	48.7348	8.9e-06	fold change	1.74	21.094	0.0002	fold change	1.43	52.2346	0.0001	fold change	1.65	45.4211	3.4e-05	fold change	1.89	49.9426	0.0013	fold change	2.14	24.3394	0.0001	fold change	1.75
SRSF5	6430	serine/arginine-rich splicing factor 5	7 out of 8	289.977					42.6476	1.3e-10	fold change	-1.6	31.4677	2.6e-11	fold change	-1.51	27.8274	1.7e-10	fold change	-1.53	37.6336	3e-08	fold change	-1.47	28.6577	0.0011	fold change	-1.58	75.3091	1.9e-05	fold change	-3.22	46.4334	1.6e-20	fold change	-2.37
TCEAL7	56849	transcription elongation factor A (SII)-like 7	7 out of 8	289.916					28.5778	0.0007	fold change	-1.43	32.1593	0.0002	fold change	-1.52	35.411	2.5e-05	fold change	-1.63	43.5851	0.0003	fold change	-1.54	47.8808	1.8e-05	fold change	-1.94	33.9068	0.0098	fold change	-1.73	68.3948	8.8e-09	fold change	-3.42
PDE7A	5150	phosphodiesterase 7A	7 out of 8	289.897					30.008	9.6e-06	fold change	1.45	34.7996	9.8e-06	fold change	1.55	39.1561	6e-08	fold change	1.68	78.4326	1.7e-10	fold change	2.11	33.2916	0.0002	fold change	1.66	34.7896	0.0113	fold change	1.75	39.4197	2.6e-08	fold change	2.15
TMEM206	55248	transmembrane protein 206	7 out of 8	289.893					49.4604	7.8e-10	fold change	1.69	56.2506	1.4e-14	fold change	1.85	55.4139	8.5e-16	fold change	1.95	41.2313	3.9e-06	fold change	1.51	22.9489	6.7e-05	fold change	1.48	36.811	2.7e-05	fold change	1.8	27.777	2.4e-12	fold change	1.84
AI073396	NA		7 out of 8	289.007					38.8591	3.3e-06	fold change	-1.55	48.7348	5.4e-08	fold change	-1.74	43.4926	2.7e-07	fold change	-1.75	21.8011	0.002	fold change	-1.3	29.2511	0.0028	fold change	-1.59	24.1624	0.0048	fold change	-1.49	82.7061	2.1e-13	fold change	-4.96
242346_x_at	NA		7 out of 8	289.001					52.7054	4.5e-12	fold change	1.74	55.3391	5.5e-09	fold change	1.83	52.4802	5.7e-10	fold change	1.9	29.9423	2.3e-06	fold change	1.39	40.9977	2.7e-05	fold change	1.8	26.2133	0.0018	fold change	1.54	31.3234	0.0012	fold change	1.93
C4orf34	201895	chromosome 4 open reading frame 34	7 out of 8	288.746					31.9171	8.8e-07	fold change	-1.47	48.7348	6.2e-05	fold change	-1.74	56.3539	1.1e-06	fold change	-1.97	35.7094	0.0019	fold change	-1.45	47.492	1.9e-06	fold change	-1.93	53.4382	0.0145	fold change	-2.23	15.1003	0.0001	fold change	-1.5
ITPRIPL2	162073	inositol 1,4,5-trisphosphate receptor interacting protein-like 2	7 out of 8	288.678					41.8634	2.6e-05	fold change	-1.59	55.3391	2.2e-07	fold change	-1.83	63.1912	6e-09	fold change	-2.12	17.8968	0.0252	fold change	-1.25	36.5591	8.1e-05	fold change	-1.72	49.9426	4.1e-05	fold change	-2.14	23.8854	3.7e-09	fold change	-1.74
212980_at	NA		7 out of 8	288.67					65.9718	1.8e-07	fold change	-1.95	38.1831	7e-06	fold change	-1.59	36.9549	5e-06	fold change	-1.65	26.286	0.0041	fold change	-1.35	26.3763	0.0036	fold change	-1.54	41.0388	0.0006	fold change	-1.9	53.8596	5.8e-10	fold change	-2.65
ECHDC2	55268	enoyl CoA hydratase domain containing 2	7 out of 8	288.467					51.3189	2.4e-09	fold change	-1.72	40.9702	3.8e-09	fold change	-1.63	39.1561	1.6e-10	fold change	-1.68	41.2313	2.5e-06	fold change	-1.51	21.3209	0.0122	fold change	-1.45	42.4121	0.0006	fold change	-1.94	52.0578	4.8e-11	fold change	-2.58
RALGPS2	55103	Ral GEF with PH domain and SH3 binding motif 2	7 out of 8	288.317					30.9839	0.0002	fold change	-1.46	25.6338	0.0059	fold change	-1.44	28.5116	0.0028	fold change	-1.54	36.6137	0.0018	fold change	-1.46	52.1241	2.6e-05	fold change	-2.04	68.0161	3e-05	fold change	-2.81	46.4334	4.3e-08	fold change	-2.37
HCP5	10866	HLA complex P5 (non-protein coding)	7 out of 8	288.136	94.6844	0.006	fold change	-4.18108	50.7676	1.4e-06	fold change	1.71	13.5549	0.029	fold change	1.27	14.4099	0.0163	fold change	1.32	41.2313	0.0016	fold change	1.51	46.5389	0.0017	fold change	1.91					26.9488	0.0001	fold change	1.82
221590_s_at	NA		7 out of 8	288.027	72.6385	0.0068	fold change	-2.33625	37.9121	5.7e-05	fold change	-1.54	40.9702	5.8e-06	fold change	-1.63	40.3913	2.1e-06	fold change	-1.7	21.8011	0.0033	fold change	-1.3	42.9908	7e-05	fold change	-1.84					31.3234	4.2e-10	fold change	-1.93
HENMT1	113802	HEN1 methyltransferase homolog 1 (Arabidopsis)	7 out of 8	287.894					27.0377	5e-05	fold change	1.41	53.8126	3.7e-10	fold change	1.81	49.3413	6.2e-10	fold change	1.85	46.8226	6.5e-06	fold change	1.58	31.589	2.6e-05	fold change	1.63	32.6635	1.1e-05	fold change	1.7	46.6274	5.4e-11	fold change	2.38
TPM1	7168	tropomyosin 1 (alpha)	7 out of 8	287.836	68.4332	0.023	fold change	-2.21676					29.6676	0.0003	fold change	-1.49	33.9536	6.4e-05	fold change	-1.61	25.364	0.0125	fold change	-1.34	18.0572	0.0421	fold change	-1.39	63.3537	0.0094	fold change	-2.6	49.0066	2.1e-06	fold change	-2.46
SSPN	8082	sarcospan	7 out of 8	287.495					35.4213	0.0001	fold change	-1.51	56.7962	1.2e-06	fold change	-1.86	60.5151	1.7e-07	fold change	-2.05	23.6374	0.0176	fold change	-1.32	21.3209	0.002	fold change	-1.45	66.6516	2.6e-05	fold change	-2.75	23.1521	1.9e-05	fold change	-1.72
MFAP3L	9848	microfibrillar-associated protein 3-like	7 out of 8	287.404					37.0104	0.0018	fold change	1.53	53.8126	7.8e-05	fold change	1.81	38.506	0.0011	fold change	1.67	66.0781	6.2e-05	fold change	1.84	24.7064	0.0049	fold change	1.51	39.9581	0.0111	fold change	1.87	27.3324	0.0063	fold change	1.83
BE048919	NA		7 out of 8	287.229					37.9121	8.3e-08	fold change	-1.54	32.1593	9.1e-07	fold change	-1.52	35.411	1.1e-07	fold change	-1.63	17.1958	0.0076	fold change	-1.24	37.6452	4.6e-05	fold change	-1.74	44.42	0.0002	fold change	-1.99	82.4851	1.2e-10	fold change	-4.92
GPR160	26996	G protein-coupled receptor 160	7 out of 8	286.659					36.0657	0.0001	fold change	-1.52	26.513	0.0328	fold change	-1.45	41.0661	0.0027	fold change	-1.71	46.8226	0.0183	fold change	-1.58	41.51	6.3e-05	fold change	-1.81	72.2972	0.0006	fold change	-3.03	22.3848	0.0003	fold change	-1.7
FIBIN	387758	fin bud initiation factor homolog (zebrafish)	7 out of 8	286.591					53.4616	2.6e-05	fold change	-1.75	29.6676	0.0009	fold change	-1.49	29.1955	0.0007	fold change	-1.55	42.0062	0.0007	fold change	-1.52	67.088	2e-05	fold change	-2.49	15.5315	0.0035	fold change	-1.23	49.6401	0.0006	fold change	-2.48
COL8A2	1296	collagen, type VIII, alpha 2	7 out of 8	285.905					57.06	6.9e-06	fold change	-1.81	38.1831	0.0008	fold change	-1.59	41.0661	0.0002	fold change	-1.71	31.8922	0.0435	fold change	-1.41	65.2367	2.6e-05	fold change	-2.43	23.0263	0.0176	fold change	-1.46	29.4403	8e-05	fold change	-1.88
CGNL1	84952	cingulin-like 1	7 out of 8	285.799					36.0657	0.0004	fold change	-1.52	25.6338	0.002	fold change	-1.44	27.2414	0.0005	fold change	-1.52	79.7041	1.1e-06	fold change	-2.16	47.0739	0.0016	fold change	-1.92	22.7157	0.0124	fold change	-1.45	47.3642	1.6e-09	fold change	-2.41
PHLDA2	7262	pleckstrin homology-like domain, family A, member 2	7 out of 8	285.721					46.7517	3.8e-05	fold change	1.65	39.4577	5.7e-05	fold change	1.61	32.1256	0.0001	fold change	1.59	39.3946	0.0365	fold change	1.49	32.6028	0.0029	fold change	1.65	69.5555	1.8e-05	fold change	2.89	25.8331	5.1e-05	fold change	1.79
ASXL1	171023	additional sex combs like 1 (Drosophila)	7 out of 8	285.164					45.0386	4.6e-10	fold change	1.63	28.9343	9.5e-10	fold change	1.48	36.9549	1.1e-12	fold change	1.65	44.3719	1.1e-08	fold change	1.55	44.8575	2e-07	fold change	1.88	16.6778	0.039	fold change	-1.27	25.4586	2.5e-12	fold change	1.78
CSE1L	1434	CSE1 chromosome segregation 1-like (yeast)	7 out of 8	285.157					42.6476	5.1e-13	fold change	1.6	33.8602	1.6e-08	fold change	1.54	38.506	2e-10	fold change	1.67	59.5479	7.2e-10	fold change	1.75	35.3499	3.1e-10	fold change	1.7	49.0263	0.0002	fold change	2.12	26.2188	2.8e-10	fold change	1.8
TNFSF13B	10673	tumor necrosis factor (ligand) superfamily, member 13b	7 out of 8	284.966					48.851	5.9e-08	fold change	1.68	28.1654	0.0004	fold change	1.47	26.5874	0.0006	fold change	1.51	44.3719	0.0017	fold change	1.55	53.2765	1.1e-05	fold change	2.07	52.3906	2.5e-05	fold change	2.2	31.3234	2.1e-07	fold change	1.93
FANCA	2175	Fanconi anemia, complementation group A	7 out of 8	284.826					41.0799	2e-12	fold change	1.58	48.7348	6.4e-11	fold change	1.74	54.2164	6.6e-14	fold change	1.93	34.7111	2.4e-05	fold change	1.44	56.2765	4.2e-12	fold change	2.15	17.64	5.2e-05	fold change	1.3	32.1676	2.1e-10	fold change	1.95
PPIL1	51645	peptidylprolyl isomerase (cyclophilin)-like 1	7 out of 8	284.691					54.1208	8.6e-12	fold change	1.76	38.8223	1.8e-09	fold change	1.6	36.9549	9.3e-10	fold change	1.65	48.4468	3.1e-06	fold change	1.6	25.8114	2.3e-05	fold change	1.53	50.3723	7.9e-07	fold change	2.15	30.1626	3.7e-07	fold change	1.9
2014-03-08	220972	membrane-associated ring finger (C3HC4) 8, E3 ubiquitin protein ligase	7 out of 8	284.406					54.6747	1.7e-13	fold change	-1.77	37.2234	2.4e-06	fold change	-1.58	33.9536	3e-07	fold change	-1.61	42.0062	9.7e-05	fold change	-1.52	39.294	0.0003	fold change	-1.77	45.9306	0.0016	fold change	-2.03	31.3234	6.4e-08	fold change	-1.93
CFH	3075	complement factor H	7 out of 8	284.333	64.0804	0.0157	fold change	-2.08807	22.5119	0.003	fold change	-1.36	31.4677	4.5e-05	fold change	-1.51	36.1186	3.1e-06	fold change	-1.64					22.9489	0.0004	fold change	-1.48	73.5954	5e-06	fold change	-3.1	33.6101	2.1e-05	fold change	-1.99
ZNF91	7644	zinc finger protein 91	7 out of 8	284.219	73.5078	0.0003	fold change	-2.35899	40.3783	8.6e-05	fold change	-1.57	40.2065	3e-08	fold change	-1.62	44.0222	2.6e-09	fold change	-1.76	23.6374	0.0429	fold change	-1.32	40.498	0.0001	fold change	-1.79					21.9687	6.7e-05	fold change	-1.69
CCT5	22948	chaperonin containing TCP1, subunit 5 (epsilon)	7 out of 8	283.957					42.6476	4e-19	fold change	1.6	40.2065	7.4e-14	fold change	1.62	40.3913	1e-14	fold change	1.7	62.9002	5.5e-13	fold change	1.8	29.2511	2.5e-10	fold change	1.59	49.9426	0.0002	fold change	2.14	18.6179	8.3e-13	fold change	1.6
TCEAL3	85012	transcription elongation factor A (SII)-like 3	7 out of 8	282.769					42.6476	1.9e-09	fold change	-1.6	39.4577	1.3e-06	fold change	-1.61	39.7257	2.2e-07	fold change	-1.69	33.6193	0.0043	fold change	-1.43	47.8808	0.0002	fold change	-1.94	41.3842	0.0063	fold change	-1.91	38.0532	2.6e-08	fold change	-2.11
214059_at	NA		7 out of 8	282.573					29.3069	0.0059	fold change	1.44	28.9343	0.0054	fold change	1.48	33.1389	0.0014	fold change	1.6	66.0781	6.9e-08	fold change	1.84	72.7675	0.0021	fold change	2.71	30.3789	0.0299	fold change	1.65	21.9687	0.0001	fold change	1.69
CENPL	91687	centromere protein L	7 out of 8	282.273					54.1208	1.9e-16	fold change	1.76	45.1545	2.4e-11	fold change	1.69	47.164	3.8e-13	fold change	1.81	33.6193	2.1e-06	fold change	1.43	45.4211	7.6e-06	fold change	1.89	40.2855	0.0001	fold change	1.88	16.5076	0.0229	fold change	1.54
RANBP1	5902	RAN binding protein 1	7 out of 8	282.056					47.5656	5.3e-09	fold change	1.66	34.7996	1.3e-08	fold change	1.55	39.7257	4.2e-10	fold change	1.69	55.3888	8.3e-06	fold change	1.69	29.7972	2.9e-05	fold change	1.6	47.0018	1.9e-06	fold change	2.06	27.777	4.8e-09	fold change	1.84
Hs.622508	NA		7 out of 8	281.321					20.1831	0.0112	fold change	-1.33	65.9718	1.5e-14	fold change	-2.04	66.0781	5e-15	fold change	-2.19	25.364	0.0008	fold change	-1.34	26.3763	0.0004	fold change	-1.54	18.8203	0.0044	fold change	-1.34	58.5274	1.1e-08	fold change	-2.84
ACOT7	11332	acyl-CoA thioesterase 7	7 out of 8	279.915					44.1805	7.5e-09	fold change	1.62	35.5237	2.2e-06	fold change	1.56	38.506	2.8e-07	fold change	1.67	34.7111	0.0027	fold change	1.44	45.999	1.3e-05	fold change	1.9	52.3906	7.9e-06	fold change	2.2	28.6044	3.7e-07	fold change	1.86
HERC6	55008	HECT and RLD domain containing E3 ubiquitin protein ligase family member 6	7 out of 8	279.536					42.6476	0.0007	fold change	1.6	24.0301	0.011	fold change	1.42	25.1873	0.0066	fold change	1.49	70.3918	8.6e-07	fold change	1.92	46.5389	0.0286	fold change	1.91	54.9922	0.0008	fold change	2.28	15.7484	0.0033	fold change	1.52
ZBTB4	57659	zinc finger and BTB domain containing 4	7 out of 8	278.919					37.9121	7e-17	fold change	-1.54	31.4677	9.4e-11	fold change	-1.51	29.9278	9e-12	fold change	-1.56	43.5851	4.6e-06	fold change	-1.54	26.9548	1.6e-06	fold change	-1.55	70.4325	1e-10	fold change	-2.93	38.6393	1.2e-16	fold change	-2.13
TMEM48	55706	transmembrane protein 48	7 out of 8	278.841					50.0445	1.1e-07	fold change	1.7	52.4576	4.2e-10	fold change	1.79	51.2973	5.3e-10	fold change	1.88	42.0062	0.0023	fold change	1.52	35.3499	0.0011	fold change	1.7	18.2448	0.0092	fold change	1.32	29.4403	9.5e-11	fold change	1.88
AI493276	NA		7 out of 8	278.731					57.06	1.6e-14	fold change	-1.81	54.4324	4.4e-13	fold change	-1.82	49.3413	9.5e-13	fold change	-1.85	19.4456	0.0002	fold change	-1.27	23.5378	0.0017	fold change	-1.49	16.3866	0.0014	fold change	-1.26	58.5274	1.3e-11	fold change	-2.84
CDKN2A	1029	cyclin-dependent kinase inhibitor 2A	7 out of 8	278.592					12.7282	0.0049	fold change	1.22	60.9659	1.8e-06	fold change	1.93	59.6637	3.4e-06	fold change	2.03	64.1807	1.3e-07	fold change	1.82	22.9489	0.0026	fold change	1.48	29.9715	0.0007	fold change	1.64	28.133	0.0001	fold change	1.85
PSMB9	5698	proteasome (prosome, macropain) subunit, beta type, 9 (large multifunctional peptidase 2)	7 out of 8	278.053					54.1208	3.2e-06	fold change	1.76	28.1654	0.0024	fold change	1.47	29.1955	0.0015	fold change	1.55	47.6023	0.001	fold change	1.59	54.4805	6.8e-06	fold change	2.1	39.4197	0.0031	fold change	1.86	25.0692	4e-05	fold change	1.77
SHC2	25759	SHC (Src homology 2 domain containing) transforming protein 2	7 out of 8	278.047					24.2148	4.8e-07	fold change	-1.38	41.51	1.9e-10	fold change	-1.64	41.0661	8.6e-11	fold change	-1.71	36.6137	3.8e-05	fold change	-1.46	53.7658	1.7e-06	fold change	-2.08	18.5198	0.0261	fold change	-1.33	62.3574	1.2e-11	fold change	-3.04
UCHL1	7345	ubiquitin carboxyl-terminal esterase L1 (ubiquitin thiolesterase)	7 out of 8	277.966					19.4609	0.0036	fold change	1.32	60.9659	1.4e-08	fold change	1.93	63.7154	1.1e-08	fold change	2.13	66.507	2.4e-05	fold change	1.85	20.7521	0.0308	fold change	1.44	23.0263	0.0025	fold change	1.46	23.5378	0.0034	fold change	1.73
YBX1	4904	Y box binding protein 1	7 out of 8	277.928					28.5778	9.6e-11	fold change	1.43	38.1831	7.5e-11	fold change	1.59	41.0661	1.3e-12	fold change	1.71	42.6774	0.0028	fold change	1.53	27.9985	1e-05	fold change	1.57	63.7154	4.6e-06	fold change	2.61	35.7094	2.5e-11	fold change	2.04
CNTN4	152330	contactin 4	7 out of 8	277.775					63.9141	5.8e-07	fold change	-1.92	44.42	7.9e-05	fold change	-1.68	42.2372	7.3e-05	fold change	-1.73	21.0435	0.0193	fold change	-1.29	45.4211	0.0005	fold change	-1.89	42.1216	0.0052	fold change	-1.93	18.6179	0.0004	fold change	-1.6
ANK2	287	ankyrin 2, neuronal	7 out of 8	277.694					55.7153	1.8e-05	fold change	-1.79	33.0321	0.0023	fold change	-1.53	32.1256	0.0018	fold change	-1.59	48.4468	0.0042	fold change	-1.6	42.4708	3.1e-05	fold change	-1.83	19.4702	0.0111	fold change	-1.36	46.4334	5.5e-09	fold change	-2.37
UCHL5	51377	ubiquitin carboxyl-terminal hydrolase L5	7 out of 8	277.628					38.8591	6.9e-07	fold change	1.55	44.42	5.9e-15	fold change	1.68	45.7766	8.1e-16	fold change	1.79	43.5851	0.0002	fold change	1.54	30.3339	6.1e-05	fold change	1.61	38.5666	0.0002	fold change	1.84	36.0868	1.3e-07	fold change	2.05
BID	637	BH3 interacting domain death agonist	7 out of 8	277.546					48.851	5.9e-09	fold change	1.68	32.1593	1e-09	fold change	1.52	28.5116	1.8e-09	fold change	1.54	53.161	1.9e-05	fold change	1.66	31.0465	0.0003	fold change	1.62	43.975	4.4e-07	fold change	1.98	39.8416	4.6e-12	fold change	2.16
UBE2I	7329	ubiquitin-conjugating enzyme E2I	7 out of 8	277.539					55.7153	1e-12	fold change	-1.79	45.8791	1.9e-08	fold change	-1.7	44.7107	7.7e-09	fold change	-1.77	20.273	0.001	fold change	1.28	31.589	0.0003	fold change	-1.63	50.7676	2.4e-06	fold change	-2.16	28.6044	1.4e-06	fold change	-1.86
AQP1	358	aquaporin 1 (Colton blood group)	7 out of 8	277.519					45.8278	1.4e-06	fold change	-1.64	36.2679	0.0001	fold change	-1.57	41.0661	1.6e-05	fold change	-1.71	67.1249	0.0006	fold change	-1.86	25.8114	0.0012	fold change	-1.53	18.5198	0.0241	fold change	-1.33	42.9008	4.4e-08	fold change	-2.26
AA576959	NA		7 out of 8	277.507					50.0445	9.4e-05	fold change	1.7	28.1654	0.0287	fold change	1.47	23.7608	0.0408	fold change	1.47	42.0062	0.0186	fold change	1.52	57.3263	0.0166	fold change	2.18	22.3441	0.0168	fold change	1.44	53.8596	1.2e-05	fold change	2.65
ZFPM2	23414	zinc finger protein, multitype 2	7 out of 8	277.05	66.328	0.0009	fold change	-2.15455	54.6747	1.1e-06	fold change	-1.77	15.2938	0.0384	fold change	-1.3	22.2955	0.0048	fold change	-1.45					54.1448	0.0003	fold change	-2.09	23.0263	0.0381	fold change	-1.46	41.2868	7.2e-07	fold change	-2.21
BC037932	NA		7 out of 8	276.736					40.3783	4.4e-05	fold change	-1.57	54.4324	1.5e-08	fold change	-1.82	57.6216	1.6e-09	fold change	-1.99	35.7094	0.0011	fold change	-1.45	30.3339	0.0106	fold change	-1.61	29.2511	0.0199	fold change	-1.62	29.0096	1.4e-09	fold change	-1.87
VEGFA	7422	vascular endothelial growth factor A	7 out of 8	275.851	81.6633	0.0051	fold change	2.68715	14.612	0.0069	fold change	1.25	48.7348	7.9e-07	fold change	1.74	45.3544	3.1e-06	fold change	1.78					42.9908	0.0002	fold change	1.84	20.1104	0.001	fold change	1.38	22.3848	0.01	fold change	1.7
E2F5	1875	E2F transcription factor 5, p130-binding	7 out of 8	275.822					41.0799	1.7e-07	fold change	1.58	29.6676	1e-05	fold change	1.49	38.506	1.8e-07	fold change	1.67	79.3437	3.4e-10	fold change	2.15	32.1089	0.0007	fold change	1.64	19.7867	1.1e-05	fold change	1.37	35.3297	1.3e-06	fold change	2.03
TCEA3	6920	transcription elongation factor A (SII), 3	7 out of 8	275.781					40.3783	5.8e-06	fold change	-1.57	40.2065	4.6e-06	fold change	-1.62	35.411	2.8e-05	fold change	-1.63	50.0445	0.0003	fold change	-1.62	37.6452	0.0001	fold change	-1.74	47.419	0.0003	fold change	-2.07	24.6766	2.1e-06	fold change	-1.76
MAN1C1	57134	mannosidase, alpha, class 1C, member 1	7 out of 8	275.536					46.7517	4.1e-07	fold change	-1.65	52.4576	1e-07	fold change	-1.79	54.2164	6.8e-09	fold change	-1.93	40.2985	0.0026	fold change	-1.5	14.4692	0.0401	fold change	-1.32	23.4614	0.0076	fold change	-1.47	43.8808	9.6e-06	fold change	-2.29
AI457984	NA		7 out of 8	275.251					47.5656	8.9e-06	fold change	-1.66	38.1831	3.7e-05	fold change	-1.59	42.8559	4.6e-06	fold change	-1.74	25.364	0.0332	fold change	-1.34	42.0207	5e-05	fold change	-1.82	39.4197	0.0019	fold change	-1.86	39.8416	1.4e-13	fold change	-2.16
GNG12	55970	guanine nucleotide binding protein (G protein), gamma 12	7 out of 8	274.805					38.8591	3.2e-13	fold change	-1.55	24.8562	0.0002	fold change	-1.43	29.9278	4.2e-06	fold change	-1.56	46.8226	6.9e-09	fold change	-1.58	42.4708	1.7e-05	fold change	-1.83	62.0424	0.0006	fold change	-2.55	29.826	4.2e-09	fold change	-1.89
SGK223	157285	homolog of rat pragma of Rnd2	7 out of 8	274.635					34.555	0.0002	fold change	-1.5	24.0301	0.001	fold change	-1.42	22.2955	0.0009	fold change	-1.45	58.0302	2.2e-05	fold change	-1.73	66.8691	4.1e-06	fold change	-2.48	33.9068	0.0004	fold change	-1.73	34.9479	1.5e-07	fold change	-2.02
GOLT1B	51026	golgi transport 1B	7 out of 8	274.44					44.1805	1.1e-08	fold change	1.62	33.8602	6.8e-07	fold change	1.54	33.9536	3.4e-07	fold change	1.61	40.2985	1.1e-05	fold change	1.5	32.1089	5.5e-06	fold change	1.64	55.5895	1.2e-06	fold change	2.3	34.4485	9.5e-13	fold change	2.01
SLC25A16	8034	solute carrier family 25 (mitochondrial carrier; Graves disease autoantigen), member 16	7 out of 8	274.334					42.6476	3e-10	fold change	-1.6	12.4171	0.0047	fold change	1.25	10.8805	0.0088	fold change	1.25	57.3263	3.8e-05	fold change	-1.72	32.6028	6.5e-05	fold change	-1.65	72.8534	4.7e-08	fold change	-3.06	45.6067	8.1e-12	fold change	-2.35
WDR78	79819	WD repeat domain 78	7 out of 8	274.263					49.4604	9.2e-11	fold change	-1.69	28.9343	9.9e-07	fold change	-1.48	25.1873	1.6e-06	fold change	-1.49	14.4353	0.0123	fold change	-1.2	55.2395	0.0002	fold change	-2.12	79.0376	0.0025	fold change	-3.54	21.9687	1.5e-05	fold change	-1.69
POLI	11201	polymerase (DNA directed) iota	7 out of 8	274.018					49.4604	6.5e-09	fold change	-1.69	45.8791	3e-09	fold change	-1.7	44.0222	1.5e-09	fold change	-1.76	22.6153	0.0294	fold change	-1.31	25.2701	0.0037	fold change	-1.52	53.161	0.0005	fold change	-2.22	33.6101	3.9e-10	fold change	-1.99
TMEM132A	54972	transmembrane protein 132A	7 out of 8	273.831					36.0657	2.4e-07	fold change	1.52	52.4576	8.2e-09	fold change	1.79	48.1997	2.8e-09	fold change	1.83	54.1448	1.2e-08	fold change	1.67	32.1089	0.0001	fold change	1.64	19.1099	6.2e-07	fold change	1.35	31.744	5.2e-08	fold change	1.94
TMEM101	84336	transmembrane protein 101	7 out of 8	273.201					38.8591	5.6e-06	fold change	-1.55	30.5829	2.6e-05	fold change	-1.5	21.6514	0.0003	fold change	-1.44	31.8922	0.0011	fold change	-1.41	38.2307	0.0006	fold change	-1.75	49.9426	0.0019	fold change	-2.14	62.0424	4.6e-08	fold change	-3.02
C1orf112	55732	chromosome 1 open reading frame 112	7 out of 8	273.158					37.0104	3.7e-08	fold change	1.53	51.8382	2.1e-11	fold change	1.78	52.9319	4e-12	fold change	1.91	45.3708	3.1e-06	fold change	1.56	34.381	6.6e-06	fold change	1.68	23.8484	0.0002	fold change	1.48	27.777	5.8e-06	fold change	1.84
TCP1	6950	t-complex 1	7 out of 8	273.102					42.6476	8.4e-10	fold change	1.6	34.7996	2e-07	fold change	1.55	33.1389	8e-08	fold change	1.6	66.0781	4.3e-10	fold change	1.84	32.1089	3.6e-05	fold change	1.64	48.581	0.0027	fold change	2.11	15.7484	9.4e-06	fold change	1.52
TMEM30B	161291	transmembrane protein 30B	7 out of 8	272.874					57.7027	2.8e-14	fold change	-1.82	33.8602	8.3e-05	fold change	-1.54	33.9536	1.4e-05	fold change	-1.61	35.7094	0.0127	fold change	-1.45	38.2307	9.8e-06	fold change	-1.75	45.6404	0.0053	fold change	-2.02	27.777	5.2e-10	fold change	-1.84
AW961576	NA		7 out of 8	272.712					45.8278	7.7e-08	fold change	-1.64	28.9343	3e-05	fold change	-1.48	25.8821	7.3e-05	fold change	-1.5	32.7418	0.0052	fold change	-1.42	61.9801	0.0015	fold change	-2.32	44.42	0.0153	fold change	-1.99	32.9259	1.4e-06	fold change	-1.97
BAIAP2-AS1	440465	BAIAP2 antisense RNA 1	7 out of 8	272.64					53.4616	3.6e-10	fold change	-1.75	40.2065	2e-06	fold change	-1.62	33.9536	7.5e-06	fold change	-1.61	33.6193	0.0015	fold change	-1.43	27.9985	0.0003	fold change	-1.57	65.5145	5.7e-05	fold change	-2.7	17.8864	4.9e-05	fold change	-1.58
HIST1H2AG	8969	histone cluster 1, H2ag	7 out of 8	272.559	61.8865	0.0364	fold change	-2.02066	50.0445	0.0001	fold change	1.7	14.1024	0.0386	fold change	1.28	17.2223	0.0122	fold change	1.37	40.2985	5.2e-10	fold change	1.5	59.0333	4.8e-07	fold change	2.23	29.9715	0.0065	fold change	1.64
MRPS17	51373	mitochondrial ribosomal protein S17	7 out of 8	272.554					34.555	3.6e-10	fold change	1.5	42.3245	9e-11	fold change	1.65	40.3913	6.8e-11	fold change	1.7	62.9002	3e-09	fold change	1.8	26.3763	6.6e-05	fold change	1.54	42.1216	0.0005	fold change	1.93	23.8854	2.2e-07	fold change	1.74
RAN	5901	RAN, member RAS oncogene family	7 out of 8	272.548					41.8634	1.5e-12	fold change	1.59	40.2065	2.2e-08	fold change	1.62	39.1561	1.4e-08	fold change	1.68	45.3708	1.7e-05	fold change	1.56	20.2196	0.0004	fold change	1.43	54.4081	0.001	fold change	2.26	31.3234	1.4e-11	fold change	1.93
TIMP3	7078	TIMP metallopeptidase inhibitor 3	7 out of 8	272.45					32.7592	2.5e-06	fold change	-1.48	24.8562	0.0074	fold change	-1.43	29.1955	0.0015	fold change	-1.55	51.4907	0.0017	fold change	-1.64	50.8306	0.0007	fold change	-2.01	59.78	0.0008	fold change	-2.45	23.5378	2.8e-05	fold change	-1.73
KIAA1456	57604	KIAA1456	7 out of 8	272.174					22.5119	0.0031	fold change	-1.36	43.0964	3.1e-06	fold change	-1.66	41.5521	2.8e-06	fold change	-1.72	20.273	0.0005	fold change	-1.28	56.6656	0.006	fold change	-2.16	50.3723	0.009	fold change	-2.15	37.7028	5.8e-07	fold change	-2.1
PCBD2	84105	pterin-4 alpha-carbinolamine dehydratase/dimerization cofactor of hepatocyte nuclear factor 1 alpha (TCF1) 2	7 out of 8	271.693					38.8591	9e-09	fold change	-1.55	49.5201	6.8e-14	fold change	-1.75	43.4926	2.6e-13	fold change	-1.75	38.5907	1.9e-06	fold change	-1.48	47.0739	1.1e-05	fold change	-1.92	31.3313	0.0005	fold change	-1.67	22.8253	1.2e-09	fold change	-1.71
HHAT	55733	hedgehog acyltransferase	7 out of 8	271.146					50.7676	9.1e-11	fold change	-1.71	34.7996	1.3e-07	fold change	-1.55	32.1256	7.8e-08	fold change	-1.59	42.6774	0.0001	fold change	-1.53	41.51	3.4e-05	fold change	-1.81	15.8274	0.0052	fold change	-1.24	53.4382	4.1e-13	fold change	-2.63
PTPN21	11099	protein tyrosine phosphatase, non-receptor type 21	7 out of 8	270.884					50.7676	1.4e-08	fold change	-1.71	37.2234	1.2e-05	fold change	-1.58	42.2372	5.1e-08	fold change	-1.73	38.5907	0.0001	fold change	-1.48	37.6452	0.0001	fold change	-1.74	29.9715	0.0015	fold change	-1.64	34.4485	1.5e-10	fold change	-2.01
BF801735	NA		7 out of 8	270.827					37.9121	0.0005	fold change	-1.54	40.2065	3.7e-07	fold change	-1.62	40.3913	2.8e-07	fold change	-1.7	32.7418	0.0012	fold change	-1.42	20.7521	0.0014	fold change	-1.44	41.0388	0.0027	fold change	-1.9	57.7841	1.7e-06	fold change	-2.81
NRIP1	8204	nuclear receptor interacting protein 1	7 out of 8	270.393					24.2148	0.0279	fold change	-1.38	43.0964	4.9e-06	fold change	-1.66	42.8559	5.2e-06	fold change	-1.74	40.2985	0.0002	fold change	-1.5	63.9803	6.3e-05	fold change	-2.39	45.9306	0.0209	fold change	-2.03	10.0161	0.0071	fold change	-1.34
ATP6V1C2	245973	ATPase, H+ transporting, lysosomal 42kDa, V1 subunit C2	7 out of 8	270.363					37.9121	8.5e-16	fold change	1.54	65.4099	1.2e-13	fold change	2.03	58.7227	2.8e-11	fold change	2.01	34.7111	5e-07	fold change	1.44	30.3339	0.0009	fold change	1.61	20.4483	0.0014	fold change	1.39	22.8253	0.0005	fold change	1.71
PDCD4	27250	programmed cell death 4 (neoplastic transformation inhibitor)	7 out of 8	270.288					50.0445	0.001	fold change	-1.7	26.513	0.0083	fold change	-1.45	21.094	0.0101	fold change	-1.43	25.364	0.0297	fold change	-1.34	58.751	9.3e-09	fold change	-2.22	58.6951	0.0011	fold change	-2.4	29.826	0.0001	fold change	-1.89
SCCPDH	51097	saccharopine dehydrogenase (putative)	7 out of 8	270.266					43.3242	3.6e-08	fold change	-1.61	21.7125	0.0017	fold change	-1.39	22.9919	0.0004	fold change	-1.46	29.9423	0.0026	fold change	-1.39	42.9908	2.9e-05	fold change	-1.84	73.5954	1.9e-06	fold change	-3.1	35.7094	1.9e-08	fold change	-2.04
PPAT	5471	phosphoribosyl pyrophosphate amidotransferase	7 out of 8	270.224					45.8278	8.4e-07	fold change	1.64	37.2234	2.5e-09	fold change	1.58	40.3913	3.1e-10	fold change	1.7	57.3263	1.9e-05	fold change	1.72	27.436	0.0002	fold change	1.56	37.6798	2.4e-07	fold change	1.82	24.3394	2.4e-08	fold change	1.75
Hs.671647	NA		7 out of 8	269.729					42.6476	0.0034	fold change	-1.6	58.6112	3.9e-07	fold change	-1.89	56.9541	3.7e-07	fold change	-1.98	26.286	0.0421	fold change	-1.35	38.2307	0.0256	fold change	-1.75	23.4614	0.0209	fold change	-1.47	23.5378	3.6e-05	fold change	-1.73
ENO1	2023	enolase 1, (alpha)	7 out of 8	269.71					45.0386	1.7e-06	fold change	1.63	33.0321	0.0063	fold change	1.53	33.9536	4.5e-08	fold change	1.61	50.6421	0.0209	fold change	1.63	44.8575	2.8e-05	fold change	1.88	23.8484	1.5e-05	fold change	1.48	38.338	3.8e-08	fold change	2.12
FOXP1	27086	forkhead box P1	7 out of 8	269.688					36.0657	7.6e-14	fold change	-1.52	29.6676	4.6e-09	fold change	-1.49	34.6426	1e-10	fold change	-1.62	42.6774	7.5e-07	fold change	-1.53	26.3763	6.2e-07	fold change	-1.54	70.4325	1.4e-06	fold change	-2.93	29.826	5.2e-10	fold change	-1.89
SLC2A1	6513	solute carrier family 2 (facilitated glucose transporter), member 1	7 out of 8	269.394					47.5656	3.2e-11	fold change	1.66	60.9659	1.5e-11	fold change	1.93	60.8147	9.6e-12	fold change	2.06	33.6193	0.0101	fold change	1.43	20.7521	0.0255	fold change	1.44	32.6635	1.3e-05	fold change	1.7	13.0126	1.2e-05	fold change	1.44
KCNN4	3783	potassium intermediate/small conductance calcium-activated channel, subfamily N, member 4	7 out of 8	269.291					45.0386	1.4e-09	fold change	1.63	55.3391	2.4e-07	fold change	1.83	48.7929	1e-06	fold change	1.84	24.4898	0.0287	fold change	1.33	47.8808	2.2e-05	fold change	1.94	20.8014	4.4e-08	fold change	1.4	26.9488	0.0007	fold change	1.82
SULF2	55959	sulfatase 2	7 out of 8	269.214					42.6476	7.2e-05	fold change	-1.6	33.8602	0.0013	fold change	-1.54	30.6211	0.001	fold change	-1.57	36.6137	0.0175	fold change	-1.46	63.9803	1.8e-09	fold change	-2.39	35.6577	0.0029	fold change	-1.77	25.8331	0.0001	fold change	-1.79
NDN	4692	necdin homolog (mouse)	7 out of 8	269.167					30.008	5.8e-05	fold change	-1.45	30.5829	3.8e-05	fold change	-1.5	36.1186	1.2e-06	fold change	-1.64	52.2346	1.3e-05	fold change	-1.65	38.7489	4.3e-06	fold change	-1.76	60.2192	7.6e-06	fold change	-2.47	21.2545	1.4e-05	fold change	-1.67
PREX1	57580	phosphatidylinositol-3,4,5-trisphosphate-dependent Rac exchange factor 1	7 out of 8	269.061					22.5119	0.0016	fold change	-1.36	53.2992	2.1e-07	fold change	-1.8	44.0222	2.2e-06	fold change	-1.76	51.4907	0.0005	fold change	-1.64	43.3242	0.004	fold change	-1.85	17.3463	0.0327	fold change	-1.29	37.0661	1.9e-05	fold change	-2.08
PTCHD1	139411	patched domain containing 1	7 out of 8	268.979					34.555	7e-06	fold change	1.5	54.4324	8.9e-05	fold change	1.82	56.3539	4.8e-05	fold change	1.97	26.286	0.0003	fold change	1.35	33.9068	0.0004	fold change	1.67	23.0263	0.0087	fold change	1.46	40.4181	0.0066	fold change	2.18
SLC5A6	8884	solute carrier family 5 (sodium-dependent vitamin transporter), member 6	7 out of 8	268.804					37.0104	1.1e-06	fold change	1.53	44.42	4e-10	fold change	1.68	42.8559	3.2e-10	fold change	1.74	70.3918	6.2e-07	fold change	1.92	30.3339	0.0012	fold change	1.61	28.0433	0.0071	fold change	1.59	15.7484	0.0014	fold change	1.52
C10orf32	119032	chromosome 10 open reading frame 32	7 out of 8	268.309					41.0799	1.1e-07	fold change	-1.58	26.513	0.0002	fold change	-1.45	27.2414	1.4e-05	fold change	-1.52	47.6023	3e-05	fold change	-1.59	38.2307	3e-07	fold change	-1.75	61.4228	0.0001	fold change	-2.51	26.2188	3.1e-08	fold change	-1.8
BEND3	57673	BEN domain containing 3	7 out of 8	267.774					45.0386	4.3e-13	fold change	1.63	41.51	2.3e-12	fold change	1.64	39.7257	2.2e-13	fold change	1.69	47.6023	1.4e-08	fold change	1.59	35.9077	5.2e-06	fold change	1.71	25.8223	3.1e-06	fold change	1.53	32.1676	1.8e-12	fold change	1.95
TNFSF10	8743	tumor necrosis factor (ligand) superfamily, member 10	7 out of 8	267.427	90.7013	0.0365	fold change	-3.40177	20.1831	0.0198	fold change	-1.33	20.1798	0.0314	fold change	-1.37	29.1955	0.0051	fold change	-1.55	23.6374	0.0445	fold change	-1.32					72.043	0.0004	fold change	-3.01	11.4865	0.0275	fold change	-1.39
AI018174	NA		7 out of 8	267.366					45.8278	6e-11	fold change	-1.64	50.3104	9.8e-10	fold change	-1.76	50.6421	6.3e-11	fold change	-1.87	29.9423	0.0001	fold change	-1.39	42.4708	5.4e-05	fold change	-1.83	26.5932	7.6e-05	fold change	-1.55	21.5792	1.2e-06	fold change	-1.68
SORCS2	57537	sortilin-related VPS10 domain containing receptor 2	7 out of 8	267.169					49.4604	3.5e-09	fold change	-1.69	33.0321	2.2e-06	fold change	-1.53	33.1389	1.1e-06	fold change	-1.6	15.104	0.0156	fold change	-1.21	58.751	5.2e-05	fold change	-2.22	22.3441	0.0026	fold change	-1.44	55.3391	9.9e-08	fold change	-2.71
CACYBP	27101	calcyclin binding protein	7 out of 8	267.125					26.0631	5.2e-07	fold change	1.4	38.1831	5.1e-09	fold change	1.59	41.0661	5.8e-11	fold change	1.71	54.1448	2.8e-06	fold change	1.67	26.3763	1.8e-05	fold change	1.54	54.6986	2.8e-05	fold change	2.27	26.5932	5.5e-08	fold change	1.81
227350_at	NA		7 out of 8	267.117					58.416	2e-12	fold change	1.83	33.0321	2.8e-05	fold change	1.53	37.7028	4e-06	fold change	1.66	38.5907	4.6e-05	fold change	1.48	45.4211	0.0001	fold change	1.89	33.1211	0.0005	fold change	1.71	20.8331	0.0001	fold change	1.66
HNMT	3176	histamine N-methyltransferase	7 out of 8	266.89					34.555	1.4e-07	fold change	-1.5	22.4501	1.7e-05	fold change	-1.4	27.8274	7.3e-05	fold change	-1.53	56.6136	1.4e-07	fold change	-1.71	34.381	1.6e-08	fold change	-1.68	64.1141	2.4e-05	fold change	-2.63	26.9488	2e-05	fold change	-1.82
FIGNL1	63979	fidgetin-like 1	7 out of 8	266.864					35.4213	2.1e-09	fold change	1.51	41.51	2.7e-08	fold change	1.64	39.1561	1.2e-08	fold change	1.68	54.7717	7.9e-08	fold change	1.68	25.8114	5e-06	fold change	1.53	43.975	0.0006	fold change	1.98	26.2188	8.2e-07	fold change	1.8
OSCP1	127700	organic solute carrier partner 1	7 out of 8	266.863					40.3783	3.1e-11	fold change	-1.57	40.2065	3.8e-09	fold change	-1.62	36.9549	2.1e-09	fold change	-1.65	30.8903	0.0003	fold change	-1.4	38.2307	4.4e-05	fold change	-1.75	45.2542	0.001	fold change	-2.01	34.9479	6.8e-13	fold change	-2.02
KANK2	25959	KN motif and ankyrin repeat domains 2	7 out of 8	266.775					37.0104	7.5e-08	fold change	-1.53	21.7125	1.6e-05	fold change	-1.39	25.1873	1.1e-06	fold change	-1.49	45.3708	4.2e-07	fold change	-1.56	31.0465	1.6e-05	fold change	-1.62	68.3948	4.6e-08	fold change	-2.84	38.0532	3.6e-11	fold change	-2.11
KNTC1	9735	kinetochore associated 1	7 out of 8	266.682					47.5656	1.3e-14	fold change	1.66	43.0964	7.7e-11	fold change	1.66	45.3544	3.3e-12	fold change	1.78	57.3263	3.9e-07	fold change	1.72	39.294	9.4e-06	fold change	1.77	17.9439	4.7e-05	fold change	1.31	16.1011	1.6e-05	fold change	1.53
CHD7	55636	chromodomain helicase DNA binding protein 7	7 out of 8	266.166					28.5778	0.0001	fold change	1.43	34.7996	6.3e-05	fold change	1.55	42.8559	3.1e-07	fold change	1.74	76.1487	1.5e-11	fold change	2.06	49.5	8.4e-05	fold change	1.98	21.5753	0.0002	fold change	1.42	12.7085	0.0026	fold change	1.43
Hs.570119	NA		7 out of 8	266.13					35.4213	0.0003	fold change	-1.51	57.5407	1.1e-07	fold change	-1.87	60.8147	3.5e-09	fold change	-2.06	15.7909	0.0377	fold change	-1.22	25.8114	0.0065	fold change	-1.53	31.3313	0.0253	fold change	-1.67	39.4197	2.2e-09	fold change	-2.15
MKL2	57496	MKL/myocardin-like 2	7 out of 8	266.032					45.8278	1.9e-09	fold change	-1.64	24.8562	0.0005	fold change	-1.43	25.8821	4.3e-05	fold change	-1.5	26.286	0.0002	fold change	-1.35	33.2916	0.001	fold change	-1.66	71.2494	7.8e-08	fold change	-2.97	38.6393	2.7e-11	fold change	-2.13
SHMT2	6472	serine hydroxymethyltransferase 2 (mitochondrial)	7 out of 8	266.006					38.8591	2.2e-08	fold change	1.55	34.7996	2.8e-16	fold change	1.55	33.9536	6.6e-17	fold change	1.61	47.6023	0.0017	fold change	1.59	35.3499	6.1e-09	fold change	1.7	50.3723	9.1e-06	fold change	2.15	25.0692	2e-07	fold change	1.77
BHLHE41	79365	basic helix-loop-helix family, member e41	7 out of 8	265.59					44.1805	0.0002	fold change	-1.62	28.9343	0.0013	fold change	-1.48	31.2915	0.0004	fold change	-1.58	28.1267	0.021	fold change	-1.37	19.6444	0.0047	fold change	-1.42	80.4868	0.0002	fold change	-3.69	32.9259	6.3e-06	fold change	-1.97
F13A1	2162	coagulation factor XIII, A1 polypeptide	7 out of 8	265.421					21.6819	0.0176	fold change	-1.35	22.4501	0.012	fold change	-1.4	34.6426	0.0003	fold change	-1.62	55.3888	0.0019	fold change	-1.69	52.5028	9.4e-05	fold change	-2.05	60.5151	3.5e-06	fold change	-2.48	18.2395	0.0019	fold change	-1.59
VWA5A	4013	von Willebrand factor A domain containing 5A	7 out of 8	265.389					30.008	4.8e-05	fold change	-1.45	24.8562	0.0004	fold change	-1.43	31.2915	3.2e-06	fold change	-1.58	42.6774	0.0004	fold change	-1.53	37.6452	0.0002	fold change	-1.74	57.0334	5.4e-05	fold change	-2.34	41.8774	1e-08	fold change	-2.23
DLC1	10395	deleted in liver cancer 1	7 out of 8	265.275					27.0377	0.0002	fold change	-1.41	34.7996	5.4e-05	fold change	-1.55	41.0661	4.3e-06	fold change	-1.71	32.7418	0.0006	fold change	-1.42	27.436	0.0034	fold change	-1.56	58.9769	2.4e-05	fold change	-2.41	43.2175	1.3e-10	fold change	-2.27
GCNT2	2651	glucosaminyl (N-acetyl) transferase 2, I-branching enzyme (I blood group)	7 out of 8	265.103	70.1912	0.0098	fold change	-2.26881	18.6603	0.005	fold change	1.31	20.9395	0.0142	fold change	1.38	20.4517	0.0137	fold change	1.42	32.7418	0.0064	fold change	1.42					61.7002	0.0027	fold change	2.53	40.4181	1.3e-07	fold change	2.18
MTERFD1	51001	MTERF domain containing 1	7 out of 8	265.024					27.8716	1.6e-05	fold change	1.42	32.1593	3.1e-07	fold change	1.52	34.6426	2.7e-09	fold change	1.62	74.397	6.3e-09	fold change	2	27.9985	5.2e-06	fold change	1.57	42.1216	0.008	fold change	1.93	25.8331	4e-07	fold change	1.79
CTLA4	1493	cytotoxic T-lymphocyte-associated protein 4	7 out of 8	264.972					37.9121	7e-10	fold change	1.54	37.2234	3.6e-06	fold change	1.58	36.1186	4.2e-06	fold change	1.64	34.7111	2.9e-05	fold change	1.44	62.2626	8.7e-09	fold change	2.33	22.7157	0.0062	fold change	1.45	34.0289	5.9e-08	fold change	2
TP53RK	112858	TP53 regulating kinase	7 out of 8	264.717					46.7517	3.3e-07	fold change	1.65	30.5829	3.1e-07	fold change	1.5	30.6211	8.6e-08	fold change	1.57	56.6136	2.6e-06	fold change	1.71	30.3339	8.5e-05	fold change	1.61	46.2762	4e-06	fold change	2.04	10.61	0.0234	fold change	-1.36
PSME4	23198	proteasome (prosome, macropain) activator subunit 4	7 out of 8	264.369					46.7517	7.3e-18	fold change	1.65	49.5201	1.3e-16	fold change	1.75	45.7766	9.4e-16	fold change	1.79	36.6137	0.0006	fold change	1.46	29.7972	2.8e-05	fold change	1.6	24.9724	0.0498	fold change	1.51	12.3858	0.0007	fold change	-1.42
MIR214	406996	microRNA 214	7 out of 8	264.363					37.9121	0.0001	fold change	-1.54	28.9343	0.0001	fold change	-1.48	33.9536	1.2e-05	fold change	-1.61	16.5054	0.0266	fold change	-1.23	49.0653	0.0026	fold change	-1.97	24.573	0.0051	fold change	-1.5	73.4193	1.5e-10	fold change	-3.76
CHST15	51363	carbohydrate (N-acetylgalactosamine 4-sulfate 6-O) sulfotransferase 15	7 out of 8	263.956					37.0104	2.4e-11	fold change	-1.53	23.1303	1.2e-05	fold change	-1.41	23.7608	5.9e-06	fold change	-1.47	26.286	0.0025	fold change	-1.35	47.492	8.2e-05	fold change	-1.93	74.5323	1.5e-08	fold change	-3.16	31.744	5.5e-11	fold change	-1.94
KLHDC1	122773	kelch domain containing 1	7 out of 8	263.951					61.2693	2.3e-16	fold change	-1.88	44.42	1.3e-09	fold change	-1.68	44.7107	9.8e-11	fold change	-1.77	26.286	6.6e-05	fold change	-1.35	39.8804	1.1e-05	fold change	-1.78	25.4164	0.0013	fold change	-1.52	21.9687	2.3e-15	fold change	-1.69
ITGB5	3693	integrin, beta 5	7 out of 8	263.795					34.555	1.6e-09	fold change	-1.5	24.0301	6.5e-06	fold change	-1.42	29.9278	1.8e-08	fold change	-1.56	42.0062	2.4e-05	fold change	-1.52	44.8575	1.6e-09	fold change	-1.88	56.2506	1.4e-05	fold change	-2.32	32.1676	8.7e-10	fold change	-1.95
AUNIP	79000	aurora kinase A and ninein interacting protein	7 out of 8	263.732					63.3866	5.9e-18	fold change	1.91	48.7348	4e-16	fold change	1.74	52.9319	1e-19	fold change	1.91	19.4456	0.0001	fold change	1.27	39.8804	4.9e-08	fold change	1.78	18.5198	0.001	fold change	1.33	20.8331	2.9e-10	fold change	1.66
SLC35B1	10237	solute carrier family 35, member B1	7 out of 8	263.351					41.8634	1.6e-14	fold change	1.59	21.7125	9.4e-06	fold change	1.39	22.9919	1.1e-08	fold change	1.46	59.5479	1.2e-08	fold change	1.75	37.6452	7.5e-07	fold change	1.74	57.6216	2.8e-06	fold change	2.36	21.9687	2.3e-08	fold change	1.69
HSPA14	51182	heat shock 70kDa protein 14	7 out of 8	263.327					37.9121	3.8e-11	fold change	1.54	40.2065	2.8e-10	fold change	1.62	41.0661	9.4e-11	fold change	1.71	53.161	1.3e-06	fold change	1.66	34.8488	3.8e-08	fold change	1.69	31.7933	0.0248	fold change	1.68	24.3394	3e-06	fold change	1.75
NUDT5	11164	nudix (nucleoside diphosphate linked moiety X)-type motif 5	7 out of 8	263.231					40.3783	7.5e-13	fold change	1.57	36.2679	6.1e-11	fold change	1.57	38.506	4.3e-12	fold change	1.67	52.2346	9.8e-12	fold change	1.65	14.9642	0.0002	fold change	1.33	41.0388	0.001	fold change	1.9	39.8416	6.4e-13	fold change	2.16
GALNTL2	117248	UDP-N-acetyl-alpha-D-galactosamine:polypeptide N-acetylgalactosaminyltransferase-like 2	7 out of 8	263.146					38.8591	3e-05	fold change	-1.55	38.1831	4.6e-05	fold change	-1.59	41.5521	6.1e-06	fold change	-1.72	27.302	0.0052	fold change	-1.36	60.3369	0.0016	fold change	-2.26	21.2032	0.0338	fold change	-1.41	35.7094	6e-06	fold change	-2.04
AW975051	NA		7 out of 8	263.072					18.6603	0.0454	fold change	-1.31	43.0964	9.6e-09	fold change	-1.66	38.506	7.5e-08	fold change	-1.67	38.5907	0.0002	fold change	-1.48	10.6977	0.0313	fold change	-1.23	67.088	0.0009	fold change	-2.76	46.4334	1.1e-09	fold change	-2.37
CCR1	1230	chemokine (C-C motif) receptor 1	7 out of 8	263.017					50.0445	1.4e-06	fold change	1.7	49.5201	1.1e-05	fold change	1.75	51.2973	1.6e-06	fold change	1.88	25.364	0.0293	fold change	1.34	45.999	0.0001	fold change	1.9	17.64	0.0189	fold change	1.3	23.1521	0.0008	fold change	1.72
PLIN2	123	perilipin 2	7 out of 8	263.001	60.0716	0.0325	fold change	-1.97699	48.2565	5.5e-09	fold change	1.67	47.9368	2.5e-08	fold change	1.73	44.7107	1.3e-07	fold change	1.77					18.0572	0.0227	fold change	1.39	29.2511	0.0265	fold change	1.62	14.717	0.0035	fold change	1.49
LUM	4060	lumican	7 out of 8	262.948	98.7147	0.0018	fold change	-8.29188	22.5119	0.0006	fold change	-1.36	15.2938	0.0356	fold change	-1.3	21.094	0.0085	fold change	-1.43					34.8488	7.3e-05	fold change	-1.69	58.6951	0.0005	fold change	-2.4	11.7894	9.9e-05	fold change	-1.4
ME2	4200	malic enzyme 2, NAD(+)-dependent, mitochondrial	7 out of 8	262.774					25.1977	1e-08	fold change	1.39	40.2065	1.7e-08	fold change	1.62	42.8559	2.9e-09	fold change	1.74	40.2985	0.0036	fold change	1.5	38.7489	5.1e-08	fold change	1.76	51.1268	8.2e-05	fold change	2.17	24.3394	1.7e-08	fold change	1.75
MTDH	92140	metadherin	7 out of 8	262.468					26.0631	1.5e-06	fold change	1.4	34.7996	8.1e-05	fold change	1.55	36.1186	2.6e-05	fold change	1.64	63.5171	2.2e-08	fold change	1.81	34.8488	1.6e-08	fold change	1.69	42.7811	0.0234	fold change	1.95	24.3394	2.2e-11	fold change	1.75
BF970431	NA		7 out of 8	262.345					36.0657	1.1e-05	fold change	-1.52	28.9343	1.8e-06	fold change	-1.48	31.2915	9.1e-08	fold change	-1.58	50.6421	6.8e-07	fold change	-1.63	36.5591	9e-08	fold change	-1.72	55.314	5.2e-06	fold change	-2.29	23.5378	2.3e-09	fold change	-1.73
CPED1	79974	cadherin-like and PC-esterase domain containing 1	7 out of 8	262.318					48.2565	7.1e-07	fold change	-1.67	20.9395	0.0027	fold change	-1.38	27.8274	0.0002	fold change	-1.53	45.3708	4.8e-05	fold change	-1.56	21.3209	0.0027	fold change	-1.45	66.4355	0.0002	fold change	-2.74	32.1676	0.0002	fold change	-1.95
NCOA7	135112	nuclear receptor coactivator 7	7 out of 8	262.122	52.6377	0.0427	fold change	-1.74068	42.6476	4.5e-06	fold change	1.6	33.0321	0.0004	fold change	1.53	25.8821	0.0013	fold change	1.5	49.1836	0.002	fold change	1.61	42.9908	0.0003	fold change	1.84					15.7484	0.002	fold change	1.52
CH25H	9023	cholesterol 25-hydroxylase	7 out of 8	262					48.2565	6e-06	fold change	-1.67	27.3384	0.0031	fold change	-1.46	29.1955	0.0008	fold change	-1.55	21.8011	0.0104	fold change	-1.3	52.5028	1.9e-06	fold change	-2.05	50.3723	0.0004	fold change	-2.15	32.5339	1.1e-05	fold change	-1.96
SGOL1	151648	shugoshin-like 1 (S. pombe)	7 out of 8	261.95					56.4054	3.8e-23	fold change	1.8	56.7962	3.1e-13	fold change	1.86	58.7227	1.5e-21	fold change	2.01	20.273	7.8e-08	fold change	1.28	27.436	5.3e-07	fold change	1.56	17.64	0.0042	fold change	1.3	24.6766	3e-09	fold change	1.76
ASNS	440	asparagine synthetase (glutamine-hydrolyzing)	7 out of 8	261.88					31.9171	4.2e-06	fold change	1.47	21.7125	2.1e-05	fold change	1.39	22.2955	7.3e-06	fold change	1.45	62.9002	1.1e-05	fold change	1.8	29.7972	3e-05	fold change	1.6	70.4325	5.2e-07	fold change	2.93	22.8253	6.6e-07	fold change	1.71
EPB41L5	57669	erythrocyte membrane protein band 4.1 like 5	7 out of 8	261.701					49.4604	1.6e-10	fold change	-1.69	45.8791	2.6e-09	fold change	-1.7	46.4334	2.8e-10	fold change	-1.8	15.104	0.0339	fold change	-1.21	21.3209	0.0318	fold change	-1.45	40.2855	0.0003	fold change	-1.88	43.2175	1.9e-16	fold change	-2.27
NUP93	9688	nucleoporin 93kDa	7 out of 8	261.447					41.0799	2.1e-15	fold change	1.58	37.2234	5e-10	fold change	1.58	38.506	9.3e-11	fold change	1.67	59.5479	2.8e-09	fold change	1.75	30.3339	1.8e-05	fold change	1.61	26.9785	3.2e-05	fold change	1.56	27.777	5.3e-09	fold change	1.84
AI224578	NA		7 out of 8	261.182					25.1977	0.0003	fold change	1.39	38.1831	4.4e-05	fold change	1.59	38.506	1.2e-05	fold change	1.67	54.1448	1.3e-05	fold change	1.67	44.8575	1.2e-05	fold change	1.88	46.2762	0.0002	fold change	2.04	14.0171	0.0037	fold change	1.47
SPRY1	10252	sprouty homolog 1, antagonist of FGF signaling (Drosophila)	7 out of 8	260.906	55.314	0.0228	fold change	1.81718	36.0657	4.8e-05	fold change	-1.52	18.6631	0.0016	fold change	-1.35	25.1873	6.2e-05	fold change	-1.49					14.9642	0.0138	fold change	-1.33	57.2731	0.0033	fold change	-2.35	53.4382	1.8e-07	fold change	-2.63
NEIL3	55247	nei endonuclease VIII-like 3 (E. coli)	7 out of 8	260.899	69.3982	0.033	fold change	2.24511	37.9121	6.8e-22	fold change	1.54	39.4577	1.1e-17	fold change	1.61	41.0661	4.5e-18	fold change	1.71	15.7909	0.0007	fold change	1.22	43.9279	2.9e-06	fold change	1.86					13.346	0.0011	fold change	-1.45
SCD	6319	stearoyl-CoA desaturase (delta-9-desaturase)	7 out of 8	260.356	69.9115	0.0318	fold change	2.26379	44.1805	0.0003	fold change	1.62	28.1654	0.0015	fold change	1.47	17.7958	0.0109	fold change	1.38	38.5907	0.0149	fold change	1.48					16.1053	0.0328	fold change	1.25	45.6067	0.0106	fold change	2.35
MCM8	84515	minichromosome maintenance complex component 8	7 out of 8	260.246					48.851	1e-10	fold change	1.68	28.9343	6.8e-07	fold change	1.48	30.6211	1.4e-11	fold change	1.57	39.3946	3.5e-07	fold change	1.49	59.896	2.4e-09	fold change	2.25	18.5198	4.3e-12	fold change	1.33	34.0289	1.2e-07	fold change	2
SH3D19	152503	SH3 domain containing 19	7 out of 8	259.858					39.6614	1.1e-08	fold change	-1.56	28.1654	5.6e-05	fold change	-1.47	35.411	3.2e-07	fold change	-1.63	50.6421	0.0001	fold change	-1.63	31.0465	6e-07	fold change	-1.62	43.1872	0.0003	fold change	-1.96	31.744	3e-10	fold change	-1.94
IGIP	492311	IgA-inducing protein homolog (Bos taurus)	7 out of 8	259.653					53.4616	3.6e-17	fold change	-1.75	23.1303	2e-07	fold change	-1.41	26.5874	1.1e-07	fold change	-1.51	37.6336	1.3e-07	fold change	-1.47	25.8114	4.2e-06	fold change	-1.53	66.4355	0.0006	fold change	-2.74	26.5932	2e-10	fold change	-1.81
GLIS2	84662	GLIS family zinc finger 2	7 out of 8	259.278					48.851	8.1e-09	fold change	-1.68	27.3384	8e-06	fold change	-1.46	29.1955	1.6e-06	fold change	-1.55	23.6374	0.0136	fold change	-1.32	40.9977	0.0003	fold change	-1.8	67.6791	2.4e-07	fold change	-2.79	21.5792	1e-06	fold change	-1.68
MARCO	8685	macrophage receptor with collagenous structure	7 out of 8	259.158					20.8507	2.9e-06	fold change	1.34	30.5829	2.6e-08	fold change	1.5	36.9549	7.4e-10	fold change	1.65	20.273	0.0315	fold change	1.28	50.4347	5e-06	fold change	2	19.4702	0.0017	fold change	1.36	80.5919	3.4e-06	fold change	4.61
BORA	79866	bora, aurora kinase A activator	7 out of 8	258.7					50.7676	1.1e-16	fold change	1.71	43.0964	1.1e-11	fold change	1.66	43.4926	4.7e-12	fold change	1.75	41.2313	0.0002	fold change	1.51	47.8808	1.3e-07	fold change	1.94	21.9256	3.9e-06	fold change	1.43	10.3058	9.7e-06	fold change	1.35
ARMCX1	51309	armadillo repeat containing, X-linked 1	7 out of 8	258.59					40.3783	4.6e-08	fold change	-1.57	28.1654	0.0019	fold change	-1.47	30.6211	0.0002	fold change	-1.57	33.6193	0.0084	fold change	-1.43	53.7658	4.3e-06	fold change	-2.08	51.5342	0.0014	fold change	-2.18	20.5063	5.1e-06	fold change	-1.65
NUDT1	4521	nudix (nucleoside diphosphate linked moiety X)-type motif 1	7 out of 8	258.332					36.0657	2e-13	fold change	1.52	29.6676	8.1e-09	fold change	1.49	29.9278	2.6e-09	fold change	1.56	36.6137	2e-05	fold change	1.46	33.9068	0.0003	fold change	1.67	36.811	7.5e-05	fold change	1.8	55.3391	2.7e-05	fold change	2.71
AW014743	NA		7 out of 8	258.295					37.9121	5.8e-11	fold change	1.54	38.8223	7.3e-07	fold change	1.6	41.5521	5.4e-07	fold change	1.72	32.7418	3.8e-06	fold change	1.42	27.436	1.9e-05	fold change	1.56	17.0267	0.0018	fold change	1.28	62.8038	4.6e-05	fold change	3.06
RAPGEF4	11069	Rap guanine nucleotide exchange factor (GEF) 4	7 out of 8	257.657					45.0386	1.4e-06	fold change	-1.63	24.0301	0.0033	fold change	-1.42	27.2414	0.0009	fold change	-1.52	23.6374	0.0079	fold change	-1.32	48.6386	0.001	fold change	-1.96	41.707	0.0043	fold change	-1.92	47.3642	3.4e-09	fold change	-2.41
MIR155HG	114614	MIR155 host gene (non-protein coding)	7 out of 8	257.473					55.2645	1.8e-10	fold change	1.78	29.6676	0.0001	fold change	1.49	29.1955	6e-05	fold change	1.55	37.6336	0.0075	fold change	1.47	56.6656	2e-06	fold change	2.16	36.034	0.0081	fold change	1.78	13.0126	0.0134	fold change	1.44
OSBPL1A	114876	oxysterol binding protein-like 1A	7 out of 8	256.634					37.0104	4.6e-09	fold change	-1.53	46.5216	1.4e-08	fold change	-1.71	39.7257	1.9e-07	fold change	-1.69	27.302	0.0137	fold change	-1.36	35.9077	3.6e-05	fold change	-1.71	50.7676	0.0001	fold change	-2.16	19.3995	4e-05	fold change	-1.62
TMEM25	84866	transmembrane protein 25	7 out of 8	256.571					62.1056	2.1e-14	fold change	-1.89	41.51	4.7e-09	fold change	-1.64	37.7028	1.2e-08	fold change	-1.66	34.7111	0.0032	fold change	-1.44	25.8114	0.0062	fold change	-1.53	17.0267	0.0155	fold change	-1.28	37.7028	0.0006	fold change	-2.1
RBM5	10181	RNA binding motif protein 5	7 out of 8	256.554					45.0386	2.4e-12	fold change	-1.63	42.3245	6.2e-10	fold change	-1.65	42.8559	3.9e-10	fold change	-1.74	29.9423	0.0006	fold change	-1.39	16.9142	0.0183	fold change	-1.37	42.4121	5.5e-05	fold change	-1.94	37.0661	4.5e-17	fold change	-2.08
IFIT2	3433	interferon-induced protein with tetratricopeptide repeats 2	7 out of 8	256.329					23.3279	0.0042	fold change	1.37	19.375	0.0255	fold change	1.36	17.7958	0.0264	fold change	1.38	65.0297	3.6e-07	fold change	1.83	51.2332	0.0016	fold change	2.02	38.9084	0.0084	fold change	1.85	40.6587	7.8e-09	fold change	2.19
MED30	90390	mediator complex subunit 30	7 out of 8	256.095					42.6476	2.4e-05	fold change	1.6	32.1593	1e-05	fold change	1.52	39.1561	3.3e-07	fold change	1.68	73.0706	4.4e-07	fold change	1.96	24.7064	0.0003	fold change	1.51	23.8484	0.0016	fold change	1.48	20.5063	4.8e-06	fold change	1.65
ZWILCH	55055	Zwilch, kinetochore associated, homolog (Drosophila)	7 out of 8	255.938					55.2645	1.9e-09	fold change	1.78	19.375	7.9e-05	fold change	1.36	18.4863	6.8e-05	fold change	1.39	50.6421	1.8e-05	fold change	1.63	45.4211	3.6e-06	fold change	1.89	23.8484	0.0028	fold change	1.48	42.9008	8.6e-07	fold change	2.26
2014-03-02	54996	mitochondrial amidoxime reducing component 2	7 out of 8	255.634					42.6476	7.6e-07	fold change	-1.6	23.1303	0.0004	fold change	-1.41	29.1955	6e-06	fold change	-1.55	50.0445	9.5e-06	fold change	-1.62	34.8488	0.0007	fold change	-1.69	38.0648	0.0014	fold change	-1.83	37.7028	1.2e-06	fold change	-2.1
TRIM45	80263	tripartite motif containing 45	7 out of 8	255.365					45.8278	9.4e-07	fold change	-1.64	36.2679	4.5e-05	fold change	-1.57	33.1389	2.6e-05	fold change	-1.6	16.5054	0.0101	fold change	-1.23	37.6452	0.0051	fold change	-1.74	65.8302	0.0004	fold change	-2.71	20.15	3.1e-07	fold change	-1.64
AIM2	9447	absent in melanoma 2	7 out of 8	255.287					50.7676	3.4e-15	fold change	1.71	24.8562	8.5e-05	fold change	1.43	27.2414	3.6e-05	fold change	1.52	35.7094	0.0002	fold change	1.45	67.4564	1.7e-08	fold change	2.5	27.6771	5.1e-05	fold change	1.58	21.5792	4.5e-08	fold change	1.68
CORO1C	23603	coronin, actin binding protein, 1C	7 out of 8	255.124					47.5656	1.1e-08	fold change	1.66	49.5201	1.2e-11	fold change	1.75	48.1997	1.4e-11	fold change	1.83	20.273	0.0292	fold change	1.28	21.3209	0.0005	fold change	1.45	42.4121	5.4e-06	fold change	1.94	25.8331	3.7e-10	fold change	1.79
STIP1	10963	stress-induced-phosphoprotein 1	7 out of 8	254.423					33.6932	3.4e-05	fold change	1.49	33.8602	2.1e-06	fold change	1.54	38.506	1e-09	fold change	1.67	58.0302	0.0001	fold change	1.73	41.51	0.0002	fold change	1.81	15.5315	0.0002	fold change	1.23	33.2916	0.0001	fold change	1.98
NOP16	51491	NOP16 nucleolar protein homolog (yeast)	7 out of 8	254.379					36.0657	2.5e-11	fold change	1.52	31.4677	2.1e-07	fold change	1.51	37.7028	8e-11	fold change	1.66	48.4468	4.9e-05	fold change	1.6	36.5591	0.0003	fold change	1.72	35.1277	0.0002	fold change	1.76	29.0096	2e-08	fold change	1.87
LINC00341	79686	long intergenic non-protein coding RNA 341	7 out of 8	254.273					31.9171	3e-06	fold change	-1.47	30.5829	0.0003	fold change	-1.5	33.1389	0.0001	fold change	-1.6	48.4468	0.0018	fold change	-1.6	15.4728	0.0122	fold change	-1.34	61.4228	0.002	fold change	-2.51	33.2916	1e-06	fold change	-1.98
HECTD2	143279	HECT domain containing E3 ubiquitin protein ligase 2	7 out of 8	254.209					59.5188	2.2e-15	fold change	-1.85	20.9395	0.0009	fold change	-1.38	19.7613	0.0009	fold change	-1.41	29.0713	0.0027	fold change	-1.38	36.5591	8.8e-06	fold change	-1.72	62.9002	0.0003	fold change	-2.59	25.4586	6.1e-08	fold change	-1.78
CYR61	3491	cysteine-rich, angiogenic inducer, 61	7 out of 8	254.079					41.0799	0.0001	fold change	-1.58	12.9919	0.0301	fold change	-1.26	14.4099	0.0112	fold change	-1.32	24.4898	0.0491	fold change	-1.33	40.9977	0.0017	fold change	-1.8	81.7715	0.0003	fold change	-3.79	38.338	2.8e-09	fold change	-2.12
PIF1	80119	PIF1 5'-to-3' DNA helicase homolog (S. cerevisiae)	7 out of 8	253.905					37.0104	6.4e-23	fold change	1.53	46.5216	6.8e-10	fold change	1.71	53.6481	7.3e-20	fold change	1.92	25.364	7.6e-07	fold change	1.34	60.3369	1.5e-14	fold change	2.26	14.9224	2.1e-05	fold change	1.21	16.1011	7.6e-09	fold change	1.53
PER2	8864	period homolog 2 (Drosophila)	7 out of 8	253.825					41.8634	1.4e-10	fold change	-1.59	35.5237	2.1e-06	fold change	-1.56	35.411	1.4e-09	fold change	-1.63	40.2985	2.9e-05	fold change	-1.5	24.7064	0.0007	fold change	-1.51	42.4121	0.0065	fold change	-1.94	33.6101	4e-11	fold change	-1.99
KCNK5	8645	potassium channel, subfamily K, member 5	7 out of 8	253.657					11.6432	0.0328	fold change	1.2	47.2912	7e-07	fold change	1.72	53.6481	1.7e-07	fold change	1.92	53.161	3.3e-09	fold change	1.66	53.7658	2.8e-08	fold change	2.08	17.64	0.0052	fold change	1.3	16.5076	1.1e-06	fold change	1.54
TRAK1	22906	trafficking protein, kinesin binding 1	7 out of 8	253.362					35.4213	1e-07	fold change	-1.51	41.51	9e-09	fold change	-1.64	37.7028	2.2e-08	fold change	-1.66	35.7094	9.5e-07	fold change	-1.45	29.2511	0.0003	fold change	-1.59	35.1277	0.0005	fold change	-1.76	38.6393	1.8e-10	fold change	-2.13
ASF1A	25842	ASF1 anti-silencing function 1 homolog A (S. cerevisiae)	7 out of 8	253.317					34.555	1.4e-05	fold change	1.5	30.5829	7.2e-06	fold change	1.5	29.9278	4.6e-06	fold change	1.56	58.0302	0.0001	fold change	1.73	15.4728	0.0021	fold change	1.34	47.9929	2.6e-05	fold change	2.09	36.7558	3.5e-10	fold change	2.07
XPOT	11260	exportin, tRNA (nuclear export receptor for tRNAs)	7 out of 8	252.887					30.9839	1.1e-17	fold change	1.46	40.2065	1.5e-10	fold change	1.62	38.506	1.3e-10	fold change	1.67	57.3263	1.5e-07	fold change	1.72	31.589	1e-12	fold change	1.63	35.6577	3.7e-05	fold change	1.77	18.6179	1.5e-07	fold change	1.6
PDXK	8566	pyridoxal (pyridoxine, vitamin B6) kinase	7 out of 8	252.682					35.4213	1.2e-08	fold change	1.51	31.4677	5.8e-07	fold change	1.51	29.9278	8.8e-07	fold change	1.56	45.3708	0.0002	fold change	1.56	34.381	7.2e-06	fold change	1.68	43.1872	4.2e-08	fold change	1.96	32.9259	1.4e-09	fold change	1.97
CNRIP1	25927	cannabinoid receptor interacting protein 1	7 out of 8	252.555					40.3783	1.2e-06	fold change	-1.57	19.375	0.0005	fold change	-1.36	24.4654	2.4e-05	fold change	-1.48	42.6774	0.0002	fold change	-1.53	35.9077	4.5e-05	fold change	-1.71	59.9255	0.0003	fold change	-2.46	29.826	2.9e-07	fold change	-1.89
MMP2	4313	matrix metallopeptidase 2 (gelatinase A, 72kDa gelatinase, 72kDa type IV collagenase)	7 out of 8	252.192					48.851	2.8e-05	fold change	-1.68	16.5032	0.0087	fold change	-1.32	21.094	0.0024	fold change	-1.43	24.4898	0.0285	fold change	-1.33	61.9801	1e-05	fold change	-2.32	37.6798	0.0005	fold change	-1.82	41.5942	3.6e-08	fold change	-2.22
MR1	3140	major histocompatibility complex, class I-related	7 out of 8	252.181					43.3242	6.2e-07	fold change	-1.61	26.513	3.3e-06	fold change	-1.45	27.2414	1.7e-07	fold change	-1.52	31.8922	0.0013	fold change	-1.41	19.1099	0.0036	fold change	-1.41	60.2192	3.4e-14	fold change	-2.47	43.8808	8.6e-10	fold change	-2.29
ITIH5	80760	inter-alpha-trypsin inhibitor heavy chain family, member 5	7 out of 8	252.156					20.1831	0.0032	fold change	-1.33	40.2065	9.9e-06	fold change	-1.62	42.8559	1.3e-06	fold change	-1.74	42.6774	0.0064	fold change	-1.53	34.381	0.0058	fold change	-1.68	49.0263	0.0022	fold change	-2.12	22.8253	0.0002	fold change	-1.71
TMEM119	338773	transmembrane protein 119	7 out of 8	252.144					58.416	2.8e-06	fold change	-1.83	34.7996	4.2e-05	fold change	-1.55	33.9536	3.8e-05	fold change	-1.61	38.5907	0.0098	fold change	-1.48	39.294	2.2e-05	fold change	-1.77	14.9224	0.0222	fold change	-1.21	32.1676	4.3e-07	fold change	-1.95
C21orf91	54149	chromosome 21 open reading frame 91	7 out of 8	252.101					36.0657	2.4e-13	fold change	1.52	31.4677	1.8e-08	fold change	1.51	33.9536	6.2e-09	fold change	1.61	29.9423	0.0006	fold change	1.39	45.999	1.1e-07	fold change	1.9	36.034	0.0052	fold change	1.78	38.6393	5.9e-08	fold change	2.13
CYB5D1	124637	cytochrome b5 domain containing 1	7 out of 8	251.979					42.6476	1.6e-12	fold change	-1.6	33.0321	1.1e-08	fold change	-1.53	28.5116	7e-09	fold change	-1.54	21.0435	0.0038	fold change	-1.29	38.7489	0.0002	fold change	-1.76	51.5342	8.7e-05	fold change	-2.18	36.4615	2e-09	fold change	-2.06
CCDC96	257236	coiled-coil domain containing 96	7 out of 8	251.848					28.5778	1.6e-06	fold change	-1.43	34.7996	1.8e-06	fold change	-1.55	32.1256	2.2e-06	fold change	-1.59	20.273	0.0017	fold change	-1.28	40.498	1.3e-06	fold change	-1.79	43.975	0.0044	fold change	-1.98	51.5991	3.9e-09	fold change	-2.56
SH3RF1	57630	SH3 domain containing ring finger 1	7 out of 8	251.811					37.0104	1.7e-07	fold change	-1.53	39.4577	6.4e-06	fold change	-1.61	40.3913	2e-06	fold change	-1.7	27.302	0.0023	fold change	-1.36	40.498	9.7e-06	fold change	-1.79	46.6448	0.0024	fold change	-2.05	20.5063	7.8e-08	fold change	-1.65
KLHDC9	126823	kelch domain containing 9	7 out of 8	251.67					38.8591	6.8e-06	fold change	-1.55	27.3384	0.0006	fold change	-1.46	27.8274	0.0002	fold change	-1.53	26.286	0.0067	fold change	-1.35	41.51	3.1e-05	fold change	-1.81	26.5932	0.0148	fold change	-1.55	63.2559	5e-07	fold change	-3.09
Hs.405061	NA		7 out of 8	251.422					17.9334	0.0134	fold change	-1.3	56.7962	6.7e-08	fold change	-1.86	59.6637	1.2e-08	fold change	-2.03	35.7094	0.0015	fold change	-1.45	31.0465	0.0002	fold change	-1.62	17.3463	0.0267	fold change	-1.29	32.9259	4e-06	fold change	-1.97
CHODL	140578	chondrolectin	7 out of 8	251.319					22.5119	2.4e-10	fold change	1.36	39.4577	4.3e-08	fold change	1.61	43.4926	8.8e-09	fold change	1.75	31.8922	2e-06	fold change	1.41	42.9908	2.7e-05	fold change	1.84	28.4587	0.0003	fold change	1.6	42.5148	4.4e-05	fold change	2.25
NFIL3	4783	nuclear factor, interleukin 3 regulated	7 out of 8	251.162					37.9121	0.0002	fold change	1.54	46.5216	8.3e-05	fold change	1.71	39.7257	0.0002	fold change	1.69	57.3263	0.0009	fold change	1.72	29.2511	0.0115	fold change	1.59	29.2511	0.0384	fold change	1.62	11.1743	0.0334	fold change	1.38
LRRN4CL	221091	LRRN4 C-terminal like	7 out of 8	250.953					34.555	2.3e-06	fold change	-1.5	34.7996	4.4e-05	fold change	-1.55	42.2372	1.2e-06	fold change	-1.73	29.0713	0.0035	fold change	-1.38	55.2395	1.2e-06	fold change	-2.12	36.811	0.0043	fold change	-1.8	18.2395	0.0007	fold change	-1.59
CTSS	1520	cathepsin S	7 out of 8	250.758	61.453	0.049	fold change	-2.01192	34.555	0.0015	fold change	1.5	24.0301	0.0029	fold change	1.42	17.7958	0.0111	fold change	1.38					50.4347	1.4e-05	fold change	2	32.6635	0.013	fold change	1.7	29.826	4.5e-05	fold change	1.89
BE674309	NA		7 out of 8	250.562					43.3242	1.6e-07	fold change	-1.61	47.9368	7.2e-06	fold change	-1.73	47.164	2.1e-06	fold change	-1.81	27.302	0.0009	fold change	-1.36	27.9985	0.0019	fold change	-1.57	43.1872	0.0001	fold change	-1.96	13.6498	0.0006	fold change	-1.46
HMGB3P1	128872	high mobility group box 3 pseudogene 1	7 out of 8	250.522					51.9696	4.2e-19	fold change	1.73	35.5237	1.7e-08	fold change	1.56	30.6211	9.5e-08	fold change	1.57	23.6374	0.0003	fold change	1.32	45.4211	0.0002	fold change	1.89	20.4483	0.0001	fold change	1.39	42.9008	2.7e-11	fold change	2.26
C9orf40	55071	chromosome 9 open reading frame 40	7 out of 8	250.341					42.6476	3.6e-12	fold change	1.6	40.9702	2.2e-13	fold change	1.63	44.0222	1.4e-14	fold change	1.76	38.5907	1.8e-07	fold change	1.48	42.4708	8.3e-06	fold change	1.83	26.2133	0.0003	fold change	1.54	15.4262	4.8e-07	fold change	1.51
229441_at	NA		7 out of 8	250.171	71.7062	0.0043	fold change	-2.31369	13.9583	0.0354	fold change	-1.24	25.6338	0.0008	fold change	-1.44	26.5874	0.0004	fold change	-1.51	55.9691	0.0003	fold change	-1.7	38.7489	0.0034	fold change	-1.76					17.5669	0.0024	fold change	-1.57
C18orf1	753	chromosome 18 open reading frame 1	7 out of 8	250.034					45.0386	5.9e-06	fold change	-1.63	40.2065	0.0004	fold change	-1.62	41.5521	9e-05	fold change	-1.72	22.6153	0.034	fold change	-1.31	35.9077	0.0006	fold change	-1.71	54.4081	0.0002	fold change	-2.26	10.3058	0.0006	fold change	1.35
SGSM2	9905	small G protein signaling modulator 2	7 out of 8	249.905					30.9839	2.3e-08	fold change	-1.46	47.9368	1.4e-07	fold change	-1.73	48.1997	7.3e-08	fold change	-1.83	15.104	0.0106	fold change	-1.21	32.6028	0.0003	fold change	-1.65	35.6577	0.0013	fold change	-1.77	39.4197	7.9e-10	fold change	-2.15
RECQL4	9401	RecQ protein-like 4	7 out of 8	249.876					40.3783	2.4e-13	fold change	1.57	40.9702	4.9e-07	fold change	1.63	50.6421	5.2e-14	fold change	1.87	31.8922	3.2e-07	fold change	1.41	42.0207	1.9e-08	fold change	1.82	24.573	7e-06	fold change	1.5	19.3995	1.2e-08	fold change	1.62
BATF2	116071	basic leucine zipper transcription factor, ATF-like 2	7 out of 8	249.459					32.7592	3.9e-08	fold change	1.48	29.6676	4.2e-06	fold change	1.49	29.9278	2e-06	fold change	1.56	33.6193	4.5e-06	fold change	1.43	64.3824	2.3e-08	fold change	2.4	14.9224	0.0153	fold change	1.21	44.1805	0.0001	fold change	2.3
BHLHE40	8553	basic helix-loop-helix family, member e40	7 out of 8	249.083					51.3189	3e-15	fold change	-1.72	26.513	6.2e-06	fold change	-1.45	20.4517	2.8e-05	fold change	-1.42	27.302	0.0088	fold change	-1.36	38.7489	2.1e-06	fold change	-1.76	47.9929	0.0018	fold change	-2.09	36.7558	3.8e-08	fold change	-2.07
OLFML3	56944	olfactomedin-like 3	7 out of 8	248.857					41.0799	1.3e-05	fold change	-1.58	22.4501	0.0028	fold change	-1.4	25.8821	0.0009	fold change	-1.5	36.6137	0.0076	fold change	-1.46	33.9068	0.0004	fold change	-1.67	61.1479	8.1e-06	fold change	-2.5	27.777	7.5e-06	fold change	-1.84
RPP40	10799	ribonuclease P/MRP 40kDa subunit	7 out of 8	248.779					41.0799	2e-09	fold change	1.58	29.6676	1.8e-08	fold change	1.49	29.9278	6e-09	fold change	1.56	37.6336	2.2e-06	fold change	1.47	30.3339	3.7e-05	fold change	1.61	47.6023	0.0001	fold change	2.08	32.5339	5.9e-09	fold change	1.96
RUNDC1	146923	RUN domain containing 1	7 out of 8	248.644					45.0386	4.1e-12	fold change	-1.63	37.2234	4.3e-09	fold change	-1.58	28.5116	1.6e-08	fold change	-1.54	34.7111	0.0014	fold change	-1.44	34.381	0.0001	fold change	-1.68	40.6451	0.0003	fold change	-1.89	28.133	3.6e-13	fold change	-1.85
EPCAM	4072	epithelial cell adhesion molecule	7 out of 8	248.641					34.555	1.3e-08	fold change	1.5	35.5237	6.5e-05	fold change	1.56	30.6211	0.0001	fold change	1.57	62.2309	0.0048	fold change	1.79	25.2701	0.0005	fold change	1.52	32.6635	0.0158	fold change	1.7	27.777	3.2e-08	fold change	1.84
AHNAK	79026	AHNAK nucleoprotein	7 out of 8	248.485					37.9121	9.7e-14	fold change	-1.54	23.1303	4.2e-06	fold change	-1.41	26.5874	7.9e-08	fold change	-1.51	45.3708	6.8e-09	fold change	-1.56	25.8114	0.0006	fold change	-1.53	64.2145	0.0009	fold change	-2.64	25.4586	1.9e-10	fold change	-1.78
KCTD12	115207	potassium channel tetramerisation domain containing 12	7 out of 8	248.452					30.008	0.0006	fold change	-1.45	39.4577	2.5e-05	fold change	-1.61	47.7687	1.2e-06	fold change	-1.82	29.9423	0.0221	fold change	-1.39	22.9489	0.0051	fold change	-1.48	62.9002	0.0002	fold change	-2.59	15.4262	1.8e-05	fold change	-1.51
NUP205	23165	nucleoporin 205kDa	7 out of 8	248.367					41.0799	2.8e-15	fold change	1.58	38.1831	5.3e-10	fold change	1.59	40.3913	1.6e-11	fold change	1.7	66.0781	2.4e-08	fold change	1.84	29.7972	2.3e-07	fold change	1.6	18.8203	0.0049	fold change	1.34	14.0171	6e-09	fold change	1.47
LPAR1	1902	lysophosphatidic acid receptor 1	7 out of 8	248.203					35.4213	4.5e-06	fold change	-1.51	31.4677	3.1e-05	fold change	-1.51	39.1561	2.4e-07	fold change	-1.68	24.4898	0.0113	fold change	-1.33	35.9077	0.0006	fold change	-1.71	58.2221	1.1e-05	fold change	-2.38	23.5378	6e-07	fold change	-1.73
VRK1	7443	vaccinia related kinase 1	7 out of 8	247.536					44.1805	2e-09	fold change	1.62	32.1593	2.9e-08	fold change	1.52	34.6426	2.3e-09	fold change	1.62	51.4907	9.4e-06	fold change	1.64	29.2511	1.3e-07	fold change	1.59	36.811	3.4e-05	fold change	1.8	19.0006	4.6e-05	fold change	1.61
TPD52L1	7164	tumor protein D52-like 1	7 out of 8	247.488					20.1831	0.0348	fold change	1.33	40.9702	0.0001	fold change	1.63	36.9549	0.0002	fold change	1.65	67.1249	0.0026	fold change	1.86	35.9077	0.0428	fold change	1.71	14.6033	0.003	fold change	1.2	31.744	0.0058	fold change	1.94
PDE1A	5136	phosphodiesterase 1A, calmodulin-dependent	7 out of 8	247.321					23.3279	0.0004	fold change	-1.37	21.7125	0.0002	fold change	-1.39	25.1873	3.2e-05	fold change	-1.49	25.364	0.0007	fold change	-1.34	22.4093	0.0039	fold change	-1.47	56.5093	0.005	fold change	-2.33	72.8109	5.4e-05	fold change	-3.71
FLNB	2317	filamin B, beta	7 out of 8	246.691					30.9839	9.7e-07	fold change	-1.46	31.4677	9.8e-09	fold change	-1.51	25.1873	1.7e-07	fold change	-1.49	36.6137	8.7e-05	fold change	-1.46	33.9068	6.4e-06	fold change	-1.67	51.1268	0.0026	fold change	-2.17	37.4047	4.6e-09	fold change	-2.09
CIRH1A	84916	cirrhosis, autosomal recessive 1A (cirhin)	7 out of 8	246.653					32.7592	1.4e-09	fold change	1.48	30.5829	8.2e-09	fold change	1.5	33.1389	3.4e-10	fold change	1.6	50.0445	0.0001	fold change	1.62	33.9068	1.3e-06	fold change	1.67	47.6023	0.0002	fold change	2.08	18.6179	6.2e-07	fold change	1.6
NANOG	79923	Nanog homeobox	7 out of 8	246.362					25.1977	0.0002	fold change	-1.39	48.7348	2.6e-06	fold change	-1.74	47.164	1.9e-06	fold change	-1.81	17.8968	0.0018	fold change	-1.25	14.4692	0.0314	fold change	-1.32	59.2895	0.0008	fold change	-2.43	33.6101	1e-09	fold change	-1.99
ZADH2	284273	zinc binding alcohol dehydrogenase domain containing 2	7 out of 8	246.21					42.6476	2e-12	fold change	-1.6	39.4577	1.7e-07	fold change	-1.61	36.9549	4.6e-08	fold change	-1.65	21.0435	0.003	fold change	-1.29	24.7064	0.0002	fold change	-1.51	52.3906	1.8e-05	fold change	-2.2	29.0096	4.7e-06	fold change	-1.87
TCEB1	6921	transcription elongation factor B (SIII), polypeptide 1 (15kDa, elongin C)	7 out of 8	246.201					37.0104	1.3e-09	fold change	1.53	29.6676	6.6e-07	fold change	1.49	33.9536	2e-09	fold change	1.61	60.1308	7.5e-09	fold change	1.76	27.436	0.0002	fold change	1.56	36.034	0.0029	fold change	1.78	21.9687	1.3e-09	fold change	1.69
NUS1	116150	nuclear undecaprenyl pyrophosphate synthase 1 homolog (S. cerevisiae)	7 out of 8	245.746					29.3069	1.3e-09	fold change	1.44	41.51	3.1e-11	fold change	1.64	39.7257	4.3e-11	fold change	1.69	34.7111	1e-05	fold change	1.44	24.7064	1.7e-08	fold change	1.51	35.1277	4.4e-05	fold change	1.76	40.6587	1e-12	fold change	2.19
BBS4	585	Bardet-Biedl syndrome 4	7 out of 8	245.707					37.9121	3.7e-12	fold change	-1.54	37.2234	8.2e-11	fold change	-1.58	38.506	5.6e-14	fold change	-1.67	23.6374	0.0019	fold change	-1.32	23.5378	0.0003	fold change	-1.49	49.9426	0.0004	fold change	-2.14	34.9479	1.1e-09	fold change	-2.02
HEXIM1	10614	hexamethylene bis-acetamide inducible 1	7 out of 8	245.677					49.4604	3.3e-18	fold change	-1.69	38.8223	5.4e-12	fold change	-1.6	37.7028	5.5e-14	fold change	-1.66	29.9423	4.8e-06	fold change	-1.39	35.3499	6.4e-11	fold change	-1.7	24.573	0.0012	fold change	-1.5	29.826	5e-16	fold change	-1.89
POLR2K	5440	polymerase (RNA) II (DNA directed) polypeptide K, 7.0kDa	7 out of 8	245.609					30.9839	0.003	fold change	1.46	40.9702	7.3e-06	fold change	1.63	41.0661	3e-06	fold change	1.71	70.1115	1.9e-06	fold change	1.91	16.9142	0.0006	fold change	1.37	27.6771	0.0095	fold change	1.58	17.8864	1.7e-10	fold change	1.58
AZIN1	51582	antizyme inhibitor 1	7 out of 8	245.533					22.5119	0.0013	fold change	1.36	33.8602	6e-06	fold change	1.54	36.1186	1.4e-06	fold change	1.64	72.2972	7e-06	fold change	1.95	27.9985	2.4e-07	fold change	1.57	27.6771	0.0342	fold change	1.58	25.0692	5.9e-08	fold change	1.77
DKC1	1736	dyskeratosis congenita 1, dyskerin	7 out of 8	245.415					32.7592	4.6e-11	fold change	1.48	29.6676	3.6e-08	fold change	1.49	32.1256	1.7e-09	fold change	1.59	56.6136	1.2e-06	fold change	1.71	25.2701	9.1e-05	fold change	1.52	36.811	0.0005	fold change	1.8	32.1676	2.2e-10	fold change	1.95
MAGOHB	55110	mago-nashi homolog B (Drosophila)	7 out of 8	245.151					47.5656	6.7e-14	fold change	1.66	24.0301	2.7e-06	fold change	1.42	26.5874	3.5e-07	fold change	1.51	38.5907	4e-05	fold change	1.48	32.1089	2.7e-07	fold change	1.64	53.8834	2.1e-05	fold change	2.24	22.3848	2.2e-05	fold change	1.7
REEP5	7905	receptor accessory protein 5	7 out of 8	244.889					36.0657	3.5e-09	fold change	-1.52	41.51	4e-11	fold change	-1.64	42.2372	2.4e-11	fold change	-1.73	32.7418	0.0005	fold change	-1.42	21.3209	5.3e-05	fold change	-1.45	44.42	0.0002	fold change	-1.99	26.5932	1.2e-09	fold change	-1.81
PDIA6	10130	protein disulfide isomerase family A, member 6	7 out of 8	244.808					31.9171	7.1e-10	fold change	1.47	33.0321	2.4e-07	fold change	1.53	32.1256	1.8e-07	fold change	1.59	34.7111	0.0007	fold change	1.44	18.5505	4.7e-05	fold change	1.4	61.5453	0.0002	fold change	2.52	32.9259	3e-12	fold change	1.97
IMPAD1	54928	inositol monophosphatase domain containing 1	7 out of 8	244.143					24.2148	0.0007	fold change	1.38	33.8602	2.3e-06	fold change	1.54	36.9549	3.4e-07	fold change	1.65	61.669	7.2e-08	fold change	1.78	16.9142	0.0004	fold change	1.37	46.6448	0.0004	fold change	2.05	23.8854	5.3e-06	fold change	1.74
CDH19	28513	cadherin 19, type 2	7 out of 8	244.125					26.0631	1.3e-05	fold change	1.4	37.2234	0.0002	fold change	1.58	47.164	5.1e-05	fold change	1.81	36.6137	9.9e-05	fold change	1.46	26.9548	0.0043	fold change	1.55	35.6577	0.0133	fold change	1.77	34.4485	0.0018	fold change	2.01
SLC39A4	55630	solute carrier family 39 (zinc transporter), member 4	7 out of 8	244.057					29.3069	0.001	fold change	1.44	16.5032	0.0134	fold change	1.32	30.6211	3.5e-05	fold change	1.57	72.2972	1.1e-05	fold change	1.95	35.3499	0.0005	fold change	1.7	42.4121	0.0008	fold change	1.94	17.5669	0.0046	fold change	1.57
TTC28	23331	tetratricopeptide repeat domain 28	7 out of 8	243.78					46.7517	2.1e-09	fold change	-1.65	25.6338	1.5e-05	fold change	-1.44	27.8274	1e-06	fold change	-1.53	36.6137	4.7e-05	fold change	-1.46	21.8088	0.0004	fold change	-1.46	51.5342	8e-05	fold change	-2.18	33.6101	2.6e-17	fold change	-1.99
SLC4A7	9497	solute carrier family 4, sodium bicarbonate cotransporter, member 7	7 out of 8	243.765					30.008	6.3e-05	fold change	-1.45	31.4677	5.4e-05	fold change	-1.51	33.1389	2.8e-05	fold change	-1.6	47.6023	0.0002	fold change	-1.59	35.3499	0.0003	fold change	-1.7	38.0648	0.0454	fold change	-1.83	28.133	4.6e-05	fold change	-1.85
LTBP2	4053	latent transforming growth factor beta binding protein 2	7 out of 8	243.689	65.3407	0.0097	fold change	2.12452					14.7047	0.01	fold change	-1.29	19.1487	0.0015	fold change	-1.4	29.0713	0.0064	fold change	-1.38	18.0572	0.0026	fold change	-1.39	60.905	2.1e-06	fold change	-2.49	36.4615	3.6e-10	fold change	-2.06
RHOJ	57381	ras homolog family member J	7 out of 8	243.609					41.8634	0.0002	fold change	-1.59	26.513	0.0002	fold change	-1.45	30.6211	0.0005	fold change	-1.57	31.8922	0.0079	fold change	-1.41	38.2307	5.3e-05	fold change	-1.75	29.2511	0.0121	fold change	-1.62	45.2374	2.5e-10	fold change	-2.34
SPATA6	54558	spermatogenesis associated 6	7 out of 8	243.458					45.8278	4.5e-11	fold change	-1.64	27.3384	6.8e-05	fold change	-1.46	23.7608	6.4e-05	fold change	-1.47	28.1267	0.0002	fold change	-1.37	46.5389	9.4e-05	fold change	-1.91	33.5276	8.1e-07	fold change	-1.72	38.338	6.4e-09	fold change	-2.12
CDC123	8872	cell division cycle 123 homolog (S. cerevisiae)	7 out of 8	243.172					24.2148	7e-13	fold change	1.38	35.5237	4.7e-14	fold change	1.56	33.1389	1.4e-13	fold change	1.6	46.8226	1.4e-07	fold change	1.58	14.0363	8.9e-05	fold change	1.31	56.5093	2.6e-06	fold change	2.33	32.9259	4.5e-12	fold change	1.97
IDI1	3422	isopentenyl-diphosphate delta isomerase 1	7 out of 8	243.094					34.555	3.8e-09	fold change	1.5	29.6676	6.9e-05	fold change	1.49	22.2955	0.0004	fold change	1.45	51.4907	6.2e-09	fold change	1.64	29.7972	1.3e-08	fold change	1.6	39.9581	0.003	fold change	1.87	35.3297	7.2e-10	fold change	2.03
CADPS2	93664	Ca++-dependent secretion activator 2	7 out of 8	243.045	52.9549	0.0274	fold change	-1.75377	25.1977	0.0003	fold change	-1.39					13.8497	0.0284	fold change	-1.31	59.5479	1.1e-06	fold change	-1.75	27.9985	0.0003	fold change	-1.57	39.9581	0.004	fold change	-1.87	23.5378	6.8e-06	fold change	-1.73
KLF9	687	Kruppel-like factor 9	7 out of 8	242.994					42.6476	5.1e-07	fold change	-1.6	42.3245	2.6e-09	fold change	-1.65	47.164	2.1e-10	fold change	-1.81	39.3946	0.0239	fold change	-1.49	11.0786	0.0489	fold change	-1.24	41.3842	0.0235	fold change	-1.91	19.0006	3e-05	fold change	-1.61
TAPT1	202018	transmembrane anterior posterior transformation 1	7 out of 8	242.806					50.0445	1.6e-17	fold change	-1.7	40.2065	1.6e-05	fold change	-1.62	42.8559	4.8e-06	fold change	-1.74	23.6374	0.0043	fold change	-1.32	20.2196	0.0011	fold change	-1.43	47.6023	0.0033	fold change	-2.08	18.2395	1.4e-05	fold change	-1.59
CEP152	22995	centrosomal protein 152kDa	7 out of 8	242.562					46.7517	1.7e-14	fold change	1.65	31.4677	8.3e-07	fold change	1.51	33.1389	4.1e-08	fold change	1.6	46.8226	3e-06	fold change	1.58	47.0739	7.6e-07	fold change	1.92	14.9224	0.0006	fold change	1.21	22.3848	0.0002	fold change	1.7
TSHZ1	10194	teashirt zinc finger homeobox 1	7 out of 8	242.472					45.0386	1.2e-09	fold change	-1.63	35.5237	5.8e-09	fold change	-1.56	32.1256	4.2e-09	fold change	-1.59	27.302	0.0044	fold change	-1.36	20.2196	1.6e-05	fold change	-1.43	55.314	1.7e-06	fold change	-2.29	26.9488	5.1e-08	fold change	-1.82
JAM3	83700	junctional adhesion molecule 3	7 out of 8	242.468					43.3242	1.9e-07	fold change	-1.61	23.1303	6.9e-05	fold change	-1.41	25.8821	1e-05	fold change	-1.5	29.9423	0.0003	fold change	-1.39	33.9068	1.8e-05	fold change	-1.67	57.2731	1.3e-07	fold change	-2.35	29.0096	9.6e-14	fold change	-1.87
AA703523	NA		7 out of 8	242.361					31.9171	0.0016	fold change	-1.47	23.1303	1.9e-05	fold change	-1.41	26.5874	2.6e-06	fold change	-1.51	20.273	0.0007	fold change	-1.28	16.4326	0.0153	fold change	-1.36	74.7585	0.0003	fold change	-3.18	49.2621	2.9e-09	fold change	-2.47
RTN4IP1	84816	reticulon 4 interacting protein 1	7 out of 8	242.182					26.0631	3.5e-08	fold change	1.4	34.7996	8.7e-09	fold change	1.55	25.8821	3e-07	fold change	1.5	42.0062	1e-08	fold change	1.52	30.3339	7.4e-06	fold change	1.61	34.3619	0.0015	fold change	1.74	48.7348	4.4e-06	fold change	2.45
AW770320	NA		7 out of 8	242.105					43.3242	1.1e-08	fold change	-1.61	42.3245	6.2e-07	fold change	-1.65	39.1561	4.3e-07	fold change	-1.68	15.7909	0.0002	fold change	-1.22	31.589	0.0037	fold change	-1.63	28.0433	0.0345	fold change	-1.59	41.8774	1.6e-06	fold change	-2.23
USP6NL	9712	USP6 N-terminal like	7 out of 8	241.551					25.1977	1e-06	fold change	1.39	36.2679	9.3e-16	fold change	1.57	33.1389	2.4e-14	fold change	1.6	50.0445	1.3e-07	fold change	1.62	26.3763	0.0004	fold change	1.54	33.1211	9.3e-05	fold change	1.71	37.4047	0.0009	fold change	2.09
T52172	NA		7 out of 8	241.402					31.9171	0.0144	fold change	-1.47	50.9362	5.6e-07	fold change	-1.77	49.3413	3.7e-07	fold change	-1.85	19.4456	0.0121	fold change	-1.27	20.2196	0.0106	fold change	-1.43	18.2448	0.011	fold change	-1.32	51.2973	8.3e-09	fold change	-2.55
NPM1	4869	nucleophosmin (nucleolar phosphoprotein B23, numatrin)	7 out of 8	241.397					50.0445	7.6e-16	fold change	1.7	38.1831	7.4e-10	fold change	1.59	42.2372	4.1e-12	fold change	1.73	43.5851	2.7e-07	fold change	1.54	27.436	0.0007	fold change	1.56	22.3441	0.0105	fold change	1.44	17.5669	4.7e-07	fold change	1.57
NT5DC1	221294	5'-nucleotidase domain containing 1	7 out of 8	241.36					17.2006	0.0005	fold change	-1.29	37.2234	4.8e-06	fold change	-1.58	35.411	6.9e-07	fold change	-1.63	45.3708	1.1e-05	fold change	-1.56	25.2701	0.0019	fold change	-1.52	69.9917	0.0005	fold change	-2.91	10.8921	0.0093	fold change	-1.37
MBD6	114785	methyl-CpG binding domain protein 6	7 out of 8	240.799					31.9171	9.4e-05	fold change	-1.47	21.7125	0.0002	fold change	-1.39	23.7608	5.6e-05	fold change	-1.47	32.7418	0.0002	fold change	-1.42	14.0363	0.0305	fold change	-1.31	75.6327	9.3e-08	fold change	-3.24	40.9977	4.7e-09	fold change	-2.2
PTP4A2	8073	protein tyrosine phosphatase type IVA, member 2	7 out of 8	240.746					28.5778	9e-08	fold change	-1.43	45.1545	1.6e-09	fold change	-1.69	45.7766	5.9e-10	fold change	-1.79	31.8922	0.0002	fold change	-1.41	35.9077	4.8e-07	fold change	-1.71	39.4197	2.9e-05	fold change	-1.86	14.0171	1.1e-07	fold change	-1.47
LCK	3932	lymphocyte-specific protein tyrosine kinase	7 out of 8	240.595					56.4054	3.1e-07	fold change	1.8	25.6338	0.0047	fold change	1.44	24.4654	0.0056	fold change	1.48	48.4468	0.0014	fold change	1.6	38.2307	0.0127	fold change	1.75	22.3441	0.0036	fold change	1.44	25.0692	2.9e-05	fold change	1.77
LGALS8	3964	lectin, galactoside-binding, soluble, 8	7 out of 8	240.378					48.2565	1.7e-06	fold change	-1.67	27.3384	5.9e-06	fold change	-1.46	33.9536	1.3e-07	fold change	-1.61	21.8011	0.0068	fold change	-1.3	33.9068	0.0004	fold change	-1.67	51.9696	4.7e-05	fold change	-2.19	23.1521	1.9e-05	fold change	-1.72
AI191905	NA		7 out of 8	240.36					29.3069	3.8e-08	fold change	-1.44	45.1545	4.2e-09	fold change	-1.69	47.164	7.6e-10	fold change	-1.81	34.7111	0.0012	fold change	-1.44	21.3209	0.0022	fold change	-1.45	47.6023	1.6e-06	fold change	-2.08	15.1003	9.7e-10	fold change	-1.5
UVSSA	57654	UV-stimulated scaffold protein A	7 out of 8	240.255					30.9839	0.002	fold change	-1.46	28.9343	2.3e-07	fold change	-1.48	32.1256	2.4e-08	fold change	-1.59	17.8968	0.0268	fold change	-1.25	15.4728	0.0086	fold change	-1.34	65.2018	0.0002	fold change	-2.68	49.6401	1.2e-09	fold change	-2.48
GSTM1	2944	glutathione S-transferase mu 1	7 out of 8	240.04					28.5778	0.0063	fold change	-1.43	37.2234	0.0002	fold change	-1.58	36.9549	4.1e-05	fold change	-1.65	30.8903	0.0017	fold change	-1.4	33.2916	0.0059	fold change	-1.66	23.4614	0.0037	fold change	-1.47	49.6401	3.1e-08	fold change	-2.48
GPR56	9289	G protein-coupled receptor 56	7 out of 8	239.849					33.6932	1.7e-06	fold change	1.49	19.375	0.0002	fold change	1.36	15.5433	0.0011	fold change	1.34	55.3888	0.0001	fold change	1.69	42.0207	5.8e-06	fold change	1.82	49.9426	0.0004	fold change	2.14	23.8854	1.3e-05	fold change	1.74
CEBPB	1051	CCAAT/enhancer binding protein (C/EBP), beta	7 out of 8	239.836					26.0631	2.3e-07	fold change	1.4	27.3384	4.3e-08	fold change	1.46	26.5874	2e-08	fold change	1.51	50.0445	9.1e-07	fold change	1.62	27.436	1.5e-05	fold change	1.56	65.5145	1.2e-05	fold change	2.7	16.8516	4.2e-07	fold change	1.55
ARNTL2	56938	aryl hydrocarbon receptor nuclear translocator-like 2	7 out of 8	239.741					27.0377	5e-11	fold change	1.41	38.1831	1.8e-06	fold change	1.59	37.7028	2e-06	fold change	1.66	29.9423	0.0009	fold change	1.39	39.294	0.0035	fold change	1.77	22.3441	0.01	fold change	1.44	45.2374	5.8e-07	fold change	2.34
NEO1	4756	neogenin 1	7 out of 8	239.703					41.8634	8.6e-10	fold change	-1.59	47.2912	4.9e-12	fold change	-1.72	48.1997	1.9e-12	fold change	-1.83	16.5054	0.0026	fold change	-1.23	29.2511	0.0005	fold change	-1.59	28.4587	0.0014	fold change	-1.6	28.133	6.3e-09	fold change	-1.85
C11orf52	91894	chromosome 11 open reading frame 52	7 out of 8	239.636					29.3069	4.3e-05	fold change	-1.44	33.0321	2.8e-05	fold change	-1.53	31.2915	2.1e-05	fold change	-1.58	22.6153	0.049	fold change	-1.31	27.9985	0.0026	fold change	-1.57	77.1522	5.2e-09	fold change	-3.36	18.2395	8.6e-05	fold change	-1.59
ZNF516	9658	zinc finger protein 516	7 out of 8	239.246					43.3242	6.4e-13	fold change	-1.61	45.8791	7.6e-08	fold change	-1.7	39.7257	1.1e-07	fold change	-1.69	26.286	0.0002	fold change	-1.35	38.7489	0.0016	fold change	-1.76	16.6778	0.0362	fold change	-1.27	28.6044	1.9e-06	fold change	-1.86
SLMO2	51012	slowmo homolog 2 (Drosophila)	7 out of 8	239.158					27.8716	1.8e-05	fold change	1.42	24.8562	2.4e-06	fold change	1.43	25.8821	5.7e-07	fold change	1.5	55.3888	1.2e-05	fold change	1.69	34.8488	3.1e-09	fold change	1.69	38.5666	0.0483	fold change	1.84	31.744	3.4e-10	fold change	1.94
KITLG	4254	KIT ligand	7 out of 8	238.657					21.6819	0.0062	fold change	-1.35	34.7996	0.0011	fold change	-1.55	40.3913	0.0002	fold change	-1.7	22.6153	0.0489	fold change	-1.31	48.6386	0.0027	fold change	-1.96	46.6448	0.0137	fold change	-2.05	21.2545	0.0002	fold change	-1.67
BBIP1	92482	BBSome interacting protein 1	7 out of 8	238.284					33.6932	8.8e-06	fold change	-1.49	32.1593	5.5e-07	fold change	-1.52	33.1389	3.4e-05	fold change	-1.6	19.4456	0.0253	fold change	-1.27	61.9801	3.4e-10	fold change	-2.32	33.5276	0.0057	fold change	-1.72	24.3394	2.3e-05	fold change	-1.75
HDAC2	3066	histone deacetylase 2	7 out of 8	238.174					34.555	2.3e-12	fold change	1.5	37.2234	1.2e-08	fold change	1.58	40.3913	5.9e-10	fold change	1.7	42.6774	3.7e-06	fold change	1.53	19.1099	9.3e-05	fold change	1.41	36.44	0.0013	fold change	1.79	27.777	2.3e-10	fold change	1.84
CREBRF	153222	CREB3 regulatory factor	7 out of 8	238.102					37.0104	1e-11	fold change	-1.53	43.0964	4.5e-07	fold change	-1.66	47.164	1.7e-08	fold change	-1.81	24.4898	2.9e-05	fold change	-1.33	21.8088	0.0002	fold change	-1.46	41.707	0.0024	fold change	-1.92	22.8253	5.3e-09	fold change	-1.71
DCHS1	8642	dachsous 1 (Drosophila)	7 out of 8	237.787					39.6614	1.6e-05	fold change	-1.56	24.8562	6.5e-05	fold change	-1.43	27.8274	1.6e-05	fold change	-1.53	34.7111	2.1e-05	fold change	-1.44	32.6028	0.0002	fold change	-1.65	57.6216	6.7e-06	fold change	-2.36	20.5063	6.8e-08	fold change	-1.65
XPO5	57510	exportin 5	7 out of 8	237.581					28.5778	1.6e-14	fold change	1.43	32.1593	1.7e-16	fold change	1.52	34.6426	6.6e-17	fold change	1.62	54.1448	1.4e-08	fold change	1.67	42.0207	3.6e-10	fold change	1.82	17.0267	0.0031	fold change	1.28	29.0096	5.2e-11	fold change	1.87
MYOF	26509	myoferlin	7 out of 8	237.494					31.9171	1.2e-06	fold change	-1.47	21.7125	0.0003	fold change	-1.39	24.4654	8.9e-06	fold change	-1.48	18.6859	0.0135	fold change	-1.26	37.1446	2.7e-07	fold change	-1.73	65.8657	0.0001	fold change	-2.72	37.7028	1e-10	fold change	-2.1
ACTR3B	57180	ARP3 actin-related protein 3 homolog B (yeast)	7 out of 8	237.454					14.612	0.0024	fold change	1.25	27.3384	0.0002	fold change	1.46	35.411	7.9e-06	fold change	1.63	53.161	2e-06	fold change	1.66	33.9068	3.9e-05	fold change	1.67	44.42	0.0004	fold change	1.99	28.6044	8.2e-05	fold change	1.86
CCDC90A	63933	coiled-coil domain containing 90A	7 out of 8	237.45					41.8634	3.1e-14	fold change	1.59	24.0301	3.5e-06	fold change	1.42	22.9919	3.2e-06	fold change	1.46	48.4468	0.0003	fold change	1.6	27.9985	3e-06	fold change	1.57	35.6577	3.7e-06	fold change	1.77	36.4615	1.6e-11	fold change	2.06
TMEM194A	23306	transmembrane protein 194A	7 out of 8	237.279	50.476	0.0351	fold change	1.62233	32.7592	2.2e-09	fold change	1.48	22.4501	9.4e-09	fold change	1.4	20.4517	3.5e-08	fold change	1.42	51.4907	3.4e-07	fold change	1.64	31.0465	1.7e-07	fold change	1.62					28.6044	1.3e-08	fold change	1.86
LRBA	987	LPS-responsive vesicle trafficking, beach and anchor containing	7 out of 8	237.093					22.5119	4.3e-07	fold change	-1.36	29.6676	3.7e-05	fold change	-1.49	27.2414	1.9e-05	fold change	-1.52	17.8968	0.0448	fold change	-1.25	31.0465	9.3e-06	fold change	-1.62	76.1951	5.2e-06	fold change	-3.29	32.5339	2e-09	fold change	-1.96
ATP1A2	477	ATPase, Na+/K+ transporting, alpha 2 polypeptide	7 out of 8	237.059					23.3279	0.0001	fold change	-1.37	33.8602	7.7e-06	fold change	-1.54	33.9536	2.6e-06	fold change	-1.61	51.4907	0.0046	fold change	-1.64	25.2701	0.0206	fold change	-1.52	35.1277	0.0085	fold change	-1.76	34.0289	0.0006	fold change	-2
PHB	5245	prohibitin	7 out of 8	236.919					35.4213	7e-07	fold change	1.51	22.4501	0.0004	fold change	1.4	25.8821	1.2e-05	fold change	1.5	62.2309	4.6e-08	fold change	1.79	37.1446	8.6e-07	fold change	1.73	34.7896	0.0002	fold change	1.75	19.0006	6.7e-08	fold change	1.61
EBP	10682	emopamil binding protein (sterol isomerase)	7 out of 8	236.675					42.6476	8e-11	fold change	1.6	20.9395	0.0001	fold change	1.38	20.4517	0.0001	fold change	1.42	45.3708	7.6e-07	fold change	1.56	49.5	1.9e-05	fold change	1.98	29.6319	0.0004	fold change	1.63	28.133	1.1e-08	fold change	1.85
PSMB2	5690	proteasome (prosome, macropain) subunit, beta type, 2	7 out of 8	236.301					36.0657	3.3e-19	fold change	1.52	29.6676	7.1e-09	fold change	1.49	33.9536	2.8e-10	fold change	1.61	46.8226	1.8e-06	fold change	1.58	19.1099	1.1e-05	fold change	1.41	52.7955	5.8e-05	fold change	2.21	16.1011	8e-06	fold change	-1.53
LDB2	9079	LIM domain binding 2	7 out of 8	236.15					43.3242	2e-06	fold change	-1.61	26.513	6.1e-05	fold change	-1.45	32.1256	3.3e-06	fold change	-1.59	52.2346	0.0001	fold change	-1.65	19.6444	0.0024	fold change	-1.42	26.9785	0.0008	fold change	-1.56	35.3297	1.3e-08	fold change	-2.03
MMRN2	79812	multimerin 2	7 out of 8	235.667					30.9839	3.7e-07	fold change	-1.46	28.1654	0.0002	fold change	-1.47	29.9278	5.8e-05	fold change	-1.56	40.2985	0.0004	fold change	-1.5	12.6393	0.0226	fold change	-1.28	55.314	0.0026	fold change	-2.29	38.338	1.4e-10	fold change	-2.12
ACP1	52	acid phosphatase 1, soluble	7 out of 8	235.33					27.0377	1.3e-06	fold change	1.41	33.0321	1.5e-07	fold change	1.53	30.6211	2.8e-07	fold change	1.57	39.3946	0.0004	fold change	1.49	20.7521	0.0004	fold change	1.44	30.8671	0.0041	fold change	1.66	53.6251	3e-10	fold change	2.64
ATG5	9474	autophagy related 5	7 out of 8	235.268					37.9121	7e-06	fold change	1.54	34.7996	1.5e-05	fold change	1.55	29.9278	1.1e-06	fold change	1.56	46.8226	0.0004	fold change	1.58	23.5378	0.0001	fold change	1.49	31.3313	0.0031	fold change	1.67	30.937	3.4e-10	fold change	1.92
2014-09-03	55964	septin 3	7 out of 8	235.257					41.0799	1.9e-14	fold change	1.58	47.9368	1.4e-13	fold change	1.73	52.4802	4.9e-14	fold change	1.9	21.8011	4.4e-06	fold change	1.3	14.4692	0.0011	fold change	1.32	19.7867	0.0032	fold change	1.37	37.7028	2e-10	fold change	2.1
HILPDA	29923	hypoxia inducible lipid droplet-associated	7 out of 8	235.196					49.4604	3e-08	fold change	1.69	40.9702	5.4e-06	fold change	1.63	40.3913	2.2e-06	fold change	1.7	29.0713	0.0013	fold change	1.38	24.1056	0.0007	fold change	1.5	28.8123	0.0285	fold change	1.61	22.3848	0.0002	fold change	1.7
RCC1	1104	regulator of chromosome condensation 1	7 out of 8	235.038					41.8634	1.3e-11	fold change	1.59	25.6338	2.7e-05	fold change	1.44	25.8821	1.4e-05	fold change	1.5	34.7111	0.0005	fold change	1.44	45.4211	8.3e-06	fold change	1.89	17.3463	0.001	fold change	1.29	44.1805	0.0002	fold change	2.3
RNFT2	84900	ring finger protein, transmembrane 2	7 out of 8	234.999					37.0104	4.1e-09	fold change	1.53	39.4577	2.1e-07	fold change	1.61	44.7107	1.4e-08	fold change	1.77	36.6137	8.5e-08	fold change	1.46	44.2443	4.4e-06	fold change	1.87	18.2448	0.0101	fold change	1.32	14.717	2.1e-05	fold change	1.49
NPHP3	27031	nephronophthisis 3 (adolescent)	7 out of 8	234.522					36.0657	6.1e-06	fold change	-1.52	33.8602	0.0002	fold change	-1.54	32.1256	0.0002	fold change	-1.59	17.8968	0.0293	fold change	-1.25	13.1153	0.0337	fold change	-1.29	68.1673	4e-05	fold change	-2.82	33.2916	2.5e-13	fold change	-1.98
PFDN4	5203	prefoldin subunit 4	7 out of 8	233.937					37.9121	0.0168	fold change	1.54	33.0321	6.5e-06	fold change	1.53	39.1561	7.9e-08	fold change	1.68	54.1448	2.8e-06	fold change	1.67	22.9489	3.3e-06	fold change	1.48	26.5932	0.0228	fold change	1.55	20.15	3.6e-06	fold change	1.64
RTN4RL1	146760	reticulon 4 receptor-like 1	7 out of 8	233.883					30.9839	2.1e-06	fold change	-1.46	45.1545	8.8e-08	fold change	-1.69	46.4334	3.6e-09	fold change	-1.8	18.6859	0.0141	fold change	-1.26	51.5554	0.0002	fold change	-2.03	18.2448	0.0107	fold change	-1.32	22.8253	3.5e-06	fold change	-1.71
STX6	10228	syntaxin 6	7 out of 8	233.814	89.3176	0.0021	fold change	3.21506					33.0321	4.8e-09	fold change	1.53	35.411	8.6e-10	fold change	1.63	18.6859	0.0007	fold change	1.26	13.5804	0.0002	fold change	1.3	19.1099	0.0044	fold change	1.35	24.6766	1e-05	fold change	1.76
KRT80	144501	keratin 80	7 out of 8	233.808					55.2645	1.3e-10	fold change	1.78	28.9343	0.0002	fold change	1.48	22.9919	0.0011	fold change	1.46	29.9423	0.0006	fold change	1.39	56.2765	0.0035	fold change	2.15	24.9724	1.7e-05	fold change	1.51	15.4262	2.3e-08	fold change	1.51
AW972351	NA		7 out of 8	233.715					19.4609	0.004	fold change	-1.32	55.3391	2.6e-08	fold change	-1.83	58.7227	1.7e-09	fold change	-2.01	19.4456	0.0154	fold change	-1.27	28.6577	0.0007	fold change	-1.58	17.64	0.0174	fold change	-1.3	34.4485	1.3e-08	fold change	-2.01
AK021962	NA		7 out of 8	233.409					40.3783	8e-06	fold change	-1.57	48.7348	5e-12	fold change	-1.74	47.164	4.7e-12	fold change	-1.81	17.1958	0.028	fold change	-1.24	35.9077	0.0029	fold change	-1.71	21.2032	0.001	fold change	-1.41	22.8253	3.2e-10	fold change	-1.71
TNXA	7146	tenascin XA (pseudogene)	7 out of 8	233.349					35.4213	1.4e-05	fold change	-1.51	38.8223	0.0002	fold change	-1.6	43.4926	2e-05	fold change	-1.75	45.3708	0.0042	fold change	-1.56	25.2701	0.0004	fold change	-1.52	15.5315	0.0415	fold change	-1.23	29.4403	3e-06	fold change	-1.88
SLC19A1	6573	solute carrier family 19 (folate transporter), member 1	7 out of 8	233.174					31.9171	3.8e-10	fold change	1.47	33.0321	1.5e-08	fold change	1.53	33.1389	5.2e-11	fold change	1.6	32.7418	2e-06	fold change	1.42	19.6444	0.0011	fold change	1.42	59.5479	3.8e-05	fold change	2.44	23.1521	8.6e-09	fold change	1.72
UBE2V2	7336	ubiquitin-conjugating enzyme E2 variant 2	7 out of 8	233.083					22.5119	6e-06	fold change	1.36	31.4677	2.7e-06	fold change	1.51	35.411	1.5e-07	fold change	1.63	62.2309	1.3e-07	fold change	1.79	18.0572	0.0007	fold change	1.39	36.811	0.0122	fold change	1.8	26.5932	1.9e-08	fold change	1.81
TAF4B	6875	TAF4b RNA polymerase II, TATA box binding protein (TBP)-associated factor, 105kDa	7 out of 8	232.91					35.4213	4.3e-07	fold change	1.51	29.6676	0.0001	fold change	1.49	41.0661	4.3e-06	fold change	1.71	42.6774	2.6e-07	fold change	1.53	36.5591	0.0002	fold change	1.72	29.6319	0.0006	fold change	1.63	17.8864	0.0002	fold change	1.58
RAB31	11031	RAB31, member RAS oncogene family	7 out of 8	232.861					27.8716	0.0017	fold change	-1.42	24.0301	0.0012	fold change	-1.42	25.1873	0.0006	fold change	-1.49	27.302	0.0233	fold change	-1.36	46.5389	3.4e-05	fold change	-1.91	65.8302	1.3e-05	fold change	-2.71	16.1011	0.0012	fold change	-1.53
NUP50	10762	nucleoporin 50kDa	7 out of 8	232.562					38.8591	1.5e-08	fold change	1.55	38.8223	2.1e-11	fold change	1.6	39.1561	1.2e-11	fold change	1.68	17.8968	0.0155	fold change	1.25	29.2511	2.6e-06	fold change	1.59	21.5753	6.7e-05	fold change	1.42	47.0018	6e-07	fold change	2.4
ZBTB10	65986	zinc finger and BTB domain containing 10	7 out of 8	232.47					31.9171	0.0024	fold change	1.47	17.8916	0.0198	fold change	1.34	19.7613	0.0108	fold change	1.41	61.669	2.4e-08	fold change	1.78	52.1241	0.0006	fold change	2.04	30.8671	0.0184	fold change	1.66	18.2395	0.0002	fold change	1.59
SLC25A13	10165	solute carrier family 25 (aspartate/glutamate carrier), member 13	7 out of 8	232.262					32.7592	1.2e-08	fold change	1.48	36.2679	2e-08	fold change	1.57	34.6426	4.4e-08	fold change	1.62	46.0337	9.7e-06	fold change	1.57	38.7489	5.4e-11	fold change	1.76	19.4702	0.0489	fold change	1.36	24.3394	6e-06	fold change	1.75
CASZ1	54897	castor zinc finger 1	7 out of 8	232.178					34.555	8.6e-05	fold change	-1.5	22.4501	0.0021	fold change	-1.4	19.1487	0.0044	fold change	-1.4	31.8922	0.0183	fold change	-1.41	44.2443	1.4e-05	fold change	-1.87	26.9785	0.0154	fold change	-1.56	52.9095	4.3e-10	fold change	-2.61
SPCS3	60559	signal peptidase complex subunit 3 homolog (S. cerevisiae)	7 out of 8	232.174					54.1208	1.7e-07	fold change	1.76	27.3384	3.9e-05	fold change	1.46	28.5116	1.5e-05	fold change	1.54	30.8903	0.0013	fold change	1.4	35.9077	2.5e-06	fold change	1.71	28.8123	2.7e-05	fold change	1.61	26.5932	1.9e-10	fold change	1.81
LOC100272216	100272216	uncharacterized LOC100272216	7 out of 8	232.167					23.3279	0.0434	fold change	-1.37	36.2679	8.4e-06	fold change	-1.57	33.9536	1.2e-05	fold change	-1.61	23.6374	0.0134	fold change	-1.32	28.6577	0.0415	fold change	-1.58	30.3789	0.0086	fold change	-1.65	55.9434	6e-09	fold change	-2.74
CTSK	1513	cathepsin K	7 out of 8	231.832	50.3104	0.0464	fold change	-1.61268	31.9171	0.0014	fold change	-1.47	12.9919	0.043	fold change	-1.26	20.4517	0.0048	fold change	-1.42					40.9977	1e-05	fold change	-1.8	59.0619	2.1e-05	fold change	-2.42	16.1011	4.7e-05	fold change	-1.53
PUS7	54517	pseudouridylate synthase 7 homolog (S. cerevisiae)	7 out of 8	231.19					31.9171	9.9e-07	fold change	1.47	33.0321	2.9e-09	fold change	1.53	38.506	3.5e-11	fold change	1.67	42.6774	0.0001	fold change	1.53	19.1099	2.2e-05	fold change	1.41	49.4403	0.005	fold change	2.13	16.5076	5.4e-06	fold change	1.54
LYN	4067	v-yes-1 Yamaguchi sarcoma viral related oncogene homolog	7 out of 8	231.156					33.6932	6.1e-06	fold change	1.49	34.7996	0.0003	fold change	1.55	35.411	0.0002	fold change	1.63	36.6137	0.0007	fold change	1.46	33.9068	3.7e-05	fold change	1.67	33.9068	0.001	fold change	1.73	22.8253	0.0002	fold change	1.71
DUSP6	1848	dual specificity phosphatase 6	7 out of 8	231.122	61.7002	0.0266	fold change	2.0157	19.4609	0.002	fold change	-1.32	15.2938	0.0058	fold change	-1.3	22.2955	0.0002	fold change	-1.45	38.5907	0.0005	fold change	-1.48					57.2731	0.0371	fold change	-2.35	16.5076	0.0007	fold change	-1.54
DNA2	1763	DNA replication helicase 2 homolog (yeast)	7 out of 8	231.121					37.0104	3.3e-10	fold change	1.53	53.2992	1.5e-15	fold change	1.8	49.3413	2.2e-15	fold change	1.85	30.8903	6e-05	fold change	1.4	33.2916	1.6e-05	fold change	1.66	16.6778	0.0002	fold change	1.27	10.61	0.0144	fold change	1.36
SF3B3	23450	splicing factor 3b, subunit 3, 130kDa	7 out of 8	230.994					29.3069	9.9e-13	fold change	1.44	32.1593	3e-08	fold change	1.52	36.9549	4e-11	fold change	1.65	47.6023	6.1e-08	fold change	1.59	34.8488	1.1e-06	fold change	1.69	29.9715	5.5e-06	fold change	1.64	20.15	3.1e-07	fold change	1.64
223666_at	NA		7 out of 8	230.733					31.9171	2.3e-11	fold change	1.47	33.8602	4.9e-07	fold change	1.54	39.1561	7.4e-14	fold change	1.68	30.8903	1.5e-06	fold change	1.4	45.999	4.3e-07	fold change	1.9	19.4702	1.6e-06	fold change	1.36	29.4403	0.001	fold change	1.88
LOC100131262	100131262	uncharacterized LOC100131262	7 out of 8	230.682					24.2148	2.4e-07	fold change	1.38	34.7996	8.6e-06	fold change	1.55	44.7107	3.2e-08	fold change	1.77	20.273	0.0002	fold change	1.28	44.8575	9.7e-06	fold change	1.88	49.4403	3.1e-06	fold change	2.13	12.3858	1.3e-05	fold change	1.42
[truncated: 3,700 more rows]
