# Supplementary material for: Tumor cell-produced matrix metalloproteinase 9 (MMP-9) drives malignant progression and metastasis of basal-like triple negative breast cancer
Source: Oncotarget. 2014 May 1;5(9):2736–49. doi: 10.18632/oncotarget.1932 (PMC4058041; doi:10.18632/oncotarget.1932)
Supplement: Supplementary file 5 [file oncotarget-05-2736-s005.xlsx]

## Sheet: Supplemental Table 4 MMP9 kd an
Biosets vs Genes record downloaded from NextBio(2013/05/22 13:33:50)
Bioset 1: NT over MMP9 kd (Study: Orthotopic MMP9 knockdown)
Bioset 2: Breast tumors of patients at resection - disease-free survival time ls 2yr _vs_ gr 4yr (Study: Prognostic breast cancer gene expression signatures in molecular and ERBB2-amplified subtypes)
Bioset 3: Breast cancer biopsies from patients who survived less than 5yr _vs_ longer than 10yr (Study: Breast cancer biopsies with associated TP53 status, hormone status, and clinical findings)
https://mayo.nextbio.com/c/search/adv.nb?ids=739550,291637,258709
Gene	EntrezGene ID	Gene Description	Specificity	Overall Gene score	Score Bioset 1	p-value Bioset 1	activity type Bioset 1	activity value Bioset 1	Score Bioset 2	p-value Bioset 2	activity type Bioset 2	activity value Bioset 2	Score Bioset 3	p-value Bioset 3	activity type Bioset 3	activity value Bioset 3
CLIC6	54102	chloride intracellular channel 6	3 out of 3	280.376	85.6458	0.0116	fold change	2.89673	94.8299	0.0052	fold change	-3.43	99.9001	0.0004	fold change	-2.17
ABAT	18	4-aminobutyrate aminotransferase	3 out of 3	259.299	95.0498	0.0123	fold change	-4.32107	73.0268	0.0087	fold change	-2.12	91.2226	0.048	fold change	-1.47
FAM198B	51313	family with sequence similarity 198, member B	3 out of 3	251.527	99.6751	0.0064	fold change	-16.3604	74.6681	0.0056	fold change	-2.15	77.1843	0.0149	fold change	-1.34
AA489100	NA		3 out of 3	249.345	94.1761	0.0119	fold change	-4.04688	77.9849	0.0035	fold change	-2.24	77.1843	0.0456	fold change	-1.34
SLC7A2	6542	solute carrier family 7 (cationic amino acid transporter, y+ system), member 2	3 out of 3	248.626	61.1172	0.0381	fold change	2.00189	88.1011	0.0117	fold change	-2.66	99.4075	0.0009	fold change	-1.81
BF968097	NA		3 out of 3	241.953	94.1035	0.0063	fold change	-4.04654	69.2809	0.0077	fold change	-2.04	78.5682	0.0386	fold change	-1.35
FOLR1	2348	folate receptor 1 (adult)	3 out of 3	223.067	95.4198	0.0004	fold change	-4.44334	76.8628	0.0071	fold change	2.2	50.7841	0.0451	fold change	1.2
CAMK2N1	55450	calcium/calmodulin-dependent protein kinase II inhibitor 1	3 out of 3	219.576	70.8798	0.0001	fold change	2.28643	77.1034	0.0071	fold change	-2.21	71.5932	0.0385	fold change	1.3
ABI3BP	25890	ABI family, member 3 (NESH) binding protein	3 out of 3	216.802	97.9278	0.0365	fold change	-6.59858	23.9599	0.0383	fold change	-1.34	94.9145	0.0024	fold change	-1.54
MLF1IP	79682	MLF1 interacting protein	3 out of 3	216.637	78.1824	0.0318	fold change	2.54001	52.5923	0.0171	fold change	1.73	85.862	0.0031	fold change	1.41
DTL	51514	denticleless E3 ubiquitin protein ligase homolog (Drosophila)	3 out of 3	215.917	69.5952	0.0405	fold change	2.25025	67.7534	0.0058	fold change	2.01	78.5682	0.0022	fold change	1.35
KIAA0101	9768	KIAA0101	3 out of 3	212.401	86.3066	0.0119	fold change	2.9375	53.2073	0.0278	fold change	1.74	72.8874	0.0091	fold change	1.31
CACNA2D1	781	calcium channel, voltage-dependent, alpha 2/delta subunit 1	3 out of 3	212.169	96.695	0.0138	fold change	-5.20229	43.8808	0.0314	fold change	-1.61	71.5932	0.0009	fold change	-1.3
PGAP3	93210	post-GPI attachment to proteins 3	3 out of 3	206.675	56.3539	0.0269	fold change	-1.85056	62.5156	0.0131	fold change	-1.91	87.8056	0.0165	fold change	1.43
SLC7A5	8140	solute carrier family 7 (amino acid transporter light chain, L system), member 5	3 out of 3	202.528	62.7077	0.0078	fold change	-2.05117	55.0418	0.0129	fold change	1.77	84.7788	0.0064	fold change	1.4
BUB1	699	budding uninhibited by benzimidazoles 1 homolog (yeast)	3 out of 3	201.946	56.0708	0.0277	fold change	1.84062	82.5955	0.0002	fold change	2.41	63.2799	0.0066	fold change	1.26
MKI67	4288	antigen identified by monoclonal antibody Ki-67	3 out of 3	201.321	51.6855	0.0382	fold change	1.69096	82.2084	3e-05	fold change	2.4	67.4272	0.0044	fold change	1.28
PLSCR4	57088	phospholipid scramblase 4	3 out of 3	197.508	71.3318	0.0393	fold change	2.29592	34.6232	0.0382	fold change	-1.49	91.5533	7.2e-05	fold change	-1.48
CEP55	55165	centrosomal protein 55kDa	3 out of 3	196.276	54.0254	0.0458	fold change	1.78087	63.6821	0.0133	fold change	1.93	78.5682	0.0106	fold change	1.35
AI650364	NA		3 out of 3	196.197	67.1249	0.0302	fold change	2.1781	59.1184	0.0054	fold change	1.84	69.9536	0.0017	fold change	1.29
NUSAP1	51203	nucleolar and spindle associated protein 1	3 out of 3	196.083	52.1018	0.0419	fold change	1.71311	66.7967	0.0028	fold change	1.99	77.1843	0.0087	fold change	1.34
PMP22	5376	peripheral myelin protein 22	3 out of 3	195.091	81.9901	0.0003	fold change	2.70902	49.8211	0.0352	fold change	-1.69	63.2799	0.0171	fold change	-1.26
HN1	51155	hematological and neurological expressed 1	3 out of 3	188.665	74.173	0.0143	fold change	2.38	51.2122	0.0064	fold change	1.71	63.2799	0.0274	fold change	1.26
ZNF367	195828	zinc finger protein 367	3 out of 3	187.181	70.7574	0.0351	fold change	2.28506	59.6637	0.0099	fold change	1.85	56.7601	0.0341	fold change	1.23
HELLS	3070	helicase, lymphoid-specific	3 out of 3	185.314	59.5188	0.0141	fold change	1.96039	62.5156	0.0002	fold change	1.91	63.2799	0.0015	fold change	1.26
SH3BGRL	6451	SH3 domain binding glutamic acid-rich protein like	3 out of 3	185.288	53.8596	0.0404	fold change	1.77652	74.6681	0.0002	fold change	-2.15	56.7601	0.0379	fold change	-1.23
SYNE1	23345	spectrin repeat containing, nuclear envelope 1	3 out of 3	184.114	92.8247	0.0485	fold change	-3.6885	38.5666	0.0026	fold change	-1.54	52.7232	0.0161	fold change	-1.21
218094_s_at	NA		3 out of 3	183.284	59.896	0.014	fold change	1.9693	51.7947	0.0071	fold change	-1.72	71.5932	0.0132	fold change	-1.3
ASAH1	427	N-acylsphingosine amidohydrolase (acid ceramidase) 1	3 out of 3	181.154	58.1125	0.0177	fold change	-1.91788	55.6143	0.0183	fold change	-1.78	67.4272	0.0087	fold change	-1.28
SEMA3B	7869	sema domain, immunoglobulin domain (Ig), short basic domain, secreted, (semaphorin) 3B	3 out of 3	179.394	82.3194	0.0129	fold change	-2.72612	33.795	0.0125	fold change	-1.48	63.2799	0.0154	fold change	-1.26
CTSO	1519	cathepsin O	3 out of 3	177.528	69.5555	0.0124	fold change	-2.24864	51.2122	0.0004	fold change	-1.71	56.7601	0.0018	fold change	-1.23
LPP	4026	LIM domain containing preferred translocation partner in lipoma	3 out of 3	175.294	69.9917	0.0187	fold change	-2.26521	48.5423	0.0362	fold change	-1.67	56.7601	0.0002	fold change	-1.23
MIR100HG	399959	mir-100-let-7a-2 cluster host gene (non-protein coding)	3 out of 3	173.016	61.3001	0.0196	fold change	-2.00614	46.259	0.0174	fold change	-1.64	65.457	0.0208	fold change	-1.27
AKAP12	9590	A kinase (PRKA) anchor protein 12	3 out of 3	171.501	78.0835	0.006	fold change	2.53658	27.9603	0.0484	fold change	-1.4	65.457	0.0064	fold change	-1.27
ETNK1	55500	ethanolamine kinase 1	3 out of 3	168.058	62.6111	0.0188	fold change	2.04687	35.493	0.0317	fold change	-1.5	69.9536	0.0052	fold change	-1.29
FEN1	2237	flap structure-specific endonuclease 1	3 out of 3	165.804	54.0021	0.0432	fold change	1.78081	55.0418	0.0002	fold change	1.77	56.7601	0.0038	fold change	1.23
KIFC1	3833	kinesin family member C1	3 out of 3	156.427	61.7619	0.0228	fold change	2.01869	43.8808	0.0002	fold change	1.61	50.7841	0.0003	fold change	1.2
ESRP2	80004	epithelial splicing regulatory protein 2	3 out of 3	155.277	56.6656	0.0138	fold change	1.86542	28.6577	0.0076	fold change	-1.41	69.9536	0.0014	fold change	1.29
DNAJC9	23234	DnaJ (Hsp40) homolog, subfamily C, member 9	3 out of 3	153.566	75.8196	0.0219	fold change	2.45379	20.986	0.0098	fold change	1.29	56.7601	0.0079	fold change	1.23
CDKN1B	1027	cyclin-dependent kinase inhibitor 1B (p27, Kip1)	3 out of 3	152.046	64.995	0.0032	fold change	-2.11331	32.2945	0.0404	fold change	-1.46	54.7561	0.0364	fold change	-1.22
LZTFL1	54585	leucine zipper transcription factor-like 1	3 out of 3	152.012	50.747	0.04	fold change	-1.63796	48.5423	0.0004	fold change	-1.67	52.7232	0.0417	fold change	-1.21
DOPEY2	9980	dopey family member 2	3 out of 3	150.567	53.7184	0.0475	fold change	-1.77391	40.0885	0.0028	fold change	-1.56	56.7601	0.0111	fold change	1.23
ZNRF1	84937	zinc and ring finger 1, E3 ubiquitin protein ligase	3 out of 3	140.549	59.8673	0.0157	fold change	1.96881	25.9257	0.0106	fold change	1.37	54.7561	0.0076	fold change	1.22
DHFR	1719	dihydrofolate reductase	3 out of 3	133.208	52.5249	0.0203	fold change	1.73554	27.9603	0.0043	fold change	1.4	52.7232	0.0083	fold change	1.21
DDX39A	10212	DEAD (Asp-Glu-Ala-Asp) box polypeptide 39A	3 out of 3	130.332	50.1872	0.043	fold change	1.59855	20.986	0.0113	fold change	1.29	59.1583	0.0034	fold change	1.24
BF433570	NA		2 out of 3	198.435					98.6349	0.0006	fold change	-5.78	99.8004	0.0071	fold change	-2.04
SCUBE2	57758	signal peptide, CUB domain, EGF-like 2	2 out of 3	196.303					99.1926	3.8e-06	fold change	-6.95	97.11	0.0371	fold change	-1.63
243241_at	NA		2 out of 3	196.274					99.3522	2.2e-05	fold change	-8.45	96.9218	0.0119	fold change	-1.62
GJA1	2697	gap junction protein, alpha 1, 43kDa	2 out of 3	194.699	96.1649	0.0025	fold change	-5.01408					98.5338	0.0003	fold change	-1.73
FST	10468	follistatin	2 out of 3	194.65	97.54	0.0157	fold change	-6.06714					97.11	0.0002	fold change	-1.63
CXCL14	9547	chemokine (C-X-C motif) ligand 14	2 out of 3	193.611					95.2708	0.0021	fold change	-3.53	98.34	0.0286	fold change	-1.68
NAT1	9	N-acetyltransferase 1 (arylamine N-acetyltransferase)	2 out of 3	192.567					93.7453	0.0087	fold change	-3.26	98.822	0.0312	fold change	-1.75
C3	718	complement component 3	2 out of 3	192.242	97.7727	0.0266	fold change	-6.38863					94.4697	0.0036	fold change	-1.53
RERG	85004	RAS-like, estrogen-regulated, growth inhibitor	2 out of 3	191.942					93.8879	0.0006	fold change	-3.31	98.0546	0.0034	fold change	-1.66
HMCN1	83872	hemicentin 1	2 out of 3	190.599	92.5446	0.0029	fold change	-3.64608					98.0546	0.0001	fold change	-1.66
ADH1B	125	alcohol dehydrogenase 1B (class I), beta polypeptide	2 out of 3	189.716					98.1624	0.0006	fold change	-4.46	91.5533	0.0239	fold change	-1.48
CYP4X1	260293	cytochrome P450, family 4, subfamily X, polypeptide 1	2 out of 3	188.433					91.5114	0.011	fold change	-2.93	96.9218	0.0437	fold change	-1.62
CNTNAP2	26047	contactin associated protein-like 2	2 out of 3	187.539					96.3168	0.0005	fold change	-3.89	91.2226	0.0066	fold change	1.47
TFF1	7031	trefoil factor 1	2 out of 3	187.485	88.93	0.0092	fold change	-3.17612	98.5552	0.0082	fold change	-5.42
SPARC	6678	secreted protein, acidic, cysteine-rich (osteonectin)	2 out of 3	187.399	99.5937	0.0008	fold change	-15.121					87.8056	0.0004	fold change	-1.43
Hs.657591	NA		2 out of 3	186.643	90.3685	0.0041	fold change	-3.38029					96.2742	0.0083	fold change	-1.58
CDC20	991	cell division cycle 20 homolog (S. cerevisiae)	2 out of 3	185.395					92.4061	9.8e-05	fold change	3.05	92.9887	0.0015	fold change	1.51
MAPT	4137	microtubule-associated protein tau	2 out of 3	184.272					87.35	0.0053	fold change	-2.61	96.9218	0.0159	fold change	-1.62
AI492388	NA		2 out of 3	183.561					93.3184	0.0003	fold change	-3.22	90.2429	0.0258	fold change	-1.46
FOS	2353	FBJ murine osteosarcoma viral oncogene homolog	2 out of 3	182.789					84.3526	0.001	fold change	-2.47	98.4368	0.0012	fold change	-1.71
STC2	8614	stanniocalcin 2	2 out of 3	182.661					83.1546	0.0062	fold change	-2.42	99.5064	0.0041	fold change	-1.87
PDZK1IP1	10158	PDZK1 interacting protein 1	2 out of 3	181.419	99.9181	0.0364	fold change	-29.3822	81.5009	0.0047	fold change	2.38
CACNA1D	776	calcium channel, voltage-dependent, L type, alpha 1D subunit	2 out of 3	180.852					94.1035	8.2e-05	fold change	-3.34	86.7483	0.0165	fold change	-1.42
ADIPOQ	9370	adiponectin, C1Q and collagen domain containing	2 out of 3	179.644					92.8954	0.0038	fold change	-3.11	86.7483	0.0339	fold change	-1.42
GXYLT2	727936	glucoside xylosyltransferase 2	2 out of 3	178.636	83.7212	0.0025	fold change	-2.77381					94.9145	0.0132	fold change	-1.54
COL8A1	1295	collagen, type VIII, alpha 1	2 out of 3	178.079	86.8568	3.6e-05	fold change	-3.00629					91.2226	0.0187	fold change	-1.47
OGN	4969	osteoglycin	2 out of 3	177.906					83.4362	0.0132	fold change	-2.43	94.4697	0.0151	fold change	-1.53
IGF1	3479	insulin-like growth factor 1 (somatomedin C)	2 out of 3	177.105					78.2828	0.007	fold change	-2.25	98.822	4.1e-05	fold change	-1.75
LRP2	4036	low density lipoprotein receptor-related protein 2	2 out of 3	177.065					82.5955	0.0464	fold change	-2.41	94.4697	0.0224	fold change	-1.53
HLA-DRA	3122	major histocompatibility complex, class II, DR alpha	2 out of 3	176.633	91.8544	0.0331	fold change	-3.54225					84.7788	0.0066	fold change	-1.4
TTK	7272	TTK protein kinase	2 out of 3	176.066					89.3176	0.0009	fold change	2.78	86.7483	0.0016	fold change	1.42
HLA-DPA1	3113	major histocompatibility complex, class II, DP alpha 1	2 out of 3	175.997	91.7852	0.0282	fold change	-3.53331					84.2119	0.008	fold change	-1.39
GLT8D2	83468	glycosyltransferase 8 domain containing 2	2 out of 3	175.402	84.1793	0.0178	fold change	-2.7929					91.2226	0.0032	fold change	-1.47
C1orf106	55765	chromosome 1 open reading frame 106	2 out of 3	174.098					87.35	0.002	fold change	2.61	86.7483	0.0354	fold change	1.42
COL1A1	1277	collagen, type I, alpha 1	2 out of 3	173.866	93.6733	0.0318	fold change	-3.95504					80.1925	0.0165	fold change	-1.36
SGK3	23678	serum/glucocorticoid regulated kinase family, member 3	2 out of 3	172.822					88.6101	6.5e-05	fold change	-2.69	84.2119	0.0349	fold change	-1.39
IGF1R	3480	insulin-like growth factor 1 receptor	2 out of 3	172.253					92.0607	0.0004	fold change	-2.97	80.1925	0.0384	fold change	-1.36
ANLN	54443	anillin, actin binding protein	2 out of 3	172.253					92.0607	0.0011	fold change	2.97	80.1925	0.0341	fold change	1.36
AGTR1	185	angiotensin II receptor, type 1	2 out of 3	172.046					72.6385	0.0295	fold change	-2.11	99.4075	0.0085	fold change	-1.81
IL6ST	3572	interleukin 6 signal transducer (gp130, oncostatin M receptor)	2 out of 3	171.873					87.6609	0.0044	fold change	-2.63	84.2119	0.0058	fold change	-1.39
CRISPLD2	83716	cysteine-rich secretory protein LCCL domain containing 2	2 out of 3	171.753	95.7909	0.0054	fold change	-4.7724					75.9624	0.0118	fold change	-1.33
LUM	4060	lumican	2 out of 3	171.602	98.7147	0.0018	fold change	-8.29188					72.8874	0.0067	fold change	-1.31
SUSD3	203328	sushi domain containing 3	2 out of 3	171.586					74.9412	0.0047	fold change	-2.16	96.6445	0.0014	fold change	-1.61
AI693516	NA		2 out of 3	171.461					72.6385	0.0299	fold change	-2.11	98.822	0.0002	fold change	-1.75
THBS1	7057	thrombospondin 1	2 out of 3	171.416	96.0154	0.0017	fold change	-4.91212	75.4011	0.0112	fold change	-2.17
CILP	8483	cartilage intermediate layer protein, nucleotide pyrophosphohydrolase	2 out of 3	170.856					75.4011	0.0205	fold change	-2.17	95.4545	0.0065	fold change	-1.55
ERBB2	2064	v-erb-b2 erythroblastic leukemia viral oncogene homolog 2, neuro/glioblastoma derived oncogene homolog (avian)	2 out of 3	169.593					75.9129	0.01	fold change	-2.18	93.6803	0.0257	fold change	1.52
CPE	1363	carboxypeptidase E	2 out of 3	168.587	94.9037	0.0174	fold change	-4.28306	73.6833	0.0019	fold change	-2.13
CFD	1675	complement factor D (adipsin)	2 out of 3	167.943					74.2622	0.0013	fold change	-2.14	93.6803	0.0026	fold change	-1.52
AI810266	NA		2 out of 3	167.834	96.5437	0.0004	fold change	-5.1066	71.2901	0.0176	fold change	-2.08
FAM83D	81610	family with sequence similarity 83, member D	2 out of 3	167.05					88.4815	0.0002	fold change	2.68	78.5682	0.0026	fold change	1.35
CXCL12	6387	chemokine (C-X-C motif) ligand 12	2 out of 3	166.3					68.8155	0.0216	fold change	-2.03	97.4849	0.0008	fold change	-1.64
DCN	1634	decorin	2 out of 3	166.228					67.3083	0.0376	fold change	-2	98.9198	0.0004	fold change	-1.76
EVL	51466	Enah/Vasp-like	2 out of 3	166.131					76.2905	0.006	fold change	-2.19	89.8408	0.0081	fold change	-1.45
PRR11	55771	proline rich 11	2 out of 3	165.918					87.35	0.0002	fold change	2.61	78.5682	0.0224	fold change	1.35
NTN4	59277	netrin 4	2 out of 3	165.686					70.2316	0.0389	fold change	-2.06	95.4545	0.0249	fold change	-1.55
CENPW	387103	centromere protein W	2 out of 3	165.494					77.688	0.001	fold change	2.23	87.8056	0.0066	fold change	1.43
RRM2	6241	ribonucleotide reductase M2	2 out of 3	165.387					71.7062	0.0058	fold change	2.09	93.6803	0.0011	fold change	1.52
CCNB1	891	cyclin B1	2 out of 3	165.371					72.3819	0.0012	fold change	2.1	92.9887	0.0032	fold change	1.51
RECK	8434	reversion-inducing-cysteine-rich protein with kazal motifs	2 out of 3	165.196	93.6032	0.0029	fold change	-3.93687					71.5932	0.0045	fold change	-1.3
MELK	9833	maternal embryonic leucine zipper kinase	2 out of 3	165.017					82.5955	0.0005	fold change	2.41	82.4212	0.0031	fold change	1.38
ABCA8	10351	ATP-binding cassette, sub-family A (ABC1), member 8	2 out of 3	164.858					83.8926	0.0044	fold change	-2.45	80.9651	0.0028	fold change	-1.37
230178_s_at	NA		2 out of 3	164.804					80.5919	0.0013	fold change	-2.35	84.2119	0.0071	fold change	-1.39
DNAH5	1767	dynein, axonemal, heavy chain 5	2 out of 3	164.483	84.468	0.0078	fold change	-2.79915	80.0154	0.0006	fold change	-2.33
LEPR	3953	leptin receptor	2 out of 3	164.42	94.4662	0.0003	fold change	-4.14489					69.9536	0.0173	fold change	-1.29
SFRP4	6424	secreted frizzled-related protein 4	2 out of 3	164.397					70.7164	0.0144	fold change	-2.07	93.6803	0.0066	fold change	-1.52
C1orf132	100128537	chromosome 1 open reading frame 132	2 out of 3	164.344					78.4818	0.0031	fold change	-2.26	85.862	0.0022	fold change	-1.41
TNFRSF19	55504	tumor necrosis factor receptor superfamily, member 19	2 out of 3	164.282	74.039	0.0331	fold change	-2.37715					90.2429	0.0002	fold change	-1.46
FBN1	2200	fibrillin 1	2 out of 3	163.562	72.339	0.0043	fold change	-2.32899					91.2226	0.0042	fold change	-1.47
F2RL2	2151	coagulation factor II (thrombin) receptor-like 2	2 out of 3	163.276					69.5952	0.0393	fold change	-2.05	93.6803	0.0017	fold change	-1.52
NXPE3	91775	neurexophilin and PC-esterase domain family, member 3	2 out of 3	163.181	77.0559	0.0141	fold change	2.50784	86.1252	0.0002	fold change	-2.55
U79293	NA		2 out of 3	162.92					92.9662	0.0006	fold change	-3.14	69.9536	0.0279	fold change	-1.29
CCNB2	9133	cyclin B2	2 out of 3	162.89					85.706	0.0001	fold change	2.53	77.1843	0.002	fold change	1.34
ASPM	259266	asp (abnormal spindle) homolog, microcephaly associated (Drosophila)	2 out of 3	162.89					85.706	0.0006	fold change	2.53	77.1843	0.0163	fold change	1.34
CCDC80	151887	coiled-coil domain containing 80	2 out of 3	162.563	66.4717	0.042	fold change	-2.15885					96.091	0.0009	fold change	-1.57
KCNE4	23704	potassium voltage-gated channel, Isk-related family, member 4	2 out of 3	162.287					70.2316	0.026	fold change	-2.06	92.0556	0.0104	fold change	-1.49
KIF20A	10112	kinesin family member 20A	2 out of 3	162.235					87.7871	9.8e-05	fold change	2.64	74.448	0.0042	fold change	1.32
NHSL1	57224	NHS-like 1	2 out of 3	162.228	91.5114	0.0084	fold change	3.5069	70.7164	8.3e-05	fold change	2.07
SYNPO2	171024	synaptopodin 2	2 out of 3	162.022					63.6821	0.0127	fold change	-1.93	98.34	0.001	fold change	-1.68
COL5A1	1289	collagen, type V, alpha 1	2 out of 3	162.019	81.8264	0.0174	fold change	-2.70206					80.1925	0.0313	fold change	-1.36
CXADR	1525	coxsackie virus and adenovirus receptor	2 out of 3	161.303	87.0413	0.0009	fold change	3.01357	74.2622	0.0204	fold change	2.14
NEAT1	283131	nuclear paraspeckle assembly transcript 1 (non-protein coding)	2 out of 3	161.214	71.3735	0.0036	fold change	-2.30168					89.8408	0.008	fold change	-1.45
PLXDC2	84898	plexin domain containing 2	2 out of 3	161.173	95.7158	0.0021	fold change	-4.64958					65.457	0.0077	fold change	-1.27
PCSK6	5046	proprotein convertase subtilisin/kexin type 6	2 out of 3	160.704					78.2828	0.0164	fold change	-2.25	82.4212	0.0013	fold change	-1.38
NDC80	10403	NDC80 kinetochore complex component homolog (S. cerevisiae)	2 out of 3	160.573					86.1252	6.6e-05	fold change	2.55	74.448	0.0074	fold change	1.32
UBE2C	11065	ubiquitin-conjugating enzyme E2C	2 out of 3	160.502					76.2905	0.0005	fold change	2.19	84.2119	0.0006	fold change	1.39
POTEM	641455	POTE ankyrin domain family, member M	2 out of 3	160.424					87.5365	0.0004	fold change	-2.62	72.8874	0.0256	fold change	-1.31
IGF2BP3	10643	insulin-like growth factor 2 mRNA binding protein 3	2 out of 3	160.364	70.3918	0.0057	fold change	-2.2764	89.9717	0.0002	fold change	2.83
FOSB	2354	FBJ murine osteosarcoma viral oncogene homolog B	2 out of 3	160.3					65.8302	0.0077	fold change	-1.97	94.4697	0.009	fold change	-1.53
MS4A7	58475	membrane-spanning 4-domains, subfamily A, member 7	2 out of 3	160.258					71.2901	0.0068	fold change	-2.08	88.968	0.0071	fold change	-1.44
SYBU	55638	syntabulin (syntaxin-interacting)	2 out of 3	159.995					94.5376	3.1e-05	fold change	-3.4	65.457	0.0326	fold change	-1.27
PREX1	57580	phosphatidylinositol-3,4,5-trisphosphate-dependent Rac exchange factor 1	2 out of 3	159.947					79.755	0.0002	fold change	-2.32	80.1925	0.0014	fold change	-1.36
CDK1	983	cyclin-dependent kinase 1	2 out of 3	159.809					67.7534	0.0064	fold change	2.01	92.0556	0.0006	fold change	1.49
CHI3L2	1117	chitinase 3-like 2	2 out of 3	159.664	91.3075	0.045	fold change	-3.49127	68.3564	0.0156	fold change	2.02
GALNT6	11226	UDP-N-acetyl-alpha-D-galactosamine:polypeptide N-acetylgalactosaminyltransferase 6 (GalNAc-T6)	2 out of 3	159.507	76.9112	0.023	fold change	2.50257	82.5955	0.0051	fold change	-2.41
CENPF	1063	centromere protein F, 350/400kDa (mitosin)	2 out of 3	159.117					83.1546	0.0003	fold change	2.42	75.9624	0.0054	fold change	1.33
209312_x_at	NA		2 out of 3	158.82	87.2265	0.0411	fold change	-3.02525					71.5932	0.0143	fold change	-1.3
FBP1	2203	fructose-1,6-bisphosphatase 1	2 out of 3	158.643	71.664	0.0055	fold change	2.31233	86.9792	0.0001	fold change	-2.6
FHL1	2273	four and a half LIM domains 1	2 out of 3	158.522					70.7164	0.0005	fold change	-2.07	87.8056	0.0005	fold change	-1.43
BCL2	596	B-cell CLL/lymphoma 2	2 out of 3	158.112					83.6638	5.1e-05	fold change	-2.44	74.448	0.0398	fold change	-1.32
SIX1	6495	SIX homeobox 1	2 out of 3	157.97					62.5156	0.0222	fold change	-1.91	95.4545	0.0018	fold change	1.55
PLIN1	5346	perilipin 1	2 out of 3	157.355					81.3921	0.0015	fold change	-2.37	75.9624	0.0101	fold change	-1.33
243735_at	NA		2 out of 3	157.033					81.0701	0.0017	fold change	-2.36	75.9624	0.0013	fold change	-1.33
TBC1D9	23158	TBC1 domain family, member 9 (with GRAM domain)	2 out of 3	156.931					97.7727	1.3e-05	fold change	-4.31	59.1583	0.028	fold change	-1.24
LOC100506621	100506621	uncharacterized LOC100506621	2 out of 3	156.775	60.1308	0.0103	fold change	-1.97778					96.6445	0.0014	fold change	-1.61
KIF4A	24137	kinesin family member 4A	2 out of 3	156.553					77.9849	0.0002	fold change	2.24	78.5682	0.0007	fold change	1.35
TMSB15A	11013	thymosin beta 15a	2 out of 3	156.324					83.4362	0.006	fold change	2.43	72.8874	0.045	fold change	1.31
ADAMTS9	56999	ADAM metallopeptidase with thrombospondin type 1 motif, 9	2 out of 3	155.806	97.3066	0.0254	fold change	-5.83686	58.4994	0.0049	fold change	1.83
AK4	205	adenylate kinase 4	2 out of 3	155.782	88.3548	0.0003	fold change	3.10068					67.4272	0.0169	fold change	1.28
PDGFRL	5157	platelet-derived growth factor receptor-like	2 out of 3	155.632	62.6433	0.0205	fold change	2.04735					92.9887	0.0028	fold change	-1.51
GATA3	2625	GATA binding protein 3	2 out of 3	155.321	58.1673	0.0293	fold change	-1.91911	97.1534	0.0012	fold change	-4.17
CHRDL1	91851	chordin-like 1	2 out of 3	155.134					74.9412	0.01	fold change	-2.16	80.1925	0.0024	fold change	-1.36
SPDEF	25803	SAM pointed domain containing ets transcription factor	2 out of 3	154.883					93.6032	0.0003	fold change	-3.23	61.2798	0.0432	fold change	1.25
221765_at	NA		2 out of 3	154.798	67.9412	0.0459	fold change	-2.20249	86.8568	0.0011	fold change	-2.59
LPHN2	23266	latrophilin 2	2 out of 3	154.567	80.1192	0.0033	fold change	-2.62299					74.448	3.6e-05	fold change	-1.32
NFE4	58160	transcription factor NF-E4	2 out of 3	154.317	88.8021	0.0007	fold change	-3.15968	65.5145	0.007	fold change	1.96
TTC39A	22996	tetratricopeptide repeat domain 39A	2 out of 3	154.203					79.755	0.0036	fold change	-2.32	74.448	0.0233	fold change	-1.32
BIRC5	332	baculoviral IAP repeat containing 5	2 out of 3	154.047					76.8628	0.0031	fold change	2.2	77.1843	0.0128	fold change	1.34
FMO5	2330	flavin containing monooxygenase 5	2 out of 3	153.992					73.0268	0.0007	fold change	-2.12	80.9651	0.0117	fold change	-1.37
CLDN1	9076	claudin 1	2 out of 3	153.991	62.1365	0.0202	fold change	-2.03013	91.8544	0.0011	fold change	2.96
NCAPG	64151	non-SMC condensin I complex, subunit G	2 out of 3	153.846					83.8926	0.0001	fold change	2.45	69.9536	0.0022	fold change	1.29
NOVA1	4857	neuro-oncological ventral antigen 1	2 out of 3	153.711					71.2901	0.0162	fold change	-2.08	82.4212	0.022	fold change	-1.38
SDC2	6383	syndecan 2	2 out of 3	153.569	76.3849	0.0127	fold change	-2.46915					77.1843	0.0112	fold change	-1.34
ITGBL1	9358	integrin, beta-like 1 (with EGF-like repeat domains)	2 out of 3	153.556					57.9206	0.0295	fold change	-1.82	95.6352	0.0011	fold change	-1.56
SFN	2810	stratifin	2 out of 3	153.454	75.171	0.0003	fold change	2.42588	78.2828	0.0011	fold change	2.25
204670_x_at	NA		2 out of 3	151.946	86.4887	0.0272	fold change	-2.96233					65.457	0.0128	fold change	-1.27
TRIP13	9319	thyroid hormone receptor interactor 13	2 out of 3	151.696					61.453	0.0082	fold change	1.89	90.2429	0.0001	fold change	1.46
BE894882	NA		2 out of 3	151.66	96.6184	0.0004	fold change	-5.17518	55.0418	0.0258	fold change	-1.77
AURKA	6790	aurora kinase A	2 out of 3	151.595					73.0268	0.0009	fold change	2.12	78.5682	0.0045	fold change	1.35
215193_x_at	NA		2 out of 3	151.582	86.1252	0.0457	fold change	-2.93641					65.457	0.0277	fold change	-1.27
SPARCL1	8404	SPARC-like 1 (hevin)	2 out of 3	150.909					70.7164	0.0128	fold change	-2.07	80.1925	0.0009	fold change	-1.36
235733_at	NA		2 out of 3	150.758	69.7924	0.0038	fold change	-2.26026					80.9651	0.0067	fold change	-1.37
UGT8	7368	UDP glycosyltransferase 8	2 out of 3	150.756	75.3545	0.001	fold change	2.42862	75.4011	0.0174	fold change	2.17
PTTG1	9232	pituitary tumor-transforming 1	2 out of 3	150.582					83.1546	8.3e-05	fold change	2.42	67.4272	0.0024	fold change	1.28
RHOB	388	ras homolog family member B	2 out of 3	150.499	71.9155	0.0136	fold change	-2.31885	78.583	0.002	fold change	-2.28
AU146384	NA		2 out of 3	150.424					70.2316	0.0012	fold change	-2.06	80.1925	0.0246	fold change	-1.36
PRC1	9055	protein regulator of cytokinesis 1	2 out of 3	150.004					63.2559	0.0097	fold change	1.92	86.7483	0.0058	fold change	1.42
CENPA	1058	centromere protein A	2 out of 3	149.969					80.0154	0.0004	fold change	2.33	69.9536	0.0114	fold change	1.29
AK022350	NA		2 out of 3	149.46					90.3016	0.0016	fold change	-2.85	59.1583	0.0168	fold change	-1.24
LYPD6B	130576	LY6/PLAUR domain containing 6B	2 out of 3	149.353	90.2348	0.0356	fold change	-3.33815	59.1184	0.0132	fold change	-1.84
NQO1	1728	NAD(P)H dehydrogenase, quinone 1	2 out of 3	149.244	70.6754	0.0303	fold change	2.28295					78.5682	0.0369	fold change	1.35
TYMS	7298	thymidylate synthetase	2 out of 3	148.949	78.2326	0.0251	fold change	2.54131	70.7164	0.0014	fold change	2.07
PHGDH	26227	phosphoglycerate dehydrogenase	2 out of 3	148.788					78.8345	0.0009	fold change	2.29	69.9536	0.0053	fold change	1.29
ITGB8	3696	integrin, beta 8	2 out of 3	148.71					57.4871	0.0002	fold change	1.81	91.2226	0.0283	fold change	-1.47
228456_s_at	NA		2 out of 3	148.692	87.4126	0.0009	fold change	3.04278					61.2798	0.0009	fold change	-1.25
TPX2	22974	TPX2, microtubule-associated, homolog (Xenopus laevis)	2 out of 3	148.612					83.1546	0.0003	fold change	2.42	65.457	0.0063	fold change	1.27
CDON	50937	Cdon homolog (mouse)	2 out of 3	148.555	83.0979	0.0107	fold change	2.74999					65.457	6.3e-05	fold change	-1.27
MIEN1	84299	migration and invasion enhancer 1	2 out of 3	148.165					53.6953	0.023	fold change	-1.75	94.4697	0.0135	fold change	1.53
ANKRD10	55608	ankyrin repeat domain 10	2 out of 3	147.348	77.3946	0.0129	fold change	-2.51807					69.9536	0.0263	fold change	-1.29
RUNX2	860	runt-related transcription factor 2	2 out of 3	146.947	62.1682	0.0416	fold change	-2.0302					84.7788	0.0074	fold change	-1.4
KIAA1467	57613	KIAA1467	2 out of 3	146.873					79.4458	0.0014	fold change	-2.31	67.4272	0.0054	fold change	-1.28
LRRC17	10234	leucine rich repeat containing 17	2 out of 3	146.679					70.7164	0.0117	fold change	-2.07	75.9624	0.0387	fold change	-1.33
THRB	7068	thyroid hormone receptor, beta	2 out of 3	146.586	98.8728	0.0088	fold change	-8.87566	47.7131	0.0138	fold change	-1.66
NEK2	4751	NIMA (never in mitosis gene a)-related kinase 2	2 out of 3	146.534					74.9412	0.0019	fold change	2.16	71.5932	0.016	fold change	1.3
DLGAP5	9787	discs, large (Drosophila) homolog-associated protein 5	2 out of 3	146.434					83.1546	0.0022	fold change	2.42	63.2799	0.0319	fold change	1.26
GPRC5A	9052	G protein-coupled receptor, family C, group 5, member A	2 out of 3	146.162	77.3467	0.0154	fold change	-2.51565	68.8155	0.0154	fold change	-2.03
MYO10	4651	myosin X	2 out of 3	145.936	84.8191	0.0183	fold change	2.8219	61.1172	0.0058	fold change	1.88
UHRF1	29128	ubiquitin-like with PHD and ring finger domains 1	2 out of 3	145.843					56.8751	0.0065	fold change	1.8	88.968	0.0013	fold change	1.44
COLEC12	81035	collectin sub-family member 12	2 out of 3	145.722	98.9531	0.0043	fold change	-9.39882	46.7692	0.0268	fold change	-1.65
Hs.672879	NA		2 out of 3	145.526					72.6385	0.0028	fold change	-2.11	72.8874	0.0007	fold change	-1.31
239638_at	NA		2 out of 3	145.291	99.0315	0.0004	fold change	-9.54052	46.259	0.0306	fold change	-1.64
STEAP2	261729	STEAP family member 2, metalloreductase	2 out of 3	144.582					55.6143	0.0063	fold change	-1.78	88.968	0.0001	fold change	-1.44
RAI2	10742	retinoic acid induced 2	2 out of 3	144.582					55.6143	0.0179	fold change	-1.78	88.968	0.0079	fold change	-1.44
FCGBP	8857	Fc fragment of IgG binding protein	2 out of 3	144.276	61.8552	0.0428	fold change	-2.0203					82.4212	0.0058	fold change	-1.38
SLC1A1	6505	solute carrier family 1 (neuronal/epithelial high affinity glutamate transporter, system Xag), member 1	2 out of 3	144.028					46.259	0.0178	fold change	-1.64	97.7689	0.0115	fold change	-1.65
AI692523	NA		2 out of 3	143.513	62.5477	0.003	fold change	-2.043					80.9651	0.0002	fold change	-1.37
SYTL4	94121	synaptotagmin-like 4	2 out of 3	143.433					86.6731	0.0008	fold change	-2.58	56.7601	0.0497	fold change	-1.23
APOBEC3B	9582	apolipoprotein B mRNA editing enzyme, catalytic polypeptide-like 3B	2 out of 3	143.202	77.688	0.0137	fold change	2.5234	65.5145	0.0152	fold change	1.96
FOXM1	2305	forkhead box M1	2 out of 3	143.051					83.8926	0.0003	fold change	2.45	59.1583	0.0229	fold change	1.24
CAPS	828	calcyphosine	2 out of 3	142.948					56.1994	0.0025	fold change	-1.79	86.7483	0.002	fold change	1.42
VEGFA	7422	vascular endothelial growth factor A	2 out of 3	142.781	81.6633	0.0051	fold change	2.68715	61.1172	0.0067	fold change	1.88
OGFRL1	79627	opioid growth factor receptor-like 1	2 out of 3	142.645	62.4524	0.0293	fold change	-2.03926					80.1925	0.003	fold change	-1.36
BC041482	NA		2 out of 3	142.645	76.8144	0.0455	fold change	-2.49873	65.8302	0.0113	fold change	-1.97
AU146963	NA		2 out of 3	142.32					76.8628	0.0004	fold change	-2.2	65.457	0.0265	fold change	-1.27
CPA4	51200	carboxypeptidase A4	2 out of 3	142.285	96.8467	0.0088	fold change	-5.31409	45.438	0.0007	fold change	1.63
SLIT2	9353	slit homolog 2 (Drosophila)	2 out of 3	141.819	68.9313	0.0007	fold change	-2.23175					72.8874	0.0001	fold change	-1.31
CENPN	55839	centromere protein N	2 out of 3	141.747					76.2905	0.0002	fold change	2.19	65.457	0.0033	fold change	1.27
ADM	133	adrenomedullin	2 out of 3	141.703					68.8155	0.0065	fold change	2.03	72.8874	0.0438	fold change	1.31
RABEP1	9135	rabaptin, RAB GTPase binding effector protein 1	2 out of 3	141.689					74.2622	8.9e-06	fold change	-2.14	67.4272	0.0162	fold change	-1.28
DEPTOR	64798	DEP domain containing MTOR-interacting protein	2 out of 3	141.343	97.4621	0.0003	fold change	-5.99345	43.8808	0.0173	fold change	-1.61
AI806781	NA		2 out of 3	141.188					69.5952	0.0003	fold change	-2.05	71.5932	0.0099	fold change	-1.3
BUB1B	701	budding uninhibited by benzimidazoles 1 homolog beta (yeast)	2 out of 3	140.957					64.995	0.0047	fold change	1.95	75.9624	0.0058	fold change	1.33
FGD3	89846	FYVE, RhoGEF and PH domain containing 3	2 out of 3	140.866					63.6821	0.003	fold change	-1.93	77.1843	0.0213	fold change	-1.34
ZNF91	7644	zinc finger protein 91	2 out of 3	140.816	73.5078	0.0003	fold change	-2.35899	67.3083	0.0009	fold change	-2
CDKN3	1033	cyclin-dependent kinase inhibitor 3	2 out of 3	140.67					70.7164	0.0033	fold change	2.07	69.9536	0.0035	fold change	1.29
KIF2C	11004	kinesin family member 2C	2 out of 3	140.462					85.706	9.8e-06	fold change	2.53	54.7561	0.0055	fold change	1.22
IRS1	3667	insulin receptor substrate 1	2 out of 3	140.256	80.5919	0.007	fold change	-2.64511	59.6637	0.0039	fold change	-1.85
GSTM3	2947	glutathione S-transferase mu 3 (brain)	2 out of 3	139.534	53.6717	0.0302	fold change	1.77291					85.862	0.0351	fold change	-1.41
PTGER3	5733	prostaglandin E receptor 3 (subtype EP3)	2 out of 3	139.265					42.9908	0.0206	fold change	-1.6	96.2742	0.0013	fold change	-1.58
AI821602	NA		2 out of 3	138.913					79.755	0.0014	fold change	-2.32	59.1583	0.032	fold change	-1.24
CKS2	1164	CDC28 protein kinase regulatory subunit 2	2 out of 3	138.692					58.4994	0.0111	fold change	1.83	80.1925	0.0071	fold change	1.36
XIST	7503	X (inactive)-specific transcript (non-protein coding)	2 out of 3	138.476					54.2641	0.0206	fold change	-1.76	84.2119	0.0079	fold change	-1.39
SATB1	6304	SATB homeobox 1	2 out of 3	138.45	79.2921	0.0186	fold change	-2.58444					59.1583	0.0223	fold change	-1.24
NFIA	4774	nuclear factor I/A	2 out of 3	138.32	92.0607	0.0041	fold change	3.55677	46.259	0.0201	fold change	-1.64
EGR3	1960	early growth response 3	2 out of 3	138.113					57.9206	0.0387	fold change	-1.82	80.1925	0.0221	fold change	-1.36
MEIS3P1	4213	Meis homeobox 3 pseudogene 1	2 out of 3	138.113					57.9206	0.0009	fold change	-1.82	80.1925	0.0003	fold change	-1.36
GINS1	9837	GINS complex subunit 1 (Psf1 homolog)	2 out of 3	138.035					55.6143	0.0177	fold change	1.78	82.4212	0.0011	fold change	1.38
MCM6	4175	minichromosome maintenance complex component 6	2 out of 3	137.76	84.0647	0.0086	fold change	2.78593	53.6953	0.0004	fold change	1.75
TIMP3	7078	TIMP metallopeptidase inhibitor 3	2 out of 3	137.659					70.2316	0.0039	fold change	-2.06	67.4272	0.0284	fold change	-1.28
SPOPL	339745	speckle-type POZ protein-like	2 out of 3	136.432	69.635	0.0007	fold change	2.25436	66.7967	0.0002	fold change	-1.99
LAMA2	3908	laminin, alpha 2	2 out of 3	136.421					50.5592	0.0048	fold change	-1.7	85.862	0.0002	fold change	-1.41
CLU	1191	clusterin	2 out of 3	136.417	64.8239	0.0294	fold change	-2.10897					71.5932	0.0214	fold change	-1.3
AI343000	NA		2 out of 3	136.412	79.6521	0.0351	fold change	-2.60464					56.7601	0.0441	fold change	-1.23
UBE2T	29089	ubiquitin-conjugating enzyme E2T (putative)	2 out of 3	136.1					46.259	0.0463	fold change	1.64	89.8408	0.0022	fold change	1.45
STMN1	3925	stathmin 1	2 out of 3	135.93	91.1046	0.0141	fold change	3.44023	44.825	0.0079	fold change	1.62
BF594722	NA		2 out of 3	135.919	51.7074	0.0491	fold change	-1.6915					84.2119	0.0004	fold change	-1.39
SEMA3C	10512	sema domain, immunoglobulin domain (Ig), short basic domain, secreted, (semaphorin) 3C	2 out of 3	135.74	74.6224	0.0098	fold change	-2.40151	61.1172	0.0179	fold change	-1.88
UGCG	7357	UDP-glucose ceramide glucosyltransferase	2 out of 3	135.728	75.0334	0.0138	fold change	-2.41626	60.6951	9e-05	fold change	-1.87
CD69	969	CD69 molecule	2 out of 3	135.275					63.6821	0.0068	fold change	-1.93	71.5932	0.0439	fold change	-1.3
TIMP2	7077	TIMP metallopeptidase inhibitor 2	2 out of 3	135.182	56.6136	0.0186	fold change	-1.86321					78.5682	0.0082	fold change	-1.35
TOM1L1	10040	target of myb1 (chicken)-like 1	2 out of 3	135.172	76.0537	0.0005	fold change	2.45696	59.1184	0.0023	fold change	-1.84
KRT86	3892	keratin 86	2 out of 3	135.105					57.9206	0.0058	fold change	1.82	77.1843	0.046	fold change	1.34
UBE2S	27338	ubiquitin-conjugating enzyme E2S	2 out of 3	135.038					42.0493	0.0084	fold change	1.59	92.9887	0.0003	fold change	1.51
PDGFD	80310	platelet derived growth factor D	2 out of 3	134.949					64.995	0.0029	fold change	-1.95	69.9536	0.003	fold change	-1.29
PNMA2	10687	paraneoplastic Ma antigen 2	2 out of 3	134.538	57.3533	0.0388	fold change	-1.89032					77.1843	0.0001	fold change	-1.34
RBMS3	27303	RNA binding motif, single stranded interacting protein 3	2 out of 3	134.406					45.438	0.0318	fold change	-1.63	88.968	0.0009	fold change	-1.44
NRAS	4893	neuroblastoma RAS viral (v-ras) oncogene homolog	2 out of 3	134.35	92.9662	0.0001	fold change	3.72385	41.3842	0.0255	fold change	1.58
DUSP1	1843	dual specificity phosphatase 1	2 out of 3	134.059					56.8751	0.0051	fold change	-1.8	77.1843	0.008	fold change	-1.34
CD302	9936	CD302 molecule	2 out of 3	133.566					59.1184	0.0051	fold change	-1.84	74.448	0.005	fold change	-1.32
KIAA1211L	343990	KIAA1211-like	2 out of 3	133.264	89.3831	0.0178	fold change	3.2161	43.8808	0.007	fold change	-1.61
KIF14	9928	kinesin family member 14	2 out of 3	133.209					63.2559	0.0066	fold change	1.92	69.9536	0.0352	fold change	1.29
HLA-DRB1	3123	major histocompatibility complex, class II, DR beta 1	2 out of 3	132.955	76.1951	0.0325	fold change	-2.46299					56.7601	0.0248	fold change	-1.23
215775_at	NA		2 out of 3	132.926	88.1011	0.0038	fold change	-3.08388	44.825	0.0289	fold change	-1.62
SORBS1	10580	sorbin and SH3 domain containing 1	2 out of 3	132.754					48.5423	0.0153	fold change	-1.67	84.2119	0.0092	fold change	-1.39
CALD1	800	caldesmon 1	2 out of 3	132.561	52.3681	0.0197	fold change	-1.72612					80.1925	0.0086	fold change	-1.36
AA156240	NA		2 out of 3	132.549	66.2568	0.0073	fold change	-2.1527	66.2919	0.011	fold change	-1.98
KIAA1804	84451	mixed lineage kinase 4	2 out of 3	132.362	88.4815	0.0005	fold change	3.12287	43.8808	0.0137	fold change	1.61
ONECUT2	9480	one cut homeobox 2	2 out of 3	132.276	56.8751	0.0343	fold change	-1.87452	75.4011	0.003	fold change	2.17
GLRB	2743	glycine receptor, beta	2 out of 3	132.254					66.7967	0.0008	fold change	-1.99	65.457	0.0237	fold change	-1.27
AW244016	NA		2 out of 3	132.169					79.4458	0.0008	fold change	-2.31	52.7232	0.024	fold change	-1.21
CSNK1A1	1452	casein kinase 1, alpha 1	2 out of 3	131.99	67.6416	0.0042	fold change	2.19478	64.3484	0.0003	fold change	-1.94
IGF2	3481	insulin-like growth factor 2 (somatomedin A)	2 out of 3	131.935					57.4871	0.0036	fold change	-1.81	74.448	0.0474	fold change	-1.32
ZFPM2	23414	zinc finger protein, multitype 2	2 out of 3	131.785	66.328	0.0009	fold change	-2.15455					65.457	0.0463	fold change	-1.27
PRTFDC1	56952	phosphoribosyl transferase domain containing 1	2 out of 3	131.776					53.2073	0.0307	fold change	1.74	78.5682	0.0078	fold change	-1.35
R43486	NA		2 out of 3	131.712	92.4061	0.004	fold change	-3.59718	39.3063	0.0257	fold change	-1.55
SGPP1	81537	sphingosine-1-phosphate phosphatase 1	2 out of 3	131.609	78.8855	0.0012	fold change	2.56328					52.7232	0.0359	fold change	-1.21
C1orf64	149563	chromosome 1 open reading frame 64	2 out of 3	131.387					58.4994	0.0016	fold change	-1.83	72.8874	0.014	fold change	-1.31
ELOVL5	60481	ELOVL fatty acid elongase 5	2 out of 3	130.963					48.5423	0.0063	fold change	-1.67	82.4212	0.0011	fold change	-1.38
E2F8	79733	E2F transcription factor 8	2 out of 3	130.573	64.2814	0.0254	fold change	2.09394	66.2919	0.0048	fold change	1.98
TK1	7083	thymidine kinase 1, soluble	2 out of 3	130.478	77.8853	0.0087	fold change	2.53163	52.5923	0.0019	fold change	1.73
PRSS23	11098	protease, serine, 23	2 out of 3	130.134					47.7131	0.0345	fold change	-1.66	82.4212	0.0032	fold change	-1.38
TTC18	118491	tetratricopeptide repeat domain 18	2 out of 3	130.127	69.0093	0.0127	fold change	-2.23439	61.1172	0.0056	fold change	-1.88
TUBA4A	7277	tubulin, alpha 4a	2 out of 3	130.014					49.8211	0.001	fold change	1.69	80.1925	0.0033	fold change	1.36
DIAPH3	81624	diaphanous homolog 3 (Drosophila)	2 out of 3	129.827					77.1034	2.7e-05	fold change	2.21	52.7232	0.002	fold change	1.21
FRZB	2487	frizzled-related protein	2 out of 3	129.805					64.3484	0.0251	fold change	-1.94	65.457	0.0174	fold change	-1.27
HJURP	55355	Holliday junction recognition protein	2 out of 3	129.787					73.0268	0.0003	fold change	2.12	56.7601	0.0006	fold change	1.23
TPM1	7168	tropomyosin 1 (alpha)	2 out of 3	129.713	68.4332	0.023	fold change	-2.21676					61.2798	0.0378	fold change	-1.25
SGK1	6446	serum/glucocorticoid regulated kinase 1	2 out of 3	129.442	72.6818	0.0322	fold change	-2.33873					56.7601	0.0122	fold change	-1.23
RACGAP1	29127	Rac GTPase activating protein 1	2 out of 3	129.19					46.7692	0.0059	fold change	1.65	82.4212	0.0012	fold change	1.38
MCM10	55388	minichromosome maintenance complex component 10	2 out of 3	129.142					72.3819	0.0057	fold change	2.1	56.7601	0.0089	fold change	1.23
ANKRD44	91526	ankyrin repeat domain 44	2 out of 3	129.061	76.3382	0.0056	fold change	2.46509					52.7232	0.0274	fold change	-1.21
CDCA7L	55536	cell division cycle associated 7-like	2 out of 3	128.713					63.2559	0.0047	fold change	1.92	65.457	0.0246	fold change	1.27
NLK	51701	nemo-like kinase	2 out of 3	128.275					64.995	0.0031	fold change	-1.95	63.2799	0.0396	fold change	1.26
CENPK	64105	centromere protein K	2 out of 3	128.275					64.995	0.0012	fold change	1.95	63.2799	0.004	fold change	1.26
LPL	4023	lipoprotein lipase	2 out of 3	127.874					57.9206	0.0438	fold change	-1.82	69.9536	0.0415	fold change	-1.29
RUNX1T1	862	runt-related transcription factor 1; translocated to, 1 (cyclin D-related)	2 out of 3	127.744					50.5592	0.0068	fold change	-1.7	77.1843	0.0003	fold change	-1.34
IGFBP4	3487	insulin-like growth factor binding protein 4	2 out of 3	127.646					60.2192	0.0001	fold change	-1.86	67.4272	0.0251	fold change	-1.28
NFATC2	4773	nuclear factor of activated T-cells, cytoplasmic, calcineurin-dependent 2	2 out of 3	127.599	70.8386	0.0015	fold change	2.28589					56.7601	0.028	fold change	-1.23
DNM3OS	100628315	DNM3 opposite strand/antisense RNA	2 out of 3	127.175					51.2122	0.0204	fold change	-1.71	75.9624	0.0022	fold change	-1.33
ATP8B1	5205	ATPase, aminophospholipid transporter, class I, type 8B, member 1	2 out of 3	127.098	80.329	0.0052	fold change	-2.63294	46.7692	0.0421	fold change	-1.65
OPN3	23596	opsin 3	2 out of 3	126.465	93.4597	0.0008	fold change	-3.86121	33.0055	0.0224	fold change	1.47
GTSE1	51512	G-2 and S-phase expressed 1	2 out of 3	126.119	60.6046	0.0286	fold change	1.98818	65.5145	0.0055	fold change	1.96
LAMC1	3915	laminin, gamma 1 (formerly LAMB2)	2 out of 3	126.064	66.9057	0.0041	fold change	-2.1714					59.1583	0.0036	fold change	-1.24
CDCA5	113130	cell division cycle associated 5	2 out of 3	126.041					69.2809	0.0002	fold change	2.04	56.7601	0.0009	fold change	1.23
GPSM2	29899	G-protein signaling modulator 2	2 out of 3	125.972	55.7407	0.0232	fold change	1.83324	70.2316	2.4e-05	fold change	2.06
RGCC	28984	regulator of cell cycle	2 out of 3	125.967	64.6872	0.0267	fold change	2.10364					61.2798	0.006	fold change	-1.25
SELM	140606	selenoprotein M	2 out of 3	125.946	49.9835	0.0413	fold change	-1.59001					75.9624	0.0019	fold change	-1.33
GSTP1	2950	glutathione S-transferase pi 1	2 out of 3	125.654	49.7409	0.0458	fold change	1.5371	75.9129	0.0015	fold change	2.18
AL360204	NA		2 out of 3	125.628					64.3484	0.0009	fold change	-1.94	61.2798	0.0252	fold change	-1.25
AA725246	NA		2 out of 3	125.36	72.7675	0.0231	fold change	2.33948	52.5923	0.0338	fold change	1.73
FAIM3	9214	Fas apoptotic inhibitory molecule 3	2 out of 3	125.193	60.845	0.0378	fold change	1.99297	64.3484	0.0018	fold change	-1.94
SPATA18	132671	spermatogenesis associated 18	2 out of 3	125.168					39.3063	0.0374	fold change	-1.55	85.862	0.0028	fold change	-1.41
EZH2	2146	enhancer of zeste homolog 2 (Drosophila)	2 out of 3	125.105					72.3819	9.4e-05	fold change	2.1	52.7232	0.0296	fold change	1.21
Hs.682403	NA		2 out of 3	124.988					70.2316	0.0013	fold change	-2.06	54.7561	0.0129	fold change	-1.22
APPL1	26060	adaptor protein, phosphotyrosine interaction, PH domain and leucine zipper containing 1	2 out of 3	124.925	90.3016	0.0012	fold change	3.35661	34.6232	0.0161	fold change	-1.49
MFAP4	4239	microfibrillar-associated protein 4	2 out of 3	124.073					43.8808	0.0245	fold change	-1.61	80.1925	0.0011	fold change	-1.36
IL1RAP	3556	interleukin 1 receptor accessory protein	2 out of 3	124.051	96.091	0.0041	fold change	-4.97362	27.9603	0.0014	fold change	1.4
RABGAP1L	9910	RAB GTPase activating protein 1-like	2 out of 3	123.782	95.1239	0.003	fold change	4.35711	28.6577	0.0001	fold change	-1.41
PPP6C	5537	protein phosphatase 6, catalytic subunit	2 out of 3	123.774	90.7688	0.0042	fold change	3.41183	33.0055	0.0045	fold change	-1.47
UBASH3B	84959	ubiquitin associated and SH3 domain containing B	2 out of 3	123.752	87.4738	0.0071	fold change	3.04537	36.2787	0.0006	fold change	1.51
PRICKLE2	166336	prickle homolog 2 (Drosophila)	2 out of 3	123.39	74.1279	0.008	fold change	-2.37773	49.2621	0.0019	fold change	-1.68
CRIM1	51232	cysteine rich transmembrane BMP regulator 1 (chordin-like)	2 out of 3	123.228					40.807	0.0217	fold change	-1.57	82.4212	0.0021	fold change	-1.38
CTSK	1513	cathepsin K	2 out of 3	123.198	50.3104	0.0464	fold change	-1.61268					72.8874	0.0315	fold change	-1.31
C11orf75	56935	chromosome 11 open reading frame 75	2 out of 3	123.144	59.4615	0.0036	fold change	1.95651	63.6821	0.002	fold change	1.93
ZCCHC24	219654	zinc finger, CCHC domain containing 24	2 out of 3	122.779					38.5666	0.0054	fold change	-1.54	84.2119	0.001	fold change	-1.39
OVOS2	144203	ovostatin 2	2 out of 3	122.644	61.9487	0.0322	fold change	2.02702	60.6951	0.0167	fold change	1.87
CST3	1471	cystatin C	2 out of 3	122.332					56.8751	0.0003	fold change	-1.8	65.457	0.01	fold change	-1.27
CIRBP	1153	cold inducible RNA binding protein	2 out of 3	122.236	82.9297	0.0218	fold change	-2.74568	39.3063	0.0089	fold change	-1.55
MIS18A	54069	MIS18 kinetochore protein homolog A (S. pombe)	2 out of 3	122.161					47.7131	0.0053	fold change	1.66	74.448	0.0088	fold change	1.32
STARD3	10948	StAR-related lipid transfer (START) domain containing 3	2 out of 3	122.161					47.7131	0.0139	fold change	-1.66	74.448	0.0139	fold change	1.32
SEC14L2	23541	SEC14-like 2 (S. cerevisiae)	2 out of 3	122.141					36.2787	0.0352	fold change	-1.51	85.862	0.0006	fold change	-1.41
MBNL3	55796	muscleblind-like splicing regulator 3	2 out of 3	122.064	89.0583	0.0102	fold change	3.18639	33.0055	0.0357	fold change	1.47
EDNRB	1910	endothelin receptor type B	2 out of 3	121.684	90.1031	0.0041	fold change	3.30447	31.5808	0.0314	fold change	-1.45
FANCI	55215	Fanconi anemia, complementation group I	2 out of 3	121.559					42.9908	0.0235	fold change	1.6	78.5682	0.0077	fold change	1.35
NPEPPS	9520	aminopeptidase puromycin sensitive	2 out of 3	120.617	69.8324	0.0157	fold change	-2.26155					50.7841	0.0011	fold change	-1.2
ARHGAP26	23092	Rho GTPase activating protein 26	2 out of 3	120.513					50.5592	0.0004	fold change	1.7	69.9536	5.3e-05	fold change	-1.29
KIF15	56992	kinesin family member 15	2 out of 3	120.477					67.7534	0.0013	fold change	2.01	52.7232	0.0038	fold change	1.21
TRIM2	23321	tripartite motif containing 2	2 out of 3	120.239	66.5433	0.0302	fold change	2.15925	53.6953	0.0239	fold change	1.75
LMNB1	4001	lamin B1	2 out of 3	120.136					48.5423	0.0041	fold change	1.67	71.5932	0.0042	fold change	1.3
NFE2L3	9603	nuclear factor (erythroid-derived 2)-like 3	2 out of 3	120.122	67.5302	0.0178	fold change	2.18985	52.5923	0.0037	fold change	1.73
NAIP	4671	NLR family, apoptosis inhibitory protein	2 out of 3	120.02					52.5923	0.04	fold change	-1.73	67.4272	0.0235	fold change	-1.28
GLUL	2752	glutamate-ammonia ligase	2 out of 3	120.02					52.5923	0.0056	fold change	-1.73	67.4272	0.0121	fold change	-1.28
GINS2	51659	GINS complex subunit 2 (Psf2 homolog)	2 out of 3	119.952					41.3842	0.0241	fold change	1.58	78.5682	0.0085	fold change	1.35
ANK2	287	ankyrin 2, neuronal	2 out of 3	119.779					58.4994	0.0136	fold change	-1.83	61.2798	0.0094	fold change	-1.25
PPID	5481	peptidylprolyl isomerase D	2 out of 3	119.547	73.288	0.0172	fold change	-2.35771	46.259	0.001	fold change	-1.64
HMGB3	3149	high mobility group box 3	2 out of 3	119.532					38.5666	0.0299	fold change	1.54	80.9651	0.0048	fold change	1.37
PPP1R3C	5507	protein phosphatase 1, regulatory subunit 3C	2 out of 3	119.502	58.8069	0.0405	fold change	-1.93828	60.6951	0.0224	fold change	-1.87
AW665278	NA		2 out of 3	119.405	91.4445	0.0196	fold change	3.50679	27.9603	0.002	fold change	-1.4
EGLN3	112399	egl nine homolog 3 (C. elegans)	2 out of 3	119.152					53.6953	0.0036	fold change	1.75	65.457	0.0269	fold change	1.27
STK39	27347	serine threonine kinase 39	2 out of 3	118.985	82.7061	0.0003	fold change	2.73868	36.2787	0.0288	fold change	-1.51
SCG5	6447	secretogranin V (7B2 protein)	2 out of 3	118.498	86.9172	0.0189	fold change	-3.00972	31.5808	0.0497	fold change	1.45
CMTM3	123920	CKLF-like MARVEL transmembrane domain containing 3	2 out of 3	118.413	65.6901	0.0069	fold change	-2.1313					52.7232	0.0381	fold change	-1.21
RASA4	10156	RAS p21 protein activator 4	2 out of 3	118.322					55.0418	0.0047	fold change	-1.77	63.2799	0.0281	fold change	-1.26
GPAM	57678	glycerol-3-phosphate acyltransferase, mitochondrial	2 out of 3	118.062	60.5752	0.0486	fold change	1.98806	57.4871	0.0157	fold change	-1.81
ETV5	2119	ets variant 5	2 out of 3	117.729	75.6796	0.0013	fold change	2.45207	42.0493	0.0038	fold change	1.59
C17orf58	284018	chromosome 17 open reading frame 58	2 out of 3	117.712					44.825	0.0271	fold change	-1.62	72.8874	0.0141	fold change	-1.31
EBF1	1879	early B-cell factor 1	2 out of 3	117.667					47.7131	0.0037	fold change	-1.66	69.9536	0.0022	fold change	-1.29
PLIN2	123	perilipin 2	2 out of 3	117.559	60.0716	0.0325	fold change	-1.97699	57.4871	0.0121	fold change	1.81
HHEX	3087	hematopoietically expressed homeobox	2 out of 3	117.479					56.1994	0.0125	fold change	-1.79	61.2798	0.0043	fold change	-1.25
SLC12A8	84561	solute carrier family 12 (potassium/chloride transporters), member 8	2 out of 3	117.227	96.2408	0.0159	fold change	-5.02679	20.986	0.0494	fold change	1.29
GEM	2669	GTP binding protein overexpressed in skeletal muscle	2 out of 3	116.979					60.2192	0.0079	fold change	-1.86	56.7601	0.027	fold change	-1.23
CAPN6	827	calpain 6	2 out of 3	116.645					57.4871	0.0181	fold change	1.81	59.1583	0.0013	fold change	-1.24
CRLF3	51379	cytokine receptor-like factor 3	2 out of 3	116.497					42.0493	0.0159	fold change	-1.59	74.448	0.0003	fold change	-1.32
MEGF9	1955	multiple EGF-like-domains 9	2 out of 3	116.425	61.669	0.0412	fold change	2.0147					54.7561	0.0331	fold change	-1.22
221760_at	NA		2 out of 3	116.162	50.7048	0.0493	fold change	-1.63425					65.457	0.0268	fold change	-1.27
CX3CL1	6376	chemokine (C-X3-C motif) ligand 1	2 out of 3	116.086	79.8072	0.0078	fold change	-2.60778	36.2787	0.0355	fold change	1.51
ZEB1	6935	zinc finger E-box binding homeobox 1	2 out of 3	116.051					40.0885	0.044	fold change	-1.56	75.9624	0.001	fold change	-1.33
AI457453	NA		2 out of 3	115.723	95.9398	0.0314	fold change	-4.8935	19.7836	0.0078	fold change	1.27
ZWINT	11130	ZW10 interactor	2 out of 3	115.592					30.813	0.0387	fold change	1.44	84.7788	0.0005	fold change	1.4
ROR1	4919	receptor tyrosine kinase-like orphan receptor 1	2 out of 3	115.219	75.9129	0.0013	fold change	-2.45516	39.3063	0.0162	fold change	1.55
NRP1	8829	neuropilin 1	2 out of 3	115.2	64.4164	0.0012	fold change	2.09629					50.7841	0.0136	fold change	-1.2
ANGPTL4	51129	angiopoietin-like 4	2 out of 3	115.137	70.3116	0.0059	fold change	-2.27025	44.825	0.0012	fold change	1.62
DST	667	dystonin	2 out of 3	115.092	53.8126	0.0375	fold change	-1.77524					61.2798	0.0097	fold change	-1.25
AA825563	NA		2 out of 3	115.062	87.1019	0.0003	fold change	3.01847	27.9603	0.0471	fold change	-1.4
DLEU2	8847	deleted in lymphocytic leukemia 2 (non-protein coding)	2 out of 3	114.694	86.7333	0.0475	fold change	3.00297	27.9603	0.0042	fold change	-1.4
CYP26B1	56603	cytochrome P450, family 26, subfamily B, polypeptide 1	2 out of 3	114.681	89.447	0.0007	fold change	3.22099	25.2338	0.0397	fold change	1.36
SLC24A3	57419	solute carrier family 24 (sodium/potassium/calcium exchanger), member 3	2 out of 3	114.681					57.9206	0.0161	fold change	-1.82	56.7601	0.0254	fold change	1.23
GINS3	64785	GINS complex subunit 3 (Psf3 homolog)	2 out of 3	114.631	63.4188	0.0182	fold change	2.06959	51.2122	5.5e-06	fold change	1.71
AKT3	10000	v-akt murine thymoma viral oncogene homolog 3 (protein kinase B, gamma)	2 out of 3	114.436	57.6761	0.0215	fold change	-1.90142					56.7601	0.0026	fold change	-1.23
ARHGDIB	397	Rho GDP dissociation inhibitor (GDI) beta	2 out of 3	114.21	60.5151	0.0201	fold change	1.98685	53.6953	0.0131	fold change	-1.75
PMEPA1	56937	prostate transmembrane protein, androgen induced 1	2 out of 3	114.171	63.3866	0.0171	fold change	2.06822					50.7841	0.045	fold change	-1.2
CREBL2	1389	cAMP responsive element binding protein-like 2	2 out of 3	113.999					48.5423	0.004	fold change	-1.67	65.457	0.0034	fold change	-1.27
N4BP2L2	10443	NEDD4 binding protein 2-like 2	2 out of 3	113.875					59.1184	0.0064	fold change	-1.84	54.7561	0.001	fold change	-1.22
2014-09-11	55752	septin 11	2 out of 3	113.85	52.5702	0.0382	fold change	1.73777					61.2798	0.0014	fold change	-1.25
C16orf45	89927	chromosome 16 open reading frame 45	2 out of 3	113.834					43.8808	0.0226	fold change	-1.61	69.9536	0.046	fold change	-1.29
AAGAB	79719	alpha- and gamma-adaptin binding protein	2 out of 3	113.509	84.2375	0.0027	fold change	2.7937	29.2719	0.0014	fold change	-1.42
STYK1	55359	serine/threonine/tyrosine kinase 1	2 out of 3	113.401	64.8584	0.0066	fold change	-2.10953	48.5423	0.004	fold change	1.67
MBOAT1	154141	membrane bound O-acyltransferase domain containing 1	2 out of 3	113.189	81.6087	0.0203	fold change	2.68698	31.5808	0.0497	fold change	-1.45
TACC3	10460	transforming, acidic coiled-coil containing protein 3	2 out of 3	113.101					49.8211	0.0002	fold change	1.69	63.2799	0.0007	fold change	1.26
FRY	10129	furry homolog (Drosophila)	2 out of 3	113.074					51.7947	0.0092	fold change	-1.72	61.2798	0.0361	fold change	-1.25
KLHL5	51088	kelch-like 5 (Drosophila)	2 out of 3	113.039					25.2338	0.0053	fold change	-1.36	87.8056	0.0003	fold change	-1.43
MCM5	4174	minichromosome maintenance complex component 5	2 out of 3	112.766	66.507	0.0186	fold change	2.15912	46.259	0.001	fold change	1.64
TNRC6C	57690	trinucleotide repeat containing 6C	2 out of 3	112.687	75.5869	0.0045	fold change	2.43783	37.0997	0.0248	fold change	-1.52
CHPT1	56994	choline phosphotransferase 1	2 out of 3	112.542					49.2621	0.009	fold change	-1.68	63.2799	0.038	fold change	-1.26
EMCN	51705	endomucin	2 out of 3	112.492					51.2122	0.0068	fold change	-1.71	61.2798	0.0059	fold change	-1.25
GPATCH2	55105	G patch domain containing 2	2 out of 3	112.135	90.6355	0.0006	fold change	3.40051	21.4999	0.041	fold change	-1.3
PLOD2	5352	procollagen-lysine, 2-oxoglutarate 5-dioxygenase 2	2 out of 3	112.104	61.5453	0.0189	fold change	-2.01381	50.5592	0.0299	fold change	1.7
MAOA	4128	monoamine oxidase A	2 out of 3	111.584	54.0967	0.0385	fold change	-1.78263	57.4871	0.006	fold change	-1.81
AGPS	8540	alkylglycerone phosphate synthase	2 out of 3	111.559	87.5994	0.0008	fold change	3.04798	23.9599	0.0276	fold change	-1.34
IDH2	3418	isocitrate dehydrogenase 2 (NADP+), mitochondrial	2 out of 3	111.365	50.0851	0.0454	fold change	-1.59432					61.2798	0.0295	fold change	1.25
FNDC3B	64778	fibronectin type III domain containing 3B	2 out of 3	111.173	71.0843	0.0361	fold change	-2.29187	40.0885	0.0055	fold change	1.56
TMCO3	55002	transmembrane and coiled-coil domains 3	2 out of 3	111.15	51.9918	0.022	fold change	-1.70899					59.1583	0.0219	fold change	-1.24
WHSC1	7468	Wolf-Hirschhorn syndrome candidate 1	2 out of 3	111.056	76.4327	0.0024	fold change	2.4745	34.6232	0.0021	fold change	1.49
FAM54A	113115	family with sequence similarity 54, member A	2 out of 3	110.953					51.7947	0.018	fold change	1.72	59.1583	0.0047	fold change	1.24
LEPREL1	55214	leprecan-like 1	2 out of 3	110.879	64.6195	0.0038	fold change	-2.10231	46.259	0.0107	fold change	1.64
CDCP1	64866	CUB domain containing protein 1	2 out of 3	110.596	67.605	0.0043	fold change	2.19202	42.9908	0.0109	fold change	1.6
GIMAP7	168537	GTPase, IMAP family member 7	2 out of 3	110.418					42.9908	0.0222	fold change	-1.6	67.4272	0.0213	fold change	-1.28
LTBP2	4053	latent transforming growth factor beta binding protein 2	2 out of 3	110.166	65.3407	0.0097	fold change	2.12452	44.825	0.0007	fold change	-1.62
MCM2	4171	minichromosome maintenance complex component 2	2 out of 3	109.598					56.8751	0.0002	fold change	1.8	52.7232	0.0208	fold change	1.21
DHCR24	1718	24-dehydrocholesterol reductase	2 out of 3	109.523	73.244	0.0003	fold change	2.35691	36.2787	0.03	fold change	-1.51
NEIL3	55247	nei endonuclease VIII-like 3 (E. coli)	2 out of 3	109.487	69.3982	0.033	fold change	2.24511	40.0885	0.0011	fold change	1.56
GRIK2	2898	glutamate receptor, ionotropic, kainate 2	2 out of 3	109.468	90.8364	0.0022	fold change	-3.41943	18.632	0.0339	fold change	1.25
DPT	1805	dermatopontin	2 out of 3	109.381					30.813	0.0311	fold change	-1.44	78.5682	0.0145	fold change	-1.35
AW271106	NA		2 out of 3	108.979					49.8211	0.0457	fold change	1.69	59.1583	0.007	fold change	1.24
ADCY1	107	adenylate cyclase 1 (brain)	2 out of 3	108.772					17.5493	0.0057	fold change	1.23	91.2226	5.6e-05	fold change	-1.47
DSCC1	79075	defective in sister chromatid cohesion 1 homolog (S. cerevisiae)	2 out of 3	108.718					45.438	0.0036	fold change	1.63	63.2799	0.0134	fold change	1.26
APOL6	80830	apolipoprotein L, 6	2 out of 3	108.452	51.5772	0.0441	fold change	-1.68658	56.8751	0.0133	fold change	-1.8
ADA	100	adenosine deaminase	2 out of 3	108.336	87.35	0.0161	fold change	-3.03915	20.986	0.0327	fold change	1.29
PRSS3	5646	protease, serine, 3	2 out of 3	108.173	86.6731	0.0337	fold change	3	21.4999	0.0125	fold change	1.3
239432_at	NA		2 out of 3	108.049					46.7692	0.0042	fold change	-1.65	61.2798	0.0011	fold change	-1.25
MCM4	4173	minichromosome maintenance complex component 4	2 out of 3	108.026	50.1057	0.0487	fold change	1.59448	57.9206	0.0044	fold change	1.82
DET1	55070	de-etiolated homolog 1 (Arabidopsis)	2 out of 3	107.954	67.8656	0.0186	fold change	2.20041	40.0885	0.0106	fold change	-1.56
PLK4	10733	polo-like kinase 4	2 out of 3	107.93	56.7176	0.0331	fold change	1.86942	51.2122	0.0035	fold change	1.71
CXXC5	51523	CXXC finger protein 5	2 out of 3	107.564	62.7392	0.0056	fold change	-2.05124	44.825	0.0111	fold change	-1.62
KIAA0196	9897	KIAA0196	2 out of 3	107.191	74.8963	0.0008	fold change	2.41058	32.2945	0.0028	fold change	-1.46
SYNCRIP	10492	synaptotagmin binding, cytoplasmic RNA interacting protein	2 out of 3	107.171	73.3762	0.0161	fold change	2.35786	33.795	0.009	fold change	1.48
227350_at	NA		2 out of 3	107.086					35.493	0.0307	fold change	1.5	71.5932	0.0052	fold change	1.3
AJ227860	NA		2 out of 3	107.049	90.0366	0.0029	fold change	-3.29761	17.0125	0.0027	fold change	1.22
FGFR2	2263	fibroblast growth factor receptor 2	2 out of 3	106.999					18.0308	0.0229	fold change	1.24	88.968	0.0062	fold change	-1.44
NCOA7	135112	nuclear receptor coactivator 7	2 out of 3	106.902	52.6377	0.0427	fold change	-1.74068	54.2641	0.0067	fold change	1.76
AIG1	51390	androgen-induced 1	2 out of 3	106.866	73.8607	0.0004	fold change	-2.37276	33.0055	0.0326	fold change	-1.47
SEC22C	9117	SEC22 vesicle trafficking protein homolog C (S. cerevisiae)	2 out of 3	106.572	58.0302	0.0382	fold change	1.914	48.5423	0.0058	fold change	-1.67
ATXN1	6310	ataxin 1	2 out of 3	106.357	65.5497	0.0091	fold change	-2.1302	40.807	0.0214	fold change	-1.57
POLA1	5422	polymerase (DNA directed), alpha 1, catalytic subunit	2 out of 3	105.755	87.7239	0.0209	fold change	3.05182	18.0308	0.0382	fold change	1.24
DNAL1	83544	dynein, axonemal, light chain 1	2 out of 3	105.264	73.6833	0.003	fold change	-2.36294	31.5808	0.0126	fold change	-1.45
SGOL2	151246	shugoshin-like 2 (S. pombe)	2 out of 3	105.182					32.2945	0.0432	fold change	1.46	72.8874	0.001	fold change	1.31
HEBP1	50865	heme binding protein 1	2 out of 3	105.161					43.8808	0.0151	fold change	-1.61	61.2798	0.006	fold change	-1.25
FAM24B	196792	family with sequence similarity 24, member B	2 out of 3	104.763	83.7774	0.0174	fold change	2.7762	20.986	0.0148	fold change	1.29
PDXK	8566	pyridoxal (pyridoxine, vitamin B6) kinase	2 out of 3	104.596					45.438	0.0005	fold change	1.63	59.1583	0.0127	fold change	1.24
RNASEH2A	10535	ribonuclease H2, subunit A	2 out of 3	104.271					42.9908	0.0031	fold change	1.6	61.2798	0.0033	fold change	1.25
NGF	4803	nerve growth factor (beta polypeptide)	2 out of 3	104.177	87.1642	0.049	fold change	-3.02192	17.0125	0.007	fold change	1.22
ATP9A	10079	ATPase, class II, type 9A	2 out of 3	104.095	82.5955	0.0265	fold change	2.73472	21.4999	0.0363	fold change	-1.3
TCF4	6925	transcription factor 4	2 out of 3	104.024					38.5666	0.0185	fold change	-1.54	65.457	0.0335	fold change	-1.27
TMEM119	338773	transmembrane protein 119	2 out of 3	103.72					29.2719	0.0472	fold change	-1.42	74.448	0.0062	fold change	-1.32
SREBF1	6720	sterol regulatory element binding transcription factor 1	2 out of 3	103.7					30.813	0.0369	fold change	-1.44	72.8874	0.0017	fold change	-1.31
AF339768	NA		2 out of 3	103.441	67.1619	0.0303	fold change	-2.17844	36.2787	0.046	fold change	1.51
TCF19	6941	transcription factor 19	2 out of 3	103.439	68.8155	0.0327	fold change	2.2286	34.6232	0.0104	fold change	1.49
AA644178	NA		2 out of 3	103.359	57.9206	0.0427	fold change	-1.91183	45.438	0.0084	fold change	-1.63
XIAP	331	X-linked inhibitor of apoptosis	2 out of 3	103.355	52.7955	0.0419	fold change	-1.74567	50.5592	8.2e-05	fold change	-1.7
GATSL3	652968	GATS protein-like 3	2 out of 3	103.323	72.51	0.0025	fold change	-2.33318	30.813	0.0059	fold change	-1.44
NFIX	4784	nuclear factor I/X (CCAAT-binding transcription factor)	2 out of 3	103.106					28.6577	0.0221	fold change	1.41	74.448	0.0095	fold change	-1.32
WT1	7490	Wilms tumor 1	2 out of 3	103.057	76.4807	0.0201	fold change	-2.47746	26.576	0.0264	fold change	1.38
KRT80	144501	keratin 80	2 out of 3	103.019					46.259	0.0324	fold change	1.64	56.7601	0.0059	fold change	1.23
VASN	114990	vasorin	2 out of 3	102.483	77.2487	0.0265	fold change	-2.51349	25.2338	0.0146	fold change	1.36
ABCC3	8714	ATP-binding cassette, sub-family C (CFTR/MRP), member 3	2 out of 3	102.301	65.2018	0.0302	fold change	-2.12128	37.0997	0.034	fold change	-1.52
BRIP1	83990	BRCA1 interacting protein C-terminal helicase 1	2 out of 3	102.212	52.3906	0.0482	fold change	1.72909	49.8211	0.0377	fold change	1.69
TSPAN15	23555	tetraspanin 15	2 out of 3	101.529	70.7164	0.0325	fold change	-2.28306	30.813	0.034	fold change	-1.44
RRAS2	22800	related RAS viral (r-ras) oncogene homolog 2	2 out of 3	101.525					46.7692	0.0158	fold change	1.65	54.7561	0.0489	fold change	-1.22
PPARA	5465	peroxisome proliferator-activated receptor alpha	2 out of 3	101.506	62.1999	0.0436	fold change	-2.03073	39.3063	0.0032	fold change	1.55
NM_030896	NA		2 out of 3	101.222					33.795	0.0034	fold change	-1.48	67.4272	0.0042	fold change	-1.28
CLN5	1203	ceroid-lipofuscinosis, neuronal 5	2 out of 3	101.222					33.795	0.0187	fold change	-1.48	67.4272	8.3e-05	fold change	-1.28
MAST4	375449	microtubule associated serine/threonine kinase family member 4	2 out of 3	100.808	66.1848	0.0264	fold change	2.15002	34.6232	0.0464	fold change	-1.49
PTPRB	5787	protein tyrosine phosphatase, receptor type, B	2 out of 3	100.605					49.8211	0.01	fold change	-1.69	50.7841	0.0216	fold change	-1.2
MOB3B	79817	MOB kinase activator 3B	2 out of 3	100.543					41.3842	0.0268	fold change	1.58	59.1583	0.0007	fold change	-1.24
ATP6AP1L	92270	ATPase, H+ transporting, lysosomal accessory protein 1-like	2 out of 3	100.163	58.7793	0.0274	fold change	-1.93673	41.3842	0.0007	fold change	-1.58
RAP1GAP	5909	RAP1 GTPase activating protein	2 out of 3	99.5811					44.825	0.0202	fold change	-1.62	54.7561	0.0374	fold change	1.22
LGALS8	3964	lectin, galactoside-binding, soluble, 8	2 out of 3	99.5811					44.825	0.0002	fold change	-1.62	54.7561	0.0216	fold change	1.22
AI769673	NA		2 out of 3	99.2612	59.9549	0.0123	fold change	1.97409	39.3063	9.6e-05	fold change	1.55
ARPC5L	81873	actin related protein 2/3 complex, subunit 5-like	2 out of 3	99.029	79.8594	0.0018	fold change	2.61324	19.1696	0.0212	fold change	1.26
SMAD6	4091	SMAD family member 6	2 out of 3	98.9213	82.3737	0.0195	fold change	-2.72771	16.5476	0.0069	fold change	1.21
BE880892	NA		2 out of 3	98.8642	58.0572	0.0258	fold change	1.9151	40.807	0.0008	fold change	-1.57
IKBKB	3551	inhibitor of kappa light polypeptide gene enhancer in B-cells, kinase beta	2 out of 3	98.7729					35.493	0.0092	fold change	-1.5	63.2799	0.0217	fold change	-1.26
DYNC2LI1	51626	dynein, cytoplasmic 2, light intermediate chain 1	2 out of 3	98.6987	80.0666	0.0044	fold change	-2.62197	18.632	0.0363	fold change	-1.25
SIAH2	6478	siah E3 ubiquitin protein ligase 2	2 out of 3	98.6369					43.8808	0.0055	fold change	-1.61	54.7561	0.043	fold change	-1.22
FBXL13	222235	F-box and leucine-rich repeat protein 13	2 out of 3	98.5879	58.4994	0.0414	fold change	-1.92936	40.0885	0.0243	fold change	1.56
SEMA3G	56920	sema domain, immunoglobulin domain (Ig), short basic domain, secreted, (semaphorin) 3G	2 out of 3	98.4646					39.3063	0.0154	fold change	-1.55	59.1583	0.0051	fold change	-1.24
AU157823	NA		2 out of 3	98.288	59.7215	0.031	fold change	-1.96527	38.5666	0.0357	fold change	-1.54
SUMF1	285362	sulfatase modifying factor 1	2 out of 3	98.1815	79.5494	0.0088	fold change	2.59044	18.632	0.0065	fold change	-1.25
LPAR6	10161	lysophosphatidic acid receptor 6	2 out of 3	98.1444					41.3842	0.0031	fold change	-1.58	56.7601	0.0016	fold change	-1.23
USP31	57478	ubiquitin specific peptidase 31	2 out of 3	97.945	58.6386	0.0263	fold change	1.93191	39.3063	0.0138	fold change	1.55
EIF4EBP1	1978	eukaryotic translation initiation factor 4E binding protein 1	2 out of 3	97.9031					34.6232	0.0423	fold change	1.49	63.2799	0.0047	fold change	1.26
PQLC3	130814	PQ loop repeat containing 3	2 out of 3	97.9031					34.6232	0.0462	fold change	-1.49	63.2799	0.0088	fold change	-1.26
CENPO	79172	centromere protein O	2 out of 3	97.8937	57.0867	0.0491	fold change	1.88392	40.807	0.0008	fold change	1.57
221590_s_at	NA		2 out of 3	97.8723	72.6385	0.0068	fold change	-2.33625	25.2338	0.0257	fold change	-1.36
LHFP	10186	lipoma HMGIC fusion partner	2 out of 3	97.7515					32.2945	0.0472	fold change	-1.46	65.457	0.0025	fold change	-1.27
CBX7	23492	chromobox homolog 7	2 out of 3	97.7249					38.5666	0.0019	fold change	-1.54	59.1583	0.0022	fold change	-1.24
CMC2	56942	COX assembly mitochondrial protein 2 homolog (S. cerevisiae)	2 out of 3	97.7249					38.5666	0.004	fold change	1.54	59.1583	0.0015	fold change	1.24
LOC100506029	100506029	uncharacterized LOC100506029	2 out of 3	97.2129	74.4424	0.0009	fold change	-2.39025	22.7704	0.0431	fold change	1.32
TAGAP	117289	T-cell activation RhoGTPase activating protein	2 out of 3	97.1649					27.2113	0.0305	fold change	-1.39	69.9536	0.0115	fold change	-1.29
LEF1	51176	lymphoid enhancer-binding factor 1	2 out of 3	97.1649					27.2113	0.0393	fold change	-1.39	69.9536	0.0085	fold change	-1.29
PODN	127435	podocan	2 out of 3	97.0431					46.259	0.0031	fold change	-1.64	50.7841	0.0109	fold change	-1.2
LOC400043	400043	uncharacterized LOC400043	2 out of 3	96.8486					40.0885	0.0075	fold change	-1.56	56.7601	0.0007	fold change	-1.23
PARPBP	55010	PARP1 binding protein	2 out of 3	96.6874	70.1115	0.0123	fold change	2.26765	26.576	0.0177	fold change	1.38
WDR76	79968	WD repeat domain 76	2 out of 3	96.5122	73.1133	0.0202	fold change	2.3493	23.3989	0.0442	fold change	1.33
ATP6V1A	523	ATPase, H+ transporting, lysosomal 70kDa, V1 subunit A	2 out of 3	96.4753	64.1807	0.0057	fold change	-2.09069	32.2945	0.0485	fold change	-1.46
SPATS2L	26010	spermatogenesis associated, serine-rich 2-like	2 out of 3	96.1417	63.8472	0.0123	fold change	2.08419	32.2945	0.032	fold change	-1.46
HMGB2	3148	high mobility group box 2	2 out of 3	96.085					28.6577	0.0381	fold change	1.41	67.4272	0.0241	fold change	1.28
PDE5A	8654	phosphodiesterase 5A, cGMP-specific	2 out of 3	95.7139					42.9908	0.007	fold change	-1.6	52.7232	0.037	fold change	-1.21
HIST1H2AG	8969	histone cluster 1, H2ag	2 out of 3	95.6815	61.8865	0.0364	fold change	-2.02066	33.795	0.0118	fold change	1.48
C10orf32	119032	chromosome 10 open reading frame 32	2 out of 3	95.5631					40.807	0.0043	fold change	-1.57	54.7561	0.0225	fold change	-1.22
UGT1A1	54658	UDP glucuronosyltransferase 1 family, polypeptide A1	2 out of 3	95.437					36.2787	0.0198	fold change	1.51	59.1583	0.021	fold change	1.24
TRAF4	9618	TNF receptor-associated factor 4	2 out of 3	95.0747					33.795	0.0243	fold change	-1.48	61.2798	0.0227	fold change	1.25
ORC1	4998	origin recognition complex, subunit 1	2 out of 3	94.7996	53.4154	0.0487	fold change	1.76623	41.3842	0.001	fold change	1.58
TBC1D7	51256	TBC1 domain family, member 7	2 out of 3	94.7829	60.1598	0.0051	fold change	-1.97918	34.6232	0.0135	fold change	1.49
KIAA1429	25962	KIAA1429	2 out of 3	94.7244	60.1012	0.0208	fold change	1.97729	34.6232	0.0256	fold change	-1.49
SPOP	8405	speckle-type POZ protein	2 out of 3	94.7067	49.8818	0.0468	fold change	1.56751	44.825	0.0005	fold change	-1.62
SHMT2	6472	serine hydroxymethyltransferase 2 (mitochondrial)	2 out of 3	94.6649					43.8808	0.0006	fold change	1.61	50.7841	0.0052	fold change	1.2
PTPN21	11099	protein tyrosine phosphatase, non-receptor type 21	2 out of 3	94.6386					27.2113	0.006	fold change	1.39	67.4272	0.0019	fold change	-1.28
PDE4A	5141	phosphodiesterase 4A, cAMP-specific	2 out of 3	94.5216					24.5681	0.03	fold change	-1.35	69.9536	0.0108	fold change	-1.29
GATM	2628	glycine amidinotransferase (L-arginine:glycine amidinotransferase)	2 out of 3	93.9932					18.0308	0.0005	fold change	1.24	75.9624	0.0018	fold change	-1.33
DMD	1756	dystrophin	2 out of 3	93.9932					18.0308	0.0047	fold change	1.24	75.9624	0.0095	fold change	-1.33
PDGFRA	5156	platelet-derived growth factor receptor, alpha polypeptide	2 out of 3	93.9932					18.0308	0.002	fold change	1.24	75.9624	0.0144	fold change	-1.33
EGLN1	54583	egl nine homolog 1 (C. elegans)	2 out of 3	93.7983	59.1751	0.0168	fold change	1.95071	34.6232	0.0048	fold change	1.49
ORAI2	80228	ORAI calcium release-activated calcium modulator 2	2 out of 3	93.67	70.2711	0.005	fold change	-2.27008	23.3989	0.0138	fold change	-1.33
PCM1	5108	pericentriolar material 1	2 out of 3	93.4173					27.9603	0.0401	fold change	-1.4	65.457	0.0041	fold change	-1.27
ADD3	120	adducin 3 (gamma)	2 out of 3	93.3529					25.9257	0.0344	fold change	-1.37	67.4272	0.0396	fold change	-1.28
MEOX1	4222	mesenchyme homeobox 1	2 out of 3	93.3227					38.5666	0.0467	fold change	-1.54	54.7561	0.0203	fold change	-1.22
TMEM30A	55754	transmembrane protein 30A	2 out of 3	93.2403	72.2543	0.0015	fold change	2.32297	20.986	0.0198	fold change	-1.29
SLC1A4	6509	solute carrier family 1 (glutamate/neutral amino acid transporter), member 4	2 out of 3	93.1146	57.6216	0.0468	fold change	1.89693	35.493	0.0366	fold change	-1.5
SNX1	6642	sorting nexin 1	2 out of 3	92.9533					33.795	0.0108	fold change	-1.48	59.1583	0.007	fold change	-1.24
WWTR1	25937	WW domain containing transcription regulator 1	2 out of 3	92.8606					31.5808	0.0238	fold change	1.45	61.2798	0.0195	fold change	-1.25
SKAP1	8631	src kinase associated phosphoprotein 1	2 out of 3	92.8117					40.0885	0.0378	fold change	-1.56	52.7232	0.0041	fold change	-1.21
SAP30	8819	Sin3A-associated protein, 30kDa	2 out of 3	92.6709					19.7836	0.0072	fold change	1.27	72.8874	0.0101	fold change	1.31
218978_s_at	NA		2 out of 3	92.3392	55.2395	0.0226	fold change	-1.81532	37.0997	0.0014	fold change	1.52
RBL2	5934	retinoblastoma-like 2 (p130)	2 out of 3	92.3367	72.5531	0.0125	fold change	2.33484	19.7836	0.0245	fold change	-1.27
METRNL	284207	meteorin, glial cell differentiation regulator-like	2 out of 3	92.2618	70.1508	0.0055	fold change	-2.26842	22.111	0.0311	fold change	-1.31
JAM2	58494	junctional adhesion molecule 2	2 out of 3	92.0295					39.3063	0.0111	fold change	-1.55	52.7232	0.0008	fold change	-1.21
GIMAP8	155038	GTPase, IMAP family member 8	2 out of 3	91.8558					37.0997	0.0471	fold change	-1.52	54.7561	0.0162	fold change	-1.22
TMEM101	84336	transmembrane protein 101	2 out of 3	91.3827					25.9257	0.0336	fold change	-1.37	65.457	0.0078	fold change	-1.27
N4BP2L1	90634	NEDD4 binding protein 2-like 1	2 out of 3	91.3768					19.7836	0.0019	fold change	-1.27	71.5932	0.0003	fold change	-1.3
MCM3	4172	minichromosome maintenance complex component 3	2 out of 3	91.249	63.2887	0.0125	fold change	2.06763	27.9603	0.0116	fold change	1.4
RPL39L	116832	ribosomal protein L39-like	2 out of 3	91.2276	58.2221	0.0215	fold change	1.92157	33.0055	0.0181	fold change	1.47
SNX13	23161	sorting nexin 13	2 out of 3	91.0781	67.6791	0.0084	fold change	-2.19692	23.3989	0.0453	fold change	-1.33
FOSL2	2355	FOS-like antigen 2	2 out of 3	90.9181					18.0308	0.037	fold change	1.24	72.8874	0.0005	fold change	-1.31
N4BP2	55728	NEDD4 binding protein 2	2 out of 3	90.8996	68.1292	0.0382	fold change	-2.20663	22.7704	0.0387	fold change	-1.32
ATL2	64225	atlastin GTPase 2	2 out of 3	90.8903	52.3237	0.0178	fold change	1.72197	38.5666	0.0298	fold change	1.54
FKBP14	55033	FK506 binding protein 14, 22 kDa	2 out of 3	90.8584	69.8724	0.0055	fold change	-2.26339	20.986	0.0401	fold change	1.29
C4orf46	201725	chromosome 4 open reading frame 46	2 out of 3	90.855	57.06	0.0286	fold change	1.88138	33.795	0.0155	fold change	1.48
MAP3K1	4214	mitogen-activated protein kinase kinase kinase 1, E3 ubiquitin protein ligase	2 out of 3	90.4115	54.9185	0.0202	fold change	-1.8053	35.493	0.0458	fold change	-1.5
ADRB2	154	adrenoceptor beta 2, surface	2 out of 3	90.3592	66.3993	0.0254	fold change	-2.1553	23.9599	0.03	fold change	-1.34
E2F2	1870	E2F transcription factor 2	2 out of 3	90.2161	54.7232	0.0354	fold change	1.80014	35.493	0.0087	fold change	1.5
SGCD	6444	sarcoglycan, delta (35kDa dystrophin-associated glycoprotein)	2 out of 3	89.8228					37.0997	0.0456	fold change	-1.52	52.7232	0.0256	fold change	-1.21
CPD	1362	carboxypeptidase D	2 out of 3	89.8032	50.4969	0.025	fold change	-1.62776	39.3063	0.0165	fold change	-1.55
CCDC88C	440193	coiled-coil domain containing 88C	2 out of 3	89.564	58.751	0.0355	fold change	1.93609	30.813	0.0212	fold change	-1.44
MCM7	4176	minichromosome maintenance complex component 7	2 out of 3	89.2733	54.6502	0.0424	fold change	1.79806	34.6232	0.0007	fold change	1.49
CLCN4	1183	chloride channel, voltage-sensitive 4	2 out of 3	89.0408	57.46	0.0337	fold change	1.89326	31.5808	0.0264	fold change	1.45
LDB2	9079	LIM domain binding 2	2 out of 3	89.0018					36.2787	0.0279	fold change	-1.51	52.7232	0.0057	fold change	-1.21
IFI30	10437	interferon, gamma-inducible protein 30	2 out of 3	88.9896	65.0297	0.0041	fold change	-2.11566	23.9599	0.0446	fold change	1.34
DICER1	23405	dicer 1, ribonuclease type III	2 out of 3	88.8992	51.1268	0.0457	fold change	-1.66408	37.7723	0.0223	fold change	-1.53
RUNDC1	146923	RUN domain containing 1	2 out of 3	88.5564					37.7723	0.0026	fold change	-1.53	50.7841	0.0219	fold change	-1.2
NEK10	152110	NIMA (never in mitosis gene a)- related kinase 10	2 out of 3	88.5511					33.795	0.0106	fold change	-1.48	54.7561	0.0016	fold change	-1.22
ZFP36	7538	zinc finger protein 36, C3H type, homolog (mouse)	2 out of 3	88.4911					27.2113	0.0234	fold change	-1.39	61.2798	0.0113	fold change	-1.25
CHAF1B	8208	chromatin assembly factor 1, subunit B (p60)	2 out of 3	88.4194	55.4139	0.0306	fold change	1.82179	33.0055	0.0043	fold change	1.47
FAM85A	619423	family with sequence similarity 85, member A	2 out of 3	88.3409					31.5808	0.012	fold change	-1.45	56.7601	0.0034	fold change	-1.23
ULK2	9706	unc-51-like kinase 2 (C. elegans)	2 out of 3	88.2201	56.6393	0.0177	fold change	1.86512	31.5808	0.0162	fold change	-1.45
SMARCA4	6597	SWI/SNF related, matrix associated, actin dependent regulator of chromatin, subfamily a, member 4	2 out of 3	87.9843					18.0308	0.0465	fold change	1.24	69.9536	0.0004	fold change	1.29
UBAP2	55833	ubiquitin associated protein 2	2 out of 3	87.9843					18.0308	0.0425	fold change	1.24	69.9536	0.0006	fold change	1.29
PDLIM5	10611	PDZ and LIM domain 5	2 out of 3	87.7616					33.0055	0.0321	fold change	-1.47	54.7561	0.0259	fold change	-1.22
MPC2	25874	mitochondrial pyruvate carrier 2	2 out of 3	87.6879	58.416	0.0382	fold change	-1.927	29.2719	0.0366	fold change	-1.42
C19orf48	84798	chromosome 19 open reading frame 48	2 out of 3	87.568					22.111	0.0123	fold change	1.31	65.457	0.0005	fold change	1.27
C5orf42	65250	chromosome 5 open reading frame 42	2 out of 3	87.5114	60.9355	0.0186	fold change	-1.99518	26.576	0.0012	fold change	-1.38
MAX	4149	MYC associated factor X	2 out of 3	87.371	68.7389	0.0194	fold change	-2.22597	18.632	0.0269	fold change	-1.25
WDR4	10785	WD repeat domain 4	2 out of 3	87.3463					34.6232	0.0034	fold change	1.49	52.7232	0.0174	fold change	1.21
CD47	961	CD47 molecule	2 out of 3	87.1186					27.9603	0.0138	fold change	1.4	59.1583	0.0196	fold change	-1.24
HOMER3	9454	homer homolog 3 (Drosophila)	2 out of 3	87.0506					32.2945	0.001	fold change	1.46	54.7561	0.0327	fold change	1.22
EID1	23741	EP300 interacting inhibitor of differentiation 1	2 out of 3	87.0506					32.2945	0.0278	fold change	-1.46	54.7561	0.0213	fold change	-1.22
PEX11B	8799	peroxisomal biogenesis factor 11 beta	2 out of 3	86.9005	64.7895	0.0056	fold change	-2.10834	22.111	0.0094	fold change	-1.31
AES	166	amino-terminal enhancer of split	2 out of 3	86.8084	68.7777	0.0168	fold change	2.22646	18.0308	0.027	fold change	-1.24
DNAJC16	23341	DnaJ (Hsp40) homolog, subfamily C, member 16	2 out of 3	86.5775	51.0845	0.0227	fold change	-1.66322	35.493	0.0022	fold change	-1.5
RBL1	5933	retinoblastoma-like 1 (p107)	2 out of 3	86.0504	65.0643	0.0231	fold change	2.11715	20.986	0.0109	fold change	1.29
FLNB	2317	filamin B, beta	2 out of 3	86.0321					29.2719	0.0031	fold change	-1.42	56.7601	0.0219	fold change	-1.23
ACTR2	10097	ARP2 actin-related protein 2 homolog (yeast)	2 out of 3	85.7531	61.7932	0.0394	fold change	2.01934	23.9599	0.0436	fold change	-1.34
IDS	3423	iduronate 2-sulfatase	2 out of 3	85.7286					33.0055	0.0031	fold change	-1.47	52.7232	0.0078	fold change	-1.21
RRM1	6240	ribonucleotide reductase M1	2 out of 3	85.4891	58.2778	0.0448	fold change	1.92342	27.2113	0.0111	fold change	1.39
ATP2C1	27032	ATPase, Ca++ transporting, type 2C, member 1	2 out of 3	85.414	63.9141	0.0263	fold change	-2.08433	21.4999	0.0155	fold change	1.3
AW197616	NA		2 out of 3	85.3333	69.3202	0.0063	fold change	-2.24472	16.013	0.0045	fold change	1.2
TDP1	55775	tyrosyl-DNA phosphodiesterase 1	2 out of 3	85.3013	64.3153	0.0302	fold change	2.09435	20.986	0.0128	fold change	1.29
C1orf63	57035	chromosome 1 open reading frame 63	2 out of 3	85.2397					23.9599	0.0415	fold change	-1.34	61.2798	0.0123	fold change	-1.25
KLHDC5	57542	kelch domain containing 5	2 out of 3	85.1871	58.6112	0.0325	fold change	1.93117	26.576	0.0017	fold change	1.38
ACOT7	11332	acyl-CoA thioesterase 7	2 out of 3	85.084					25.9257	0.0178	fold change	1.37	59.1583	0.002	fold change	1.24
H2AFX	3014	H2A histone family, member X	2 out of 3	85.0177					32.2945	0.0032	fold change	1.46	52.7232	0.0097	fold change	1.21
AW058634	NA		2 out of 3	84.9833	68.9703	0.0189	fold change	-2.23432	16.013	0.0036	fold change	1.2
TULP3	7289	tubby like protein 3	2 out of 3	84.5468	61.1479	0.0115	fold change	-2.00257	23.3989	0.0253	fold change	1.33
AK027027	NA		2 out of 3	84.3481	59.78	0.0164	fold change	-1.96718	24.5681	0.0158	fold change	-1.35
SLC6A6	6533	solute carrier family 6 (neurotransmitter transporter, taurine), member 6	2 out of 3	84.0891					18.632	0.0004	fold change	1.25	65.457	0.0018	fold change	-1.27
SLC25A16	8034	solute carrier family 25 (mitochondrial carrier; Graves disease autoantigen), member 16	2 out of 3	84.0281					29.2719	0.0175	fold change	-1.42	54.7561	0.0227	fold change	-1.22
TBC1D1	23216	TBC1 (tre-2/USP6, BUB2, cdc16) domain family, member 1	2 out of 3	83.764	51.4695	0.0239	fold change	1.67929	32.2945	0.0055	fold change	1.46
PSMC3IP	29893	PSMC3 interacting protein	2 out of 3	83.7259	55.7656	0.0368	fold change	1.83363	27.9603	0.0158	fold change	1.4
SAP30L	79685	SAP30-like	2 out of 3	83.5946	58.3608	0.0323	fold change	1.92608	25.2338	0.0056	fold change	-1.36
MIF4GD	57409	MIF4G domain containing	2 out of 3	83.3367	50.3312	0.0458	fold change	1.6141	33.0055	0.0038	fold change	-1.47
KHK	3795	ketohexokinase (fructokinase)	2 out of 3	83.2483	62.8678	0.0125	fold change	2.0533	20.3805	0.0004	fold change	1.28
RNF24	11237	ring finger protein 24	2 out of 3	83.0621	50.7676	0.0409	fold change	1.63815	32.2945	0.0353	fold change	1.46
BOP1	23246	block of proliferation 1	2 out of 3	83.0064					17.5493	0.0115	fold change	1.23	65.457	0.0209	fold change	1.27
TMPO	7112	thymopoietin	2 out of 3	82.9213	51.3405	0.0382	fold change	1.675	31.5808	0.0233	fold change	1.45
MLL5	55904	myeloid/lymphoid or mixed-lineage leukemia 5 (trithorax homolog, Drosophila)	2 out of 3	82.7797					21.4999	0.0268	fold change	-1.3	61.2798	0.0002	fold change	-1.25
CDC14B	8555	CDC14 cell division cycle 14 homolog B (S. cerevisiae)	2 out of 3	82.7238					30.0007	0.0342	fold change	1.43	52.7232	0.022	fold change	-1.21
AA703523	NA		2 out of 3	82.7164					27.9603	0.0388	fold change	-1.4	54.7561	0.0028	fold change	-1.22
ETV7	51513	ets variant 7	2 out of 3	82.2679	62.4844	0.0198	fold change	-2.04224	19.7836	0.0072	fold change	1.27
FAM126A	84668	family with sequence similarity 126, member A	2 out of 3	82.2658					20.986	0.0034	fold change	1.29	61.2798	0.0025	fold change	-1.25
BBS7	55212	Bardet-Biedl syndrome 7	2 out of 3	82.0311	59.2607	0.0239	fold change	-1.9524	22.7704	0.0135	fold change	1.32
ALDH6A1	4329	aldehyde dehydrogenase 6 family, member A1	2 out of 3	81.6207	60.6347	0.0495	fold change	-1.98857	20.986	0.0436	fold change	-1.29
RAMP3	10268	receptor (G protein-coupled) activity modifying protein 3	2 out of 3	81.3321					26.576	0.0208	fold change	-1.38	54.7561	0.0035	fold change	-1.22
HNRNPA3	220988	heterogeneous nuclear ribonucleoprotein A3	2 out of 3	81.1266	55.8928	0.0408	fold change	1.83726	25.2338	0.0031	fold change	-1.36
STAT5B	6777	signal transducer and activator of transcription 5B	2 out of 3	80.6582					21.4999	0.0182	fold change	-1.3	59.1583	0.0003	fold change	-1.24
SUV420H1	51111	suppressor of variegation 4-20 homolog 1 (Drosophila)	2 out of 3	80.1919	51.5342	0.0345	fold change	-1.68116	28.6577	0.0181	fold change	1.41
CFDP1	10428	craniofacial development protein 1	2 out of 3	79.9899					25.2338	0.0042	fold change	1.36	54.7561	0.0049	fold change	1.22
SLC44A1	23446	solute carrier family 44, member 1	2 out of 3	79.96	56.5611	0.0286	fold change	1.86249	23.3989	0.017	fold change	-1.33
238890_at	NA		2 out of 3	79.9368	57.1664	0.049	fold change	-1.88651	22.7704	0.0338	fold change	-1.32
FAM45B	55855	family with sequence similarity 45, member A pseudogene	2 out of 3	79.7673	59.9837	0.0094	fold change	1.97561	19.7836	0.0233	fold change	-1.27
C15orf41	84529	chromosome 15 open reading frame 41	2 out of 3	79.6789	57.5679	0.0322	fold change	1.89634	22.111	0.0024	fold change	1.31
NEU1	4758	sialidase 1 (lysosomal sialidase)	2 out of 3	79.4623	56.6919	0.0155	fold change	-1.86836	22.7704	0.0067	fold change	-1.32
VPS13C	54832	vacuolar protein sorting 13 homolog C (S. cerevisiae)	2 out of 3	79.4418					28.6577	0.0262	fold change	-1.41	50.7841	0.0235	fold change	-1.2
YPEL3	83719	yippee-like 3 (Drosophila)	2 out of 3	79.4418					28.6577	0.0108	fold change	-1.41	50.7841	0.0324	fold change	-1.2
POPDC3	64208	popeye domain containing 3	2 out of 3	79.4236	55.4637	0.0289	fold change	1.82562	23.9599	0.045	fold change	1.34
TUBD1	51174	tubulin, delta 1	2 out of 3	79.1935	51.2332	0.0443	fold change	-1.66916	27.9603	0.0125	fold change	-1.4
AGPAT4	56895	1-acylglycerol-3-phosphate O-acyltransferase 4 (lysophosphatidic acid acyltransferase, delta)	2 out of 3	78.9698	56.1994	0.0242	fold change	-1.84446	22.7704	0.0444	fold change	1.32
MGAT4B	11282	mannosyl (alpha-1,3-)-glycoprotein beta-1,4-N-acetylglucosaminyltransferase, isozyme B	2 out of 3	78.908	58.5274	0.0206	fold change	-1.92982	20.3805	0.0061	fold change	1.28
RUNX1	861	runt-related transcription factor 1	2 out of 3	78.8291					17.5493	0.0084	fold change	1.23	61.2798	0.0021	fold change	-1.25
CCNDBP1	23582	cyclin D-type binding-protein 1	2 out of 3	78.716					23.9599	0.0401	fold change	-1.34	54.7561	0.0066	fold change	-1.22
NFATC2IP	84901	nuclear factor of activated T-cells, cytoplasmic, calcineurin-dependent 2 interacting protein	2 out of 3	78.6488					25.9257	5.8e-05	fold change	1.37	52.7232	0.0006	fold change	-1.21
LAMC2	3918	laminin, gamma 2	2 out of 3	78.6445	50.6842	0.0481	fold change	1.63396	27.9603	0.0131	fold change	1.4
OIP5-AS1	729082	OIP5 antisense RNA 1	2 out of 3	78.0833	57.7027	0.0196	fold change	-1.90376	20.3805	0.0388	fold change	-1.28
NRGN	4900	neurogranin (protein kinase C substrate, RC3)	2 out of 3	77.2761	55.1651	0.0273	fold change	1.81251	22.111	0.0178	fold change	1.31
NOP56	10528	NOP56 ribonucleoprotein homolog (yeast)	2 out of 3	77.189					18.0308	0.0404	fold change	1.24	59.1583	0.0006	fold change	1.24
VGLL4	9686	vestigial like 4 (Drosophila)	2 out of 3	77.052	53.0921	0.0209	fold change	1.75862	23.9599	0.0073	fold change	1.34
RCOR3	55758	REST corepressor 3	2 out of 3	76.7098					25.9257	0.0303	fold change	-1.37	50.7841	0.0267	fold change	-1.2
MEF2A	4205	myocyte enhancer factor 2A	2 out of 3	76.4504	51.8823	0.0329	fold change	1.70147	24.5681	0.0193	fold change	-1.35
TCTN1	79600	tectonic family member 1	2 out of 3	76.447	54.336	0.0183	fold change	-1.78814	22.111	0.0167	fold change	-1.31
ARMCX3	51566	armadillo repeat containing, X-linked 3	2 out of 3	75.9297					19.1696	0.0144	fold change	-1.26	56.7601	0.0067	fold change	-1.23
CYP4V2	285440	cytochrome P450, family 4, subfamily V, polypeptide 2	2 out of 3	75.9297					19.1696	0.0455	fold change	-1.26	56.7601	0.0161	fold change	-1.23
IQCG	84223	IQ motif containing G	2 out of 3	75.6476	59.6346	0.0143	fold change	-1.96414	16.013	0.01	fold change	1.2
DBT	1629	dihydrolipoamide branched chain transacylase E2	2 out of 3	75.5961	53.4851	0.0302	fold change	-1.76877	22.111	0.0028	fold change	1.31
SLC24A1	9187	solute carrier family 24 (sodium/potassium/calcium exchanger), member 1	2 out of 3	75.3568	50.7887	0.0385	fold change	-1.6413	24.5681	0.0231	fold change	-1.35
VRK1	7443	vaccinia related kinase 1	2 out of 3	75.3522					24.5681	0.0484	fold change	1.35	50.7841	0.0123	fold change	1.2
POLDIP2	26073	polymerase (DNA-directed), delta interacting protein 2	2 out of 3	75.1367					20.3805	0.0434	fold change	-1.28	54.7561	0.0205	fold change	1.22
THAP6	152815	THAP domain containing 6	2 out of 3	75.0957	49.8619	0.0475	fold change	-1.56365	25.2338	0.0107	fold change	-1.36
LONRF3	79836	LON peptidase N-terminal domain and ring finger 3	2 out of 3	73.7727					17.0125	0.0107	fold change	1.22	56.7601	0.0491	fold change	1.23
KPNA1	3836	karyopherin alpha 1 (importin alpha 5)	2 out of 3	73.477	54.845	0.03	fold change	1.80304	18.632	0.0341	fold change	1.25
WDR27	253769	WD repeat domain 27	2 out of 3	73.3181	56.7704	0.0249	fold change	-1.87082	16.5476	0.0002	fold change	1.21
ETV6	2120	ets variant 6	2 out of 3	73.2671	52.8865	0.0394	fold change	1.74924	20.3805	0.0269	fold change	1.28
TCAIM	285343	T cell activation inhibitor, mitochondrial	2 out of 3	72.6375	52.257	0.0316	fold change	-1.71959	20.3805	0.0442	fold change	1.28
CSE1L	1434	CSE1 chromosome segregation 1-like (yeast)	2 out of 3	72.284					21.4999	0.0346	fold change	1.3	50.7841	0.0029	fold change	1.2
EIF4E2	9470	eukaryotic translation initiation factor 4E family member 2	2 out of 3	71.8927					19.1696	0.0165	fold change	-1.26	52.7232	0.0042	fold change	1.21
AKAP13	11214	A kinase (PRKA) anchor protein 13	2 out of 3	71.1324	50.1464	0.0487	fold change	-1.59611	20.986	0.038	fold change	-1.29
GDPD1	284161	glycerophosphodiester phosphodiesterase domain containing 1	2 out of 3	71.0451	52.4131	0.0463	fold change	-1.72986	18.632	0.0444	fold change	-1.25
DDB2	1643	damage-specific DNA binding protein 2, 48kDa	2 out of 3	70.7361	52.7054	0.0187	fold change	1.74312	18.0308	0.0057	fold change	-1.24
GOLIM4	27333	golgi integral membrane protein 4	2 out of 3	70.5677					19.7836	0.0012	fold change	1.27	50.7841	0.0017	fold change	-1.2
ZHX2	22882	zinc fingers and homeoboxes 2	2 out of 3	69.8035	51.7727	0.0394	fold change	-1.69443	18.0308	0.0399	fold change	-1.24
CFLAR	8837	CASP8 and FADD-like apoptosis regulator	2 out of 3	69.2327	50.6006	0.0462	fold change	-1.63245	18.632	0.0054	fold change	1.25
PEX13	5194	peroxisomal biogenesis factor 13	2 out of 3	68.8808	50.2487	0.0306	fold change	1.60674	18.632	0.0121	fold change	1.25
RIOK2	55781	RIO kinase 2 (yeast)	2 out of 3	68.7991	50.1671	0.0462	fold change	1.59741	18.632	0.0115	fold change	-1.25
PAFAH1B1	5048	platelet-activating factor acetylhydrolase 1b, regulatory subunit 1 (45kDa)	2 out of 3	68.3334					17.5493	0.0311	fold change	1.23	50.7841	0.0053	fold change	-1.2
BE502947	NA		2 out of 3	68.2034	52.1904	0.0243	fold change	-1.71703	16.013	0.0049	fold change	1.2
GSPT1	2935	G1 to S phase transition 1	2 out of 3	67.7598	51.2122	0.0242	fold change	1.66746	16.5476	0.0494	fold change	1.21
SCGB2A2	4250	secretoglobin, family 2A, member 2	1 out of 3	99.9181					99.9181	0.0003	fold change	-14.1
ANKRD30A	91074	ankyrin repeat domain 30A	1 out of 3	99.8363					99.8363	1.1e-05	fold change	-12.1
AFF3	3899	AF4/FMR2 family, member 3	1 out of 3	99.7546					99.7546	8.4e-07	fold change	-11.9
SAA2	6289	serum amyloid A2	1 out of 3	99.7546	99.7546	0.0106	fold change	-20.0651
MGP	4256	matrix Gla protein	1 out of 3	99.7029									99.7029	0.0019	fold change	-2.01
ESR1	2099	estrogen receptor 1	1 out of 3	99.6751					99.6751	7.4e-06	fold change	-11.4
PEG10	23089	paternally expressed 10	1 out of 3	99.6036									99.6036	0.0088	fold change	1.89
AGR3	155465	anterior gradient 3 homolog (Xenopus laevis)	1 out of 3	99.5937					99.5937	7.3e-05	fold change	-10.6
C4orf26	152816	chromosome 4 open reading frame 26	1 out of 3	99.5124	99.5124	0.0382	fold change	-14.1338
AA572675	NA		1 out of 3	99.5124					99.5124	4.9e-08	fold change	-9.67
AI668620	NA		1 out of 3	99.4332					99.4332	0.0001	fold change	-9.2
C9orf84	158401	chromosome 9 open reading frame 84	1 out of 3	99.4332	99.4332	0.0191	fold change	-10.9812
PSG5	5673	pregnancy specific beta-1-glycoprotein 5	1 out of 3	99.3522	99.3522	0.0323	fold change	-10.835
FLG	2312	filaggrin	1 out of 3	99.2713	99.2713	0.0004	fold change	-9.88656
SCGB1D2	10647	secretoglobin, family 1D, member 2	1 out of 3	99.2713					99.2713	0.0016	fold change	-7.13
CX3CR1	1524	chemokine (C-X3-C motif) receptor 1	1 out of 3	99.2123									99.2123	3e-05	fold change	-1.8
S100P	6286	S100 calcium binding protein P	1 out of 3	99.1139									99.1139	0.0227	fold change	1.78
PSG1	5669	pregnancy specific beta-1-glycoprotein 1	1 out of 3	99.112	99.112	0.0344	fold change	-9.59517
FOXA1	3169	forkhead box A1	1 out of 3	99.112					99.112	0.0002	fold change	-6.88
BC036114	NA		1 out of 3	99.0315					99.0315	1.8e-05	fold change	-6.66
S100A8	6279	S100 calcium binding protein A8	1 out of 3	98.9531					98.9531	0.0002	fold change	6.37
DSCAM-AS1	100506492	DSCAM antisense RNA 1	1 out of 3	98.8728					98.8728	0.0012	fold change	-6.34
244696_at	NA		1 out of 3	98.7928					98.7928	5.5e-06	fold change	-5.88
PGR	5241	progesterone receptor	1 out of 3	98.7147					98.7147	4.6e-05	fold change	-5.84
SAA4	6291	serum amyloid A4, constitutive	1 out of 3	98.6349	98.6349	0.0136	fold change	-8.17656
EPHA5	2044	EPH receptor A5	1 out of 3	98.5552	98.5552	0.0017	fold change	-7.60205
DNAJC12	56521	DnaJ (Hsp40) homolog, subfamily C, member 12	1 out of 3	98.4775					98.4775	0.0002	fold change	-5.15
EBI3	10148	Epstein-Barr virus induced 3	1 out of 3	98.4775	98.4775	0.0098	fold change	-7.54217
PSG9	5678	pregnancy specific beta-1-glycoprotein 9	1 out of 3	98.3981	98.3981	0.0491	fold change	-7.32435
AZGP1	563	alpha-2-glycoprotein 1, zinc-binding	1 out of 3	98.3981					98.3981	7.5e-05	fold change	-5.1
ADAM28	10863	ADAM metallopeptidase domain 28	1 out of 3	98.3187	98.3187	0.0101	fold change	-7.20501
GFRA1	2674	GDNF family receptor alpha 1	1 out of 3	98.3187					98.3187	7.7e-05	fold change	-4.94
GREB1	9687	growth regulation by estrogen in breast cancer 1	1 out of 3	98.2415					98.2415	6.2e-06	fold change	-4.84
PSG6	5675	pregnancy specific beta-1-glycoprotein 6	1 out of 3	98.2415	98.2415	0.0438	fold change	-7.16162
MATN2	4147	matrilin 2	1 out of 3	98.1624	98.1624	0.033	fold change	-7.12357
ASPN	54829	asporin	1 out of 3	98.1489									98.1489	0.0062	fold change	-1.67
DUT	1854	deoxyuridine triphosphatase	1 out of 3	98.0834	98.0834	0.0009	fold change	6.95936
SLC39A6	25800	solute carrier family 39 (zinc transporter), member 6	1 out of 3	98.0834					98.0834	0.0004	fold change	-4.37
R71596	NA		1 out of 3	98.0834					98.0834	0.0002	fold change	-4.37
PARD6B	84612	par-6 partitioning defective 6 homolog beta (C. elegans)	1 out of 3	98.0546									98.0546	0.0036	fold change	-1.66
MMP8	4317	matrix metallopeptidase 8 (neutrophil collagenase)	1 out of 3	98.0065	98.0065	0.0117	fold change	-6.63133
AGR2	10551	anterior gradient 2 homolog (Xenopus laevis)	1 out of 3	97.9278					97.9278	0.0128	fold change	-4.35
FSIP1	161835	fibrous sheath interacting protein 1	1 out of 3	97.8493					97.8493	0.0003	fold change	-4.32
CLDND1	56650	claudin domain containing 1	1 out of 3	97.8493	97.8493	0.0143	fold change	-6.55639
SFRP2	6423	secreted frizzled-related protein 2	1 out of 3	97.7689									97.7689	0.0025	fold change	-1.65
AL389956	NA		1 out of 3	97.6944	97.6944	0.022	fold change	-6.22102
RET	5979	ret proto-oncogene	1 out of 3	97.6944					97.6944	0.0007	fold change	-4.29
241763_s_at	NA		1 out of 3	97.6162	97.6162	0.0231	fold change	-6.08588
SOX11	6664	SRY (sex determining region Y)-box 11	1 out of 3	97.54					97.54	0.0008	fold change	4.23
FBLN1	2192	fibulin 1	1 out of 3	97.4849									97.4849	0.0012	fold change	-1.64
SLC16A6	9120	solute carrier family 16, member 6 (monocarboxylic acid transporter 7)	1 out of 3	97.4621					97.4621	1.4e-05	fold change	-4.22
236489_at	NA		1 out of 3	97.3843	97.3843	0.0154	fold change	-5.93498
BMPR1B	658	bone morphogenetic protein receptor, type IB	1 out of 3	97.3066					97.3066	0.0183	fold change	-4.2
AI810764	NA		1 out of 3	97.2309					97.2309	0.0008	fold change	-4.19
TGFB2	7042	transforming growth factor, beta 2	1 out of 3	97.1534	97.1534	0.0021	fold change	-5.46893
PSG4	5672	pregnancy specific beta-1-glycoprotein 4	1 out of 3	97.0761	97.0761	0.0202	fold change	-5.37349
PROM1	8842	prominin 1	1 out of 3	97.0761					97.0761	0.0107	fold change	4.13
HIST2H2BE	8349	histone cluster 2, H2be	1 out of 3	97.0007	97.0007	0.0029	fold change	-5.36938
ABRACL	58527	ABRA C-terminal like	1 out of 3	96.7717	96.7717	0.0013	fold change	5.24247
SERPINA3	12	serpin peptidase inhibitor, clade A (alpha-1 antiproteinase, antitrypsin), member 3	1 out of 3	96.695					96.695	0.0004	fold change	-3.99
PSD3	23362	pleckstrin and Sec7 domain containing 3	1 out of 3	96.6445									96.6445	0.0261	fold change	-1.61
DNALI1	7802	dynein, axonemal, light intermediate chain 1	1 out of 3	96.6184					96.6184	0.0003	fold change	-3.96
ZIC1	7545	Zic family member 1	1 out of 3	96.4674					96.4674	0.0026	fold change	3.91
ERBB4	2066	v-erb-a erythroblastic leukemia viral oncogene homolog 4 (avian)	1 out of 3	96.3911					96.3911	0.0006	fold change	-3.9
PSG2	5670	pregnancy specific beta-1-glycoprotein 2	1 out of 3	96.3911	96.3911	0.0411	fold change	-5.04721
SORBS2	8470	sorbin and SH3 domain containing 2	1 out of 3	96.3168	96.3168	0.026	fold change	-5.03738
CA12	771	carbonic anhydrase XII	1 out of 3	96.3168					96.3168	0.0009	fold change	-3.89
AL833691	NA		1 out of 3	96.1649					96.1649	8.4e-06	fold change	-3.84
TOP2A	7153	topoisomerase (DNA) II alpha 170kDa	1 out of 3	96.091									96.091	0.0057	fold change	1.57
COL14A1	7373	collagen, type XIV, alpha 1	1 out of 3	96.091									96.091	0.0009	fold change	-1.57
AI141861	NA		1 out of 3	96.091									96.091	0.0018	fold change	-1.57
1565034_s_at	NA		1 out of 3	96.091					96.091	7.1e-05	fold change	-3.83
C6orf211	79624	chromosome 6 open reading frame 211	1 out of 3	95.9398					95.9398	5.8e-05	fold change	-3.77
QKI	9444	QKI, KH domain containing, RNA binding	1 out of 3	95.8662	95.8662	0.0025	fold change	4.88787
KCNJ3	3760	potassium inwardly-rectifying channel, subfamily J, member 3	1 out of 3	95.7909					95.7909	0.005	fold change	-3.72
ANXA9	8416	annexin A9	1 out of 3	95.7158					95.7158	0.0001	fold change	-3.64
NRCAM	4897	neuronal cell adhesion molecule	1 out of 3	95.6425	95.6425	0.013	fold change	-4.51437
MMP1	4312	matrix metallopeptidase 1 (interstitial collagenase)	1 out of 3	95.6425					95.6425	0.0055	fold change	3.63
VCAN	1462	versican	1 out of 3	95.6352									95.6352	0.0086	fold change	-1.56
UBE2B	7320	ubiquitin-conjugating enzyme E2B	1 out of 3	95.5676	95.5676	0.0003	fold change	4.50862
TFF3	7033	trefoil factor 3 (intestinal)	1 out of 3	95.5676					95.5676	0.0019	fold change	-3.6
SLC44A4	80736	solute carrier family 44, member 4	1 out of 3	95.4927					95.4927	0.0004	fold change	-3.58
MBNL1	4154	muscleblind-like splicing regulator 1	1 out of 3	95.4927	95.4927	0.0017	fold change	4.47142
NTRK2	4915	neurotrophic tyrosine kinase, receptor, type 2	1 out of 3	95.4545									95.4545	0.0177	fold change	-1.55
LONRF2	164832	LON peptidase N-terminal domain and ring finger 2	1 out of 3	95.3452					95.3452	0.0019	fold change	-3.56
TMEM178A	130733	transmembrane protein 178A	1 out of 3	95.3452	95.3452	0.0012	fold change	-4.42271
CCDC50	152137	coiled-coil domain containing 50	1 out of 3	95.2708	95.2708	0.0001	fold change	4.42165
AK024999	NA		1 out of 3	95.2708					95.2708	0.0002	fold change	-3.53
TRIM29	23650	tripartite motif containing 29	1 out of 3	95.2708					95.2708	0.0012	fold change	3.53
CCDC85A	114800	coiled-coil domain containing 85A	1 out of 3	95.1982	95.1982	0.0065	fold change	-4.37723
EREG	2069	epiregulin	1 out of 3	94.9758	94.9758	0.0071	fold change	-4.31707
FOXC1	2296	forkhead box C1	1 out of 3	94.9758					94.9758	0.002	fold change	3.51
FGL2	10875	fibrinogen-like 2	1 out of 3	94.9145									94.9145	0.0008	fold change	-1.54
PDZK1	5174	PDZ domain containing 1	1 out of 3	94.9145									94.9145	0.0294	fold change	-1.54
VAV3	10451	vav 3 guanine nucleotide exchange factor	1 out of 3	94.9037					94.9037	8.6e-05	fold change	-3.44
SERPINA5	5104	serpin peptidase inhibitor, clade A (alpha-1 antiproteinase, antitrypsin), member 5	1 out of 3	94.8299					94.8299	9.2e-05	fold change	-3.43
OXTR	5021	oxytocin receptor	1 out of 3	94.8299	94.8299	0.0103	fold change	-4.24695
LOC730102	730102	quinone oxidoreductase-like protein 2 pseudogene	1 out of 3	94.7562	94.7562	0.0003	fold change	4.22984
HCP5	10866	HLA complex P5 (non-protein coding)	1 out of 3	94.6844	94.6844	0.006	fold change	-4.18108
ADAMTS15	170689	ADAM metallopeptidase with thrombospondin type 1 motif, 15	1 out of 3	94.6844					94.6844	0.0019	fold change	-3.42
PRDM1	639	PR domain containing 1, with ZNF domain	1 out of 3	94.5376	94.5376	0.0184	fold change	-4.15568
TMEM97	27346	transmembrane protein 97	1 out of 3	94.4697									94.4697	0.0149	fold change	1.53
SIX2	10736	SIX homeobox 2	1 out of 3	94.4697									94.4697	0.0025	fold change	1.53
BF692592	NA		1 out of 3	94.4662					94.4662	6.9e-05	fold change	-3.39
B3GNT5	84002	UDP-GlcNAc:betaGal beta-1,3-N-acetylglucosaminyltransferase 5	1 out of 3	94.3931					94.3931	9.7e-05	fold change	3.38
PSG7	5676	pregnancy specific beta-1-glycoprotein 7 (gene/pseudogene)	1 out of 3	94.3931	94.3931	0.0486	fold change	-4.11648
ME1	4199	malic enzyme 1, NADP(+)-dependent, cytosolic	1 out of 3	94.32	94.32	0.005	fold change	4.10889
FLJ38379	285097	uncharacterized FLJ38379	1 out of 3	94.32					94.32	0.0032	fold change	-3.37
SLPI	6590	secretory leukocyte peptidase inhibitor	1 out of 3	94.2489					94.2489	0.0018	fold change	3.36
C9orf152	401546	chromosome 9 open reading frame 152	1 out of 3	94.1035					94.1035	0.0006	fold change	-3.34
AK026284	NA		1 out of 3	93.9602					93.9602	1.8e-05	fold change	-3.32
FBXO32	114907	F-box protein 32	1 out of 3	93.9602	93.9602	0.0164	fold change	-3.98593
241762_at	NA		1 out of 3	93.8174	93.8174	0.0078	fold change	-3.97927
GPR160	26996	G protein-coupled receptor 160	1 out of 3	93.8174					93.8174	0.0001	fold change	-3.28
LOC728730	728730	uncharacterized LOC728730	1 out of 3	93.7453	93.7453	0.0161	fold change	-3.95652
PNMT	5409	phenylethanolamine N-methyltransferase	1 out of 3	93.6803									93.6803	0.0451	fold change	1.52
IGJ	3512	immunoglobulin J polypeptide, linker protein for immunoglobulin alpha and mu polypeptides	1 out of 3	93.6803									93.6803	0.0287	fold change	-1.52
CDH11	1009	cadherin 11, type 2, OB-cadherin (osteoblast)	1 out of 3	93.6803									93.6803	0.0014	fold change	-1.52
MLPH	79083	melanophilin	1 out of 3	93.6032					93.6032	0.0003	fold change	-3.23
SYT1	6857	synaptotagmin I	1 out of 3	93.6032					93.6032	0.0181	fold change	-3.23
KCNS3	3790	potassium voltage-gated channel, delayed-rectifier, subfamily S, member 3	1 out of 3	93.3899	93.3899	0.0143	fold change	3.82287
KIAA1462	57608	KIAA1462	1 out of 3	93.3184	93.3184	0.0239	fold change	-3.80253
TMC5	79838	transmembrane channel-like 5	1 out of 3	93.3184					93.3184	0.0132	fold change	-3.22
D17262	NA		1 out of 3	93.1775					93.1775	0.005	fold change	-3.19
ADAM12	8038	ADAM metallopeptidase domain 12	1 out of 3	92.9887									92.9887	0.007	fold change	-1.51
EFEMP1	2202	EGF containing fibulin-like extracellular matrix protein 1	1 out of 3	92.9887									92.9887	0.0046	fold change	-1.51
HLA-DQA1	3117	major histocompatibility complex, class II, DQ alpha 1	1 out of 3	92.9887									92.9887	0.0255	fold change	-1.51
INPP4B	8821	inositol polyphosphate-4-phosphatase, type II, 105kDa	1 out of 3	92.8247					92.8247	2e-05	fold change	-3.1
CEACAM6	4680	carcinoembryonic antigen-related cell adhesion molecule 6 (non-specific cross reacting antigen)	1 out of 3	92.8247					92.8247	0.0299	fold change	-3.1
SLC1A3	6507	solute carrier family 1 (glial high affinity glutamate transporter), member 3	1 out of 3	92.7541	92.7541	0.0417	fold change	-3.68098
AREG	374	amphiregulin	1 out of 3	92.5446					92.5446	0.0072	fold change	-3.07
NPY1R	4886	neuropeptide Y receptor Y1	1 out of 3	92.4761					92.4761	0.0243	fold change	-3.06
CFHR1	3078	complement factor H-related 1	1 out of 3	92.4761	92.4761	0.0157	fold change	-3.63149
TSPAN8	7103	tetraspanin 8	1 out of 3	92.3361	92.3361	0.0286	fold change	-3.5932
C4A	720	complement component 4A (Rodgers blood group)	1 out of 3	92.3361					92.3361	0.001	fold change	-3.04
GNB1	2782	guanine nucleotide binding protein (G protein), beta polypeptide 1	1 out of 3	92.2679	92.2679	0.0006	fold change	3.59279
RAB31	11031	RAB31, member RAS oncogene family	1 out of 3	92.2237									92.2237	0.0004	fold change	-1.5
SIDT1	54847	SID1 transmembrane family, member 1	1 out of 3	92.1982					92.1982	0.0003	fold change	-2.99
PSG3	5671	pregnancy specific beta-1-glycoprotein 3	1 out of 3	92.1982	92.1982	0.0447	fold change	-3.5899
HIST1H2BC	8347	histone cluster 1, H2bc	1 out of 3	92.1285	92.1285	0.0082	fold change	-3.56106
XBP1	7494	X-box binding protein 1	1 out of 3	92.0607					92.0607	2.4e-06	fold change	-2.97
COL12A1	1303	collagen, type XII, alpha 1	1 out of 3	92.0556									92.0556	0.0224	fold change	-1.49
COL10A1	1300	collagen, type X, alpha 1	1 out of 3	92.0556									92.0556	0.0381	fold change	-1.49
MYL1	4632	myosin, light chain 1, alkali; skeletal, fast	1 out of 3	91.9912	91.9912	0.0301	fold change	-3.54537
RAB2A	5862	RAB2A, member RAS oncogene family	1 out of 3	91.9219	91.9219	0.0066	fold change	3.54446
CAB39L	81617	calcium binding protein 39-like	1 out of 3	91.7852					91.7852	1.6e-06	fold change	-2.95
CDCA7	83879	cell division cycle associated 7	1 out of 3	91.7852					91.7852	0.0013	fold change	2.95
ENOX2	10495	ecto-NOX disulfide-thiol exchanger 2	1 out of 3	91.7162	91.7162	0.0003	fold change	3.53168
ABHD2	11057	abhydrolase domain containing 2	1 out of 3	91.6489					91.6489	0.0008	fold change	-2.94
RMND1	55005	required for meiotic nuclear division 1 homolog (S. cerevisiae)	1 out of 3	91.6489					91.6489	3.4e-05	fold change	-2.94
KLRC3	3823	killer cell lectin-like receptor subfamily C, member 3	1 out of 3	91.6489	91.6489	0.0198	fold change	-3.52941
MESDC2	23184	mesoderm development candidate 2	1 out of 3	91.5801	91.5801	0.0006	fold change	3.51385
225767_at	NA		1 out of 3	91.5533									91.5533	0.0072	fold change	1.48
AR	367	androgen receptor	1 out of 3	91.5114					91.5114	0.0068	fold change	-2.93
PRLR	5618	prolactin receptor	1 out of 3	91.3759					91.3759	0.0004	fold change	-2.92
AA037483	NA		1 out of 3	91.3759	91.3759	0.0094	fold change	-3.49701
AW025980	NA		1 out of 3	91.2409	91.2409	0.0227	fold change	-3.4502
AI824013	NA		1 out of 3	91.2409					91.2409	3.9e-05	fold change	-2.9
AU146390	NA		1 out of 3	91.2409					91.2409	0.0022	fold change	-2.9
CXCL17	284340	chemokine (C-X-C motif) ligand 17	1 out of 3	91.2226									91.2226	0.0196	fold change	1.47
KYNU	8942	kynureninase	1 out of 3	91.2226									91.2226	0.0229	fold change	1.47
NRIP3	56675	nuclear receptor interacting protein 3	1 out of 3	91.2226									91.2226	0.0016	fold change	-1.47
LOXL1	4016	lysyl oxidase-like 1	1 out of 3	91.2226									91.2226	0.0023	fold change	-1.47
225328_at	NA		1 out of 3	91.1727	91.1727	0.0306	fold change	-3.44802
PSAT1	29968	phosphoserine aminotransferase 1	1 out of 3	91.1046					91.1046	0.0067	fold change	2.89
NELL2	4753	NEL-like 2 (chicken)	1 out of 3	91.0382					91.0382	0.003	fold change	-2.88
LOC100507642	100507642	uncharacterized LOC100507642	1 out of 3	90.9703	90.9703	0.0193	fold change	-3.42971
S100A9	6280	S100 calcium binding protein A9	1 out of 3	90.7688					90.7688	0.0006	fold change	2.87
CDKN2A	1029	cyclin-dependent kinase inhibitor 2A	1 out of 3	90.7688					90.7688	5.8e-05	fold change	2.87
TNFSF10	8743	tumor necrosis factor (ligand) superfamily, member 10	1 out of 3	90.7013	90.7013	0.0365	fold change	-3.40177
IL1R1	3554	interleukin 1 receptor, type I	1 out of 3	90.5682	90.5682	0.0294	fold change	-3.3997
SCG2	7857	secretogranin II	1 out of 3	90.501	90.501	0.0418	fold change	-3.39165
CRIP1	1396	cysteine-rich protein 1 (intestinal)	1 out of 3	90.4339					90.4339	0.0003	fold change	-2.86
CNN2	1265	calponin 2	1 out of 3	90.4339	90.4339	0.0006	fold change	3.38493
CAPN8	388743	calpain 8	1 out of 3	90.4339					90.4339	0.0016	fold change	-2.86
KCTD12	115207	potassium channel tetramerisation domain containing 12	1 out of 3	90.2429									90.2429	0.0002	fold change	-1.46
GRB7	2886	growth factor receptor-bound protein 7	1 out of 3	90.2429									90.2429	0.0174	fold change	1.46
EFHD1	80303	EF-hand domain family, member D1	1 out of 3	90.2348					90.2348	0.0004	fold change	-2.84
CELSR1	9620	cadherin, EGF LAG seven-pass G-type receptor 1 (flamingo homolog, Drosophila)	1 out of 3	90.2348					90.2348	0.0001	fold change	-2.84
AU147218	NA		1 out of 3	90.2348					90.2348	2.1e-05	fold change	-2.84
S100A7	6278	S100 calcium binding protein A7	1 out of 3	90.2348					90.2348	0.0399	fold change	2.84
C10orf116	10974	chromosome 10 open reading frame 116	1 out of 3	89.9717					89.9717	8.5e-05	fold change	-2.83
GABRE	2564	gamma-aminobutyric acid (GABA) A receptor, epsilon	1 out of 3	89.9054	89.9054	0.0007	fold change	-3.28776
COL8A2	1296	collagen, type VIII, alpha 2	1 out of 3	89.8408									89.8408	0.0064	fold change	-1.45
LRRC15	131578	leucine rich repeat containing 15	1 out of 3	89.8408									89.8408	0.0233	fold change	-1.45
MED1	5469	mediator complex subunit 1	1 out of 3	89.8408									89.8408	0.04	fold change	1.45
WISP1	8840	WNT1 inducible signaling pathway protein 1	1 out of 3	89.8408									89.8408	0.007	fold change	-1.45
KLRC2	3822	killer cell lectin-like receptor subfamily C, member 2	1 out of 3	89.8392	89.8392	0.0182	fold change	-3.26826
NEBL	10529	nebulette	1 out of 3	89.7747					89.7747	5.7e-05	fold change	-2.81
PP14571	100130449	uncharacterized LOC100130449	1 out of 3	89.7747					89.7747	0.0056	fold change	-2.81
GALNT7	51809	UDP-N-acetyl-alpha-D-galactosamine:polypeptide N-acetylgalactosaminyltransferase 7 (GalNAc-T7)	1 out of 3	89.7747					89.7747	0.0003	fold change	-2.81
C4orf19	55286	chromosome 4 open reading frame 19	1 out of 3	89.7747	89.7747	0.0094	fold change	-3.25722
CLSTN2	64084	calsyntenin 2	1 out of 3	89.7747					89.7747	0.0022	fold change	-2.81
MS4A1	931	membrane-spanning 4-domains, subfamily A, member 1	1 out of 3	89.7747					89.7747	0.016	fold change	-2.81
ABCA1	19	ATP-binding cassette, sub-family A (ABC1), member 1	1 out of 3	89.7086	89.7086	0.0294	fold change	-3.23937
PPP3CA	5530	protein phosphatase 3, catalytic subunit, alpha isozyme	1 out of 3	89.6427	89.6427	0.0003	fold change	3.22783
LOC283278	283278	uncharacterized LOC283278	1 out of 3	89.5784	89.5784	0.0203	fold change	-3.22208
ASS1	445	argininosuccinate synthase 1	1 out of 3	89.447					89.447	0.0001	fold change	2.8
STX6	10228	syntaxin 6	1 out of 3	89.3176	89.3176	0.0021	fold change	3.21506
KAL1	3730	Kallmann syndrome 1 sequence	1 out of 3	89.2522	89.2522	0.0006	fold change	-3.19069
TMEM154	201799	transmembrane protein 154	1 out of 3	89.1886	89.1886	0.0033	fold change	3.18913
REPS2	9185	RALBP1 associated Eps domain containing 2	1 out of 3	89.1886					89.1886	0.0047	fold change	-2.75
SMAP1	60682	small ArfGAP 1	1 out of 3	89.1234	89.1234	0.0009	fold change	3.18716
FABP4	2167	fatty acid binding protein 4, adipocyte	1 out of 3	88.9949					88.9949	0.0067	fold change	-2.73
KLK6	5653	kallikrein-related peptidase 6	1 out of 3	88.9949					88.9949	0.0017	fold change	2.73
AI420817	NA		1 out of 3	88.968									88.968	0.0013	fold change	-1.44
CD24	100133941	CD24 molecule	1 out of 3	88.968									88.968	0.0346	fold change	1.44
LOC100128098	100128098	uncharacterized LOC100128098	1 out of 3	88.968									88.968	0.006	fold change	1.44
ATHL1	80162	ATH1, acid trehalase-like 1 (yeast)	1 out of 3	88.968									88.968	0.0373	fold change	-1.44
C1S	716	complement component 1, s subcomponent	1 out of 3	88.968									88.968	0.0022	fold change	-1.44
MAGI2	9863	membrane associated guanylate kinase, WW and PDZ domain containing 2	1 out of 3	88.968									88.968	0.0019	fold change	-1.44
SRPX	8406	sushi-repeat containing protein, X-linked	1 out of 3	88.968									88.968	0.0033	fold change	-1.44
PLEKHA7	144100	pleckstrin homology domain containing, family A member 7	1 out of 3	88.8652	88.8652	0.0066	fold change	-3.17503
AF085868	NA		1 out of 3	88.8652					88.8652	0.0003	fold change	-2.72
SLC4A8	9498	solute carrier family 4, sodium bicarbonate cotransporter, member 8	1 out of 3	88.8021					88.8021	0.0018	fold change	-2.71
THSD4	79875	thrombospondin, type I, domain containing 4	1 out of 3	88.7374					88.7374	0.0015	fold change	-2.7
LOC286052	286052	uncharacterized LOC286052	1 out of 3	88.6101	88.6101	0.0007	fold change	3.13261
BC016022	NA		1 out of 3	88.6101					88.6101	0.0007	fold change	-2.69
EPAS1	2034	endothelial PAS domain protein 1	1 out of 3	88.5457	88.5457	0.0258	fold change	-3.12791
AI821935	NA		1 out of 3	88.4815					88.4815	0.0012	fold change	-2.68
ACADSB	36	acyl-CoA dehydrogenase, short/branched chain	1 out of 3	88.4815					88.4815	0.0002	fold change	-2.68
PID1	55022	phosphotyrosine interaction domain containing 1	1 out of 3	88.4173	88.4173	0.0003	fold change	-3.11256
IL11	3589	interleukin 11	1 out of 3	88.2909	88.2909	0.0301	fold change	-3.08823
MYB	4602	v-myb myeloblastosis viral oncogene homolog (avian)	1 out of 3	88.227					88.227	0.0009	fold change	-2.67
AI435514	NA		1 out of 3	88.227	88.227	0.0303	fold change	-3.08577
DEPDC1	55635	DEP domain containing 1	1 out of 3	88.227					88.227	4.5e-05	fold change	2.67
CALCR	799	calcitonin receptor	1 out of 3	88.1648	88.1648	0.0041	fold change	-3.08514
REEP1	65055	receptor accessory protein 1	1 out of 3	88.1011					88.1011	0.008	fold change	-2.66
BF028225	NA		1 out of 3	88.1011					88.1011	1.1e-05	fold change	-2.66
VSTM2A	222008	V-set and transmembrane domain containing 2A	1 out of 3	88.1011					88.1011	0.0306	fold change	-2.66
SEC23A	10484	Sec23 homolog A (S. cerevisiae)	1 out of 3	87.9755	87.9755	0.0008	fold change	3.069
DLEU2L	79469	deleted in lymphocytic leukemia 2-like	1 out of 3	87.9121	87.9121	0.046	fold change	3.06451
DLG3	1741	discs, large homolog 3 (Drosophila)	1 out of 3	87.8488	87.8488	0.0113	fold change	3.05997
XDH	7498	xanthine dehydrogenase	1 out of 3	87.8488					87.8488	0.0018	fold change	2.65
CADM1	23705	cell adhesion molecule 1	1 out of 3	87.8056									87.8056	0.0044	fold change	-1.43
CYP4B1	1580	cytochrome P450, family 4, subfamily B, polypeptide 1	1 out of 3	87.8056									87.8056	0.0429	fold change	-1.43
COL3A1	1281	collagen, type III, alpha 1	1 out of 3	87.8056									87.8056	0.005	fold change	-1.43
MAD2L1	4085	MAD2 mitotic arrest deficient-like 1 (yeast)	1 out of 3	87.8056									87.8056	0.0055	fold change	1.43
FLRT2	23768	fibronectin leucine rich transmembrane protein 2	1 out of 3	87.8056									87.8056	0.0006	fold change	-1.43
BAG5	9529	BCL2-associated athanogene 5	1 out of 3	87.7871	87.7871	0.0084	fold change	3.053
WWP1	11059	WW domain containing E3 ubiquitin protein ligase 1	1 out of 3	87.6609					87.6609	7.2e-05	fold change	-2.63
IL7R	3575	interleukin 7 receptor	1 out of 3	87.6609	87.6609	0.0032	fold change	-3.05161
SLITRK6	84189	SLIT and NTRK-like family, member 6	1 out of 3	87.5365					87.5365	0.0489	fold change	-2.62
AA010315	NA		1 out of 3	87.5365	87.5365	0.0057	fold change	-3.0478
PRR15	222171	proline rich 15	1 out of 3	87.5365					87.5365	0.0018	fold change	-2.62
KIAA1324	57535	KIAA1324	1 out of 3	87.35					87.35	0.0041	fold change	-2.61
RALGPS2	55103	Ral GEF with PH domain and SH3 binding motif 2	1 out of 3	87.35					87.35	0.0002	fold change	-2.61
AI367357	NA		1 out of 3	87.35					87.35	0.0027	fold change	2.61
C4orf34	201895	chromosome 4 open reading frame 34	1 out of 3	86.9792					86.9792	3.2e-06	fold change	-2.6
1559949_at	NA		1 out of 3	86.8568					86.8568	0.0069	fold change	-2.59
HLA-DRB4	3126	major histocompatibility complex, class II, DR beta 4	1 out of 3	86.8568					86.8568	0.0081	fold change	2.59
PLCE1	51196	phospholipase C, epsilon 1	1 out of 3	86.795	86.795	0.0056	fold change	-3.00333
SPAG5	10615	sperm associated antigen 5	1 out of 3	86.7483									86.7483	0.0047	fold change	1.42
CYBRD1	79901	cytochrome b reductase 1	1 out of 3	86.7483									86.7483	0.0057	fold change	-1.42
COL5A2	1290	collagen, type V, alpha 2	1 out of 3	86.7483									86.7483	0.032	fold change	-1.42
FNDC1	84624	fibronectin type III domain containing 1	1 out of 3	86.7483									86.7483	0.0268	fold change	-1.42
RNASE4	6038	ribonuclease, RNase A family, 4	1 out of 3	86.6731					86.6731	0.0003	fold change	-2.58
FBXL17	64839	F-box and leucine-rich repeat protein 17	1 out of 3	86.6116	86.6116	0.0028	fold change	2.99467
NOSTRIN	115677	nitric oxide synthase trafficker	1 out of 3	86.4289					86.4289	0.0017	fold change	-2.57
SLC16A1	6566	solute carrier family 16, member 1 (monocarboxylic acid transporter 1)	1 out of 3	86.4289					86.4289	7.4e-06	fold change	2.57
TOX3	27324	TOX high mobility group box family member 3	1 out of 3	86.4289					86.4289	0.008	fold change	-2.57
PTPRN2	5799	protein tyrosine phosphatase, receptor type, N polypeptide 2	1 out of 3	86.4289					86.4289	0.0199	fold change	-2.57
ATF1	466	activating transcription factor 1	1 out of 3	86.4289	86.4289	0.0007	fold change	2.94867
DNAL4	10126	dynein, axonemal, light chain 4	1 out of 3	86.3677	86.3677	0.0007	fold change	2.9424
EPSTI1	94240	epithelial stromal interaction 1 (breast)	1 out of 3	86.247	86.247	0.0394	fold change	-2.93714
FOXP2	93986	forkhead box P2	1 out of 3	86.1861	86.1861	0.003	fold change	2.93705
CDCA2	157313	cell division cycle associated 2	1 out of 3	86.1252					86.1252	1.1e-05	fold change	2.55
ZNF432	9668	zinc finger protein 432	1 out of 3	86.0659	86.0659	0.0141	fold change	-2.93516
THUMPD3	25917	THUMP domain containing 3	1 out of 3	86.0052	86.0052	0.0012	fold change	2.93212
RNF144B	255488	ring finger protein 144B	1 out of 3	85.9446	85.9446	0.0405	fold change	-2.9256
TMEM71	137835	transmembrane protein 71	1 out of 3	85.8856	85.8856	0.0004	fold change	2.91039
MAP2K4	6416	mitogen-activated protein kinase kinase 4	1 out of 3	85.862									85.862	0.0005	fold change	-1.41
LOC100509635	100509635	uncharacterized LOC100509635	1 out of 3	85.862									85.862	0.0013	fold change	-1.41
COL6A1	1291	collagen, type VI, alpha 1	1 out of 3	85.862									85.862	0.0036	fold change	-1.41
MFAP5	8076	microfibrillar associated protein 5	1 out of 3	85.862									85.862	0.0091	fold change	-1.41
DEGS2	123099	delta(4)-desaturase, sphingolipid 2	1 out of 3	85.8251					85.8251	0.0011	fold change	-2.54
BC015449	NA		1 out of 3	85.8251	85.8251	0.0099	fold change	-2.90631
C4BPB	725	complement component 4 binding protein, beta	1 out of 3	85.7648	85.7648	0.0175	fold change	-2.9037
BCL11A	53335	B-cell CLL/lymphoma 11A (zinc finger protein)	1 out of 3	85.706					85.706	0.012	fold change	2.53
MFSD6	54842	major facilitator superfamily domain containing 6	1 out of 3	85.706	85.706	0.0063	fold change	2.90088
PRR16	51334	proline rich 16	1 out of 3	85.5857	85.5857	0.0007	fold change	-2.8951
TGFBI	7045	transforming growth factor, beta-induced, 68kDa	1 out of 3	85.5271	85.5271	0.0188	fold change	-2.89273
SYTL5	94122	synaptotagmin-like 5	1 out of 3	85.4073					85.4073	0.0063	fold change	-2.52
C20orf20	55257	chromosome 20 open reading frame 20	1 out of 3	85.4073	85.4073	0.0003	fold change	2.88564
FERMT1	55612	fermitin family member 1	1 out of 3	85.4073					85.4073	0.0019	fold change	2.52
CRABP1	1381	cellular retinoic acid binding protein 1	1 out of 3	85.4073					85.4073	0.0334	fold change	2.52
CCDC74B	91409	coiled-coil domain containing 74B	1 out of 3	85.4073					85.4073	0.0032	fold change	-2.52
SLAIN1	122060	SLAIN motif family, member 1	1 out of 3	85.2893	85.2893	0.004	fold change	2.87147
CXCL11	6373	chemokine (C-X-C motif) ligand 11	1 out of 3	85.2297	85.2297	0.0286	fold change	-2.86828
AU157438	NA		1 out of 3	85.1716	85.1716	0.005	fold change	-2.85681
AV711227	NA		1 out of 3	85.1122	85.1122	0.0055	fold change	2.8567
DCLK1	9201	doublecortin-like kinase 1	1 out of 3	85.0528					85.0528	0.0062	fold change	-2.51
CDK15	65061	cyclin-dependent kinase 15	1 out of 3	85.0528	85.0528	0.0069	fold change	-2.84914
Hs.654318	NA		1 out of 3	85.0528					85.0528	0.0012	fold change	-2.51
KCNMB4	27345	potassium large conductance calcium-activated channel, subfamily M, beta member 4	1 out of 3	84.995	84.995	0.0203	fold change	-2.83877
NAGS	162417	N-acetylglutamate synthase	1 out of 3	84.9358	84.9358	0.0021	fold change	2.82711
232653_at	NA		1 out of 3	84.8767					84.8767	0.0006	fold change	-2.5
SCGB2A1	4246	secretoglobin, family 2A, member 1	1 out of 3	84.8767					84.8767	0.0485	fold change	-2.5
ASCL1	429	achaete-scute complex homolog 1 (Drosophila)	1 out of 3	84.8767					84.8767	0.0281	fold change	-2.5
SLC2A10	81031	solute carrier family 2 (facilitated glucose transporter), member 10	1 out of 3	84.8767					84.8767	0.0002	fold change	-2.5
PCDH7	5099	protocadherin 7	1 out of 3	84.7788									84.7788	0.0262	fold change	-1.4
PON3	5446	paraoxonase 3	1 out of 3	84.7788									84.7788	0.0011	fold change	-1.4
KIT	3815	v-kit Hardy-Zuckerman 4 feline sarcoma viral oncogene homolog	1 out of 3	84.7788									84.7788	0.0092	fold change	-1.4
RGS7	6000	regulator of G-protein signaling 7	1 out of 3	84.7601	84.7601	0.0301	fold change	-2.80855
PDHB	5162	pyruvate dehydrogenase (lipoamide) beta	1 out of 3	84.7013	84.7013	0.0009	fold change	2.80793
SMOC2	64094	SPARC related modular calcium binding 2	1 out of 3	84.6439					84.6439	0.001	fold change	-2.49
DAB2	1601	disabled homolog 2, mitogen-responsive phosphoprotein (Drosophila)	1 out of 3	84.5852	84.5852	0.0084	fold change	-2.80519
CBLB	868	Cbl proto-oncogene, E3 ubiquitin protein ligase B	1 out of 3	84.5266	84.5266	0.0495	fold change	-2.8038
ARSG	22901	arylsulfatase G	1 out of 3	84.468					84.468	5.5e-05	fold change	-2.48
NLRP2	55655	NLR family, pyrin domain containing 2	1 out of 3	84.468					84.468	0.0147	fold change	2.48
AA233885	NA		1 out of 3	84.411	84.411	0.0015	fold change	2.7978
AU148086	NA		1 out of 3	84.3526					84.3526	0.0001	fold change	-2.47
SCNN1A	6337	sodium channel, non-voltage-gated 1 alpha subunit	1 out of 3	84.3526					84.3526	0.005	fold change	-2.47
KIF5C	3800	kinesin family member 5C	1 out of 3	84.3526					84.3526	0.0034	fold change	-2.47
KRT16	3868	keratin 16	1 out of 3	84.3526					84.3526	0.0038	fold change	2.47
MGAM	8972	maltase-glucoamylase (alpha-glucosidase)	1 out of 3	84.3526	84.3526	0.0488	fold change	-2.79679
PPM1H	57460	protein phosphatase, Mg2+/Mn2+ dependent, 1H	1 out of 3	84.2943	84.2943	0.0063	fold change	-2.79571
LAPTM4B	55353	lysosomal protein transmembrane 4 beta	1 out of 3	84.2119									84.2119	0.0487	fold change	1.39
HOXC10	3226	homeobox C10	1 out of 3	84.2119									84.2119	0.0399	fold change	1.39
AA329676	NA		1 out of 3	84.2119									84.2119	0.0007	fold change	-1.39
C8orf4	56892	chromosome 8 open reading frame 4	1 out of 3	84.2119									84.2119	0.0113	fold change	-1.39
CXCL2	2920	chemokine (C-X-C motif) ligand 2	1 out of 3	84.2119									84.2119	0.0066	fold change	-1.39
OMD	4958	osteomodulin	1 out of 3	84.2119									84.2119	0.0026	fold change	-1.39
TGFBR3	7049	transforming growth factor, beta receptor III	1 out of 3	84.2119									84.2119	0.0293	fold change	-1.39
STEAP1	26872	six transmembrane epithelial antigen of the prostate 1	1 out of 3	84.2119									84.2119	0.0016	fold change	-1.39
ID4	3400	inhibitor of DNA binding 4, dominant negative helix-loop-helix protein	1 out of 3	84.2119									84.2119	0.0441	fold change	-1.39
LINC00341	79686	long intergenic non-protein coding RNA 341	1 out of 3	84.2119									84.2119	0.0004	fold change	-1.39
GAS1	2619	growth arrest-specific 1	1 out of 3	84.2119									84.2119	0.0138	fold change	-1.39
AI093492	NA		1 out of 3	84.1213	84.1213	0.0014	fold change	-2.79186
233884_at	NA		1 out of 3	84.0647					84.0647	0.0007	fold change	-2.46
FBXL20	84961	F-box and leucine-rich repeat protein 20	1 out of 3	84.0647					84.0647	0.0018	fold change	-2.46
ANO1	55107	anoctamin 1, calcium activated chloride channel	1 out of 3	83.8926					83.8926	0.0002	fold change	-2.45
LACC1	144811	laccase (multicopper oxidoreductase) domain containing 1	1 out of 3	83.8926	83.8926	0.0318	fold change	-2.78038
DMBT1	1755	deleted in malignant brain tumors 1	1 out of 3	83.8349	83.8349	0.0033	fold change	2.77725
PI3	5266	peptidase inhibitor 3, skin-derived	1 out of 3	83.6638					83.6638	0.0008	fold change	2.44
AA810263	NA		1 out of 3	83.6638	83.6638	0.0207	fold change	-2.77257
MALAT1	378938	metastasis associated lung adenocarcinoma transcript 1 (non-protein coding)	1 out of 3	83.6638					83.6638	0.0291	fold change	-2.44
AI127700	NA		1 out of 3	83.5506	83.5506	0.0048	fold change	-2.76886
ENOX1	55068	ecto-NOX disulfide-thiol exchanger 1	1 out of 3	83.4934	83.4934	0.0078	fold change	-2.76621
CDT1	81620	chromatin licensing and DNA replication factor 1	1 out of 3	83.4362					83.4362	2.2e-05	fold change	2.43
NFKBIZ	64332	nuclear factor of kappa light polypeptide gene enhancer in B-cells inhibitor, zeta	1 out of 3	83.4362	83.4362	0.0223	fold change	-2.76425
ERMP1	79956	endoplasmic reticulum metallopeptidase 1	1 out of 3	83.3806	83.3806	0.0038	fold change	2.76395
NUPL1	9818	nucleoporin like 1	1 out of 3	83.3236	83.3236	0.0099	fold change	-2.75649
COL4A5	1287	collagen, type IV, alpha 5	1 out of 3	83.2667	83.2667	0.0103	fold change	-2.75649
TMEM109	79073	transmembrane protein 109	1 out of 3	83.2113	83.2113	0.003	fold change	2.75637
ADAM22	53616	ADAM metallopeptidase domain 22	1 out of 3	83.1546	83.1546	0.0208	fold change	-2.75122
DACH1	1602	dachshund homolog 1 (Drosophila)	1 out of 3	83.1546					83.1546	0.0282	fold change	-2.42
TRPS1	7227	trichorhinophalangeal syndrome I	1 out of 3	83.1546					83.1546	0.0008	fold change	-2.42
CCND1	595	cyclin D1	1 out of 3	83.1546					83.1546	0.0006	fold change	-2.42
ENTPD7	57089	ectonucleoside triphosphate diphosphohydrolase 7	1 out of 3	83.0427	83.0427	0.0419	fold change	-2.74908
PVRL3	25945	poliovirus receptor-related 3	1 out of 3	82.9862	82.9862	0.0026	fold change	-2.74596
IGFBP3	3486	insulin-like growth factor binding protein 3	1 out of 3	82.8748	82.8748	0.032	fold change	-2.74324
ST5	6764	suppression of tumorigenicity 5	1 out of 3	82.8185	82.8185	0.0025	fold change	-2.7431
AI926924	NA		1 out of 3	82.7623	82.7623	0.0387	fold change	2.74092
STAU1	6780	staufen, RNA binding protein, homolog 1 (Drosophila)	1 out of 3	82.6515	82.6515	0.0004	fold change	2.73499
TMEM150C	441027	transmembrane protein 150C	1 out of 3	82.5955					82.5955	0.006	fold change	-2.41
ANP32E	81611	acidic (leucine-rich) nuclear phosphoprotein 32 family, member E	1 out of 3	82.5955					82.5955	0.0008	fold change	2.41
AL036450	NA		1 out of 3	82.5955					82.5955	0.0052	fold change	-2.41
CAPS2	84698	calcyphosine 2	1 out of 3	82.5396	82.5396	0.0018	fold change	-2.73215
AL536101	NA		1 out of 3	82.4851	82.4851	0.0163	fold change	2.73117
MALL	7851	mal, T-cell differentiation protein-like	1 out of 3	82.4294	82.4294	0.0323	fold change	2.72881
PDGFC	56034	platelet derived growth factor C	1 out of 3	82.4212									82.4212	0.001	fold change	-1.38
ELN	2006	elastin	1 out of 3	82.4212									82.4212	0.0018	fold change	-1.38
SERPINF1	5176	serpin peptidase inhibitor, clade F (alpha-2 antiplasmin, pigment epithelium derived factor), member 1	1 out of 3	82.4212									82.4212	0.01	fold change	-1.38
CCL3	6348	chemokine (C-C motif) ligand 3	1 out of 3	82.4212									82.4212	0.0026	fold change	-1.38
DDIT4	54541	DNA-damage-inducible transcript 4	1 out of 3	82.4212									82.4212	0.007	fold change	1.38
KIF11	3832	kinesin family member 11	1 out of 3	82.4212									82.4212	0.0056	fold change	1.38
CKMT1B	1159	creatine kinase, mitochondrial 1B	1 out of 3	82.4212									82.4212	0.0109	fold change	1.38
ITM2A	9452	integral membrane protein 2A	1 out of 3	82.4212									82.4212	0.0107	fold change	-1.38
BE883841	NA		1 out of 3	82.4212									82.4212	0.0193	fold change	-1.38
NOG	9241	noggin	1 out of 3	82.2639	82.2639	0.005	fold change	2.72595
SLC40A1	30061	solute carrier family 40 (iron-regulated transporter), member 1	1 out of 3	82.2084					82.2084	0.01	fold change	-2.4
C1orf168	199920	chromosome 1 open reading frame 168	1 out of 3	82.2084					82.2084	0.0066	fold change	-2.4
AI820961	NA		1 out of 3	82.2084					82.2084	0.0164	fold change	-2.4
RRAD	6236	Ras-related associated with diabetes	1 out of 3	82.1544	82.1544	0.0294	fold change	-2.71892
235988_at	NA		1 out of 3	82.0991	82.0991	0.0472	fold change	-2.71735
1560265_at	NA		1 out of 3	82.0439	82.0439	0.0136	fold change	-2.71068
1556602_at	NA		1 out of 3	81.935					81.935	0.0017	fold change	-2.39
TBX3	6926	T-box 3	1 out of 3	81.935					81.935	0.0052	fold change	-2.39
AU145618	NA		1 out of 3	81.935	81.935	0.0101	fold change	-2.70805
CHI3L1	1116	chitinase 3-like 1 (cartilage glycoprotein-39)	1 out of 3	81.935					81.935	0.048	fold change	2.39
KIAA1244	57221	KIAA1244	1 out of 3	81.935					81.935	4.1e-05	fold change	-2.39
MAGED2	10916	melanoma antigen family D, 2	1 out of 3	81.935					81.935	3.2e-05	fold change	-2.39
PPP1R14C	81706	protein phosphatase 1, regulatory (inhibitor) subunit 14C	1 out of 3	81.935					81.935	0.0049	fold change	2.39
AI827550	NA		1 out of 3	81.88	81.88	0.0149	fold change	2.70369
LOC100506870	100506870	uncharacterized LOC100506870	1 out of 3	81.7715	81.7715	0.0124	fold change	-2.70081
CLMN	79789	calmin (calponin-like, transmembrane)	1 out of 3	81.7167	81.7167	0.0113	fold change	2.68857
RASEF	158158	RAS and EF-hand domain containing	1 out of 3	81.5009					81.5009	4.6e-05	fold change	-2.38
HSF2BP	11077	heat shock transcription factor 2 binding protein	1 out of 3	81.3921	81.3921	0.0469	fold change	-2.68136
CHEK1	1111	checkpoint kinase 1	1 out of 3	81.3921					81.3921	0.0001	fold change	2.37
MMP12	4321	matrix metallopeptidase 12 (macrophage elastase)	1 out of 3	81.3921					81.3921	0.0217	fold change	2.37
TNFRSF9	3604	tumor necrosis factor receptor superfamily, member 9	1 out of 3	81.3392	81.3392	0.0401	fold change	-2.67742
ZBTB41	360023	zinc finger and BTB domain containing 41	1 out of 3	81.285	81.285	0.0072	fold change	2.67354
ID3	3399	inhibitor of DNA binding 3, dominant negative helix-loop-helix protein	1 out of 3	81.2308	81.2308	0.0054	fold change	-2.66713
VGLL3	389136	vestigial like 3 (Drosophila)	1 out of 3	81.1781	81.1781	0.0259	fold change	-2.66231
CCDC170	80129	coiled-coil domain containing 170	1 out of 3	81.0701					81.0701	0.0001	fold change	-2.36
EI24	9538	etoposide induced 2.4 mRNA	1 out of 3	81.0701	81.0701	0.0015	fold change	2.65681
TSPAN1	10103	tetraspanin 1	1 out of 3	81.0701					81.0701	0.002	fold change	-2.36
CA9	768	carbonic anhydrase IX	1 out of 3	81.0701					81.0701	1.9e-05	fold change	2.36
1560703_at	NA		1 out of 3	81.0701					81.0701	6.3e-06	fold change	-2.36
1562373_at	NA		1 out of 3	81.0701					81.0701	0.0013	fold change	-2.36
RGS11	8786	regulator of G-protein signaling 11	1 out of 3	81.0701					81.0701	0.0006	fold change	-2.36
LIFR	3977	leukemia inhibitory factor receptor alpha	1 out of 3	81.0701					81.0701	0.0002	fold change	-2.36
LOC285147	285147	uncharacterized LOC285147	1 out of 3	81.0163	81.0163	0.0015	fold change	-2.65531
FSTL1	11167	follistatin-like 1	1 out of 3	80.9651									80.9651	0.0008	fold change	-1.37
PLCB1	23236	phospholipase C, beta 1 (phosphoinositide-specific)	1 out of 3	80.9651									80.9651	0.0074	fold change	1.37
ECM2	1842	extracellular matrix protein 2, female organ and adipocyte specific	1 out of 3	80.9651									80.9651	0.0006	fold change	-1.37
HLA-DPB1	3115	major histocompatibility complex, class II, DP beta 1	1 out of 3	80.9651									80.9651	0.0018	fold change	-1.37
AA435933	NA		1 out of 3	80.9101	80.9101	0.0302	fold change	-2.65156
KISS1	3814	KiSS-1 metastasis-suppressor	1 out of 3	80.8042	80.8042	0.0244	fold change	2.65001
EDN1	1906	endothelin 1	1 out of 3	80.7507	80.7507	0.0073	fold change	-2.64989
GNPTAB	79158	N-acetylglucosamine-1-phosphate transferase, alpha and beta subunits	1 out of 3	80.6972	80.6972	0.0097	fold change	-2.64871
DSEL	92126	dermatan sulfate epimerase-like	1 out of 3	80.6452	80.6452	0.0073	fold change	-2.64527
TPBG	7162	trophoblast glycoprotein	1 out of 3	80.5919					80.5919	0.0007	fold change	-2.35
EEF1A2	1917	eukaryotic translation elongation factor 1 alpha 2	1 out of 3	80.5919					80.5919	0.0324	fold change	-2.35
THRSP	7069	thyroid hormone responsive	1 out of 3	80.5919					80.5919	0.0233	fold change	-2.35
WNK4	65266	WNK lysine deficient protein kinase 4	1 out of 3	80.5919					80.5919	0.0102	fold change	-2.35
AU159446	NA		1 out of 3	80.5919					80.5919	0.0002	fold change	-2.35
AI808844	NA		1 out of 3	80.4337	80.4337	0.0475	fold change	-2.63821
SLC30A9	10463	solute carrier family 30 (zinc transporter), member 9	1 out of 3	80.2761	80.2761	0.0023	fold change	2.63291
PCLO	27445	piccolo (presynaptic cytomatrix protein)	1 out of 3	80.2233					80.2233	0.0031	fold change	-2.34
HRASLS	57110	HRAS-like suppressor	1 out of 3	80.2233					80.2233	0.0009	fold change	2.34
PDCD4	27250	programmed cell death 4 (neoplastic transformation inhibitor)	1 out of 3	80.2233					80.2233	0.0002	fold change	-2.34
PLEKHF2	79666	pleckstrin homology domain containing, family F (with FYVE domain) member 2	1 out of 3	80.2233					80.2233	0.0005	fold change	-2.34
PRICKLE1	144165	prickle homolog 1 (Drosophila)	1 out of 3	80.1925									80.1925	0.0016	fold change	-1.36
GLIS2	84662	GLIS family zinc finger 2	1 out of 3	80.1925									80.1925	0.0045	fold change	-1.36
CTHRC1	115908	collagen triple helix repeat containing 1	1 out of 3	80.1925									80.1925	0.0301	fold change	-1.36
LOX	4015	lysyl oxidase	1 out of 3	80.1925									80.1925	0.0463	fold change	-1.36
POSTN	10631	periostin, osteoblast specific factor	1 out of 3	80.1925									80.1925	0.0151	fold change	-1.36
W60691	NA		1 out of 3	80.1719	80.1719	0.0003	fold change	2.62741
ZG16B	124220	zymogen granule protein 16 homolog B (rat)	1 out of 3	80.0154					80.0154	0.0071	fold change	-2.33
WDR69	164781	WD repeat domain 69	1 out of 3	80.0154	80.0154	0.0326	fold change	-2.61825
BF513468	NA		1 out of 3	80.0154					80.0154	0.0108	fold change	-2.33
CCNE1	898	cyclin E1	1 out of 3	80.0154					80.0154	5.2e-08	fold change	2.33
THBD	7056	thrombomodulin	1 out of 3	79.9105	79.9105	0.0329	fold change	-2.61389
FAM110C	642273	family with sequence similarity 110, member C	1 out of 3	79.755					79.755	0.0007	fold change	-2.32
KRT19	3880	keratin 19	1 out of 3	79.755					79.755	0.0016	fold change	-2.32
RPA2	6118	replication protein A2, 32kDa	1 out of 3	79.6001	79.6001	0.0041	fold change	2.60101
CHSY3	337876	chondroitin sulfate synthase 3	1 out of 3	79.4976	79.4976	0.0286	fold change	-2.58841
CMBL	134147	carboxymethylenebutenolidase homolog (Pseudomonas)	1 out of 3	79.4458					79.4458	0.0132	fold change	-2.31
225801_at	NA		1 out of 3	79.4458	79.4458	0.0318	fold change	-2.58819
IGFBP2	3485	insulin-like growth factor binding protein 2, 36kDa	1 out of 3	79.4458					79.4458	0.0043	fold change	-2.31
NR2F2	7026	nuclear receptor subfamily 2, group F, member 2	1 out of 3	79.4458					79.4458	0.0007	fold change	-2.31
236725_at	NA		1 out of 3	79.3437	79.3437	0.011	fold change	-2.5862
ERBB3	2065	v-erb-b2 erythroblastic leukemia viral oncogene homolog 3 (avian)	1 out of 3	79.1904					79.1904	0.0001	fold change	-2.3
HORMAD1	84072	HORMA domain containing 1	1 out of 3	79.1904					79.1904	0.0283	fold change	2.3
AV724325	NA		1 out of 3	79.1904					79.1904	0.0003	fold change	-2.3
OTUB2	78990	OTU domain, ubiquitin aldehyde binding 2	1 out of 3	79.1904	79.1904	0.0188	fold change	2.58258
S100A2	6273	S100 calcium binding protein A2	1 out of 3	79.1904					79.1904	0.0295	fold change	2.3
BBOX1	8424	butyrobetaine (gamma), 2-oxoglutarate dioxygenase (gamma-butyrobetaine hydroxylase) 1	1 out of 3	79.1904					79.1904	0.0051	fold change	2.3
WDR66	144406	WD repeat domain 66	1 out of 3	79.139	79.139	0.0119	fold change	-2.5768
BAMBI	25805	BMP and activin membrane-bound inhibitor homolog (Xenopus laevis)	1 out of 3	79.0876	79.0876	0.0009	fold change	-2.57256
LOC100288911	100288911	uncharacterized LOC100288911	1 out of 3	79.0376	79.0376	0.029	fold change	-2.57052
1553269_at	NA		1 out of 3	78.9864	78.9864	0.0029	fold change	2.56997
KRT7	3855	keratin 7	1 out of 3	78.8345					78.8345	0.0325	fold change	2.29
SERPINB5	5268	serpin peptidase inhibitor, clade B (ovalbumin), member 5	1 out of 3	78.8345					78.8345	0.042	fold change	2.29
AK026743	NA		1 out of 3	78.8345	78.8345	0.0078	fold change	2.56126
TP53INP1	94241	tumor protein p53 inducible nuclear protein 1	1 out of 3	78.8345					78.8345	6.3e-06	fold change	-2.29
CBX2	84733	chromobox homolog 2	1 out of 3	78.8345					78.8345	0.0019	fold change	2.29
PI4K2B	55300	phosphatidylinositol 4-kinase type 2 beta	1 out of 3	78.7836	78.7836	0.001	fold change	2.55913
SLC18B1	116843	solute carrier family 18, subfamily B, member 1	1 out of 3	78.734	78.734	0.0351	fold change	-2.55473
221773_at	NA		1 out of 3	78.6832	78.6832	0.0014	fold change	2.55456
242029_at	NA		1 out of 3	78.6324	78.6324	0.0247	fold change	-2.55168
ANTXR1	84168	anthrax toxin receptor 1	1 out of 3	78.5682									78.5682	0.0082	fold change	-1.35
PBX3	5090	pre-B-cell leukemia homeobox 3	1 out of 3	78.5682									78.5682	0.0012	fold change	-1.35
TGFBR2	7048	transforming growth factor, beta receptor II (70/80kDa)	1 out of 3	78.5682									78.5682	0.0028	fold change	-1.35
KIF21A	55605	kinesin family member 21A	1 out of 3	78.5682									78.5682	0.0049	fold change	1.35
GPR56	9289	G protein-coupled receptor 56	1 out of 3	78.5682									78.5682	0.0011	fold change	1.35
N34514	NA		1 out of 3	78.4326	78.4326	0.0052	fold change	-2.54798
XK	7504	X-linked Kx blood group (McLeod syndrome)	1 out of 3	78.3822	78.3822	0.0242	fold change	2.54681
KLHDC7A	127707	kelch domain containing 7A	1 out of 3	78.2828					78.2828	0.0031	fold change	-2.25
MUC16	94025	mucin 16, cell surface associated	1 out of 3	78.2828					78.2828	0.0348	fold change	2.25
NEDD4L	23327	neural precursor cell expressed, developmentally down-regulated 4-like, E3 ubiquitin protein ligase	1 out of 3	78.2828					78.2828	0.001	fold change	-2.25
PURA	5813	purine-rich element binding protein A	1 out of 3	78.2828	78.2828	0.0009	fold change	2.5425
SF3A2	8175	splicing factor 3a, subunit 2, 66kDa	1 out of 3	78.1335	78.1335	0.0042	fold change	2.53802
RAB11FIP5	26056	RAB11 family interacting protein 5 (class I)	1 out of 3	78.0336	78.0336	0.0075	fold change	2.53477
STARD10	10809	StAR-related lipid transfer (START) domain containing 10	1 out of 3	77.9849					77.9849	0.0024	fold change	-2.24
SERPINI1	5274	serpin peptidase inhibitor, clade I (neuroserpin), member 1	1 out of 3	77.9849	77.9849	0.0196	fold change	-2.53361
1555993_at	NA		1 out of 3	77.9849					77.9849	9.4e-05	fold change	-2.24
ENPP1	5167	ectonucleotide pyrophosphatase/phosphodiesterase 1	1 out of 3	77.9849					77.9849	0.0036	fold change	-2.24
ZNF678	339500	zinc finger protein 678	1 out of 3	77.935	77.935	0.0325	fold change	2.53201
CES2	8824	carboxylesterase 2	1 out of 3	77.7871	77.7871	0.0022	fold change	2.53069
TPST1	8460	tyrosylprotein sulfotransferase 1	1 out of 3	77.7375	77.7375	0.0015	fold change	-2.529
AW074143	NA		1 out of 3	77.688					77.688	0.0051	fold change	-2.23
Hs.666289	NA		1 out of 3	77.688					77.688	0.0067	fold change	-2.23
228752_at	NA		1 out of 3	77.688					77.688	0.0024	fold change	-2.23
TCAM1P	146771	testicular cell adhesion molecule 1 homolog (mouse), pseudogene	1 out of 3	77.688					77.688	0.0031	fold change	2.23
MCCC2	64087	methylcrotonoyl-CoA carboxylase 2 (beta)	1 out of 3	77.688					77.688	0.0038	fold change	-2.23
CGGBP1	8545	CGG triplet repeat binding protein 1	1 out of 3	77.6398	77.6398	0.0014	fold change	2.52247
AI693689	NA		1 out of 3	77.5904	77.5904	0.0005	fold change	-2.51939
ADAMTS12	81792	ADAM metallopeptidase with thrombospondin type 1 motif, 12	1 out of 3	77.4929	77.4929	0.0101	fold change	-2.51872
CCDC3	83643	coiled-coil domain containing 3	1 out of 3	77.4437	77.4437	0.0479	fold change	-2.51808
NKAIN1	79570	Na+/K+ transporting ATPase interacting 1	1 out of 3	77.3467					77.3467	0.0066	fold change	-2.22
IL8	3576	interleukin 8	1 out of 3	77.3467					77.3467	0.0005	fold change	2.22
AREGB	727738	amphiregulin B	1 out of 3	77.3467					77.3467	0.0079	fold change	-2.22
207746_at	NA		1 out of 3	77.3467					77.3467	0.0002	fold change	2.22
PTBP3	9991	polypyrimidine tract binding protein 3	1 out of 3	77.2977	77.2977	0.0342	fold change	-2.51549
LRRC8D	55144	leucine rich repeat containing 8 family, member D	1 out of 3	77.201	77.201	0.0273	fold change	-2.51149
BMP2K	55589	BMP2 inducible kinase	1 out of 3	77.1843									77.1843	2.3e-05	fold change	-1.34
MSRB3	253827	methionine sulfoxide reductase B3	1 out of 3	77.1843									77.1843	0.0048	fold change	-1.34
SPON1	10418	spondin 1, extracellular matrix protein	1 out of 3	77.1843									77.1843	0.0204	fold change	-1.34
BNC2	54796	basonuclin 2	1 out of 3	77.1843									77.1843	0.0043	fold change	-1.34
AI344332	NA		1 out of 3	77.1843									77.1843	0.0002	fold change	-1.34
CD74	972	CD74 molecule, major histocompatibility complex, class II invariant chain	1 out of 3	77.1843									77.1843	0.0033	fold change	-1.34
NANOS1	340719	nanos homolog 1 (Drosophila)	1 out of 3	77.1522	77.1522	0.0098	fold change	-2.50989
MTMR6	9107	myotubularin related protein 6	1 out of 3	77.1034	77.1034	0.0025	fold change	2.50909
GPT2	84706	glutamic pyruvate transaminase (alanine aminotransferase) 2	1 out of 3	77.1034					77.1034	8.4e-05	fold change	2.21
FAM72C	554282	family with sequence similarity 72, member C	1 out of 3	77.1034					77.1034	0.0007	fold change	2.21
AW243154	NA		1 out of 3	77.0072	77.0072	0.0234	fold change	-2.50772
DUSP10	11221	dual specificity phosphatase 10	1 out of 3	76.9586	76.9586	0.01	fold change	-2.50707
SYT17	51760	synaptotagmin XVII	1 out of 3	76.8628					76.8628	0.004	fold change	-2.2
Hs.653584	NA		1 out of 3	76.8628					76.8628	0.002	fold change	-2.2
AFAP1-AS1	84740	AFAP1 antisense RNA 1	1 out of 3	76.8628					76.8628	0.0001	fold change	2.2
AA588092	NA		1 out of 3	76.8628					76.8628	0.0394	fold change	-2.2
PLK1	5347	polo-like kinase 1	1 out of 3	76.8628					76.8628	4.9e-06	fold change	2.2
AK000106	NA		1 out of 3	76.8628					76.8628	0.0236	fold change	2.2
HSPG2	3339	heparan sulfate proteoglycan 2	1 out of 3	76.7672	76.7672	0.0179	fold change	-2.49852
TMEM170B	100113407	transmembrane protein 170B	1 out of 3	76.7189	76.7189	0.0057	fold change	2.48853
AI634652	NA		1 out of 3	76.6707	76.6707	0.0231	fold change	-2.48633
KIAA1191	57179	KIAA1191	1 out of 3	76.6237	76.6237	0.0013	fold change	2.47924
THOC2	57187	THO complex 2	1 out of 3	76.5755	76.5755	0.006	fold change	2.47801
ALDH1A3	220	aldehyde dehydrogenase 1 family, member A3	1 out of 3	76.5275	76.5275	0.0198	fold change	-2.47767
LRRC6	23639	leucine rich repeat containing 6	1 out of 3	76.2905	76.2905	0.0055	fold change	-2.46502
RPH3AL	9501	rabphilin 3A-like (without C2 domains)	1 out of 3	76.2905					76.2905	1.6e-05	fold change	-2.19
PBX1	5087	pre-B-cell leukemia homeobox 1	1 out of 3	76.2905					76.2905	0.0082	fold change	-2.19
238756_at	NA		1 out of 3	76.2905					76.2905	7.3e-05	fold change	2.19
AI627803	NA		1 out of 3	76.2905					76.2905	0.0011	fold change	-2.19
ANKRD1	27063	ankyrin repeat domain 1 (cardiac muscle)	1 out of 3	76.1012	76.1012	0.0037	fold change	-2.45745
WWC1	23286	WW and C2 domain containing 1	1 out of 3	76.0075	76.0075	0.0257	fold change	-2.45688
AW162011	NA		1 out of 3	75.9624									75.9624	0.0003	fold change	-1.33
PIEZO2	63895	piezo-type mechanosensitive ion channel component 2	1 out of 3	75.9624									75.9624	0.0023	fold change	-1.33
OLFML3	56944	olfactomedin-like 3	1 out of 3	75.9624									75.9624	0.0014	fold change	-1.33
COL6A2	1292	collagen, type VI, alpha 2	1 out of 3	75.9624									75.9624	0.0316	fold change	-1.33
PTGER4	5734	prostaglandin E receptor 4 (subtype EP4)	1 out of 3	75.9624									75.9624	0.0073	fold change	-1.33
FAM129A	116496	family with sequence similarity 129, member A	1 out of 3	75.9624									75.9624	0.0408	fold change	-1.33
BHLHE41	79365	basic helix-loop-helix family, member e41	1 out of 3	75.9624									75.9624	0.0131	fold change	-1.33
IRS2	8660	insulin receptor substrate 2	1 out of 3	75.9624									75.9624	0.0054	fold change	-1.33
IL27RA	9466	interleukin 27 receptor, alpha	1 out of 3	75.9624									75.9624	0.0087	fold change	-1.33
AU147419	NA		1 out of 3	75.9624									75.9624	0.0008	fold change	-1.33
C7	730	complement component 7	1 out of 3	75.9129					75.9129	0.011	fold change	-2.18
KLHDC7B	113730	kelch domain containing 7B	1 out of 3	75.9129					75.9129	0.0082	fold change	2.18
MUC4	4585	mucin 4, cell surface associated	1 out of 3	75.9129					75.9129	0.0042	fold change	2.18
BG403162	NA		1 out of 3	75.9129					75.9129	0.0013	fold change	-2.18
AV702101	NA		1 out of 3	75.9129					75.9129	0.0019	fold change	-2.18
ETNK2	55224	ethanolamine kinase 2	1 out of 3	75.9129					75.9129	0.0005	fold change	-2.18
PBK	55872	PDZ binding kinase	1 out of 3	75.9129					75.9129	0.0162	fold change	2.18
LOC375295	375295	uncharacterized LOC375295	1 out of 3	75.9129					75.9129	0.0003	fold change	-2.18
AU145361	NA		1 out of 3	75.8668	75.8668	0.0178	fold change	-2.45483
IGFBP1	3484	insulin-like growth factor binding protein 1	1 out of 3	75.7725	75.7725	0.0085	fold change	2.45294
RBKS	64080	ribokinase	1 out of 3	75.7266	75.7266	0.0028	fold change	-2.45253
ST7	7982	suppression of tumorigenicity 7	1 out of 3	75.5401	75.5401	0.0021	fold change	2.43453
IZUMO4	113177	IZUMO family member 4	1 out of 3	75.4933	75.4933	0.0101	fold change	-2.43379
TENM3	55714	teneurin transmembrane protein 3	1 out of 3	75.4478	75.4478	0.0033	fold change	-2.43083
MUC15	143662	mucin 15, cell surface associated	1 out of 3	75.4011					75.4011	0.0091	fold change	2.17
SIPA1L2	57568	signal-induced proliferation-associated 1 like 2	1 out of 3	75.4011	75.4011	0.0201	fold change	-2.4301
PKP1	5317	plakophilin 1 (ectodermal dysplasia/skin fragility syndrome)	1 out of 3	75.4011					75.4011	0.0189	fold change	2.17
CCNG2	901	cyclin G2	1 out of 3	75.4011					75.4011	0.0048	fold change	-2.17
FAM174B	400451	family with sequence similarity 174, member B	1 out of 3	75.4011					75.4011	4.8e-05	fold change	-2.17
CHML	1122	choroideremia-like (Rab escort protein 2)	1 out of 3	75.3091	75.3091	0.007	fold change	2.42795
GCA	25801	grancalcin, EF-hand calcium binding protein	1 out of 3	75.2627	75.2627	0.0035	fold change	2.42775
215069_at	NA		1 out of 3	75.1247	75.1247	0.0035	fold change	-2.42459
BC017988	NA		1 out of 3	75.0785	75.0785	0.0149	fold change	-2.42225
AI810669	NA		1 out of 3	74.9412					74.9412	7.8e-06	fold change	-2.16
KRT15	3866	keratin 15	1 out of 3	74.9412					74.9412	0.0434	fold change	2.16
242260_at	NA		1 out of 3	74.8503	74.8503	0.0364	fold change	-2.40998
AI673025	NA		1 out of 3	74.8044	74.8044	0.0448	fold change	2.40862
CST4	1472	cystatin S	1 out of 3	74.7585	74.7585	0.0399	fold change	2.40817
VPS53	55275	vacuolar protein sorting 53 homolog (S. cerevisiae)	1 out of 3	74.7138	74.7138	0.0113	fold change	-2.40709
TMEM106C	79022	transmembrane protein 106C	1 out of 3	74.6681	74.6681	0.0103	fold change	2.40478
PIK3R1	5295	phosphoinositide-3-kinase, regulatory subunit 1 (alpha)	1 out of 3	74.6681					74.6681	0.0003	fold change	-2.15
SOSTDC1	25928	sclerostin domain containing 1	1 out of 3	74.6681					74.6681	0.006	fold change	2.15
SOGA2	23255	SOGA family member 2	1 out of 3	74.5779	74.5779	0.001	fold change	-2.39544
TMEM27	57393	transmembrane protein 27	1 out of 3	74.5323	74.5323	0.0009	fold change	-2.39363
FAP	2191	fibroblast activation protein, alpha	1 out of 3	74.448									74.448	0.0247	fold change	-1.32
SERPINE2	5270	serpin peptidase inhibitor, clade E (nexin, plasminogen activator inhibitor type 1), member 2	1 out of 3	74.448									74.448	0.0131	fold change	-1.32
PRRX1	5396	paired related homeobox 1	1 out of 3	74.448									74.448	0.0111	fold change	-1.32
TMEM64	169200	transmembrane protein 64	1 out of 3	74.448									74.448	0.0355	fold change	-1.32
CYR61	3491	cysteine-rich, angiogenic inducer, 61	1 out of 3	74.448									74.448	0.0377	fold change	-1.32
TLCD1	116238	TLC domain containing 1	1 out of 3	74.448									74.448	0.0226	fold change	1.32
ARMCX4	100131755	armadillo repeat containing, X-linked 4	1 out of 3	74.448									74.448	0.002	fold change	-1.32
NR3C1	2908	nuclear receptor subfamily 3, group C, member 1 (glucocorticoid receptor)	1 out of 3	74.448									74.448	0.0041	fold change	-1.32
ASCL2	430	achaete-scute complex homolog 2 (Drosophila)	1 out of 3	74.448									74.448	0.0093	fold change	1.32
C2orf54	79919	chromosome 2 open reading frame 54	1 out of 3	74.448									74.448	0.0123	fold change	1.32
CCNE2	9134	cyclin E2	1 out of 3	74.448									74.448	0.0167	fold change	1.32
SAPCD2	89958	suppressor APC domain containing 2	1 out of 3	74.448									74.448	0.001	fold change	1.32
ZMYM6NB	100506144	ZMYM6 neighbor	1 out of 3	74.448									74.448	5.5e-05	fold change	-1.32
BC015159	NA		1 out of 3	74.3517	74.3517	0.0325	fold change	-2.38702
GLO1	2739	glyoxalase I	1 out of 3	74.3075	74.3075	0.0001	fold change	2.38259
ELOVL2	54898	ELOVL fatty acid elongase 2	1 out of 3	74.2622					74.2622	0.0191	fold change	-2.14
AK024132	NA		1 out of 3	74.2622					74.2622	0.0032	fold change	-2.14
BTC	685	betacellulin	1 out of 3	74.2622	74.2622	0.0174	fold change	-2.38126
KLF5	688	Kruppel-like factor 5 (intestinal)	1 out of 3	74.2622					74.2622	0.0159	fold change	2.14
216474_x_at	NA		1 out of 3	74.2622					74.2622	0.0083	fold change	-2.14
FAM217B	63939	family with sequence similarity 217, member B	1 out of 3	74.217	74.217	0.0041	fold change	2.3803
UHMK1	127933	U2AF homology motif (UHM) kinase 1	1 out of 3	73.9941	73.9941	0.0127	fold change	2.37407
BQ024890	NA		1 out of 3	73.9492	73.9492	0.0041	fold change	-2.37322
HOXD-AS1	401022	HOXD cluster antisense RNA 1	1 out of 3	73.9055	73.9055	0.0029	fold change	2.3729
COBL	23242	cordon-bleu homolog (mouse)	1 out of 3	73.816	73.816	0.038	fold change	2.37038
AMPD3	272	adenosine monophosphate deaminase 3	1 out of 3	73.7278	73.7278	0.0102	fold change	2.36621
TPSAB1	7177	tryptase alpha/beta 1	1 out of 3	73.6833					73.6833	0.0086	fold change	-2.13
MYBL2	4605	v-myb myeloblastosis viral oncogene homolog (avian)-like 2	1 out of 3	73.6833					73.6833	5.2e-06	fold change	2.13
CPA3	1359	carboxypeptidase A3 (mast cell)	1 out of 3	73.6833					73.6833	0.0166	fold change	-2.13
1569540_at	NA		1 out of 3	73.6833					73.6833	0.0014	fold change	-2.13
CXorf61	203413	chromosome X open reading frame 61	1 out of 3	73.6833					73.6833	0.0029	fold change	2.13
TTC6	319089	tetratricopeptide repeat domain 6	1 out of 3	73.6833					73.6833	0.0159	fold change	-2.13
BTG2	7832	BTG family, member 2	1 out of 3	73.6833					73.6833	7.2e-05	fold change	-2.13
244187_at	NA		1 out of 3	73.6399	73.6399	0.0184	fold change	-2.36149
NLRC5	84166	NLR family, CARD domain containing 5	1 out of 3	73.551	73.551	0.0306	fold change	-2.35974
COX7B	1349	cytochrome c oxidase subunit VIIb	1 out of 3	73.4635	73.4635	0.0063	fold change	-2.35878
MFAP2	4237	microfibrillar-associated protein 2	1 out of 3	73.4193	73.4193	0.0146	fold change	-2.35846
LRRC8C	84230	leucine rich repeat containing 8 family, member C	1 out of 3	73.3321	73.3321	0.0297	fold change	2.35784
RTN1	6252	reticulon 1	1 out of 3	73.2011	73.2011	0.0384	fold change	-2.35672
C1orf53	388722	chromosome 1 open reading frame 53	1 out of 3	73.0706	73.0706	0.0251	fold change	-2.34873
NREP	9315	neuronal regeneration related protein homolog (rat)	1 out of 3	73.0268	73.0268	0.0355	fold change	-2.3437
RIMS3	9783	regulating synaptic membrane exocytosis 3	1 out of 3	73.0268					73.0268	0.0004	fold change	2.12
216813_at	NA		1 out of 3	73.0268					73.0268	0.0004	fold change	-2.12
1569323_at	NA		1 out of 3	73.0268					73.0268	0.0001	fold change	-2.12
KLK5	25818	kallikrein-related peptidase 5	1 out of 3	73.0268					73.0268	0.0363	fold change	2.12
ARL6IP6	151188	ADP-ribosylation-like factor 6 interacting protein 6	1 out of 3	72.9405	72.9405	0.0107	fold change	2.34204
NUPR1	26471	nuclear protein, transcriptional regulator, 1	1 out of 3	72.8969	72.8969	0.0404	fold change	-2.34112
DPYSL3	1809	dihydropyrimidinase-like 3	1 out of 3	72.8874									72.8874	0.009	fold change	-1.31
PCDH18	54510	protocadherin 18	1 out of 3	72.8874									72.8874	0.0002	fold change	-1.31
MMP16	4325	matrix metallopeptidase 16 (membrane-inserted)	1 out of 3	72.8874									72.8874	0.0074	fold change	-1.31
ADAMTS2	9509	ADAM metallopeptidase with thrombospondin type 1 motif, 2	1 out of 3	72.8874									72.8874	0.0266	fold change	-1.31
ZNF521	25925	zinc finger protein 521	1 out of 3	72.8874									72.8874	0.0235	fold change	-1.31
CAV1	857	caveolin 1, caveolae protein, 22kDa	1 out of 3	72.8874									72.8874	0.0032	fold change	-1.31
FZD1	8321	frizzled family receptor 1	1 out of 3	72.8874									72.8874	0.0183	fold change	-1.31
BE815259	NA		1 out of 3	72.8534	72.8534	0.0132	fold change	-2.34055
MLX	6945	MAX-like protein X	1 out of 3	72.7241	72.7241	0.0286	fold change	2.33913
TPSB2	64499	tryptase beta 2 (gene/pseudogene)	1 out of 3	72.6385					72.6385	0.0078	fold change	-2.11
GGH	8836	gamma-glutamyl hydrolase (conjugase, folylpolygammaglutamyl hydrolase)	1 out of 3	72.6385					72.6385	0.0351	fold change	2.11
KDELC2	143888	KDEL (Lys-Asp-Glu-Leu) containing 2	1 out of 3	72.5953	72.5953	0.0009	fold change	2.33585
ZNF512B	57473	zinc finger protein 512B	1 out of 3	72.4669	72.4669	0.0124	fold change	-2.33228
IMPA2	3613	inositol(myo)-1(or 4)-monophosphatase 2	1 out of 3	72.3819					72.3819	0.0036	fold change	2.1
ZBTB16	7704	zinc finger and BTB domain containing 16	1 out of 3	72.3819					72.3819	0.0023	fold change	-2.1
KIF18B	146909	kinesin family member 18B	1 out of 3	72.3819					72.3819	0.0002	fold change	2.1
ORMDL3	94103	ORM1-like 3 (S. cerevisiae)	1 out of 3	72.3819					72.3819	0.0061	fold change	-2.1
RHOH	399	ras homolog family member H	1 out of 3	72.3819					72.3819	0.0173	fold change	-2.1
TPRG1	285386	tumor protein p63 regulated 1	1 out of 3	72.3819					72.3819	0.0465	fold change	-2.1
PKIB	5570	protein kinase (cAMP-dependent, catalytic) inhibitor beta	1 out of 3	72.3819					72.3819	0.0436	fold change	-2.1
N50112	NA		1 out of 3	72.3819					72.3819	0.015	fold change	-2.1
MSLN	10232	mesothelin	1 out of 3	72.3819					72.3819	0.0047	fold change	2.1
NMU	10874	neuromedin U	1 out of 3	72.3819					72.3819	0.0034	fold change	2.1
ZNF711	7552	zinc finger protein 711	1 out of 3	72.3819					72.3819	0.0112	fold change	2.1
CDCA3	83461	cell division cycle associated 3	1 out of 3	72.3819					72.3819	0.0003	fold change	2.1
TMEM56	148534	transmembrane protein 56	1 out of 3	72.2972	72.2972	0.0371	fold change	2.32338
MXRA8	54587	matrix-remodelling associated 8	1 out of 3	72.2116	72.2116	0.0242	fold change	-2.32292
RASSF3	283349	Ras association (RalGDS/AF-6) domain family member 3	1 out of 3	72.1699	72.1699	0.0068	fold change	2.32271
HOOK3	84376	hook homolog 3 (Drosophila)	1 out of 3	72.1272	72.1272	0.0027	fold change	2.32136
TMEM45B	120224	transmembrane protein 45B	1 out of 3	72.0845	72.0845	0.0448	fold change	2.32089
BTN3A2	11118	butyrophilin, subfamily 3, member A2	1 out of 3	72.0005	72.0005	0.0187	fold change	-2.32046
BC036577	NA		1 out of 3	71.958	71.958	0.0481	fold change	-2.31964
RUNX1-IT1	80215	RUNX1 intronic transcript 1 (non-protein coding)	1 out of 3	71.8742	71.8742	0.0066	fold change	2.31723
LOC100506161	100506161	uncharacterized LOC100506161	1 out of 3	71.8319	71.8319	0.0157	fold change	-2.31699
C9orf69	90120	chromosome 9 open reading frame 69	1 out of 3	71.7896	71.7896	0.0021	fold change	2.31622
PPP1R9A	55607	protein phosphatase 1, regulatory subunit 9A	1 out of 3	71.7484	71.7484	0.0239	fold change	2.31436
FANCA	2175	Fanconi anemia, complementation group A	1 out of 3	71.7062					71.7062	3e-05	fold change	2.09
Hs.661980	NA		1 out of 3	71.7062					71.7062	0.002	fold change	-2.09
PHOSPHO2	493911	phosphatase, orphan 2	1 out of 3	71.7062					71.7062	0.0001	fold change	-2.09
AU145323	NA		1 out of 3	71.7062					71.7062	0.0016	fold change	-2.09
DENND1A	57706	DENN/MADD domain containing 1A	1 out of 3	71.7062					71.7062	0.0002	fold change	2.09
229441_at	NA		1 out of 3	71.7062	71.7062	0.0043	fold change	-2.31369
AKR1B10	57016	aldo-keto reductase family 1, member B10 (aldose reductase)	1 out of 3	71.7062					71.7062	0.0083	fold change	2.09
HIST1H4H	8365	histone cluster 1, H4h	1 out of 3	71.623	71.623	0.0341	fold change	-2.31136
OLFML2B	25903	olfactomedin-like 2B	1 out of 3	71.5932									71.5932	0.0177	fold change	-1.3
FARP1	10160	FERM, RhoGEF (ARHGEF) and pleckstrin domain protein 1 (chondrocyte-derived)	1 out of 3	71.5932									71.5932	0.0038	fold change	-1.3
TNN	63923	tenascin N	1 out of 3	71.5932									71.5932	0.0004	fold change	-1.3
SH3D19	152503	SH3 domain containing 19	1 out of 3	71.5932									71.5932	0.0003	fold change	-1.3
HRASLS5	117245	HRAS-like suppressor family, member 5	1 out of 3	71.5932									71.5932	0.0008	fold change	-1.3
BG251521	NA		1 out of 3	71.5932									71.5932	0.0083	fold change	-1.3
F13A1	2162	coagulation factor XIII, A1 polypeptide	1 out of 3	71.5932									71.5932	0.0034	fold change	-1.3
214927_at	NA		1 out of 3	71.5932									71.5932	0.0174	fold change	-1.3
PLEKHS1	79949	pleckstrin homology domain containing, family S member 1	1 out of 3	71.5932									71.5932	0.0407	fold change	1.3
RASSF8	11228	Ras association (RalGDS/AF-6) domain family (N-terminal) member 8	1 out of 3	71.5932									71.5932	0.001	fold change	-1.3
FAM198A	729085	family with sequence similarity 198, member A	1 out of 3	71.5932									71.5932	0.0002	fold change	-1.3
RASSF10	644943	Ras association (RalGDS/AF-6) domain family (N-terminal) member 10	1 out of 3	71.5932									71.5932	0.0249	fold change	-1.3
LOC728093	728093	putative POM121-like protein 1-like	1 out of 3	71.5932									71.5932	0.0058	fold change	-1.3
ANKRD33B	651746	ankyrin repeat domain 33B	1 out of 3	71.5809	71.5809	0.0121	fold change	-2.31125
C7orf69	80099	chromosome 7 open reading frame 69	1 out of 3	71.5389	71.5389	0.0351	fold change	-2.31072
PLEKHA1	59338	pleckstrin homology domain containing, family A (phosphoinositide binding specific) member 1	1 out of 3	71.4561	71.4561	0.0033	fold change	2.30508
HIST1H2AC	8334	histone cluster 1, H2ac	1 out of 3	71.2901					71.2901	0.0014	fold change	-2.08
LYPD6	130574	LY6/PLAUR domain containing 6	1 out of 3	71.2901					71.2901	0.0022	fold change	-2.08
KIAA1377	57562	KIAA1377	1 out of 3	71.2901					71.2901	0.0142	fold change	-2.08
WNT9A	7483	wingless-type MMTV integration site family, member 9A	1 out of 3	71.2901	71.2901	0.022	fold change	2.29431
LINC00673	100499467	long intergenic non-protein coding RNA 673	1 out of 3	71.2901					71.2901	0.0093	fold change	2.08
TBX1	6899	T-box 1	1 out of 3	71.2901					71.2901	0.0079	fold change	-2.08
TFAP2A	7020	transcription factor AP-2 alpha (activating enhancer binding protein 2 alpha)	1 out of 3	71.2901					71.2901	0.0015	fold change	-2.08
LHX2	9355	LIM homeobox 2	1 out of 3	71.2901					71.2901	0.0002	fold change	2.08
EVI2B	2124	ecotropic viral integration site 2B	1 out of 3	71.2494	71.2494	0.0006	fold change	-2.29429
AK027174	NA		1 out of 3	71.1663	71.1663	0.0101	fold change	-2.29369
TMEM87B	84910	transmembrane protein 87B	1 out of 3	70.9612	70.9612	0.0219	fold change	2.29108
AW051952	NA		1 out of 3	70.92	70.92	0.0119	fold change	-2.28934
PPP1CB	5500	protein phosphatase 1, catalytic subunit, beta isozyme	1 out of 3	70.7975	70.7975	0.0025	fold change	2.2858
DYNLRB2	83657	dynein, light chain, roadblock-type 2	1 out of 3	70.7164					70.7164	0.0028	fold change	-2.07
236777_at	NA		1 out of 3	70.6344	70.6344	0.0098	fold change	-2.28278
C4orf47	441054	chromosome 4 open reading frame 47	1 out of 3	70.5945	70.5945	0.0458	fold change	-2.28197
GGT1	2678	gamma-glutamyltransferase 1	1 out of 3	70.5537	70.5537	0.0111	fold change	-2.28023
DZIP3	9666	DAZ interacting protein 3, zinc finger	1 out of 3	70.5129	70.5129	0.0021	fold change	-2.27917
PML	5371	promyelocytic leukemia	1 out of 3	70.4732	70.4732	0.0198	fold change	2.27762
VPS8	23355	vacuolar protein sorting 8 homolog (S. cerevisiae)	1 out of 3	70.2316					70.2316	0.0144	fold change	-2.06
EGFR	1956	epidermal growth factor receptor	1 out of 3	70.2316					70.2316	0.0016	fold change	2.06
C18orf1	753	chromosome 18 open reading frame 1	1 out of 3	70.2316					70.2316	0.0029	fold change	-2.06
ARHGAP8	23779	Rho GTPase activating protein 8	1 out of 3	70.2316					70.2316	0.0005	fold change	-2.06
FNIP2	57600	folliculin interacting protein 2	1 out of 3	70.2316	70.2316	0.006	fold change	-2.26948
BOD1L1	259282	biorientation of chromosomes in cell division 1-like 1	1 out of 3	70.2316					70.2316	0.0446	fold change	-2.06
PFKP	5214	phosphofructokinase, platelet	1 out of 3	70.2316					70.2316	0.0044	fold change	2.06
MB	4151	myoglobin	1 out of 3	70.2316					70.2316	0.0034	fold change	-2.06
GCNT2	2651	glucosaminyl (N-acetyl) transferase 2, I-branching enzyme (I blood group)	1 out of 3	70.1912	70.1912	0.0098	fold change	-2.26881
RARRES2	5919	retinoic acid receptor responder (tazarotene induced) 2	1 out of 3	70.0712	70.0712	0.0467	fold change	-2.26738
GPR34	2857	G protein-coupled receptor 34	1 out of 3	69.9536									69.9536	0.0003	fold change	-1.29
KISS1R	84634	KISS1 receptor	1 out of 3	69.9536									69.9536	0.0241	fold change	-1.29
ATP8B2	57198	ATPase, aminophospholipid transporter, class I, type 8B, member 2	1 out of 3	69.9536									69.9536	0.0015	fold change	-1.29
ELF3	1999	E74-like factor 3 (ets domain transcription factor, epithelial-specific )	1 out of 3	69.9536									69.9536	0.0044	fold change	1.29
MTHFD2	10797	methylenetetrahydrofolate dehydrogenase (NADP+ dependent) 2, methenyltetrahydrofolate cyclohydrolase	1 out of 3	69.9536									69.9536	0.006	fold change	1.29
ZBTB44	29068	zinc finger and BTB domain containing 44	1 out of 3	69.9536									69.9536	0.0007	fold change	-1.29
EPB41L2	2037	erythrocyte membrane protein band 4.1-like 2	1 out of 3	69.9536									69.9536	0.0006	fold change	-1.29
PLBD1	79887	phospholipase B domain containing 1	1 out of 3	69.9536									69.9536	0.0004	fold change	-1.29
HMGA1	3159	high mobility group AT-hook 1	1 out of 3	69.9536									69.9536	0.0014	fold change	1.29
TM4SF18	116441	transmembrane 4 L six family member 18	1 out of 3	69.9536									69.9536	0.0183	fold change	-1.29
MXRA5	25878	matrix-remodelling associated 5	1 out of 3	69.9536									69.9536	0.0176	fold change	-1.29
COL1A2	1278	collagen, type I, alpha 2	1 out of 3	69.9536									69.9536	0.02	fold change	-1.29
KLF4	9314	Kruppel-like factor 4 (gut)	1 out of 3	69.9536									69.9536	0.0405	fold change	-1.29
ZNF423	23090	zinc finger protein 423	1 out of 3	69.9536									69.9536	0.0044	fold change	-1.29
TMEM98	26022	transmembrane protein 98	1 out of 3	69.9536									69.9536	0.0019	fold change	-1.29
BG112263	NA		1 out of 3	69.9536									69.9536	0.0174	fold change	-1.29
MTUS1	57509	microtubule associated tumor suppressor 1	1 out of 3	69.9536									69.9536	0.003	fold change	-1.29
GSDMB	55876	gasdermin B	1 out of 3	69.9536									69.9536	0.048	fold change	1.29
ZNF655	79027	zinc finger protein 655	1 out of 3	69.9536									69.9536	0.0128	fold change	-1.29
FIBIN	387758	fin bud initiation factor homolog (zebrafish)	1 out of 3	69.9536									69.9536	0.0186	fold change	-1.29
GNG2	54331	guanine nucleotide binding protein (G protein), gamma 2	1 out of 3	69.9536									69.9536	0.0032	fold change	-1.29
AU144961	NA		1 out of 3	69.9536									69.9536	0.0005	fold change	-1.29
SERPING1	710	serpin peptidase inhibitor, clade G (C1 inhibitor), member 1	1 out of 3	69.9536									69.9536	0.0107	fold change	-1.29
WIPI1	55062	WD repeat domain, phosphoinositide interacting 1	1 out of 3	69.9516	69.9516	0.0293	fold change	-2.26505
SCD	6319	stearoyl-CoA desaturase (delta-9-desaturase)	1 out of 3	69.9115	69.9115	0.0318	fold change	2.26379
BC007784	NA		1 out of 3	69.7535	69.7535	0.0048	fold change	2.2588
231296_at	NA		1 out of 3	69.7136	69.7136	0.0064	fold change	-2.25791
N62827	NA		1 out of 3	69.6738	69.6738	0.0254	fold change	-2.25712
NPNT	255743	nephronectin	1 out of 3	69.5952					69.5952	0.0163	fold change	-2.05
H2BFXP	767811	H2B histone family, member X, pseudogene	1 out of 3	69.5952					69.5952	0.0035	fold change	2.05
216604_s_at	NA		1 out of 3	69.5952					69.5952	0.0016	fold change	-2.05
IQGAP3	128239	IQ motif containing GTPase activating protein 3	1 out of 3	69.5952					69.5952	0.0009	fold change	2.05
SERPINH1	871	serpin peptidase inhibitor, clade H (heat shock protein 47), member 1, (collagen binding protein 1)	1 out of 3	69.5169	69.5169	0.0021	fold change	-2.24643
GJB2	2706	gap junction protein, beta 2, 26kDa	1 out of 3	69.3597	69.3597	0.0093	fold change	2.24504
EN1	2019	engrailed homeobox 1	1 out of 3	69.2809					69.2809	0.0484	fold change	2.04
AF339820	NA		1 out of 3	69.2809					69.2809	0.0007	fold change	-2.04
PLEKHG4B	153478	pleckstrin homology domain containing, family G (with RhoGef domain) member 4B	1 out of 3	69.2809					69.2809	0.0003	fold change	2.04
ATP1A4	480	ATPase, Na+/K+ transporting, alpha 4 polypeptide	1 out of 3	69.2809					69.2809	0.0012	fold change	-2.04
TCEA3	6920	transcription elongation factor A (SII), 3	1 out of 3	69.2809					69.2809	0.0017	fold change	-2.04
ZMAT1	84460	zinc finger, matrin-type 1	1 out of 3	69.2809					69.2809	0.0002	fold change	-2.04
TSC22D3	1831	TSC22 domain family, member 3	1 out of 3	69.2809					69.2809	1.3e-06	fold change	-2.04
AF318340	NA		1 out of 3	69.2809	69.2809	0.0198	fold change	2.24344
RPIA	22934	ribose 5-phosphate isomerase A	1 out of 3	69.2425	69.2425	0.0268	fold change	2.24163
SERINC5	256987	serine incorporator 5	1 out of 3	69.2032	69.2032	0.001	fold change	2.241
1558815_at	NA		1 out of 3	69.1639	69.1639	0.0277	fold change	-2.24069
ZSCAN16	80345	zinc finger and SCAN domain containing 16	1 out of 3	69.1257	69.1257	0.001	fold change	2.23802
C10orf54	64115	chromosome 10 open reading frame 54	1 out of 3	69.0865	69.0865	0.0225	fold change	-2.2368
SELPLG	6404	selectin P ligand	1 out of 3	69.0474	69.0474	0.0148	fold change	-2.23601
BTN3A3	10384	butyrophilin, subfamily 3, member A3	1 out of 3	68.8933	68.8933	0.025	fold change	-2.23151
AW450675	NA		1 out of 3	68.8155					68.8155	0.0004	fold change	2.03
NM_025032	NA		1 out of 3	68.8155					68.8155	0.0032	fold change	-2.03
LINC00537	203274	long intergenic non-protein coding RNA 537	1 out of 3	68.8155					68.8155	0.0093	fold change	-2.03
OXCT1	5019	3-oxoacid CoA transferase 1	1 out of 3	68.8155					68.8155	0.0011	fold change	2.03
AI039469	NA		1 out of 3	68.8155					68.8155	0.0033	fold change	-2.03
PLCD4	84812	phospholipase C, delta 4	1 out of 3	68.8155					68.8155	0.0042	fold change	-2.03
CDC25A	993	cell division cycle 25 homolog A (S. pombe)	1 out of 3	68.8155					68.8155	7.3e-05	fold change	2.03
RMI2	116028	RMI2, RecQ mediated genome instability 2, homolog (S. cerevisiae)	1 out of 3	68.8155					68.8155	6.9e-05	fold change	2.03
231953_at	NA		1 out of 3	68.7002	68.7002	0.0066	fold change	2.22534
214110_s_at	NA		1 out of 3	68.6625	68.6625	0.0032	fold change	-2.22482
SPRY4-IT1	100642175	SPRY4 intronic transcript 1 (non-protein coding)	1 out of 3	68.6238	68.6238	0.0086	fold change	2.22448
GALNT4	8693	UDP-N-acetyl-alpha-D-galactosamine:polypeptide N-acetylgalactosaminyltransferase 4 (GalNAc-T4)	1 out of 3	68.5852	68.5852	0.0125	fold change	-2.22277
AA947873	NA		1 out of 3	68.5476	68.5476	0.0135	fold change	2.2212
227776_at	NA		1 out of 3	68.5091	68.5091	0.0021	fold change	2.21825
AI949266	NA		1 out of 3	68.3948	68.3948	0.0288	fold change	-2.21644
205160_at	NA		1 out of 3	68.3564					68.3564	0.0006	fold change	-2.02
MTL5	9633	metallothionein-like 5, testis-specific (tesmin)	1 out of 3	68.3564					68.3564	0.0102	fold change	-2.02
NUF2	83540	NUF2, NDC80 kinetochore complex component, homolog (S. cerevisiae)	1 out of 3	68.3564					68.3564	0.0094	fold change	2.02
AW272333	NA		1 out of 3	68.3564					68.3564	0.0056	fold change	-2.02
BC016831	NA		1 out of 3	68.3564					68.3564	0.0088	fold change	-2.02
CDC7	8317	cell division cycle 7 homolog (S. cerevisiae)	1 out of 3	68.3564					68.3564	0.0002	fold change	2.02
GBP3	2635	guanylate binding protein 3	1 out of 3	68.3191	68.3191	0.0009	fold change	-2.21404
AI939363	NA		1 out of 3	68.2426	68.2426	0.0228	fold change	-2.21248
204820_s_at	NA		1 out of 3	68.2054	68.2054	0.0273	fold change	-2.20961
TOR3A	64222	torsin family 3, member A	1 out of 3	68.1673	68.1673	0.034	fold change	2.20817
LIPH	200879	lipase, member H	1 out of 3	68.0911	68.0911	0.0209	fold change	-2.20627
EXOC5	10640	exocyst complex component 5	1 out of 3	68.0541	68.0541	0.0005	fold change	2.20388
NEDD9	4739	neural precursor cell expressed, developmentally down-regulated 9	1 out of 3	68.0161	68.0161	0.0131	fold change	-2.20285
TRIM37	4591	tripartite motif containing 37	1 out of 3	67.9034	67.9034	0.005	fold change	-2.20066
ATP11C	286410	ATPase, class VI, type 11C	1 out of 3	67.7911	67.7911	0.0007	fold change	2.19923
AU151342	NA		1 out of 3	67.7534					67.7534	0.0171	fold change	-2.01
GABBR2	9568	gamma-aminobutyric acid (GABA) B receptor, 2	1 out of 3	67.7534					67.7534	0.0078	fold change	2.01
SKP2	6502	S-phase kinase-associated protein 2, E3 ubiquitin protein ligase	1 out of 3	67.7534					67.7534	1.6e-05	fold change	2.01
VASH2	79805	vasohibin 2	1 out of 3	67.7534					67.7534	0.0059	fold change	2.01
FLJ33630	644873	uncharacterized LOC644873	1 out of 3	67.7534					67.7534	0.003	fold change	-2.01
KRT81	3887	keratin 81	1 out of 3	67.7534					67.7534	0.0468	fold change	2.01
ARHGAP42	143872	Rho GTPase activating protein 42	1 out of 3	67.5676	67.5676	0.0064	fold change	-2.19084
RPS6KA5	9252	ribosomal protein S6 kinase, 90kDa, polypeptide 5	1 out of 3	67.4937	67.4937	0.0104	fold change	2.18848
SRD5A3	79644	steroid 5 alpha-reductase 3	1 out of 3	67.4564	67.4564	0.0238	fold change	-2.18759
FBLN2	2199	fibulin 2	1 out of 3	67.4272									67.4272	0.0208	fold change	-1.28
FN1	2335	fibronectin 1	1 out of 3	67.4272									67.4272	0.0308	fold change	-1.28
ECHDC1	55862	enoyl CoA hydratase domain containing 1	1 out of 3	67.4272									67.4272	0.0124	fold change	-1.28
CELF2	10659	CUGBP, Elav-like family member 2	1 out of 3	67.4272									67.4272	0.0058	fold change	-1.28
STOM	2040	stomatin	1 out of 3	67.4272									67.4272	0.0028	fold change	-1.28
FA2H	79152	fatty acid 2-hydroxylase	1 out of 3	67.4272									67.4272	0.0021	fold change	1.28
BF476076	NA		1 out of 3	67.4272									67.4272	0.0008	fold change	-1.28
MARVELD2	153562	MARVEL domain containing 2	1 out of 3	67.4272									67.4272	0.0057	fold change	1.28
RBP4	5950	retinol binding protein 4, plasma	1 out of 3	67.4272									67.4272	0.0457	fold change	-1.28
THBS4	7060	thrombospondin 4	1 out of 3	67.4272									67.4272	0.0261	fold change	-1.28
CNIH4	29097	cornichon homolog 4 (Drosophila)	1 out of 3	67.4272									67.4272	0.0309	fold change	1.28
CLDN11	5010	claudin 11	1 out of 3	67.4272									67.4272	0.0329	fold change	-1.28
SSPN	8082	sarcospan	1 out of 3	67.4272									67.4272	0.0137	fold change	-1.28
COL6A3	1293	collagen, type VI, alpha 3	1 out of 3	67.4272									67.4272	0.0081	fold change	-1.28
JAZF1	221895	JAZF zinc finger 1	1 out of 3	67.4272									67.4272	0.0003	fold change	-1.28
CKB	1152	creatine kinase, brain	1 out of 3	67.4272									67.4272	0.0296	fold change	1.28
WLS	79971	wntless homolog (Drosophila)	1 out of 3	67.4272									67.4272	0.0187	fold change	-1.28
PROS1	5627	protein S (alpha)	1 out of 3	67.4272									67.4272	0.0102	fold change	-1.28
PRODH	5625	proline dehydrogenase (oxidase) 1	1 out of 3	67.4272									67.4272	0.0327	fold change	1.28
GPC6	10082	glypican 6	1 out of 3	67.4191	67.4191	0.0045	fold change	-2.18636
AI308862	NA		1 out of 3	67.3827	67.3827	0.0324	fold change	2.18562
FASN	2194	fatty acid synthase	1 out of 3	67.3083					67.3083	0.0047	fold change	-2
AK021495	NA		1 out of 3	67.3083					67.3083	0.0116	fold change	-2
E2F7	144455	E2F transcription factor 7	1 out of 3	67.3083					67.3083	0.0017	fold change	2
1559739_at	NA		1 out of 3	67.3083					67.3083	0.0028	fold change	-2
PM20D2	135293	peptidase M20 domain containing 2	1 out of 3	67.3083					67.3083	0.027	fold change	2
Hs.673488	NA		1 out of 3	67.3083					67.3083	0.0036	fold change	-2
PTPRT	11122	protein tyrosine phosphatase, receptor type, T	1 out of 3	67.3083					67.3083	0.0055	fold change	-2
TROAP	10024	trophinin associated protein (tastin)	1 out of 3	67.3083					67.3083	4.3e-05	fold change	2
FBXL7	23194	F-box and leucine-rich repeat protein 7	1 out of 3	67.3083					67.3083	0.0016	fold change	-2
AA631103	NA		1 out of 3	67.3083					67.3083	0.0033	fold change	-2
C21orf7	56911	chromosome 21 open reading frame 7	1 out of 3	67.2721	67.2721	0.043	fold change	-2.18337
CAV2	858	caveolin 2	1 out of 3	67.235	67.235	0.0013	fold change	-2.18202
C1orf213	148898	chromosome 1 open reading frame 213	1 out of 3	67.088	67.088	0.0124	fold change	-2.17786
NNT	23530	nicotinamide nucleotide transhydrogenase	1 out of 3	67.052	67.052	0.005	fold change	2.17679
POLR2D	5433	polymerase (RNA) II (DNA directed) polypeptide D	1 out of 3	66.9416	66.9416	0.0008	fold change	2.17407
TMEM67	91147	transmembrane protein 67	1 out of 3	66.8691	66.8691	0.0084	fold change	-2.16751
AGAP1	116987	ArfGAP with GTPase domain, ankyrin repeat and PH domain 1	1 out of 3	66.8324	66.8324	0.0055	fold change	2.16629
CACNG4	27092	calcium channel, voltage-dependent, gamma subunit 4	1 out of 3	66.7967					66.7967	0.0049	fold change	-1.99
HMMR	3161	hyaluronan-mediated motility receptor (RHAMM)	1 out of 3	66.7967					66.7967	0.0032	fold change	1.99
SORD	6652	sorbitol dehydrogenase	1 out of 3	66.7967					66.7967	0.0048	fold change	-1.99
DSC2	1824	desmocollin 2	1 out of 3	66.7967					66.7967	0.0079	fold change	1.99
BE672659	NA		1 out of 3	66.7967					66.7967	7.1e-05	fold change	-1.99
C4orf32	132720	chromosome 4 open reading frame 32	1 out of 3	66.7967					66.7967	0.0068	fold change	-1.99
PTPRZ1	5803	protein tyrosine phosphatase, receptor-type, Z polypeptide 1	1 out of 3	66.7967					66.7967	0.0127	fold change	1.99
BF447286	NA		1 out of 3	66.7601	66.7601	0.0271	fold change	2.16491
PLK2	10769	polo-like kinase 2	1 out of 3	66.7236	66.7236	0.0029	fold change	-2.16377
CASP3	836	caspase 3, apoptosis-related cysteine peptidase	1 out of 3	66.5797	66.5797	0.0065	fold change	2.16024
ASIC1	41	acid-sensing (proton-gated) ion channel 1	1 out of 3	66.4355	66.4355	0.0222	fold change	-2.15834
AMMECR1	9949	Alport syndrome, mental retardation, midface hypoplasia and elliptocytosis chromosomal region gene 1	1 out of 3	66.364	66.364	0.0085	fold change	-2.15471
HIST1H2BK	85236	histone cluster 1, H2bk	1 out of 3	66.2919	66.2919	0.0064	fold change	2.15406
ABCC8	6833	ATP-binding cassette, sub-family C (CFTR/MRP), member 8	1 out of 3	66.2919					66.2919	0.0042	fold change	-1.98
LOXL1-AS1	100287616	LOXL1 antisense RNA 1	1 out of 3	66.2919					66.2919	0.0011	fold change	-1.98
KCTD6	200845	potassium channel tetramerisation domain containing 6	1 out of 3	66.2919					66.2919	0.0106	fold change	-1.98
KCTD3	51133	potassium channel tetramerisation domain containing 3	1 out of 3	66.2919					66.2919	0.0016	fold change	-1.98
ITPR1	3708	inositol 1,4,5-trisphosphate receptor, type 1	1 out of 3	66.2919					66.2919	0.0022	fold change	-1.98
ABCC13	150000	ATP-binding cassette, sub-family C (CFTR/MRP), member 13, pseudogene	1 out of 3	66.2919					66.2919	0.0304	fold change	-1.98
DNAJA4	55466	DnaJ (Hsp40) homolog, subfamily A, member 4	1 out of 3	66.2919					66.2919	0.0018	fold change	-1.98
PRRG1	5638	proline rich Gla (G-carboxyglutamic acid) 1	1 out of 3	66.2208	66.2208	0.0041	fold change	-2.15043
USP46	64854	ubiquitin specific peptidase 46	1 out of 3	66.114	66.114	0.0296	fold change	-2.14829
AA133285	NA		1 out of 3	66.0432	66.0432	0.0184	fold change	-2.14571
B3GAT3	26229	beta-1,3-glucuronyltransferase 3 (glucuronosyltransferase I)	1 out of 3	66.0075	66.0075	0.0142	fold change	-2.14473
SLC11A2	4891	solute carrier family 11 (proton-coupled divalent metal ion transporters), member 2	1 out of 3	65.937	65.937	0.019	fold change	-2.13958
TUBB2A	7280	tubulin, beta 2A class IIa	1 out of 3	65.8302	65.8302	0.0404	fold change	-2.13568
SOX13	9580	SRY (sex determining region Y)-box 13	1 out of 3	65.8302					65.8302	0.0012	fold change	-1.97
NM_024972	NA		1 out of 3	65.8302					65.8302	0.0024	fold change	-1.97
1559078_at	NA		1 out of 3	65.8302					65.8302	0.0168	fold change	1.97
ATRNL1	26033	attractin-like 1	1 out of 3	65.8302					65.8302	0.0222	fold change	-1.97
216603_at	NA		1 out of 3	65.8302					65.8302	0.001	fold change	-1.97
PVRL2	5819	poliovirus receptor-related 2 (herpesvirus entry mediator B)	1 out of 3	65.8302					65.8302	0.0008	fold change	-1.97
CCDC113	29070	coiled-coil domain containing 113	1 out of 3	65.7955	65.7955	0.0377	fold change	-2.13502
PCYOX1L	78991	prenylcysteine oxidase 1 like	1 out of 3	65.7601	65.7601	0.025	fold change	-2.13211
MIR30C2	407032	microRNA 30c-2	1 out of 3	65.7246	65.7246	0.0222	fold change	-2.13195
DYX1C1	161582	dyslexia susceptibility 1 candidate 1	1 out of 3	65.585	65.585	0.0166	fold change	-2.13038
FAM214A	56204	family with sequence similarity 214, member A	1 out of 3	65.5145					65.5145	0.0006	fold change	-1.96
SLC19A2	10560	solute carrier family 19 (thiamine transporter), member 2	1 out of 3	65.5145					65.5145	0.0087	fold change	-1.96
DCAF10	79269	DDB1 and CUL4 associated factor 10	1 out of 3	65.5145					65.5145	0.0147	fold change	-1.96
CERS6	253782	ceramide synthase 6	1 out of 3	65.5145					65.5145	0.0003	fold change	-1.96
AL711520	NA		1 out of 3	65.5145					65.5145	0.0113	fold change	-1.96
L1CAM	3897	L1 cell adhesion molecule	1 out of 3	65.5145					65.5145	0.012	fold change	1.96
AA576959	NA		1 out of 3	65.5145					65.5145	0.0467	fold change	1.96
ADAMTS5	11096	ADAM metallopeptidase with thrombospondin type 1 motif, 5	1 out of 3	65.457									65.457	0.0081	fold change	-1.27
SQLE	6713	squalene epoxidase	1 out of 3	65.457									65.457	0.0201	fold change	1.27
KDELR3	11015	KDEL (Lys-Asp-Glu-Leu) endoplasmic reticulum protein retention receptor 3	1 out of 3	65.457									65.457	0.0146	fold change	-1.27
LONRF1	91694	LON peptidase N-terminal domain and ring finger 1	1 out of 3	65.457									65.457	0.0008	fold change	-1.27
YAP1	10413	Yes-associated protein 1	1 out of 3	65.457									65.457	0.0082	fold change	-1.27
GIMAP6	474344	GTPase, IMAP family member 6	1 out of 3	65.457									65.457	0.0036	fold change	-1.27
AI686890	NA		1 out of 3	65.457									65.457	0.0005	fold change	-1.27
ZDHHC2	51201	zinc finger, DHHC-type containing 2	1 out of 3	65.457									65.457	0.0006	fold change	-1.27
SNX7	51375	sorting nexin 7	1 out of 3	65.457									65.457	0.0232	fold change	-1.27
TRIM22	10346	tripartite motif containing 22	1 out of 3	65.457									65.457	0.0334	fold change	-1.27
215743_at	NA		1 out of 3	65.3757	65.3757	0.0066	fold change	-2.12661
PRKAG2	51422	protein kinase, AMP-activated, gamma 2 non-catalytic subunit	1 out of 3	65.3057	65.3057	0.0097	fold change	-2.12356
PLAU	5328	plasminogen activator, urokinase	1 out of 3	65.2367	65.2367	0.0375	fold change	2.12259
214101_s_at	NA		1 out of 3	65.1678	65.1678	0.0175	fold change	-2.12039
238421_at	NA		1 out of 3	65.133	65.133	0.0164	fold change	2.11866
PPAPDC1A	196051	phosphatidic acid phosphatase type 2 domain containing 1A	1 out of 3	65.0982	65.0982	0.0409	fold change	2.11724
TTLL4	9654	tubulin tyrosine ligase-like family, member 4	1 out of 3	64.995					64.995	0.0014	fold change	1.95
SLC46A1	113235	solute carrier family 46 (folate transporter), member 1	1 out of 3	64.995					64.995	9.9e-06	fold change	-1.95
RFC4	5984	replication factor C (activator 1) 4, 37kDa	1 out of 3	64.995					64.995	4.6e-05	fold change	1.95
C1orf21	81563	chromosome 1 open reading frame 21	1 out of 3	64.995					64.995	0.0059	fold change	-1.95
CASD1	64921	CAS1 domain containing 1	1 out of 3	64.995					64.995	0.0007	fold change	-1.95
216109_at	NA		1 out of 3	64.995					64.995	0.0039	fold change	-1.95
AW293276	NA		1 out of 3	64.995					64.995	0.0053	fold change	-1.95
RAD54L	8438	RAD54-like (S. cerevisiae)	1 out of 3	64.995					64.995	4.5e-05	fold change	1.95
HMGCS1	3157	3-hydroxy-3-methylglutaryl-CoA synthase 1 (soluble)	1 out of 3	64.9612	64.9612	0.0207	fold change	2.11317
FAM169A	26049	family with sequence similarity 169, member A	1 out of 3	64.9266	64.9266	0.005	fold change	-2.11316
AI741025	NA		1 out of 3	64.8921	64.8921	0.0058	fold change	-2.10979
CSK	1445	c-src tyrosine kinase	1 out of 3	64.7216	64.7216	0.003	fold change	2.1056
KDM5B-AS1	100506696	KDM5B antisense RNA 1	1 out of 3	64.6529	64.6529	0.0147	fold change	-2.10273
DAAM1	23002	dishevelled associated activator of morphogenesis 1	1 out of 3	64.5511	64.5511	0.014	fold change	-2.09975
TOMM34	10953	translocase of outer mitochondrial membrane 34	1 out of 3	64.5178	64.5178	0.0183	fold change	2.09975
231121_at	NA		1 out of 3	64.4496	64.4496	0.0168	fold change	2.09863
233123_at	NA		1 out of 3	64.3484					64.3484	0.0093	fold change	-1.94
MSMB	4477	microseminoprotein, beta-	1 out of 3	64.3484					64.3484	0.0289	fold change	-1.94
STIL	6491	SCL/TAL1 interrupting locus	1 out of 3	64.3484					64.3484	8.6e-05	fold change	1.94
CPLX1	10815	complexin 1	1 out of 3	64.3484					64.3484	0.0314	fold change	-1.94
DPY19L2	283417	dpy-19-like 2 (C. elegans)	1 out of 3	64.3484					64.3484	0.0033	fold change	-1.94
HOXB2	3212	homeobox B2	1 out of 3	64.3484					64.3484	0.0223	fold change	-1.94
CCDC125	202243	coiled-coil domain containing 125	1 out of 3	64.3484					64.3484	9e-05	fold change	-1.94
MUM1L1	139221	melanoma associated antigen (mutated) 1-like 1	1 out of 3	64.3484					64.3484	0.0109	fold change	-1.94
LOC145837	145837	uncharacterized LOC145837	1 out of 3	64.3484					64.3484	0.0273	fold change	-1.94
SRD5A1	6715	steroid-5-alpha-reductase, alpha polypeptide 1 (3-oxo-5 alpha-steroid delta 4-dehydrogenase alpha 1)	1 out of 3	64.3484					64.3484	0.0024	fold change	1.94
LRP8	7804	low density lipoprotein receptor-related protein 8, apolipoprotein e receptor	1 out of 3	64.3484					64.3484	0.002	fold change	1.94
NRG1	3084	neuregulin 1	1 out of 3	64.2475	64.2475	0.0138	fold change	-2.09383
TMTC4	84899	transmembrane and tetratricopeptide repeat containing 4	1 out of 3	64.2145	64.2145	0.0202	fold change	2.09081
1555989_at	NA		1 out of 3	64.147	64.147	0.0141	fold change	-2.09022
SDC1	6382	syndecan 1	1 out of 3	64.1141	64.1141	0.0265	fold change	2.08841
CFH	3075	complement factor H	1 out of 3	64.0804	64.0804	0.0157	fold change	-2.08807
225813_at	NA		1 out of 3	64.0467	64.0467	0.0015	fold change	2.08807
OSTM1	28962	osteopetrosis associated transmembrane protein 1	1 out of 3	64.0139	64.0139	0.0138	fold change	-2.0873
ZNF385B	151126	zinc finger protein 385B	1 out of 3	63.9468	63.9468	0.0171	fold change	2.08515
CCNG1	900	cyclin G1	1 out of 3	63.8146	63.8146	0.0125	fold change	2.08368
GCH1	2643	GTP cyclohydrolase 1	1 out of 3	63.7812	63.7812	0.0038	fold change	2.0834
PELI3	246330	pellino E3 ubiquitin protein ligase family member 3	1 out of 3	63.7479	63.7479	0.0038	fold change	2.08289
DDAH1	23576	dimethylarginine dimethylaminohydrolase 1	1 out of 3	63.7154	63.7154	0.0312	fold change	-2.08203
CYP4F22	126410	cytochrome P450, family 4, subfamily F, polypeptide 22	1 out of 3	63.6821					63.6821	0.0103	fold change	-1.93
C11orf82	220042	chromosome 11 open reading frame 82	1 out of 3	63.6821					63.6821	0.0005	fold change	1.93
SHCBP1	79801	SHC SH2-domain binding protein 1	1 out of 3	63.6821					63.6821	0.0003	fold change	1.93
CENPE	1062	centromere protein E, 312kDa	1 out of 3	63.6821					63.6821	0.0017	fold change	1.93
RIPK4	54101	receptor-interacting serine-threonine kinase 4	1 out of 3	63.6821					63.6821	4.4e-05	fold change	1.93
226756_at	NA		1 out of 3	63.6821	63.6821	0.0028	fold change	-2.08097
LY6D	8581	lymphocyte antigen 6 complex, locus D	1 out of 3	63.6821					63.6821	0.0085	fold change	1.93
MPP1	4354	membrane protein, palmitoylated 1, 55kDa	1 out of 3	63.6489	63.6489	0.0055	fold change	2.07643
SHISA2	387914	shisa homolog 2 (Xenopus laevis)	1 out of 3	63.6157	63.6157	0.0121	fold change	2.07583
S100PBP	64766	S100P binding protein	1 out of 3	63.5833	63.5833	0.0176	fold change	2.07484
UBR7	55148	ubiquitin protein ligase E3 component n-recognin 7 (putative)	1 out of 3	63.5502	63.5502	0.0379	fold change	2.07389
SOCS5	9655	suppressor of cytokine signaling 5	1 out of 3	63.5171	63.5171	0.0188	fold change	2.07332
PITPNC1	26207	phosphatidylinositol transfer protein, cytoplasmic 1	1 out of 3	63.3537	63.3537	0.0178	fold change	2.0681
RPRD1A	55197	regulation of nuclear pre-mRNA domain containing 1A	1 out of 3	63.3208	63.3208	0.003	fold change	2.06799
FCER1A	2205	Fc fragment of IgE, high affinity I, receptor for; alpha polypeptide	1 out of 3	63.2799									63.2799	0.0058	fold change	-1.26
NAP1L3	4675	nucleosome assembly protein 1-like 3	1 out of 3	63.2799									63.2799	0.005	fold change	-1.26
FGFR4	2264	fibroblast growth factor receptor 4	1 out of 3	63.2799									63.2799	0.046	fold change	1.26
SH3PXD2A	9644	SH3 and PX domains 2A	1 out of 3	63.2799									63.2799	0.0053	fold change	-1.26
PRELP	5549	proline/arginine-rich end leucine-rich repeat protein	1 out of 3	63.2799									63.2799	0.0067	fold change	-1.26
MPEG1	219972	macrophage expressed 1	1 out of 3	63.2799									63.2799	0.0248	fold change	-1.26
SNAI2	6591	snail homolog 2 (Drosophila)	1 out of 3	63.2799									63.2799	0.0347	fold change	-1.26
PODXL	5420	podocalyxin-like	1 out of 3	63.2799									63.2799	0.0006	fold change	-1.26
THOC3	84321	THO complex 3	1 out of 3	63.2799									63.2799	0.0006	fold change	1.26
COL16A1	1307	collagen, type XVI, alpha 1	1 out of 3	63.2799									63.2799	0.0317	fold change	-1.26
C11orf80	79703	chromosome 11 open reading frame 80	1 out of 3	63.2799									63.2799	0.0309	fold change	1.26
LOC389834	389834	ankyrin repeat domain 57 pseudogene	1 out of 3	63.2799									63.2799	0.049	fold change	-1.26
P2RY13	53829	purinergic receptor P2Y, G-protein coupled, 13	1 out of 3	63.2799									63.2799	0.0011	fold change	-1.26
MYBPC1	4604	myosin binding protein C, slow type	1 out of 3	63.2799									63.2799	0.027	fold change	-1.26
IGDCC4	57722	immunoglobulin superfamily, DCC subclass, member 4	1 out of 3	63.2799									63.2799	0.0033	fold change	-1.26
LOC729013	729013	uncharacterized LOC729013	1 out of 3	63.2799									63.2799	0.0003	fold change	-1.26
ELL2	22936	elongation factor, RNA polymerase II, 2	1 out of 3	63.2799									63.2799	0.0425	fold change	1.26
PTPRG	5793	protein tyrosine phosphatase, receptor type, G	1 out of 3	63.2799									63.2799	0.0067	fold change	-1.26
HSPD1	3329	heat shock 60kDa protein 1 (chaperonin)	1 out of 3	63.2799									63.2799	0.0369	fold change	1.26
PTPLB	201562	protein tyrosine phosphatase-like (proline instead of catalytic arginine), member b	1 out of 3	63.2799									63.2799	0.0056	fold change	1.26
PALLD	23022	palladin, cytoskeletal associated protein	1 out of 3	63.2799									63.2799	0.0331	fold change	-1.26
NBPF1	55672	neuroblastoma breakpoint family, member 1	1 out of 3	63.2799									63.2799	0.0014	fold change	-1.26
EPN3	55040	epsin 3	1 out of 3	63.2799									63.2799	0.0439	fold change	1.26
GNG12	55970	guanine nucleotide binding protein (G protein), gamma 12	1 out of 3	63.2799									63.2799	0.002	fold change	-1.26
SULF2	55959	sulfatase 2	1 out of 3	63.2799									63.2799	0.038	fold change	-1.26
MIR22HG	84981	MIR22 host gene (non-protein coding)	1 out of 3	63.2799									63.2799	0.0034	fold change	-1.26
AA705396	NA		1 out of 3	63.2559					63.2559	0.011	fold change	-1.92
ZNF652	22834	zinc finger protein 652	1 out of 3	63.2559					63.2559	0.0029	fold change	-1.92
BBIP1	92482	BBSome interacting protein 1	1 out of 3	63.2559					63.2559	2.8e-05	fold change	-1.92
BF511884	NA		1 out of 3	63.2559					63.2559	0.0006	fold change	1.92
NCAPH	23397	non-SMC condensin I complex, subunit H	1 out of 3	63.2559					63.2559	0.0001	fold change	1.92
WASF1	8936	WAS protein family, member 1	1 out of 3	63.2559					63.2559	0.0049	fold change	1.92
POLQ	10721	polymerase (DNA directed), theta	1 out of 3	63.2559					63.2559	3e-06	fold change	1.92
LOC442075	442075	uncharacterized LOC442075	1 out of 3	63.2559					63.2559	5.9e-05	fold change	1.92
CDK6	1021	cyclin-dependent kinase 6	1 out of 3	63.2559					63.2559	0.0035	fold change	1.92
TMSB15B	286527	thymosin beta 15B	1 out of 3	63.2559					63.2559	0.0008	fold change	1.92
LOC643837	643837	uncharacterized LOC643837	1 out of 3	63.2559	63.2559	0.0386	fold change	-2.06661
AK025161	NA		1 out of 3	63.2559					63.2559	0.0019	fold change	-1.92
TLCD2	727910	TLC domain containing 2	1 out of 3	63.2231	63.2231	0.0314	fold change	-2.06494
SVIP	258010	small VCP/p97-interacting protein	1 out of 3	63.1912	63.1912	0.0174	fold change	2.06368
HPS3	84343	Hermansky-Pudlak syndrome 3	1 out of 3	63.1584	63.1584	0.0094	fold change	2.06242
DEPDC7	91614	DEP domain containing 7	1 out of 3	63.1257	63.1257	0.0318	fold change	2.06095
H78106	NA		1 out of 3	63.0939	63.0939	0.0185	fold change	-2.0603
EPHX4	253152	epoxide hydrolase 4	1 out of 3	63.0612	63.0612	0.0064	fold change	2.0595
MAP3K7	6885	mitogen-activated protein kinase kinase kinase 7	1 out of 3	63.0287	63.0287	0.003	fold change	2.05889
ETFDH	2110	electron-transferring-flavoprotein dehydrogenase	1 out of 3	62.9969	62.9969	0.0161	fold change	-2.05732
CITED2	10370	Cbp/p300-interacting transactivator, with Glu/Asp-rich carboxy-terminal domain, 2	1 out of 3	62.9319	62.9319	0.0152	fold change	-2.05451
ID1	3397	inhibitor of DNA binding 1, dominant negative helix-loop-helix protein	1 out of 3	62.9002	62.9002	0.0402	fold change	-2.05449
FTH1	2495	ferritin, heavy polypeptide 1	1 out of 3	62.8038	62.8038	0.0262	fold change	-2.05203
VPS33A	65082	vacuolar protein sorting 33 homolog A (S. cerevisiae)	1 out of 3	62.7715	62.7715	0.0264	fold change	2.05143
FYN	2534	FYN oncogene related to SRC, FGR, YES	1 out of 3	62.5798	62.5798	0.0157	fold change	-2.04528
W90010	NA		1 out of 3	62.5156					62.5156	0.002	fold change	-1.91
AW903934	NA		1 out of 3	62.5156					62.5156	0.022	fold change	-1.91
AU146924	NA		1 out of 3	62.5156					62.5156	0.0253	fold change	1.91
PHF19	26147	PHD finger protein 19	1 out of 3	62.5156					62.5156	0.0001	fold change	1.91
DEFB1	1672	defensin, beta 1	1 out of 3	62.5156					62.5156	0.0007	fold change	1.91
AL118843	NA		1 out of 3	62.5156					62.5156	0.0086	fold change	-1.91
KCNK5	8645	potassium channel, subfamily K, member 5	1 out of 3	62.5156					62.5156	0.0123	fold change	1.91
IGHM	3507	immunoglobulin heavy constant mu	1 out of 3	62.5156					62.5156	0.0314	fold change	-1.91
CCP110	9738	centriolar coiled coil protein 110kDa	1 out of 3	62.5156	62.5156	0.0098	fold change	2.04269
HR	55806	hairless homolog (mouse)	1 out of 3	62.5156					62.5156	0.0027	fold change	1.91
BCAS1	8537	breast carcinoma amplified sequence 1	1 out of 3	62.5156					62.5156	0.0136	fold change	-1.91
PTCHD1	139411	patched domain containing 1	1 out of 3	62.5156					62.5156	0.0483	fold change	1.91
CYSLTR1	10800	cysteinyl leukotriene receptor 1	1 out of 3	62.5156					62.5156	0.0151	fold change	-1.91
FOXQ1	94234	forkhead box Q1	1 out of 3	62.4204	62.4204	0.0431	fold change	2.03868
TMEM133	83935	transmembrane protein 133	1 out of 3	62.3893	62.3893	0.0098	fold change	-2.03674
SBF2-AS1	283104	SBF2 antisense RNA 1	1 out of 3	62.3574	62.3574	0.0202	fold change	2.03541
FADS1	3992	fatty acid desaturase 1	1 out of 3	62.3255	62.3255	0.0111	fold change	2.03497
GLIPR1	11010	GLI pathogenesis-related 1	1 out of 3	62.2626	62.2626	0.0294	fold change	-2.0326
ADCY3	109	adenylate cyclase 3	1 out of 3	62.1056	62.1056	0.0382	fold change	2.02989
230660_at	NA		1 out of 3	61.918	61.918	0.025	fold change	-2.02574
RSPH1	89765	radial spoke head 1 homolog (Chlamydomonas)	1 out of 3	61.8552					61.8552	0.0059	fold change	-1.9
SLC28A3	64078	solute carrier family 28 (sodium-coupled nucleoside transporter), member 3	1 out of 3	61.8552					61.8552	0.0025	fold change	1.9
EXO1	9156	exonuclease 1	1 out of 3	61.8552					61.8552	0.0003	fold change	1.9
ST3GAL1	6482	ST3 beta-galactoside alpha-2,3-sialyltransferase 1	1 out of 3	61.8552					61.8552	0.0005	fold change	-1.9
NFIL3	4783	nuclear factor, interleukin 3 regulated	1 out of 3	61.8552					61.8552	0.0152	fold change	1.9
ZNF703	80139	zinc finger protein 703	1 out of 3	61.8552					61.8552	0.0127	fold change	-1.9
PLA2G16	11145	phospholipase A2, group XVI	1 out of 3	61.8552					61.8552	0.0019	fold change	-1.9
PRKAR2B	5577	protein kinase, cAMP-dependent, regulatory, type II, beta	1 out of 3	61.8552					61.8552	0.0032	fold change	-1.9
KITLG	4254	KIT ligand	1 out of 3	61.8552					61.8552	0.009	fold change	-1.9
225237_s_at	NA		1 out of 3	61.8552					61.8552	0.0042	fold change	-1.9
SLC7A8	23428	solute carrier family 7 (amino acid transporter light chain, L system), member 8	1 out of 3	61.8552					61.8552	0.0023	fold change	-1.9
222164_at	NA		1 out of 3	61.7314	61.7314	0.0168	fold change	-2.01739
DUSP6	1848	dual specificity phosphatase 6	1 out of 3	61.7002	61.7002	0.0266	fold change	2.0157
SHANK2	22941	SH3 and multiple ankyrin repeat domains 2	1 out of 3	61.6378	61.6378	0.0157	fold change	2.01469
2014-03-03	115123	membrane-associated ring finger (C3HC4) 3, E3 ubiquitin protein ligase	1 out of 3	61.6075	61.6075	0.0168	fold change	-2.01425
AA442776	NA		1 out of 3	61.5764	61.5764	0.0102	fold change	-2.01414
PRCP	5547	prolylcarboxypeptidase (angiotensinase C)	1 out of 3	61.515	61.515	0.0048	fold change	-2.01344
GYS1	2997	glycogen synthase 1 (muscle)	1 out of 3	61.484	61.484	0.022	fold change	2.01294
BCAS4	55653	breast carcinoma amplified sequence 4	1 out of 3	61.453					61.453	0.0017	fold change	-1.89
CTSS	1520	cathepsin S	1 out of 3	61.453	61.453	0.049	fold change	-2.01192
BM992214	NA		1 out of 3	61.453					61.453	0.0123	fold change	-1.89
MREG	55686	melanoregulin	1 out of 3	61.453					61.453	0.0013	fold change	-1.89
CMAHP	8418	cytidine monophospho-N-acetylneuraminic acid hydroxylase, pseudogene	1 out of 3	61.453					61.453	0.0136	fold change	-1.89
211042_x_at	NA		1 out of 3	61.453					61.453	7e-06	fold change	1.89
CPEB2	132864	cytoplasmic polyadenylation element binding protein 2	1 out of 3	61.453					61.453	0.0027	fold change	-1.89
CASC5	57082	cancer susceptibility candidate 5	1 out of 3	61.453					61.453	0.0007	fold change	1.89
AL832146	NA		1 out of 3	61.453					61.453	0.0367	fold change	-1.89
FANK1	92565	fibronectin type III and ankyrin repeat domains 1	1 out of 3	61.4228	61.4228	0.004	fold change	-2.01091
RASGRP3	25780	RAS guanyl releasing protein 3 (calcium and DAG-regulated)	1 out of 3	61.3919	61.3919	0.0069	fold change	-2.01056
LIPA	3988	lipase A, lysosomal acid, cholesterol esterase	1 out of 3	61.361	61.361	0.0152	fold change	-2.00921
LOC100505806	100505806	uncharacterized LOC100505806	1 out of 3	61.3309	61.3309	0.0159	fold change	-2.00739
FBLN5	10516	fibulin 5	1 out of 3	61.2798									61.2798	0.0003	fold change	-1.25
FRMD6	122786	FERM domain containing 6	1 out of 3	61.2798									61.2798	0.0349	fold change	-1.25
SBF2	81846	SET binding factor 2	1 out of 3	61.2798									61.2798	0.0009	fold change	-1.25
SMAD9	4093	SMAD family member 9	1 out of 3	61.2798									61.2798	0.0008	fold change	-1.25
ALDH2	217	aldehyde dehydrogenase 2 family (mitochondrial)	1 out of 3	61.2798									61.2798	0.0324	fold change	-1.25
ARMCX2	9823	armadillo repeat containing, X-linked 2	1 out of 3	61.2798									61.2798	0.0488	fold change	-1.25
RCAN3	11123	RCAN family member 3	1 out of 3	61.2798									61.2798	0.005	fold change	-1.25
NOV	4856	nephroblastoma overexpressed	1 out of 3	61.2798									61.2798	0.0011	fold change	-1.25
ZEB2	9839	zinc finger E-box binding homeobox 2	1 out of 3	61.2798									61.2798	0.0007	fold change	-1.25
AA045174	NA		1 out of 3	61.2798									61.2798	0.0125	fold change	-1.25
PKD2	5311	polycystic kidney disease 2 (autosomal dominant)	1 out of 3	61.2798									61.2798	0.0068	fold change	-1.25
CH25H	9023	cholesterol 25-hydroxylase	1 out of 3	61.2798									61.2798	0.0024	fold change	-1.25
ZBTB20	26137	zinc finger and BTB domain containing 20	1 out of 3	61.2798									61.2798	0.0019	fold change	-1.25
TUSC3	7991	tumor suppressor candidate 3	1 out of 3	61.2798									61.2798	0.0423	fold change	-1.25
PSMG1	8624	proteasome (prosome, macropain) assembly chaperone 1	1 out of 3	61.2798									61.2798	0.0104	fold change	1.25
C2orf40	84417	chromosome 2 open reading frame 40	1 out of 3	61.2798									61.2798	0.0337	fold change	-1.25
MXRA7	439921	matrix-remodelling associated 7	1 out of 3	61.2798									61.2798	0.004	fold change	-1.25
C1R	715	complement component 1, r subcomponent	1 out of 3	61.2798									61.2798	0.0333	fold change	-1.25
GNG11	2791	guanine nucleotide binding protein (G protein), gamma 11	1 out of 3	61.2798									61.2798	0.004	fold change	-1.25
CCND2	894	cyclin D2	1 out of 3	61.2798									61.2798	0.014	fold change	-1.25
EPCAM	4072	epithelial cell adhesion molecule	1 out of 3	61.2798									61.2798	0.023	fold change	1.25
DCTN6	10671	dynactin 6	1 out of 3	61.2798									61.2798	0.0012	fold change	-1.25
ST8SIA1	6489	ST8 alpha-N-acetyl-neuraminide alpha-2,8-sialyltransferase 1	1 out of 3	61.2693	61.2693	0.0379	fold change	-2.00612
TNPO3	23534	transportin 3	1 out of 3	61.2085	61.2085	0.0059	fold change	2.00275
SLC2A1	6513	solute carrier family 2 (facilitated glucose transporter), member 1	1 out of 3	61.1172					61.1172	0.0044	fold change	1.88
CCL14	6358	chemokine (C-C motif) ligand 14	1 out of 3	61.1172					61.1172	0.0081	fold change	-1.88
Hs.681030	NA		1 out of 3	61.1172					61.1172	0.0064	fold change	-1.88
SLCO4A1	28231	solute carrier organic anion transporter family, member 4A1	1 out of 3	61.1172					61.1172	0.0001	fold change	1.88
CHAD	1101	chondroadherin	1 out of 3	61.1172					61.1172	0.0097	fold change	-1.88
TMEM144	55314	transmembrane protein 144	1 out of 3	61.1172					61.1172	0.0013	fold change	-1.88
MID1	4281	midline 1 (Opitz/BBB syndrome)	1 out of 3	61.1172					61.1172	0.0289	fold change	1.88
TAF9B	51616	TAF9B RNA polymerase II, TATA box binding protein (TBP)-associated factor, 31kDa	1 out of 3	61.1172					61.1172	0.0089	fold change	-1.88
PLXNB2	23654	plexin B2	1 out of 3	61.0866	61.0866	0.0098	fold change	-2.00154
GDF15	9518	growth differentiation factor 15	1 out of 3	61.0568	61.0568	0.0385	fold change	-2.00135
SHQ1	55164	SHQ1 homolog (S. cerevisiae)	1 out of 3	61.0262	61.0262	0.0154	fold change	2.00035
1555022_at	NA		1 out of 3	60.9957	60.9957	0.0255	fold change	1.99707
ARID5B	84159	AT rich interactive domain 5B (MRF1-like)	1 out of 3	60.9659	60.9659	0.0266	fold change	-1.99681
AK026764	NA		1 out of 3	60.8754	60.8754	0.0143	fold change	1.99349
AHRR	57491	aryl-hydrocarbon receptor repressor	1 out of 3	60.8147	60.8147	0.0294	fold change	-1.99288
R11654	NA		1 out of 3	60.7851	60.7851	0.0145	fold change	-1.99284
NEK6	10783	NIMA (never in mitosis gene a)-related kinase 6	1 out of 3	60.7548	60.7548	0.011	fold change	-1.99261
AW612403	NA		1 out of 3	60.6951	60.6951	0.0161	fold change	-1.98975
AU148391	NA		1 out of 3	60.6951					60.6951	0.0028	fold change	1.87
MIR21	406991	microRNA 21	1 out of 3	60.6951					60.6951	0.0016	fold change	-1.87
AK025047	NA		1 out of 3	60.6951					60.6951	0.0074	fold change	-1.87
AW014743	NA		1 out of 3	60.6951					60.6951	0.0026	fold change	1.87
1558447_at	NA		1 out of 3	60.6951					60.6951	0.005	fold change	-1.87
MAN1C1	57134	mannosidase, alpha, class 1C, member 1	1 out of 3	60.6951					60.6951	0.0075	fold change	-1.87
BTG3	10950	BTG family, member 3	1 out of 3	60.6951					60.6951	0.0138	fold change	1.87
TMTC1	83857	transmembrane and tetratricopeptide repeat containing 1	1 out of 3	60.6951					60.6951	0.0106	fold change	-1.87
DUSP16	80824	dual specificity phosphatase 16	1 out of 3	60.5451	60.5451	0.0062	fold change	-1.98763
GADD45A	1647	growth arrest and DNA-damage-inducible, alpha	1 out of 3	60.4858	60.4858	0.0216	fold change	-1.98458
PTPRJ	5795	protein tyrosine phosphatase, receptor type, J	1 out of 3	60.4558	60.4558	0.0247	fold change	-1.98285
FAM45A	404636	family with sequence similarity 45, member A	1 out of 3	60.4259	60.4259	0.0354	fold change	1.98275
CTH	1491	cystathionase (cystathionine gamma-lyase)	1 out of 3	60.3967	60.3967	0.0215	fold change	-1.98206
235141_at	NA		1 out of 3	60.3078	60.3078	0.038	fold change	-1.98138
LMBRD2	92255	LMBR1 domain containing 2	1 out of 3	60.278	60.278	0.0188	fold change	-1.9806
FSTL3	10272	follistatin-like 3 (secreted glycoprotein)	1 out of 3	60.2482	60.2482	0.0419	fold change	-1.98055
UCHL1	7345	ubiquitin carboxyl-terminal esterase L1 (ubiquitin thiolesterase)	1 out of 3	60.2192					60.2192	0.0149	fold change	1.86
NBEA	26960	neurobeachin	1 out of 3	60.2192					60.2192	0.016	fold change	-1.86
BC017920	NA		1 out of 3	60.2192					60.2192	0.0112	fold change	-1.86
AURKB	9212	aurora kinase B	1 out of 3	60.2192					60.2192	0.0014	fold change	1.86
227510_x_at	NA		1 out of 3	60.2192					60.2192	0.0386	fold change	-1.86
IL20RA	53832	interleukin 20 receptor, alpha	1 out of 3	60.2192					60.2192	0.0192	fold change	-1.86
FAM91A2	57234	family with sequence similarity 91, member A2	1 out of 3	60.2192					60.2192	0.0103	fold change	-1.86
SOX2	6657	SRY (sex determining region Y)-box 2	1 out of 3	60.2192					60.2192	0.0486	fold change	1.86
HNMT	3176	histamine N-methyltransferase	1 out of 3	60.2192					60.2192	0.0035	fold change	-1.86
AMIGO2	347902	adhesion molecule with Ig-like domain 2	1 out of 3	60.2192					60.2192	0.0156	fold change	-1.86
215382_x_at	NA		1 out of 3	60.2192					60.2192	0.014	fold change	-1.86
C11orf52	91894	chromosome 11 open reading frame 52	1 out of 3	60.2192					60.2192	0.001	fold change	-1.86
PGBD5	79605	piggyBac transposable element derived 5	1 out of 3	60.2192					60.2192	0.0295	fold change	1.86
GAL	51083	galanin prepropeptide	1 out of 3	60.0132	60.0132	0.0446	fold change	1.97613
GPR1	2825	G protein-coupled receptor 1	1 out of 3	59.838	59.838	0.0336	fold change	-1.968
SH3KBP1	30011	SH3-domain kinase binding protein 1	1 out of 3	59.7507	59.7507	0.0063	fold change	1.96699
AI498395	NA		1 out of 3	59.6637					59.6637	0.0016	fold change	-1.85
ST6GALNAC2	10610	ST6 (alpha-N-acetyl-neuraminyl-2,3-beta-galactosyl-1,3)-N-acetylgalactosaminide alpha-2,6-sialyltransferase 2	1 out of 3	59.6637					59.6637	0.0199	fold change	-1.85
LOC100505633	100505633	uncharacterized LOC100505633	1 out of 3	59.6637					59.6637	0.0007	fold change	1.85
HOXD8	3234	homeobox D8	1 out of 3	59.6637					59.6637	0.0053	fold change	-1.85
DARC	2532	Duffy blood group, chemokine receptor	1 out of 3	59.6637					59.6637	0.0437	fold change	-1.85
PDE8B	8622	phosphodiesterase 8B	1 out of 3	59.6637					59.6637	0.0384	fold change	-1.85
SCCPDH	51097	saccharopine dehydrogenase (putative)	1 out of 3	59.6637					59.6637	0.0061	fold change	-1.85
SMA5	11042	glucuronidase, beta pseudogene	1 out of 3	59.6637					59.6637	0.0062	fold change	-1.85
PLAT	5327	plasminogen activator, tissue	1 out of 3	59.6637					59.6637	0.0254	fold change	-1.85
ITGAL	3683	integrin, alpha L (antigen CD11A (p180), lymphocyte function-associated antigen 1; alpha polypeptide)	1 out of 3	59.6637					59.6637	0.0181	fold change	-1.85
WWOX	51741	WW domain containing oxidoreductase	1 out of 3	59.6637	59.6637	0.0348	fold change	1.96432
VMP1	81671	vacuole membrane protein 1	1 out of 3	59.6637					59.6637	0.0078	fold change	-1.85
201295_s_at	NA		1 out of 3	59.6637					59.6637	0.005	fold change	-1.85
TBC1D8B	54885	TBC1 domain family, member 8B (with GRAM domain)	1 out of 3	59.6054	59.6054	0.0223	fold change	-1.96374
BF515913	NA		1 out of 3	59.577	59.577	0.0108	fold change	-1.9625
ZNF148	7707	zinc finger protein 148	1 out of 3	59.5479	59.5479	0.0205	fold change	1.96116
AI127738	NA		1 out of 3	59.4905	59.4905	0.0231	fold change	1.95902
AA766897	NA		1 out of 3	59.4043	59.4043	0.0152	fold change	1.95611
C9orf16	79095	chromosome 9 open reading frame 16	1 out of 3	59.3754	59.3754	0.0383	fold change	-1.95543
EDIL3	10085	EGF-like repeats and discoidin I-like domains 3	1 out of 3	59.3465	59.3465	0.0359	fold change	-1.95536
ZNF117	51351	zinc finger protein 117	1 out of 3	59.2895	59.2895	0.0222	fold change	-1.9529
MIB2	142678	mindbomb E3 ubiquitin protein ligase 2	1 out of 3	59.2038	59.2038	0.034	fold change	-1.95192
SKAP2	8935	src kinase associated phosphoprotein 2	1 out of 3	59.1583									59.1583	0.025	fold change	-1.24
HSD17B11	51170	hydroxysteroid (17-beta) dehydrogenase 11	1 out of 3	59.1583									59.1583	0.0228	fold change	-1.24
AW157450	NA		1 out of 3	59.1583									59.1583	0.0006	fold change	-1.24
TFRC	7037	transferrin receptor (p90, CD71)	1 out of 3	59.1583									59.1583	0.02	fold change	1.24
PDZRN3	23024	PDZ domain containing ring finger 3	1 out of 3	59.1583									59.1583	0.0321	fold change	-1.24
ECT2	1894	epithelial cell transforming sequence 2 oncogene	1 out of 3	59.1583									59.1583	0.0477	fold change	1.24
MBOAT2	129642	membrane bound O-acyltransferase domain containing 2	1 out of 3	59.1583									59.1583	0.0147	fold change	1.24
ALDH1A1	216	aldehyde dehydrogenase 1 family, member A1	1 out of 3	59.1583									59.1583	0.0143	fold change	-1.24
MEIS2	4212	Meis homeobox 2	1 out of 3	59.1583									59.1583	0.0025	fold change	-1.24
AI286239	NA		1 out of 3	59.1583									59.1583	0.0009	fold change	1.24
HIPK2	28996	homeodomain interacting protein kinase 2	1 out of 3	59.1583									59.1583	0.0096	fold change	-1.24
MBNL2	10150	muscleblind-like splicing regulator 2	1 out of 3	59.1583									59.1583	0.011	fold change	-1.24
NID1	4811	nidogen 1	1 out of 3	59.1583									59.1583	0.0262	fold change	-1.24
PAICS	10606	phosphoribosylaminoimidazole carboxylase, phosphoribosylaminoimidazole succinocarboxamide synthetase	1 out of 3	59.1583									59.1583	0.0414	fold change	1.24
MR1	3140	major histocompatibility complex, class I-related	1 out of 3	59.1583									59.1583	0.004	fold change	-1.24
SETBP1	26040	SET binding protein 1	1 out of 3	59.1583									59.1583	0.0436	fold change	-1.24
AW960145	NA		1 out of 3	59.1583									59.1583	0.0166	fold change	1.24
MS4A6A	64231	membrane-spanning 4-domains, subfamily A, member 6A	1 out of 3	59.1583									59.1583	0.0103	fold change	-1.24
DPYD	1806	dihydropyrimidine dehydrogenase	1 out of 3	59.1583									59.1583	0.0128	fold change	-1.24
CSF1R	1436	colony stimulating factor 1 receptor	1 out of 3	59.1583									59.1583	0.0056	fold change	-1.24
COL15A1	1306	collagen, type XV, alpha 1	1 out of 3	59.1583									59.1583	0.0085	fold change	-1.24
PCDHB2	56133	protocadherin beta 2	1 out of 3	59.1583									59.1583	0.0109	fold change	1.24
KIF13B	23303	kinesin family member 13B	1 out of 3	59.1583									59.1583	0.0242	fold change	-1.24
TNXA	7146	tenascin XA (pseudogene)	1 out of 3	59.1583									59.1583	0.012	fold change	-1.24
CEBPD	1052	CCAAT/enhancer binding protein (C/EBP), delta	1 out of 3	59.1583									59.1583	0.0362	fold change	-1.24
DHRS13	147015	dehydrogenase/reductase (SDR family) member 13	1 out of 3	59.1583									59.1583	0.0204	fold change	1.24
LAMP5	24141	lysosomal-associated membrane protein family, member 5	1 out of 3	59.1583									59.1583	0.0183	fold change	-1.24
PCGF5	84333	polycomb group ring finger 5	1 out of 3	59.1583									59.1583	0.0011	fold change	-1.24
C11orf54	28970	chromosome 11 open reading frame 54	1 out of 3	59.1583									59.1583	0.0016	fold change	-1.24
TRIB3	57761	tribbles homolog 3 (Drosophila)	1 out of 3	59.1583									59.1583	0.0004	fold change	1.24
BNIP3	664	BCL2/adenovirus E1B 19kDa interacting protein 3	1 out of 3	59.1583									59.1583	0.0432	fold change	1.24
PDLIM2	64236	PDZ and LIM domain 2 (mystique)	1 out of 3	59.1583									59.1583	0.0054	fold change	-1.24
PLAC9	219348	placenta-specific 9	1 out of 3	59.1583									59.1583	0.0053	fold change	-1.24
KIRREL	55243	kin of IRRE like (Drosophila)	1 out of 3	59.1583									59.1583	0.0006	fold change	-1.24
LSM4	25804	LSM4 homolog, U6 small nuclear RNA associated (S. cerevisiae)	1 out of 3	59.1583									59.1583	0.0302	fold change	1.24
MGC39584	441058	uncharacterized LOC441058	1 out of 3	59.1184					59.1184	0.026	fold change	1.84
FAM171A1	221061	family with sequence similarity 171, member A1	1 out of 3	59.1184					59.1184	0.0117	fold change	1.84
EPHB6	2051	EPH receptor B6	1 out of 3	59.1184					59.1184	0.0001	fold change	1.84
KLHDC9	126823	kelch domain containing 9	1 out of 3	59.1184					59.1184	0.0029	fold change	-1.84
DDX17	10521	DEAD (Asp-Glu-Ala-Asp) box helicase 17	1 out of 3	59.1184					59.1184	0.0349	fold change	-1.84
AL833742	NA		1 out of 3	59.1184					59.1184	0.0159	fold change	-1.84
SRSF6	6431	serine/arginine-rich splicing factor 6	1 out of 3	59.1184					59.1184	0.0333	fold change	-1.84
BE670797	NA		1 out of 3	59.1184					59.1184	0.0075	fold change	-1.84
AL833174	NA		1 out of 3	59.1184					59.1184	0.0131	fold change	-1.84
KCNQ4	9132	potassium voltage-gated channel, KQT-like subfamily, member 4	1 out of 3	59.1184					59.1184	0.0008	fold change	1.84
ALDH3B2	222	aldehyde dehydrogenase 3 family, member B2	1 out of 3	59.1184					59.1184	0.0458	fold change	-1.84
GPR27	2850	G protein-coupled receptor 27	1 out of 3	59.1184					59.1184	0.0401	fold change	-1.84
AL832210	NA		1 out of 3	59.1184					59.1184	0.018	fold change	-1.84
243290_at	NA		1 out of 3	59.0898	59.0898	0.0129	fold change	-1.94501
IFI6	2537	interferon, alpha-inducible protein 6	1 out of 3	59.0619	59.0619	0.0333	fold change	-1.94464
AI199398	NA		1 out of 3	59.0333	59.0333	0.0497	fold change	-1.94408
SLC22A23	63027	solute carrier family 22, member 23	1 out of 3	58.9769	58.9769	0.0249	fold change	-1.94369
LOC100508329	100508329	uncharacterized LOC100508329	1 out of 3	58.9484	58.9484	0.0135	fold change	-1.94347
FAM46C	54855	family with sequence similarity 46, member C	1 out of 3	58.9199	58.9199	0.0084	fold change	1.94287
TM7SF3	51768	transmembrane 7 superfamily member 3	1 out of 3	58.8637	58.8637	0.0162	fold change	1.93946
WBP11	51729	WW domain binding protein 11	1 out of 3	58.8353	58.8353	0.023	fold change	1.93919
ATP5G1	516	ATP synthase, H+ transporting, mitochondrial Fo complex, subunit C1 (subunit 9)	1 out of 3	58.7227	58.7227	0.0202	fold change	1.93608
ARRDC3	57561	arrestin domain containing 3	1 out of 3	58.6669	58.6669	0.0154	fold change	-1.93326
BCL6	604	B-cell CLL/lymphoma 6	1 out of 3	58.583	58.583	0.0358	fold change	-1.93035
N30188	NA		1 out of 3	58.5549	58.5549	0.0309	fold change	-1.92997
EGR1	1958	early growth response 1	1 out of 3	58.4994					58.4994	0.0058	fold change	-1.83
CAP2	10486	CAP, adenylate cyclase-associated protein, 2 (yeast)	1 out of 3	58.4994					58.4994	0.002	fold change	-1.83
MPZL2	10205	myelin protein zero-like 2	1 out of 3	58.4994					58.4994	0.0004	fold change	1.83
NRIP1	8204	nuclear receptor interacting protein 1	1 out of 3	58.4994					58.4994	0.0034	fold change	-1.83
EGFL6	25975	EGF-like-domain, multiple 6	1 out of 3	58.4994					58.4994	0.0452	fold change	1.83
TMC4	147798	transmembrane channel-like 4	1 out of 3	58.4994					58.4994	0.0028	fold change	-1.83
C1orf112	55732	chromosome 1 open reading frame 112	1 out of 3	58.4994					58.4994	0.001	fold change	1.83
AW263539	NA		1 out of 3	58.4994					58.4994	0.0192	fold change	-1.83
PSRC1	84722	proline/serine-rich coiled-coil 1	1 out of 3	58.4994					58.4994	0.0002	fold change	1.83
CYP39A1	51302	cytochrome P450, family 39, subfamily A, polypeptide 1	1 out of 3	58.4994					58.4994	0.0004	fold change	1.83
AL049988	NA		1 out of 3	58.4994					58.4994	0.0216	fold change	-1.83
SLC25A37	51312	solute carrier family 25 (mitochondrial iron transporter), member 37	1 out of 3	58.4994					58.4994	0.0003	fold change	1.83
ATP11A	23250	ATPase, class VI, type 11A	1 out of 3	58.4994					58.4994	0.0034	fold change	1.83
APOLD1	81575	apolipoprotein L domain containing 1	1 out of 3	58.444	58.444	0.0255	fold change	-1.92812
LAYN	143903	layilin	1 out of 3	58.388	58.388	0.0123	fold change	-1.92694
TMEM231	79583	transmembrane protein 231	1 out of 3	58.3328	58.3328	0.0273	fold change	-1.92418
MIA3	375056	melanoma inhibitory activity family, member 3	1 out of 3	58.195	58.195	0.0206	fold change	-1.92031
1556613_s_at	NA		1 out of 3	58.0026	58.0026	0.038	fold change	1.91365
CPQ	10404	carboxypeptidase Q	1 out of 3	57.975	57.975	0.0235	fold change	-1.91294
VWDE	221806	von Willebrand factor D and EGF domains	1 out of 3	57.9482	57.9482	0.0148	fold change	1.91205
226179_at	NA		1 out of 3	57.9206					57.9206	0.0038	fold change	1.82
AU156822	NA		1 out of 3	57.9206					57.9206	0.003	fold change	1.82
BF003032	NA		1 out of 3	57.9206					57.9206	0.0048	fold change	-1.82
PEX11A	8800	peroxisomal biogenesis factor 11 alpha	1 out of 3	57.9206					57.9206	0.0068	fold change	-1.82
PNPLA4	8228	patatin-like phospholipase domain containing 4	1 out of 3	57.9206					57.9206	0.0016	fold change	-1.82
230369_at	NA		1 out of 3	57.9206					57.9206	0.0075	fold change	1.82
229334_at	NA		1 out of 3	57.9206					57.9206	0.0004	fold change	-1.82
CDC25C	995	cell division cycle 25 homolog C (S. pombe)	1 out of 3	57.9206					57.9206	8.4e-05	fold change	1.82
DRAM1	55332	DNA-damage regulated autophagy modulator 1	1 out of 3	57.8932	57.8932	0.038	fold change	-1.91157
TSPAN6	7105	tetraspanin 6	1 out of 3	57.8389	57.8389	0.0187	fold change	-1.90887
ALKBH8	91801	alkB, alkylation repair homolog 8 (E. coli)	1 out of 3	57.7841	57.7841	0.0193	fold change	1.90568
MIS18BP1	55320	MIS18 binding protein 1	1 out of 3	57.7301	57.7301	0.0238	fold change	1.90463
PRKAB2	5565	protein kinase, AMP-activated, beta 2 non-catalytic subunit	1 out of 3	57.6488	57.6488	0.0135	fold change	-1.90053
WDR72	256764	WD repeat domain 72	1 out of 3	57.5951	57.5951	0.0348	fold change	1.89649
C10orf85	404216	chromosome 10 open reading frame 85	1 out of 3	57.5407	57.5407	0.0146	fold change	1.89594
FUCA1	2517	fucosidase, alpha-L- 1, tissue	1 out of 3	57.5142	57.5142	0.0322	fold change	-1.89587
TNFRSF11A	8792	tumor necrosis factor receptor superfamily, member 11a, NFKB activator	1 out of 3	57.4871					57.4871	0.0182	fold change	1.81
VSNL1	7447	visinin-like 1	1 out of 3	57.4871					57.4871	0.0096	fold change	1.81
ALDH3A2	224	aldehyde dehydrogenase 3 family, member A2	1 out of 3	57.4871					57.4871	0.0001	fold change	-1.81
RAB11A	8766	RAB11A, member RAS oncogene family	1 out of 3	57.4871					57.4871	0.0007	fold change	-1.81
LOC399753	399753	uncharacterized LOC399753	1 out of 3	57.4871					57.4871	0.0001	fold change	-1.81
GPR161	23432	G protein-coupled receptor 161	1 out of 3	57.4871					57.4871	0.0062	fold change	1.81
GALNT2	2590	UDP-N-acetyl-alpha-D-galactosamine:polypeptide N-acetylgalactosaminyltransferase 2 (GalNAc-T2)	1 out of 3	57.4871	57.4871	0.0161	fold change	-1.89546
COX6C	1345	cytochrome c oxidase subunit VIc	1 out of 3	57.4871					57.4871	0.0053	fold change	-1.81
RARRES1	5918	retinoic acid receptor responder (tazarotene induced) 1	1 out of 3	57.4871					57.4871	0.0407	fold change	1.81
TMEFF1	8577	transmembrane protein with EGF-like and two follistatin-like domains 1	1 out of 3	57.4871					57.4871	0.001	fold change	1.81
SERPINB3	6317	serpin peptidase inhibitor, clade B (ovalbumin), member 3	1 out of 3	57.4871					57.4871	0.0135	fold change	1.81
1570552_at	NA		1 out of 3	57.4871					57.4871	0.002	fold change	-1.81
LAMP2	3920	lysosomal-associated membrane protein 2	1 out of 3	57.4871					57.4871	0.0019	fold change	-1.81
B3GNT1	11041	UDP-GlcNAc:betaGal beta-1,3-N-acetylglucosaminyltransferase 1	1 out of 3	57.4336	57.4336	0.0317	fold change	-1.89299
AW151660	NA		1 out of 3	57.4066	57.4066	0.0263	fold change	1.89214
SLC22A3	6581	solute carrier family 22 (extraneuronal monoamine transporter), member 3	1 out of 3	57.3796	57.3796	0.0351	fold change	1.89191
AW452823	NA		1 out of 3	57.2994	57.2994	0.0156	fold change	1.88951
N34972	NA		1 out of 3	57.2462	57.2462	0.0172	fold change	1.8886
SART3	9733	squamous cell carcinoma antigen recognized by T cells 3	1 out of 3	57.2194	57.2194	0.0157	fold change	1.88708
AF339813	NA		1 out of 3	57.1932	57.1932	0.0445	fold change	-1.88699
UNG	7374	uracil-DNA glycosylase	1 out of 3	57.1396	57.1396	0.0201	fold change	1.88585
NUAK2	81788	NUAK family, SNF1-like kinase, 2	1 out of 3	57.1135	57.1135	0.0322	fold change	-1.88496
COPS3	8533	COP9 constitutive photomorphogenic homolog subunit 3 (Arabidopsis)	1 out of 3	57.0073	57.0073	0.0141	fold change	1.88004
AI828075	NA		1 out of 3	56.9807	56.9807	0.0133	fold change	-1.87733
USP12	219333	ubiquitin specific peptidase 12	1 out of 3	56.9541	56.9541	0.0138	fold change	1.8771
MKNK2	2872	MAP kinase interacting serine/threonine kinase 2	1 out of 3	56.9282	56.9282	0.0046	fold change	-1.87658
SNAP29	9342	synaptosomal-associated protein, 29kDa	1 out of 3	56.8751					56.8751	0.0022	fold change	-1.8
SLC27A2	11001	solute carrier family 27 (fatty acid transporter), member 2	1 out of 3	56.8751					56.8751	0.0405	fold change	-1.8
RTN4RL1	146760	reticulon 4 receptor-like 1	1 out of 3	56.8751					56.8751	0.0023	fold change	-1.8
APBB2	323	amyloid beta (A4) precursor protein-binding, family B, member 2	1 out of 3	56.8751					56.8751	0.0004	fold change	-1.8
SLC12A2	6558	solute carrier family 12 (sodium/potassium/chloride transporters), member 2	1 out of 3	56.8751					56.8751	0.0114	fold change	-1.8
SEMA3F	6405	sema domain, immunoglobulin domain (Ig), short basic domain, secreted, (semaphorin) 3F	1 out of 3	56.8751					56.8751	0.0012	fold change	-1.8
Hs.686016	NA		1 out of 3	56.8751					56.8751	0.0062	fold change	1.8
AF086534	NA		1 out of 3	56.8751					56.8751	0.0063	fold change	-1.8
ANKRD29	147463	ankyrin repeat domain 29	1 out of 3	56.8751					56.8751	0.0204	fold change	-1.8
YWHAE	7531	tyrosine 3-monooxygenase/tryptophan 5-monooxygenase activation protein, epsilon polypeptide	1 out of 3	56.8751					56.8751	0.0098	fold change	-1.8
ZNF667	63934	zinc finger protein 667	1 out of 3	56.8751					56.8751	0.0034	fold change	1.8
Hs.351043	NA		1 out of 3	56.8751					56.8751	6.2e-05	fold change	-1.8
ZNF44	51710	zinc finger protein 44	1 out of 3	56.8751					56.8751	0.001	fold change	-1.8
BMP7	655	bone morphogenetic protein 7	1 out of 3	56.8751					56.8751	0.0357	fold change	1.8
RAD51AP1	10635	RAD51 associated protein 1	1 out of 3	56.8751					56.8751	0.0233	fold change	1.8
1562440_at	NA		1 out of 3	56.8751					56.8751	0.001	fold change	1.8
GNA14	9630	guanine nucleotide binding protein (G protein), alpha 14	1 out of 3	56.8751					56.8751	0.0351	fold change	-1.8
ZBTB47	92999	zinc finger and BTB domain containing 47	1 out of 3	56.8492	56.8492	0.0125	fold change	-1.87416
H1F0	3005	H1 histone family, member 0	1 out of 3	56.8227	56.8227	0.0194	fold change	1.87369
DYNLT3	6990	dynein, light chain, Tctex-type 3	1 out of 3	56.7601									56.7601	0.0067	fold change	-1.23
EGR2	1959	early growth response 2	1 out of 3	56.7601									56.7601	0.0089	fold change	-1.23
212958_x_at	NA		1 out of 3	56.7601									56.7601	0.0166	fold change	-1.23
AHR	196	aryl hydrocarbon receptor	1 out of 3	56.7601									56.7601	0.0079	fold change	-1.23
221899_at	NA		1 out of 3	56.7601									56.7601	0.0187	fold change	-1.23
SC5DL	6309	sterol-C5-desaturase (ERG3 delta-5-desaturase homolog, S. cerevisiae)-like	1 out of 3	56.7601									56.7601	0.0257	fold change	-1.23
CELSR2	1952	cadherin, EGF LAG seven-pass G-type receptor 2 (flamingo homolog, Drosophila)	1 out of 3	56.7601									56.7601	0.0369	fold change	-1.23
HK2	3099	hexokinase 2	1 out of 3	56.7601									56.7601	0.0162	fold change	1.23
MACROD1	28992	MACRO domain containing 1	1 out of 3	56.7601									56.7601	0.0028	fold change	1.23
AI760356	NA		1 out of 3	56.7601									56.7601	0.0096	fold change	-1.23
FAM59A	64762	family with sequence similarity 59, member A	1 out of 3	56.7601									56.7601	0.0259	fold change	1.23
MNDA	4332	myeloid cell nuclear differentiation antigen	1 out of 3	56.7601									56.7601	0.0498	fold change	-1.23
DPYSL2	1808	dihydropyrimidinase-like 2	1 out of 3	56.7601									56.7601	0.0102	fold change	-1.23
CPED1	79974	cadherin-like and PC-esterase domain containing 1	1 out of 3	56.7601									56.7601	0.001	fold change	-1.23
ITGA4	3676	integrin, alpha 4 (antigen CD49D, alpha 4 subunit of VLA-4 receptor)	1 out of 3	56.7601									56.7601	0.0375	fold change	-1.23
GSN	2934	gelsolin	1 out of 3	56.7601									56.7601	0.008	fold change	-1.23
TXNIP	10628	thioredoxin interacting protein	1 out of 3	56.7601									56.7601	0.0444	fold change	-1.23
TNXB	7148	tenascin XB	1 out of 3	56.7601									56.7601	0.0048	fold change	-1.23
MST4	51765	serine/threonine protein kinase MST4	1 out of 3	56.7601									56.7601	0.0395	fold change	1.23
EEF1E1	9521	eukaryotic translation elongation factor 1 epsilon 1	1 out of 3	56.7601									56.7601	0.0236	fold change	1.23
2014-09-10	151011	septin 10	1 out of 3	56.7601									56.7601	0.0028	fold change	-1.23
230403_at	NA		1 out of 3	56.7601									56.7601	0.0006	fold change	-1.23
KLF13	51621	Kruppel-like factor 13	1 out of 3	56.7601									56.7601	0.0064	fold change	-1.23
GIMAP2	26157	GTPase, IMAP family member 2	1 out of 3	56.7601									56.7601	0.042	fold change	-1.23
ERAL1	26284	Era G-protein-like 1 (E. coli)	1 out of 3	56.7601									56.7601	0.0288	fold change	1.23
GAS7	8522	growth arrest-specific 7	1 out of 3	56.7601									56.7601	0.0003	fold change	-1.23
RNF138	51444	ring finger protein 138, E3 ubiquitin protein ligase	1 out of 3	56.744	56.744	0.0339	fold change	1.86992
CLEC2B	9976	C-type lectin domain family 2, member B	1 out of 3	56.5873	56.5873	0.0273	fold change	-1.86266
PDE4D	5144	phosphodiesterase 4D, cAMP-specific	1 out of 3	56.5355	56.5355	0.0407	fold change	1.86202
EMP2	2013	epithelial membrane protein 2	1 out of 3	56.4831	56.4831	0.0318	fold change	1.85935
EIF5A2	56648	eukaryotic translation initiation factor 5A2	1 out of 3	56.4576	56.4576	0.0455	fold change	-1.85482
RABL6	55684	RAB, member RAS oncogene family-like 6	1 out of 3	56.4054	56.4054	0.0273	fold change	-1.85302
YEATS4	8089	YEATS domain containing 4	1 out of 3	56.38	56.38	0.0311	fold change	1.85233
C6orf225	619208	chromosome 6 open reading frame 225	1 out of 3	56.3279	56.3279	0.0305	fold change	-1.85045
C9orf3	84909	chromosome 9 open reading frame 3	1 out of 3	56.3025	56.3025	0.0231	fold change	-1.8494
MED28	80306	mediator complex subunit 28	1 out of 3	56.2765	56.2765	0.0183	fold change	-1.8469
LOC100507312	100507312	uncharacterized LOC100507312	1 out of 3	56.1994					56.1994	0.0136	fold change	1.79
243134_at	NA		1 out of 3	56.1994					56.1994	0.0051	fold change	-1.79
AU147177	NA		1 out of 3	56.1994					56.1994	0.0424	fold change	-1.79
MSX2	4488	msh homeobox 2	1 out of 3	56.1994					56.1994	0.0147	fold change	-1.79
PRR15L	79170	proline rich 15-like	1 out of 3	56.1994					56.1994	0.0033	fold change	-1.79
ESPL1	9700	extra spindle pole bodies homolog 1 (S. cerevisiae)	1 out of 3	56.1994					56.1994	0.0003	fold change	1.79
CTNND2	1501	catenin (cadherin-associated protein), delta 2	1 out of 3	56.1994					56.1994	0.0458	fold change	-1.79
215375_x_at	NA		1 out of 3	56.1994					56.1994	0.0028	fold change	-1.79
ZNF503	84858	zinc finger protein 503	1 out of 3	56.1994					56.1994	0.002	fold change	1.79
AI685841	NA		1 out of 3	56.1994					56.1994	0.0296	fold change	-1.79
LOC389831	389831	uncharacterized LOC389831	1 out of 3	56.1994					56.1994	0.0071	fold change	1.79
214897_at	NA		1 out of 3	56.1994					56.1994	0.0074	fold change	-1.79
AKAP9	10142	A kinase (PRKA) anchor protein (yotiao) 9	1 out of 3	56.1994					56.1994	0.0026	fold change	-1.79
[truncated: 3,006 more rows]
