# Supplementary material for: Tumor cell-produced matrix metalloproteinase 9 (MMP-9) drives malignant progression and metastasis of basal-like triple negative breast cancer
Source: Oncotarget. 2014 May 1;5(9):2736–49. doi: 10.18632/oncotarget.1932 (PMC4058041; doi:10.18632/oncotarget.1932)
Supplement: Supplementary file 6 [file oncotarget-05-2736-s006.xlsx]

## Sheet: Supplemental Table 5 MMP9 kd an
Biosets vs Genes record downloaded from NextBio(2013/05/22 13:29:09)
Bioset 1: NT over MMP9 kd (Study: Orthotopic MMP9 knockdown)
Bioset 2: Breast tumors of patients at resection - basal molecular subtype _vs_ normal (Study: Prognostic breast cancer gene expression signatures in molecular and ERBB2-amplified subtypes)
Bioset 3: Basal-like breast cancers _vs_ non-basal-like breast cancers (Study: Comparison of expression of tumor to normal breast tissue)
Bioset 4: Primary breast tumor - luminal-A IHC subtype _vs_ basal subtype (Study: Breast cancer subtypes: differences in expression profiles)
Bioset 5: Breast cancer - basal _vs_ normal-like (Study: Breast cancer in a large population-based cohort of Swedish patients)
https://mayo.nextbio.com/c/search/adv.nb?ids=739550,291634,33030,440617,37018
Gene	EntrezGene ID	Gene Description	Specificity	Overall Gene score	Score Bioset 1	p-value Bioset 1	activity type Bioset 1	activity value Bioset 1	Score Bioset 2	p-value Bioset 2	activity type Bioset 2	activity value Bioset 2	Score Bioset 3	p-value Bioset 3	activity type Bioset 3	activity value Bioset 3	Score Bioset 4	p-value Bioset 4	activity type Bioset 4	activity value Bioset 4	Score Bioset 5	p-value Bioset 5	activity type Bioset 5	activity value Bioset 5
TFF1	7031	trefoil factor 1	5 out of 5	483.757	88.93	0.0092	fold change	-3.17612	97.6162	1.2e-07	fold change	-7.69	99.5937	1e-07	fold change	-23.4	99.7546	4e-09	fold change	37.3	97.8627	1.1e-07	fold change	-5.97
ABAT	18	4-aminobutyrate aminotransferase	5 out of 5	451.17	95.0498	0.0123	fold change	-4.32107	78.4326	3.6e-10	fold change	-3.4	83.3806	1.7e-05	fold change	-3.79	97.8493	7.6e-08	fold change	10.9	96.4581	7.2e-14	fold change	-4.61
GATA3	2625	GATA binding protein 3	5 out of 5	437.532	58.1673	0.0293	fold change	-1.91911	87.4126	8.1e-08	fold change	-4.19	97.6162	8.2e-11	fold change	-10.7	96.091	2.7e-08	fold change	8.23	98.2453	9.8e-08	fold change	-6.38
APOBEC3B	9582	apolipoprotein B mRNA editing enzyme, catalytic polypeptide-like 3B	5 out of 5	425.055	77.688	0.0137	fold change	2.5234	92.9662	5.5e-13	fold change	5.16	70.8386	0.0005	fold change	2.96	94.8299	1.5e-08	fold change	-7.2	88.7327	7.9e-08	fold change	3.05
CXCL11	6373	chemokine (C-X-C motif) ligand 11	5 out of 5	424.517	85.2297	0.0286	fold change	-2.86828	92.8247	3.2e-10	fold change	5.11	81.7715	0.0101	fold change	3.65	86.4887	0.0002	fold change	-4.94	78.202	0.0002	fold change	2.54
UGT8	7368	UDP glycosyltransferase 8	5 out of 5	413	75.3545	0.001	fold change	2.42862	87.4738	1.3e-10	fold change	4.2	92.1285	8.8e-08	fold change	5.44	91.2409	2.1e-06	fold change	-5.82	66.8021	0.0002	fold change	2.16
SLC7A2	6542	solute carrier family 7 (cationic amino acid transporter, y+ system), member 2	5 out of 5	397.159	61.1172	0.0381	fold change	2.00189	88.6101	4.6e-13	fold change	-4.41	81.5541	0.0003	fold change	-3.62	89.9717	0.0023	fold change	5.53	75.9059	1.2e-06	fold change	-2.45
FAM198B	51313	family with sequence similarity 198, member B	5 out of 5	384.785	99.6751	0.0064	fold change	-16.3604	60.0428	1.8e-09	fold change	-2.58	82.4294	2.4e-06	fold change	-3.69	56.4831	4.7e-06	fold change	2.61	86.1549	3.8e-06	fold change	-2.9
NFIA	4774	nuclear factor I/A	5 out of 5	381.226	92.0607	0.0041	fold change	3.55677	64.2145	3.8e-12	fold change	-2.73	83.8926	3e-05	fold change	-3.83	63.8146	1.2e-06	fold change	2.93	77.2439	1.1e-07	fold change	-2.5
TYMS	7298	thymidylate synthetase	5 out of 5	378.557	78.2326	0.0251	fold change	2.54131	86.1861	1.7e-13	fold change	4.07	56.1735	0.0019	fold change	2.38	66.328	4.1e-08	fold change	-3.05	91.6372	2.7e-09	fold change	3.34
GSTM3	2947	glutathione S-transferase mu 3 (brain)	5 out of 5	378.428	53.6717	0.0302	fold change	1.77291	69.5555	3.8e-07	fold change	-2.94	83.0427	0.0006	fold change	-3.78	88.227	7.6e-07	fold change	5.21	83.9306	1.4e-06	fold change	-2.76
SEMA3C	10512	sema domain, immunoglobulin domain (Ig), short basic domain, secreted, (semaphorin) 3C	5 out of 5	378.266	74.6224	0.0098	fold change	-2.40151	58.305	2e-06	fold change	-2.52	94.1761	1.1e-11	fold change	-6.41	69.6738	1.9e-05	fold change	3.23	81.489	2.2e-05	fold change	-2.67
CEP55	55165	centrosomal protein 55kDa	5 out of 5	377.753	54.0254	0.0458	fold change	1.78087	97.1534	3.2e-21	fold change	7.07	44.4038	0.0037	fold change	2.04	90.7013	9.8e-07	fold change	-5.67	91.4695	5.1e-09	fold change	3.31
COL4A5	1287	collagen, type IV, alpha 5	5 out of 5	375.914	83.2667	0.0103	fold change	-2.75649	64.8921	8.8e-06	fold change	-2.76	78.3822	3.7e-06	fold change	-3.39	83.0979	0.0002	fold change	4.5	66.2752	0.0005	fold change	-2.15
OVOS2	144203	ovostatin 2	5 out of 5	375.208	61.9487	0.0322	fold change	2.02702	60.0428	6.9e-07	fold change	2.58	98.8728	3.2e-06	fold change	14.4	76.8628	0.0016	fold change	-3.77	77.4809	0.0001	fold change	2.51
BUB1	699	budding uninhibited by benzimidazoles 1 homolog (yeast)	5 out of 5	374.19	56.0708	0.0277	fold change	1.84062	95.3452	2.1e-23	fold change	5.89	56.5093	0.0001	fold change	2.39	88.5457	3.5e-08	fold change	-5.26	77.7194	8.7e-08	fold change	2.52
GALNT6	11226	UDP-N-acetyl-alpha-D-galactosamine:polypeptide N-acetylgalactosaminyltransferase 6 (GalNAc-T6)	5 out of 5	368.876	76.9112	0.023	fold change	2.50257	43.5544	0.0002	fold change	-2.14	95.0498	2.6e-12	fold change	-7.04	70.1912	9.9e-05	fold change	3.26	83.1698	1.3e-06	fold change	-2.73
SLC7A5	8140	solute carrier family 7 (amino acid transporter light chain, L system), member 5	5 out of 5	364.908	62.7077	0.0078	fold change	-2.05117	86.5501	7.8e-13	fold change	4.11	30.3339	0.0174	fold change	1.72	92.7541	7.4e-11	fold change	-6.48	92.5617	1.3e-08	fold change	3.45
CAMK2N1	55450	calcium/calmodulin-dependent protein kinase II inhibitor 1	5 out of 5	355.529	70.8798	0.0001	fold change	2.28643	58.5549	2.4e-11	fold change	-2.53	93.6733	1.3e-08	fold change	-6.14	64.5853	9.8e-05	fold change	2.97	67.8362	0.0002	fold change	-2.19
SPARC	6678	secreted protein, acidic, cysteine-rich (osteonectin)	5 out of 5	352.513	99.5937	0.0008	fold change	-15.121	54.8944	2.8e-11	fold change	-2.42	64.4837	4.9e-05	fold change	-2.67	55.3391	2.7e-05	fold change	2.57	78.202	3e-05	fold change	-2.54
PPP1R3C	5507	protein phosphatase 1, regulatory subunit 3C	5 out of 5	350.1	58.8069	0.0405	fold change	-1.93828	45.2374	1.5e-06	fold change	-2.19	69.635	0.002	fold change	-2.9	91.7852	1.3e-07	fold change	6	84.6353	7.2e-09	fold change	-2.79
GTSE1	51512	G-2 and S-phase expressed 1	5 out of 5	346.383	60.6046	0.0286	fold change	1.98818	90.1697	5.7e-17	fold change	4.57	38.1476	0.0014	fold change	1.89	88.227	4.2e-10	fold change	-5.21	69.2339	9.2e-07	fold change	2.22
CPE	1363	carboxypeptidase E	5 out of 5	346.234	94.9037	0.0174	fold change	-4.28306	68.8155	1.2e-08	fold change	-2.9	62.6433	0.0006	fold change	-2.6	47.0376	7.4e-05	fold change	2.29	72.8343	3.6e-05	fold change	-2.32
LOC100506621	100506621	uncharacterized LOC100506621	5 out of 5	346.113	60.1308	0.0103	fold change	-1.97778	81.2308	1.4e-10	fold change	-3.62	45.2043	0.0029	fold change	-2.06	71.664	6.6e-05	fold change	3.36	87.8827	4.3e-05	fold change	-3.01
GAL	51083	galanin prepropeptide	5 out of 5	342.625	60.0132	0.0446	fold change	1.97613	58.305	7.6e-07	fold change	2.52	75.171	4.7e-05	fold change	3.18	88.7374	2.2e-07	fold change	-5.31	60.3989	2.4e-05	fold change	2.03
CIRBP	1153	cold inducible RNA binding protein	5 out of 5	342.186	82.9297	0.0218	fold change	-2.74568	61.4228	6.2e-13	fold change	-2.64	73.0706	3.9e-08	fold change	-3.08	48.0492	7.2e-10	fold change	2.32	76.7142	5.4e-11	fold change	-2.48
RHOB	388	ras homolog family member B	5 out of 5	341.593	71.9155	0.0136	fold change	-2.31885	37.4389	4e-08	fold change	-1.99	80.6972	2e-09	fold change	-3.54	69.3202	4.3e-08	fold change	3.22	82.2206	2.1e-07	fold change	-2.7
KIAA1804	84451	mixed lineage kinase 4	5 out of 5	337.579	88.4815	0.0005	fold change	3.12287	63.9468	7e-13	fold change	2.72	70.1115	3.5e-09	fold change	2.92	70.4732	2e-06	fold change	-3.29	44.5657	3e-05	fold change	1.73
COL1A1	1277	collagen, type I, alpha 1	5 out of 5	328.229	93.6733	0.0318	fold change	-3.95504	27.9286	0.0044	fold change	-1.79	76.6237	9.9e-06	fold change	-3.24	57.3263	0.0002	fold change	2.64	72.6776	0.0009	fold change	-2.31
NUSAP1	51203	nucleolar and spindle associated protein 1	5 out of 5	323.799	52.1018	0.0419	fold change	1.71311	88.1011	3.6e-11	fold change	4.29	18.9362	0.0402	fold change	1.47	77.0072	8.8e-06	fold change	-3.78	87.6532	9.7e-09	fold change	2.98
DST	667	dystonin	5 out of 5	323.302	53.8126	0.0375	fold change	-1.77524	91.8544	8.8e-10	fold change	-4.95	35.7199	0.0143	fold change	-1.84	48.581	0.0189	fold change	2.34	93.3341	1e-06	fold change	-3.58
MAST4	375449	microtubule associated serine/threonine kinase family member 4	5 out of 5	317.624	66.1848	0.0264	fold change	2.15002	56.0708	6.5e-13	fold change	-2.45	88.3548	1.9e-08	fold change	-4.52	57.8389	2.8e-06	fold change	2.66	49.1744	8e-07	fold change	-1.81
HMCN1	83872	hemicentin 1	5 out of 5	317.52	92.5446	0.0029	fold change	-3.64608	69.4377	1.5e-09	fold change	-2.93	13.8857	0.0373	fold change	-1.33	70.3116	3.3e-05	fold change	3.27	71.3399	0.0004	fold change	-2.27
FBP1	2203	fructose-1,6-bisphosphatase 1	5 out of 5	317.056	71.664	0.0055	fold change	2.31233	30.7975	0.0005	fold change	-1.85	92.9662	1e-08	fold change	-5.74	48.0492	0.0003	fold change	2.32	73.5792	7.7e-07	fold change	-2.34
ABI3BP	25890	ABI family, member 3 (NESH) binding protein	5 out of 5	314.596	97.9278	0.0365	fold change	-6.59858	62.5156	2.9e-06	fold change	-2.68	35.7199	0.0385	fold change	-1.84	38.8099	0.0052	fold change	2.05	79.6229	3.8e-05	fold change	-2.58
AKAP12	9590	A kinase (PRKA) anchor protein 12	5 out of 5	314.548	78.0835	0.006	fold change	2.53658	75.1247	3.1e-10	fold change	-3.21	48.2756	8.8e-05	fold change	-2.13	50.4139	4.8e-05	fold change	2.4	62.6504	2.1e-05	fold change	-2.07
GLT8D2	83468	glycosyltransferase 8 domain containing 2	5 out of 5	314.145	84.1793	0.0178	fold change	-2.7929	63.1257	1.6e-09	fold change	-2.7	36.7888	0.0033	fold change	-1.86	54.1448	7.3e-05	fold change	2.53	75.9059	7.8e-05	fold change	-2.45
AA489100	NA		5 out of 5	310.612	94.1761	0.0119	fold change	-4.04688	42.6476	2.4e-07	fold change	-2.12	72.1699	9.8e-05	fold change	-3.03	45.7084	0.0018	fold change	2.25	55.9103	2.3e-05	fold change	-1.93
NFE2L3	9603	nuclear factor (erythroid-derived 2)-like 3	5 out of 5	309.487	67.5302	0.0178	fold change	2.18985	63.9468	8.5e-16	fold change	2.72	80.6972	3e-07	fold change	3.54	58.5549	5.6e-05	fold change	-2.68	38.7576	3.7e-05	fold change	1.64
IRS1	3667	insulin receptor substrate 1	5 out of 5	308.307	80.5919	0.007	fold change	-2.64511	57.7574	1.5e-10	fold change	-2.5	33.3821	0.0101	fold change	-1.79	62.9969	5.7e-06	fold change	2.9	73.5792	4.6e-06	fold change	-2.34
ABRACL	58527	ABRA C-terminal like	5 out of 5	307.492	96.7717	0.0013	fold change	5.24247	76.0075	3.8e-10	fold change	3.28	31.6867	0.0146	fold change	1.75	29.4473	0.0009	fold change	-1.8	73.5792	7.5e-06	fold change	2.34
NEAT1	283131	nuclear paraspeckle assembly transcript 1 (non-protein coding)	5 out of 5	305.691	71.3735	0.0036	fold change	-2.30168	42.6476	0.0021	fold change	-2.12	86.9172	6.6e-07	fold change	-4.21	41.5521	0.0082	fold change	2.13	63.2007	9.4e-06	fold change	-2.08
KIAA1211L	343990	KIAA1211-like	5 out of 5	303.047	89.3831	0.0178	fold change	3.2161	29.4544	1.1e-06	fold change	-1.82	80.2761	1.1e-07	fold change	-3.52	51.7293	3.1e-06	fold change	2.44	52.2041	6.2e-06	fold change	-1.86
UGCG	7357	UDP-glucose ceramide glucosyltransferase	5 out of 5	302.532	75.0334	0.0138	fold change	-2.41626	19.2537	9.8e-05	fold change	-1.6	70.1115	4.6e-06	fold change	-2.92	63.3537	3e-06	fold change	2.91	74.7798	1.4e-06	fold change	-2.39
CCDC80	151887	coiled-coil domain containing 80	5 out of 5	302.429	66.4717	0.042	fold change	-2.15885	68.8155	2.5e-11	fold change	-2.9	40.18	0.0068	fold change	-1.94	49.2426	0.0004	fold change	2.36	77.7194	9.5e-05	fold change	-2.52
HN1	51155	hematological and neurological expressed 1	5 out of 5	301.653	74.173	0.0143	fold change	2.38	78.4326	5.2e-13	fold change	3.4	22.3522	0.0256	fold change	1.55	45.3375	1.9e-06	fold change	-2.24	81.3577	8.4e-10	fold change	2.66
BF968097	NA		5 out of 5	300.8	94.1035	0.0063	fold change	-4.04654	20.8719	8.9e-05	fold change	-1.64	75.3091	6e-05	fold change	-3.19	53.9782	0.0003	fold change	2.52	56.5374	4.7e-08	fold change	-1.94
STMN1	3925	stathmin 1	5 out of 5	295.888	91.1046	0.0141	fold change	3.44023	65.6547	6.6e-12	fold change	2.78	41.5379	3.7e-06	fold change	1.97	35.4416	8.2e-05	fold change	-1.95	62.1489	2.2e-07	fold change	2.06
FBN1	2200	fibrillin 1	5 out of 5	294.168	72.339	0.0043	fold change	-2.32899	29.8406	9.4e-05	fold change	-1.83	71.2078	3e-05	fold change	-2.97	53.9782	0.0004	fold change	2.52	66.8021	0.0009	fold change	-2.16
PRICKLE2	166336	prickle homolog 2 (Drosophila)	5 out of 5	288.504	74.1279	0.008	fold change	-2.37773	57.7574	1.7e-15	fold change	-2.5	59.838	1.8e-06	fold change	-2.51	63.8146	2.2e-07	fold change	2.93	32.9659	3.2e-05	fold change	-1.55
GBP1	2633	guanylate binding protein 1, interferon-inducible	5 out of 5	287.203	50.5592	0.0417	fold change	-1.63098	53.4382	4.7e-07	fold change	2.38	60.845	0.0056	fold change	2.54	51.0204	0.0004	fold change	-2.42	71.3399	0.0008	fold change	2.27
RTN1	6252	reticulon 1	5 out of 5	284.671	73.2011	0.0384	fold change	-2.35672	30.7975	6.3e-05	fold change	-1.85	49.4008	0.0117	fold change	-2.16	80.5386	0.0004	fold change	4.14	50.7331	0.0004	fold change	-1.83
ME1	4199	malic enzyme 1, NADP(+)-dependent, cytosolic	5 out of 5	284.259	94.32	0.005	fold change	4.10889	34.6916	0.0011	fold change	1.93	39.294	0.0078	fold change	1.92	75.7266	4.6e-05	fold change	-3.65	40.2269	0.0144	fold change	1.66
ATP8B1	5205	ATPase, aminophospholipid transporter, class I, type 8B, member 1	5 out of 5	282.767	80.329	0.0052	fold change	-2.63294	23.5423	0.0004	fold change	-1.7	77.2487	2.6e-06	fold change	-3.27	47.7687	1.6e-05	fold change	2.31	53.8781	1.6e-05	fold change	-1.89
MYO10	4651	myosin X	5 out of 5	282.006	84.8191	0.0183	fold change	2.8219	31.8758	3.4e-06	fold change	1.87	50.9362	0.0022	fold change	2.21	53.2073	6.4e-06	fold change	-2.49	61.1681	1.7e-06	fold change	2.04
COL5A1	1289	collagen, type V, alpha 1	5 out of 5	280.077	81.8264	0.0174	fold change	-2.70206	19.2537	0.0081	fold change	-1.6	78.2326	1e-05	fold change	-3.38	50.8099	0.0018	fold change	2.41	49.954	0.007	fold change	-1.82
SLIT2	9353	slit homolog 2 (Drosophila)	5 out of 5	277.889	68.9313	0.0007	fold change	-2.23175	74.8503	6.4e-19	fold change	-3.18	17.3096	0.041	fold change	-1.43	47.0376	1.3e-05	fold change	2.29	69.7603	2.3e-09	fold change	-2.24
CXADR	1525	coxsackie virus and adenovirus receptor	5 out of 5	277.704	87.0413	0.0009	fold change	3.01357	50.8518	8.1e-09	fold change	2.32	40.5512	0.0077	fold change	1.95	55.9942	0.0022	fold change	-2.59	43.2653	0.0046	fold change	1.71
SPOPL	339745	speckle-type POZ protein-like	5 out of 5	277.541	69.635	0.0007	fold change	2.25436	24.0208	3.3e-05	fold change	-1.71	60.845	1.8e-06	fold change	-2.54	57.5407	5.6e-10	fold change	2.65	65.4999	4.5e-09	fold change	-2.13
GPSM2	29899	G-protein signaling modulator 2	5 out of 5	276.979	55.7407	0.0232	fold change	1.83324	71.8319	3e-18	fold change	3.05	31.2438	0.0255	fold change	1.74	48.9289	1.4e-05	fold change	-2.35	69.2339	1.6e-08	fold change	2.22
MCM6	4175	minichromosome maintenance complex component 6	5 out of 5	276.019	84.0647	0.0086	fold change	2.78593	54.1208	2.1e-13	fold change	2.4	39.294	2.3e-05	fold change	1.92	26.6914	2.5e-05	fold change	-1.73	71.8484	5.4e-09	fold change	2.29
CRISPLD2	83716	cysteine-rich secretory protein LCCL domain containing 2	5 out of 5	275.997	95.7909	0.0054	fold change	-4.7724	26.9785	6.3e-07	fold change	-1.77	37.6223	0.0006	fold change	-1.88	47.7687	3.4e-05	fold change	2.31	67.8362	2e-05	fold change	-2.19
RECK	8434	reversion-inducing-cysteine-rich protein with kazal motifs	5 out of 5	275.554	93.6032	0.0029	fold change	-3.93687	49.4805	1.3e-08	fold change	-2.29	13.8857	0.0305	fold change	-1.33	43.0207	1.7e-05	fold change	2.17	75.5641	3.2e-06	fold change	-2.44
THRB	7068	thyroid hormone receptor, beta	5 out of 5	275.369	98.8728	0.0088	fold change	-8.87566	63.5833	4.4e-11	fold change	-2.71	30.3339	0.0044	fold change	-1.72	47.7687	5.3e-05	fold change	2.31	34.8097	1.8e-05	fold change	-1.58
CXXC5	51523	CXXC finger protein 5	5 out of 5	272.87	62.7392	0.0056	fold change	-2.05124	36.6027	6.5e-10	fold change	-1.97	90.7013	1.2e-11	fold change	-4.93	37.0887	2.4e-05	fold change	1.99	45.7385	3.9e-05	fold change	-1.75
SYNCRIP	10492	synaptotagmin binding, cytoplasmic RNA interacting protein	5 out of 5	271.856	73.3762	0.0161	fold change	2.35786	57.06	2.2e-14	fold change	2.48	47.918	6.8e-06	fold change	2.12	33.1034	4e-07	fold change	-1.89	60.3989	1.8e-07	fold change	2.03
ATL2	64225	atlastin GTPase 2	5 out of 5	268.957	52.3237	0.0178	fold change	1.72197	65.2018	1.8e-12	fold change	2.77	66.9783	5.4e-09	fold change	2.77	47.7687	1.3e-05	fold change	-2.31	36.6846	0.0022	fold change	1.61
GCNT2	2651	glucosaminyl (N-acetyl) transferase 2, I-branching enzyme (I blood group)	5 out of 5	268.63	70.1912	0.0098	fold change	-2.26881	46.5918	6.8e-08	fold change	2.22	83.8926	3.2e-06	fold change	3.83	29.9131	0.0196	fold change	-1.81	38.041	0.0043	fold change	1.63
DNAH5	1767	dynein, axonemal, heavy chain 5	5 out of 5	267.942	84.468	0.0078	fold change	-2.79915	43.066	3.4e-07	fold change	-2.13	50.0646	4.6e-07	fold change	-2.18	60.0428	0.0001	fold change	2.75	30.3006	1.9e-09	fold change	-1.51
MCM4	4173	minichromosome maintenance complex component 4	5 out of 5	265.846	50.1057	0.0487	fold change	1.59448	62.5156	2.4e-15	fold change	2.68	46.4861	0.0165	fold change	2.09	39.4452	0.0004	fold change	-2.07	67.2929	1.1e-05	fold change	2.17
MCM5	4174	minichromosome maintenance complex component 5	5 out of 5	263.517	66.507	0.0186	fold change	2.15912	41.1073	5e-13	fold change	2.08	38.4337	8.7e-05	fold change	1.9	43.0207	1.9e-08	fold change	-2.17	74.448	2.8e-08	fold change	2.38
OGFRL1	79627	opioid growth factor receptor-like 1	5 out of 5	258.442	62.4524	0.0293	fold change	-2.03926	42.2955	1.9e-12	fold change	2.11	90.7013	4.4e-07	fold change	4.93	35.4416	0.0012	fold change	-1.95	27.5514	0.0026	fold change	1.47
FEN1	2237	flap structure-specific endonuclease 1	5 out of 5	257.909	54.0021	0.0432	fold change	1.78081	72.8534	1.7e-18	fold change	3.09	21.8788	0.0189	fold change	1.54	49.2426	6.6e-07	fold change	-2.36	59.9319	3.9e-10	fold change	2.02
TMEM45B	120224	transmembrane protein 45B	5 out of 5	257.629	72.0845	0.0448	fold change	2.32089	50.0035	0.0002	fold change	-2.3	54.0494	0.0002	fold change	-2.3	63.3537	0.0027	fold change	2.91	18.1382	0.0183	fold change	-1.32
KAL1	3730	Kallmann syndrome 1 sequence	5 out of 5	257.625	89.2522	0.0006	fold change	-3.19069	18.5114	0.0054	fold change	-1.58	72.0845	4.6e-05	fold change	-3.02	36.343	0.0044	fold change	1.97	41.4336	7.6e-05	fold change	-1.68
IQCG	84223	IQ motif containing G	5 out of 5	255.268	59.6346	0.0143	fold change	-1.96414	48.9481	1.1e-09	fold change	2.28	83.0427	6.8e-06	fold change	3.78	29.4473	0.0112	fold change	-1.8	34.1958	0.0099	fold change	1.57
CYB5A	1528	cytochrome b5 type A (microsomal)	5 out of 5	255.185	53.6481	0.0348	fold change	-1.77237	10.5129	0.0191	fold change	-1.36	67.605	1.3e-06	fold change	-2.8	59.0898	5.2e-07	fold change	2.7	64.3294	0.0002	fold change	-2.1
221765_at	NA		5 out of 5	255.07	67.9412	0.0459	fold change	-2.20249	28.9753	0.0002	fold change	-1.81	51.426	0.0003	fold change	-2.22	55.9942	3.3e-05	fold change	2.59	50.7331	0.0017	fold change	-1.83
ZNF91	7644	zinc finger protein 91	5 out of 5	251.198	73.5078	0.0003	fold change	-2.35899	23.5423	2.6e-05	fold change	-1.7	57.2994	0.0003	fold change	-2.42	41.5521	0.0001	fold change	2.13	55.2969	0.0012	fold change	-1.92
MIR100HG	399959	mir-100-let-7a-2 cluster host gene (non-protein coding)	5 out of 5	249.908	61.3001	0.0196	fold change	-2.00614	70.6754	1.2e-10	fold change	-2.98	23.2353	0.0181	fold change	-1.57	29.9131	0.0053	fold change	1.81	64.7845	3.2e-05	fold change	-2.11
DEPTOR	64798	DEP domain containing MTOR-interacting protein	5 out of 5	249.354	97.4621	0.0003	fold change	-5.99345	19.9894	0.0018	fold change	-1.62	43.6007	0.0029	fold change	-2.02	35.0776	0.0015	fold change	1.94	53.2243	0.0002	fold change	-1.88
NRAS	4893	neuroblastoma RAS viral (v-ras) oncogene homolog	5 out of 5	249.089	92.9662	0.0001	fold change	3.72385	50.8518	1.4e-09	fold change	2.32	46.9122	0.0086	fold change	2.1	24.6766	0.0007	fold change	-1.68	33.6818	0.0001	fold change	1.56
MXRA8	54587	matrix-remodelling associated 8	5 out of 5	247.778	72.2116	0.0242	fold change	-2.32292	35.6473	7.5e-11	fold change	-1.95	40.18	6.1e-05	fold change	-1.94	37.0887	0.0001	fold change	1.99	62.6504	1.5e-05	fold change	-2.07
NCOA7	135112	nuclear receptor coactivator 7	5 out of 5	241.718	52.6377	0.0427	fold change	-1.74068	27.4239	1.3e-05	fold change	1.78	79.1904	2.1e-07	fold change	3.45	49.5	3.1e-05	fold change	-2.37	32.9659	0.0016	fold change	1.55
NQO1	1728	NAD(P)H dehydrogenase, quinone 1	5 out of 5	241.358	70.6754	0.0303	fold change	2.28295	21.3431	0.0102	fold change	-1.65	76.3849	5.2e-05	fold change	-3.23	26.6914	0.0271	fold change	1.73	46.2633	0.0003	fold change	-1.76
TCF19	6941	transcription factor 19	5 out of 5	241.269	68.8155	0.0327	fold change	2.2286	50.0035	1.6e-15	fold change	2.3	46.4861	0.0001	fold change	2.09	43.756	1.5e-05	fold change	-2.19	32.2076	6.8e-08	fold change	1.54
CADPS2	93664	Ca++-dependent secretion activator 2	5 out of 5	239.414	52.9549	0.0274	fold change	-1.75377	35.6473	4e-05	fold change	-1.95	58.0572	1.3e-05	fold change	-2.45	41.2174	0.0001	fold change	2.12	51.5374	3e-07	fold change	-1.85
TRIM2	23321	tripartite motif containing 2	5 out of 5	239.273	66.5433	0.0302	fold change	2.15925	19.6131	0.0049	fold change	1.61	90.8364	2.3e-08	fold change	4.98	47.0376	0.0001	fold change	-2.29	15.2423	0.0355	fold change	1.27
MEGF9	1955	multiple EGF-like-domains 9	5 out of 5	235.504	61.669	0.0412	fold change	2.0147	19.6131	0.0032	fold change	-1.61	46.0164	2.9e-06	fold change	-2.08	47.0376	0.0002	fold change	2.29	61.1681	6e-07	fold change	-2.04
MCM7	4176	minichromosome maintenance complex component 7	5 out of 5	230.541	54.6502	0.0424	fold change	1.79806	32.882	4.3e-10	fold change	1.89	36.2466	0.0006	fold change	1.85	46.3637	1.5e-07	fold change	-2.27	60.3989	3.8e-05	fold change	2.03
RPL39L	116832	ribosomal protein L39-like	5 out of 5	228.193	58.2221	0.0215	fold change	1.92157	55.2395	5.2e-16	fold change	2.43	42.7961	0.0015	fold change	2	32.371	0.0007	fold change	-1.87	39.5638	0.0001	fold change	1.65
LTBP2	4053	latent transforming growth factor beta binding protein 2	5 out of 5	226.712	65.3407	0.0097	fold change	2.12452	41.9491	5.3e-11	fold change	-2.1	37.6223	0.0011	fold change	-1.88	23.9319	0.0036	fold change	1.66	57.8677	1.3e-06	fold change	-1.97
FANK1	92565	fibronectin type III and ankyrin repeat domains 1	5 out of 5	225.462	61.4228	0.004	fold change	-2.01091	25.5645	5.7e-05	fold change	-1.74	36.2466	7.1e-05	fold change	-1.85	82.8748	2.1e-08	fold change	4.47	19.3534	1e-05	fold change	-1.34
ATXN1	6310	ataxin 1	5 out of 5	222.871	65.5497	0.0091	fold change	-2.1302	29.4544	1.2e-06	fold change	-1.82	40.18	0.0012	fold change	-1.94	30.7668	0.0031	fold change	1.83	56.9204	8.8e-06	fold change	-1.95
229163_at	NA		5 out of 5	221.778	53.7889	0.0218	fold change	1.7748	23.0782	1.3e-05	fold change	-1.69	65.5145	1.2e-05	fold change	-2.7	60.0428	1.6e-06	fold change	2.75	19.3534	0.004	fold change	-1.34
TBC1D7	51256	TBC1 domain family, member 7	5 out of 5	220.528	60.1598	0.0051	fold change	-1.97918	54.8944	1.3e-14	fold change	2.42	19.7359	0.01	fold change	1.49	25.8061	1.3e-05	fold change	-1.71	59.9319	5.2e-06	fold change	2.02
LYPD6B	130576	LY6/PLAUR domain containing 6B	5 out of 5	219.526	90.2348	0.0356	fold change	-3.33815	10.5129	0.0118	fold change	-1.36	40.5512	0.0009	fold change	-1.95	64.5853	0.0005	fold change	2.97	13.6417	0.0105	fold change	-1.24
2014-09-11	55752	septin 11	5 out of 5	218.37	52.5702	0.0382	fold change	1.73777	56.4315	7.7e-09	fold change	-2.46	18.5365	0.0353	fold change	1.46	34.2947	0.0003	fold change	1.92	56.5374	1.3e-05	fold change	-1.94
CTSK	1513	cathepsin K	5 out of 5	217.955	50.3104	0.0464	fold change	-1.61268	16.3473	0.003	fold change	-1.53	42.7961	0.0051	fold change	-2	39.8804	0.0004	fold change	2.08	68.621	0.0001	fold change	-2.21
C11orf75	56935	chromosome 11 open reading frame 75	5 out of 5	216.658	59.4615	0.0036	fold change	1.95651	33.3367	1.1e-06	fold change	1.9	49.4008	0.0002	fold change	2.16	38.4941	2.9e-05	fold change	-2.04	35.9648	3.2e-06	fold change	1.6
FNDC3B	64778	fibronectin type III domain containing 3B	5 out of 5	216.539	71.0843	0.0361	fold change	-2.29187	31.3393	1.8e-09	fold change	1.86	32.5856	0.0002	fold change	1.77	53.9782	1.3e-05	fold change	-2.52	27.5514	0.0004	fold change	1.47
DUSP6	1848	dual specificity phosphatase 6	5 out of 5	215.256	61.7002	0.0266	fold change	2.0157	46.9479	6.2e-10	fold change	-2.23	55.9178	0.0018	fold change	-2.37	21.0399	0.0019	fold change	1.59	29.65	0.0096	fold change	-1.5
CSNK1A1	1452	casein kinase 1, alpha 1	5 out of 5	213.603	67.6416	0.0042	fold change	2.19478	39.5338	7.3e-12	fold change	-2.04	62.9644	7.7e-06	fold change	-2.61	19.8378	4.3e-05	fold change	1.56	23.6257	2e-05	fold change	-1.41
PMP22	5376	peripheral myelin protein 22	5 out of 5	212.233	81.9901	0.0003	fold change	2.70902	16.8147	2.1e-05	fold change	-1.54	32.1089	0.0301	fold change	-1.76	28.0945	0.0009	fold change	1.77	53.2243	8.3e-05	fold change	-1.88
SH3BGRL	6451	SH3 domain binding glutamic acid-rich protein like	5 out of 5	210.084	53.8596	0.0404	fold change	1.77652	12.719	0.0002	fold change	-1.43	32.1089	0.0067	fold change	-1.76	32.768	0.0018	fold change	1.88	78.6287	1.5e-09	fold change	-2.55
CTSS	1520	cathepsin S	5 out of 5	208.982	61.453	0.049	fold change	-2.01192	37.0217	0.0004	fold change	1.98	45.5726	0.0144	fold change	2.07	44.9559	0.0002	fold change	-2.23	19.9785	0.0498	fold change	1.35
OPN3	23596	opsin 3	5 out of 5	208.514	93.4597	0.0008	fold change	-3.86121	31.8758	7.2e-06	fold change	1.87	33.8882	0.0086	fold change	1.8	15.6084	0.0408	fold change	-1.45	33.6818	0.0038	fold change	1.56
CHML	1122	choroideremia-like (Rab escort protein 2)	5 out of 5	207.964	75.3091	0.007	fold change	2.42795	41.1073	6.6e-06	fold change	2.08	12.3052	0.0379	fold change	1.27	20.6684	0.0142	fold change	-1.58	58.5741	2.2e-05	fold change	1.99
DAB2	1601	disabled homolog 2, mitogen-responsive phosphoprotein (Drosophila)	5 out of 5	207.758	84.5852	0.0084	fold change	-2.80519	34.2374	6.3e-11	fold change	-1.92	30.7437	0.0007	fold change	-1.73	22.2269	0.0034	fold change	1.62	35.9648	0.0041	fold change	-1.6
AW612403	NA		5 out of 5	207.381	60.6951	0.0161	fold change	-1.98975	19.9894	0.0001	fold change	-1.62	26.9253	0.002	fold change	-1.65	35.4416	1.9e-05	fold change	1.95	64.3294	1.6e-06	fold change	-2.1
HELLS	3070	helicase, lymphoid-specific	5 out of 5	204.129	59.5188	0.0141	fold change	1.96039	68.0911	1.9e-20	fold change	2.87	14.4863	0.0424	fold change	1.35	35.0776	0.0005	fold change	-1.94	26.9546	0.0278	fold change	1.46
MIA3	375056	melanoma inhibitory activity family, member 3	5 out of 5	203.675	58.195	0.0206	fold change	-1.92031	17.6806	4.6e-05	fold change	-1.56	49.781	0.0008	fold change	-2.17	31.1962	5.5e-05	fold change	1.84	46.8217	2e-07	fold change	-1.77
PLK2	10769	polo-like kinase 2	5 out of 5	203.62	66.7236	0.0029	fold change	-2.16377	20.4517	0.0001	fold change	-1.63	28.3537	0.025	fold change	-1.68	35.8868	0.0073	fold change	1.96	52.2041	0.0001	fold change	-1.86
KIFC1	3833	kinesin family member C1	5 out of 5	203.488	61.7619	0.0228	fold change	2.01869	36.6027	3e-15	fold change	1.97	27.9412	0.0013	fold change	1.67	41.2174	1.4e-08	fold change	-2.12	35.9648	1.8e-07	fold change	1.6
SPRY1	10252	sprouty homolog 1, antagonist of FGF signaling (Drosophila)	5 out of 5	202.571	55.314	0.0228	fold change	1.81718	54.5774	2.6e-12	fold change	-2.41	19.7359	0.0005	fold change	-1.49	19.0655	0.0054	fold change	1.54	53.8781	1.2e-06	fold change	-1.89
UBASH3B	84959	ubiquitin associated and SH3 domain containing B	5 out of 5	200.982	87.4738	0.0071	fold change	3.04537	29.8406	9.4e-05	fold change	1.83	16.9306	0.0045	fold change	1.42	52.5923	2.2e-05	fold change	-2.47	14.1452	0.0003	fold change	1.25
MCM3	4172	minichromosome maintenance complex component 3	5 out of 5	200.078	63.2887	0.0125	fold change	2.06763	38.2187	1.6e-17	fold change	2.01	26.4444	0.002	fold change	1.64	35.4416	1.3e-06	fold change	-1.95	36.6846	3.6e-05	fold change	1.61
TSPAN15	23555	tetraspanin 15	5 out of 5	198.868	70.7164	0.0325	fold change	-2.28306	10.5129	0.0156	fold change	-1.36	39.7128	5.3e-07	fold change	-1.93	48.2756	7e-07	fold change	2.33	29.65	5e-07	fold change	-1.5
221760_at	NA		5 out of 5	197.953	50.7048	0.0493	fold change	-1.63425	13.3474	0.0206	fold change	-1.45	46.9122	0.002	fold change	-2.1	21.4886	0.003	fold change	1.6	65.4999	5.6e-06	fold change	-2.13
HCP5	10866	HLA complex P5 (non-protein coding)	5 out of 5	197.464	94.6844	0.006	fold change	-4.18108	33.3367	1.8e-07	fold change	1.9	26.4444	0.0439	fold change	1.64	26.6914	0.0171	fold change	-1.73	16.3074	0.0289	fold change	1.29
SLC22A23	63027	solute carrier family 22, member 23	5 out of 5	196.617	58.9769	0.0249	fold change	-1.94369	19.9894	2.5e-05	fold change	-1.62	67.8656	5.2e-07	fold change	-2.81	25.4164	0.0035	fold change	1.7	24.3681	6.3e-05	fold change	-1.42
TNRC6C	57690	trinucleotide repeat containing 6C	5 out of 5	196.278	75.5869	0.0045	fold change	2.43783	21.7049	2.4e-06	fold change	-1.66	27.4239	0.0034	fold change	-1.66	26.9962	0.0025	fold change	1.74	44.5657	3.6e-05	fold change	-1.73
CTSO	1519	cathepsin O	5 out of 5	193.843	69.5555	0.0124	fold change	-2.24864	24.5289	1.2e-05	fold change	-1.72	20.1798	0.0204	fold change	-1.5	24.2817	0.0004	fold change	1.67	55.2969	1.5e-07	fold change	-1.92
APOL6	80830	apolipoprotein L, 6	5 out of 5	193.443	51.5772	0.0441	fold change	-1.68658	37.4389	2.1e-09	fold change	1.99	28.3537	0.0108	fold change	1.68	41.8774	2.1e-05	fold change	-2.14	34.1958	0.0035	fold change	1.57
TMPO	7112	thymopoietin	5 out of 5	191.789	51.3405	0.0382	fold change	1.675	51.8382	9.3e-11	fold change	2.34	18.9362	0.0344	fold change	1.47	29.4473	6.9e-07	fold change	-1.8	40.2269	5.4e-05	fold change	1.66
ALDH6A1	4329	aldehyde dehydrogenase 6 family, member A1	5 out of 5	191.759	60.6347	0.0495	fold change	-1.98857	19.9894	1.9e-07	fold change	-1.62	30.7437	4.2e-05	fold change	-1.73	34.6524	6.8e-06	fold change	1.93	45.7385	4.2e-09	fold change	-1.75
THBD	7056	thrombomodulin	5 out of 5	190.585	79.9105	0.0329	fold change	-2.61389	26.0081	1.2e-06	fold change	-1.75	32.97	0.0046	fold change	-1.78	25.4164	0.0115	fold change	1.7	26.2801	0.0012	fold change	-1.45
WHSC1	7468	Wolf-Hirschhorn syndrome candidate 1	5 out of 5	189.827	76.4327	0.0024	fold change	2.4745	48.9481	7.4e-17	fold change	2.28	12.0755	0.0293	fold change	-1.26	25.4164	1.4e-05	fold change	-1.7	26.9546	0.001	fold change	1.46
CDON	50937	Cdon homolog (mouse)	5 out of 5	185.894	83.0979	0.0107	fold change	2.74999	14.0508	0.0012	fold change	-1.47	21.4511	0.0246	fold change	-1.53	52.5923	0.0002	fold change	2.47	14.7021	0.0083	fold change	-1.26
MALL	7851	mal, T-cell differentiation protein-like	5 out of 5	184.123	82.4294	0.0323	fold change	2.72881	10.261	0.0153	fold change	1.35	49.0263	0.0035	fold change	2.15	21.8282	0.0168	fold change	-1.61	20.578	0.0463	fold change	1.36
E2F2	1870	E2F transcription factor 2	5 out of 5	184.042	54.7232	0.0354	fold change	1.80014	41.5942	1.7e-15	fold change	2.09	20.9681	6.8e-05	fold change	1.52	43.756	2.3e-06	fold change	-2.19	23.0005	5.2e-07	fold change	1.4
PRRG1	5638	proline rich Gla (G-carboxyglutamic acid) 1	5 out of 5	183.855	66.2208	0.0041	fold change	-2.15043	15.9465	0.0007	fold change	1.52	28.3537	0.003	fold change	1.68	59.6922	8.8e-08	fold change	-2.73	13.6417	0.0097	fold change	1.24
TRAK2	66008	trafficking protein, kinesin binding 2	5 out of 5	183.487	55.8167	0.0383	fold change	-1.8342	26.9785	4.3e-08	fold change	-1.77	20.5991	0.0037	fold change	-1.51	31.5808	1.1e-05	fold change	1.85	48.5117	3e-05	fold change	-1.8
MAP3K1	4214	mitogen-activated protein kinase kinase kinase 1, E3 ubiquitin protein ligase	5 out of 5	183.44	54.9185	0.0202	fold change	-1.8053	15.5315	0.0046	fold change	-1.51	26.4444	0.0038	fold change	-1.64	52.8636	6.6e-06	fold change	2.48	33.6818	0.0027	fold change	-1.56
AK2	204	adenylate kinase 2	5 out of 5	182.542	55.2889	0.0426	fold change	1.81701	30.3415	3.6e-10	fold change	1.84	55.1402	8e-05	fold change	2.34	19.4578	0.0028	fold change	-1.55	22.3133	0.0014	fold change	1.39
LRRC8D	55144	leucine rich repeat containing 8 family, member D	5 out of 5	181.045	77.201	0.0273	fold change	-2.51149	22.1149	6.8e-10	fold change	1.67	41.5379	2.9e-05	fold change	1.97	15.2011	0.0017	fold change	-1.44	24.9903	0.0005	fold change	1.43
PGAP3	93210	post-GPI attachment to proteins 3	5 out of 5	180.361	56.3539	0.0269	fold change	-1.85056	22.5739	0.0016	fold change	-1.68	77.1034	0.0003	fold change	-3.26	10.6884	0.0042	fold change	1.3	13.6417	0.0051	fold change	-1.24
PLIN2	123	perilipin 2	5 out of 5	179.227	60.0716	0.0325	fold change	-1.97699	35.2284	2.1e-07	fold change	1.94	25.0283	0.0153	fold change	1.61	26.6914	0.003	fold change	-1.73	32.2076	0.0012	fold change	1.54
RPS6KA5	9252	ribosomal protein S6 kinase, 90kDa, polypeptide 5	5 out of 5	178.468	67.4937	0.0104	fold change	2.18848	19.9894	1.7e-05	fold change	-1.62	42.2808	0.0009	fold change	-1.99	17.8087	0.0193	fold change	1.51	30.8949	0.0011	fold change	-1.52
EGLN1	54583	egl nine homolog 1 (C. elegans)	5 out of 5	177.56	59.1751	0.0168	fold change	1.95071	28.9753	1e-09	fold change	1.81	39.294	0.0001	fold change	1.92	37.3932	2.4e-08	fold change	-2	12.7225	0.0004	fold change	1.22
TMEM87B	84910	transmembrane protein 87B	5 out of 5	177.216	70.9612	0.0219	fold change	2.29108	10.5129	0.0048	fold change	-1.36	26.9253	0.0018	fold change	-1.65	21.4886	3.9e-05	fold change	1.6	47.3274	1.1e-07	fold change	-1.78
PURA	5813	purine-rich element binding protein A	5 out of 5	177.16	78.2828	0.0009	fold change	2.5425	27.4239	9e-10	fold change	-1.78	17.6806	0.0182	fold change	-1.44	16.3669	2e-05	fold change	1.47	37.4058	0.0002	fold change	-1.62
PPID	5481	peptidylprolyl isomerase D	5 out of 5	176.845	73.288	0.0172	fold change	-2.35771	11.1318	0.0103	fold change	1.38	22.3522	0.0014	fold change	-1.55	53.7658	2.5e-07	fold change	2.51	16.3074	0.0008	fold change	1.29
ZNF432	9668	zinc finger protein 432	5 out of 5	176.679	86.0659	0.0141	fold change	-2.93516	11.4522	2.8e-05	fold change	-1.39	30.7437	0.0011	fold change	-1.73	25.4164	1.8e-05	fold change	1.7	23.0005	0.0002	fold change	-1.4
KIAA1462	57608	KIAA1462	5 out of 5	174.263	93.3184	0.0239	fold change	-3.80253	26.5072	1.8e-07	fold change	-1.76	13.6	0.0047	fold change	-1.32	20.2596	0.0172	fold change	1.57	20.578	0.0039	fold change	-1.36
STX6	10228	syntaxin 6	5 out of 5	173.846	89.3176	0.0021	fold change	3.21506	31.8758	4.4e-09	fold change	1.87	24.573	0.0012	fold change	1.6	14.8773	6.4e-05	fold change	-1.43	13.2023	0.0272	fold change	1.23
EMP2	2013	epithelial membrane protein 2	5 out of 5	173.733	56.4831	0.0318	fold change	1.85935	9.96975	0.0098	fold change	-1.34	44.825	0.0006	fold change	-2.05	41.8774	8.9e-05	fold change	2.14	20.578	0.0287	fold change	-1.36
RNF138	51444	ring finger protein 138, E3 ubiquitin protein ligase	5 out of 5	173.717	56.744	0.0339	fold change	1.86992	31.8758	3.1e-07	fold change	1.87	35.2791	0.0018	fold change	1.83	13.8529	8.3e-05	fold change	-1.4	35.9648	0.0008	fold change	1.6
ACTL6A	86	actin-like 6A	5 out of 5	173.296	53.161	0.0382	fold change	1.75892	44.5327	1.1e-11	fold change	2.17	24.0301	0.0045	fold change	1.59	10.1383	0.0054	fold change	-1.28	41.4336	1.9e-05	fold change	1.68
RNF213	57674	ring finger protein 213	5 out of 5	172.993	54.4561	0.0198	fold change	1.79065	25.0692	4.2e-08	fold change	1.73	46.9122	0.0001	fold change	-2.1	30.7668	0.0001	fold change	-1.83	15.7889	0.0228	fold change	1.28
TMEM71	137835	transmembrane protein 71	5 out of 5	172.689	85.8856	0.0004	fold change	2.91039	11.7433	0.0139	fold change	1.4	25.0283	0.0058	fold change	1.61	35.8868	0.0074	fold change	-1.96	14.1452	0.0379	fold change	1.25
PEX13	5194	peroxisomal biogenesis factor 13	5 out of 5	171.885	50.2487	0.0306	fold change	1.60674	50.0035	8.2e-12	fold change	2.3	15.8642	0.0364	fold change	1.39	32.768	8.2e-05	fold change	-1.88	23.0005	0.0014	fold change	1.4
PPP6C	5537	protein phosphatase 6, catalytic subunit	5 out of 5	170.283	90.7688	0.0042	fold change	3.41183	9.19765	7.2e-05	fold change	1.31	21.8788	0.0004	fold change	-1.54	23.448	2.1e-06	fold change	1.65	24.9903	0.0001	fold change	-1.43
CENPO	79172	centromere protein O	5 out of 5	170.082	57.0867	0.0491	fold change	1.88392	46.1544	1.6e-17	fold change	2.21	14.1903	0.0193	fold change	1.34	36.343	3.2e-07	fold change	-1.97	16.3074	5.6e-07	fold change	1.29
UBE2B	7320	ubiquitin-conjugating enzyme E2B	5 out of 5	170.008	95.5676	0.0003	fold change	4.50862	32.32	8e-06	fold change	-1.88	13.8857	0.002	fold change	-1.33	13.5326	0.0056	fold change	1.39	14.7021	1.7e-05	fold change	-1.26
PPP1CB	5500	protein phosphatase 1, catalytic subunit, beta isozyme	5 out of 5	164.757	70.7975	0.0025	fold change	2.2858	27.9286	1.1e-05	fold change	1.79	33.8882	0.0005	fold change	1.8	12.1639	0.0102	fold change	-1.35	19.9785	0.0007	fold change	1.35
FADS1	3992	fatty acid desaturase 1	5 out of 5	164.384	62.3255	0.0111	fold change	2.03497	16.3473	0.0001	fold change	1.53	26.4444	0.037	fold change	1.64	23.9319	0.0048	fold change	-1.66	35.3344	0.0003	fold change	1.59
FBXL17	64839	F-box and leucine-rich repeat protein 17	5 out of 5	163.615	86.6116	0.0028	fold change	2.99467	28.9753	4.6e-09	fold change	-1.81	16.9306	0.0041	fold change	-1.42	14.1887	0.0011	fold change	1.41	16.9091	0.0019	fold change	-1.3
C4orf46	201725	chromosome 4 open reading frame 46	5 out of 5	163.433	57.06	0.0286	fold change	1.88138	32.882	6.1e-10	fold change	1.89	29.855	0.0023	fold change	1.71	18.6461	0.0019	fold change	-1.53	24.9903	6e-06	fold change	1.43
C20orf20	55257	chromosome 20 open reading frame 20	5 out of 5	161.597	85.4073	0.0003	fold change	2.88564	17.2175	3.3e-10	fold change	1.55	11.8349	0.0437	fold change	1.25	17.4869	2.2e-06	fold change	-1.5	29.65	3.3e-05	fold change	1.5
ETV6	2120	ets variant 6	5 out of 5	161.04	52.8865	0.0394	fold change	1.74924	9.7091	0.0012	fold change	1.33	59.6922	6.6e-08	fold change	2.5	25.1101	0.0038	fold change	-1.69	13.6417	0.0456	fold change	1.24
ATP11C	286410	ATPase, class VI, type 11C	5 out of 5	160.671	67.7911	0.0007	fold change	2.19923	19.9894	5.3e-05	fold change	1.62	29.855	0.0061	fold change	1.71	23.0566	3.2e-05	fold change	-1.64	19.9785	0.0273	fold change	1.35
ADA	100	adenosine deaminase	5 out of 5	160.548	87.35	0.0161	fold change	-3.03915	18.0732	2.2e-06	fold change	1.57	15.1617	0.0065	fold change	1.37	18.2178	0.0018	fold change	-1.52	21.7454	9.5e-05	fold change	1.38
CCDC50	152137	coiled-coil domain containing 50	5 out of 5	159.7	95.2708	0.0001	fold change	4.42165	9.43776	0.0004	fold change	1.32	26.4444	0.0008	fold change	1.64	10.4088	0.0381	fold change	1.29	18.1382	0.0093	fold change	1.32
ORC1	4998	origin recognition complex, subunit 1	5 out of 5	156.486	53.4154	0.0487	fold change	1.76623	40.6587	3.6e-21	fold change	2.07	15.1617	0.0015	fold change	1.37	30.3415	2.8e-05	fold change	-1.82	16.9091	3.3e-07	fold change	1.3
LINC00518	221718	long intergenic non-protein coding RNA 518	5 out of 5	156.259	55.3888	0.0382	fold change	-1.82106	17.6806	1.1e-05	fold change	1.56	35.7199	0.0117	fold change	1.84	32.768	0.0138	fold change	-1.88	14.7021	0.0448	fold change	1.26
GSPT1	2935	G1 to S phase transition 1	5 out of 5	156.066	51.2122	0.0242	fold change	1.66746	19.6131	0.0015	fold change	-1.61	32.5856	0.0009	fold change	-1.77	30.3415	0.0002	fold change	1.82	22.3133	7.2e-05	fold change	-1.39
221773_at	NA		5 out of 5	156.025	78.6832	0.0014	fold change	2.55456	15.9465	0.0002	fold change	-1.52	18.9362	0.0094	fold change	-1.47	13.5326	0.0041	fold change	1.39	28.9268	0.0005	fold change	-1.49
TMEM30A	55754	transmembrane protein 30A	5 out of 5	155.851	72.2543	0.0015	fold change	2.32297	21.7049	0.0029	fold change	1.66	34.2947	0.0492	fold change	1.81	10.6884	0.0196	fold change	1.3	16.9091	0.0061	fold change	-1.3
SMAP1	60682	small ArfGAP 1	5 out of 5	155.157	89.1234	0.0009	fold change	3.18716	17.2175	1.1e-05	fold change	1.55	15.5315	0.0042	fold change	1.38	10.9718	0.0116	fold change	-1.31	22.3133	0.0022	fold change	1.39
ATP6AP1L	92270	ATPase, H+ transporting, lysosomal accessory protein 1-like	5 out of 5	153.54	58.7793	0.0274	fold change	-1.93673	25.0692	2.2e-06	fold change	-1.73	21.8788	0.0005	fold change	-1.54	30.3415	0.0007	fold change	1.82	17.4718	8.2e-06	fold change	-1.31
CPD	1362	carboxypeptidase D	5 out of 5	153.004	50.4969	0.025	fold change	-1.62776	10.261	0.0138	fold change	-1.35	29.855	0.0054	fold change	-1.71	19.8378	0.0044	fold change	1.56	42.5528	0.0001	fold change	-1.7
LRRC6	23639	leucine rich repeat containing 6	5 out of 5	151.969	76.2905	0.0055	fold change	-2.46502	9.7091	0.0049	fold change	-1.33	20.5991	0.0285	fold change	-1.51	33.1034	0.0006	fold change	1.89	12.2673	0.0083	fold change	-1.21
SLC44A1	23446	solute carrier family 44, member 1	5 out of 5	151.757	56.5611	0.0286	fold change	1.86249	25.5645	8.9e-08	fold change	-1.74	11.0956	0.0458	fold change	-1.21	31.5808	6.3e-06	fold change	1.85	26.9546	1.8e-05	fold change	-1.46
GINS3	64785	GINS complex subunit 3 (Psf3 homolog)	5 out of 5	151.138	63.4188	0.0182	fold change	2.06959	20.8719	8.3e-08	fold change	1.64	16.608	0.0005	fold change	1.41	32.768	6.6e-05	fold change	-1.88	17.4718	5.4e-06	fold change	1.31
TPM1	7168	tropomyosin 1 (alpha)	5 out of 5	150.247	68.4332	0.023	fold change	-2.21676	19.6131	0.0007	fold change	-1.61	27.4239	0.0026	fold change	-1.66	10.4088	0.0406	fold change	1.29	24.3681	0.0182	fold change	-1.42
DICER1	23405	dicer 1, ribonuclease type III	5 out of 5	150.017	51.1268	0.0457	fold change	-1.66408	18.913	1.1e-05	fold change	-1.59	26.9253	0.0013	fold change	-1.65	16.3669	0.003	fold change	1.47	36.6846	0.0002	fold change	-1.61
POLR2D	5433	polymerase (RNA) II (DNA directed) polypeptide D	5 out of 5	149.945	66.9416	0.0008	fold change	2.17407	21.3431	5.3e-12	fold change	1.65	27.4239	1.1e-06	fold change	1.66	16.7643	5e-06	fold change	-1.48	17.4718	4e-06	fold change	1.31
PI4K2B	55300	phosphatidylinositol 4-kinase type 2 beta	5 out of 5	149.453	78.7836	0.001	fold change	2.55913	16.8147	1e-07	fold change	1.54	17.6806	0.0046	fold change	1.44	9.89353	0.0036	fold change	-1.27	26.2801	7.9e-08	fold change	1.45
SPATS2L	26010	spermatogenesis associated, serine-rich 2-like	5 out of 5	149.362	63.8472	0.0123	fold change	2.08419	19.9894	0.0003	fold change	-1.62	31.6867	0.0052	fold change	1.75	16.3669	0.0092	fold change	1.47	17.4718	0.0002	fold change	-1.31
AGAP1	116987	ArfGAP with GTPase domain, ankyrin repeat and PH domain 1	5 out of 5	146.771	66.8324	0.0055	fold change	2.16629	25.0692	1.6e-05	fold change	-1.73	22.3522	0.0005	fold change	-1.55	15.6084	0.0004	fold change	1.45	16.9091	0.0001	fold change	-1.3
CHAF1B	8208	chromatin assembly factor 1, subunit B (p60)	5 out of 5	146.051	55.4139	0.0306	fold change	1.82179	26.9785	2.4e-15	fold change	1.77	23.5875	0.0006	fold change	1.58	24.2817	1.8e-05	fold change	-1.67	15.7889	5.9e-05	fold change	1.28
ACTR3	10096	ARP3 actin-related protein 3 homolog (yeast)	5 out of 5	141.438	54.4805	0.0324	fold change	1.7927	25.0692	2.7e-08	fold change	1.73	17.6806	0.0138	fold change	1.44	11.2417	3.1e-05	fold change	-1.32	14.1452	0.0386	fold change	-1.25
CCNY	219771	cyclin Y	5 out of 5	141.366	52.0801	0.0365	fold change	-1.7131	11.1318	1.5e-07	fold change	1.38	38.9084	3.7e-05	fold change	1.91	14.8773	1.8e-05	fold change	-1.43	24.3681	3e-05	fold change	1.42
LRRC8C	84230	leucine rich repeat containing 8 family, member C	5 out of 5	140.152	73.3321	0.0297	fold change	2.35784	9.19765	0.0011	fold change	1.31	25.5167	0.0101	fold change	1.62	19.8378	0.0042	fold change	-1.56	12.2673	0.0029	fold change	1.21
RPIA	22934	ribose 5-phosphate isomerase A	5 out of 5	139.376	69.2425	0.0268	fold change	2.24163	18.913	8.8e-14	fold change	1.59	22.7915	0.0029	fold change	1.56	11.5199	0.0014	fold change	-1.33	16.9091	0.0229	fold change	1.3
TRIO	7204	trio Rho guanine nucleotide exchange factor	5 out of 5	138.682	51.0418	0.0444	fold change	-1.65843	23.5423	4e-07	fold change	-1.7	21.4511	0.0011	fold change	-1.53	16.3669	0.0036	fold change	1.47	26.2801	0.0008	fold change	-1.45
CCNB1IP1	57820	cyclin B1 interacting protein 1, E3 ubiquitin protein ligase	5 out of 5	137.746	51.6422	0.0458	fold change	1.6889	13.0333	6.4e-05	fold change	1.44	36.7888	0.0007	fold change	1.86	10.6884	0.0052	fold change	-1.3	25.593	0.0058	fold change	1.44
RBMS2	5939	RNA binding motif, single stranded interacting protein 2	5 out of 5	136.965	50.2285	0.049	fold change	1.60192	33.3367	5.9e-11	fold change	-1.9	13.6	0.0224	fold change	-1.32	17.4869	0.0004	fold change	1.5	22.3133	0.0006	fold change	-1.39
RAD21	5885	RAD21 homolog (S. pombe)	5 out of 5	136.94	51.4907	0.0311	fold change	1.67994	25.0692	1e-06	fold change	1.73	15.1617	0.0273	fold change	1.37	10.4088	0.0179	fold change	-1.29	34.8097	0.0005	fold change	1.58
TCTN1	79600	tectonic family member 1	5 out of 5	135.355	54.336	0.0183	fold change	-1.78814	12.719	2.2e-08	fold change	-1.43	32.1089	3.6e-05	fold change	-1.76	21.4886	0.0002	fold change	1.6	14.7021	0.0003	fold change	-1.26
ARL6IP6	151188	ADP-ribosylation-like factor 6 interacting protein 6	5 out of 5	135.038	72.9405	0.0107	fold change	2.34204	17.2175	1.9e-06	fold change	1.55	18.9362	0.0018	fold change	1.47	11.2417	0.0236	fold change	-1.32	14.7021	0.0048	fold change	1.26
ATP2C1	27032	ATPase, Ca++ transporting, type 2C, member 1	5 out of 5	134.019	63.9141	0.0263	fold change	-2.08433	19.9894	8.1e-05	fold change	1.62	15.1617	0.0019	fold change	1.37	18.6461	0.0001	fold change	-1.53	16.3074	8.8e-05	fold change	1.29
GALNT2	2590	UDP-N-acetyl-alpha-D-galactosamine:polypeptide N-acetylgalactosaminyltransferase 2 (GalNAc-T2)	5 out of 5	133.016	57.4871	0.0161	fold change	-1.89546	18.913	0.0002	fold change	1.59	15.5315	0.0458	fold change	1.38	13.5326	0.0008	fold change	-1.39	27.5514	0.0002	fold change	1.47
TBC1D1	23216	TBC1 (tre-2/USP6, BUB2, cdc16) domain family, member 1	5 out of 5	131.377	51.4695	0.0239	fold change	1.67929	15.143	4.1e-06	fold change	1.5	30.3339	0.0002	fold change	1.72	13.8529	0.0009	fold change	-1.4	20.578	9.9e-05	fold change	1.36
RNF24	11237	ring finger protein 24	5 out of 5	131.319	50.7676	0.0409	fold change	1.63815	36.1504	1.2e-10	fold change	1.96	12.5412	0.0456	fold change	1.28	18.2178	0.0017	fold change	-1.52	13.6417	0.0001	fold change	1.24
CRY2	1408	cryptochrome 2 (photolyase-like)	5 out of 5	130.039	55.4385	0.0302	fold change	-1.82284	22.1149	2.1e-12	fold change	-1.67	14.4863	0.0026	fold change	-1.35	18.6461	4.6e-09	fold change	1.53	19.3534	6.8e-09	fold change	-1.34
SLC30A1	7779	solute carrier family 30 (zinc transporter), member 1	5 out of 5	129.306	51.4477	0.0294	fold change	1.67861	10.8135	0.0004	fold change	1.37	24.0301	0.0087	fold change	-1.59	18.6461	0.0001	fold change	1.53	24.3681	0.0005	fold change	-1.42
HNRNPA3	220988	heterogeneous nuclear ribonucleoprotein A3	5 out of 5	127.793	55.8928	0.0408	fold change	1.83726	13.6985	1.1e-05	fold change	-1.46	17.3096	0.0022	fold change	-1.43	11.2417	0.0037	fold change	1.32	29.65	0.0014	fold change	-1.5
SUV420H1	51111	suppressor of variegation 4-20 homolog 1 (Drosophila)	5 out of 5	121.987	51.5342	0.0345	fold change	-1.68116	10.5129	4e-06	fold change	-1.36	16.2394	0.0341	fold change	-1.4	15.6084	0.0043	fold change	-1.45	24.9903	9.6e-05	fold change	1.43
SPOP	8405	speckle-type POZ protein	5 out of 5	115.752	49.8818	0.0468	fold change	1.56751	13.0333	2.7e-06	fold change	-1.44	20.1798	0.0128	fold change	-1.5	9.65648	0.0022	fold change	1.26	23.0005	5.6e-06	fold change	-1.4
SLC24A1	9187	solute carrier family 24 (sodium/potassium/calcium exchanger), member 1	5 out of 5	114.228	50.7887	0.0385	fold change	-1.6413	14.0508	1.3e-06	fold change	-1.47	14.4863	0.0062	fold change	-1.35	16.7643	0.0079	fold change	1.48	18.1382	8.9e-06	fold change	-1.32
OIP5-AS1	729082	OIP5 antisense RNA 1	5 out of 5	105.747	57.7027	0.0196	fold change	-1.90376	10.5129	0.0004	fold change	1.36	14.1903	0.0195	fold change	1.34	10.1383	0.0235	fold change	1.28	13.2023	0.0335	fold change	-1.23
SCGB2A2	4250	secretoglobin, family 2A, member 2	4 out of 5	398.119					99.6751	5.9e-09	fold change	-15.8	99.0315	0.0002	fold change	-15.6	99.5124	6.5e-06	fold change	27	99.9001	5.9e-07	fold change	-17.6
AGR3	155465	anterior gradient 3 homolog (Xenopus laevis)	4 out of 5	397.003					97.7727	8.2e-09	fold change	-7.74	99.8363	2.3e-08	fold change	-34.3	99.5937	4.4e-08	fold change	27.7	99.8004	6.9e-11	fold change	-15
ANKRD30A	91074	ankyrin repeat domain 30A	4 out of 5	396.606					99.8363	3.5e-11	fold change	-25.5	97.2309	2.3e-07	fold change	-9.86	99.8363	3.6e-14	fold change	72.9	99.7029	6.2e-18	fold change	-10.9
AGR2	10551	anterior gradient 2 homolog (Xenopus laevis)	4 out of 5	396.564					98.7928	4.4e-09	fold change	-9.15	99.9181	1.3e-15	fold change	-74.6	99.0315	1.4e-07	fold change	18.9	98.822	5.7e-08	fold change	-7.24
FOXA1	3169	forkhead box A1	4 out of 5	396.539					99.7546	1.5e-14	fold change	-17.3	99.1926	3e-17	fold change	-17.8	98.4775	7.2e-08	fold change	14.1	99.1139	3.3e-18	fold change	-8.22
ESR1	2099	estrogen receptor 1	4 out of 5	395.668					98.6349	6e-10	fold change	-8.78	98.7147	7.9e-06	fold change	-14.1	98.7147	8.4e-09	fold change	15.1	99.6036	1.8e-13	fold change	-10.5
AI668620	NA		4 out of 5	395.603					99.9181	1.8e-11	fold change	-25.8	96.8467	7.1e-07	fold change	-9.06	99.9181	7.7e-14	fold change	104.2	98.9198	1.7e-15	fold change	-7.53
SCGB1D2	10647	secretoglobin, family 1D, member 2	4 out of 5	394.69					99.3522	3.3e-08	fold change	-10	97.0761	0.0002	fold change	-9.4	98.9531	0.0011	fold change	18	99.3088	5.2e-08	fold change	-8.61
AI810764	NA		4 out of 5	394.456					99.4332	1.8e-12	fold change	-10.3	99.3522	4e-17	fold change	-20.6	97.6162	7.8e-09	fold change	10.5	98.0546	1.3e-22	fold change	-6.29
TFAP2B	7021	transcription factor AP-2 beta (activating enhancer binding protein 2 beta)	4 out of 5	394.217					99.5124	7.9e-09	fold change	-11	97.7727	1.4e-06	fold change	-10.9	99.3522	3e-08	fold change	25.4	97.58	1e-06	fold change	-5.63
SCUBE2	57758	signal peptide, CUB domain, EGF-like 2	4 out of 5	392.557					99.0315	4e-13	fold change	-9.4	94.6844	7.7e-05	fold change	-6.79	99.4332	6.8e-10	fold change	25.6	99.4075	1.2e-16	fold change	-8.82
PIP	5304	prolactin-induced protein	4 out of 5	389.314					96.9236	1.8e-06	fold change	-6.86	95.7158	0.001	fold change	-7.54	97.4621	0.0002	fold change	10.1	99.2123	4.8e-09	fold change	-8.26
TMC5	79838	transmembrane channel-like 5	4 out of 5	387.986					98.8728	2.4e-09	fold change	-9.29	93.1775	1.1e-05	fold change	-5.82	97.3066	5.2e-06	fold change	9.76	98.6291	5.7e-09	fold change	-6.97
CA12	771	carbonic anhydrase XII	4 out of 5	387.457					93.3899	2e-09	fold change	-5.23	98.3981	2e-09	fold change	-13.2	96.8467	2e-07	fold change	9.3	98.822	9.5e-10	fold change	-7.24
AFF3	3899	AF4/FMR2 family, member 3	4 out of 5	387.061					98.2415	2.8e-10	fold change	-8.39	96.695	8e-07	fold change	-8.66	93.1064	2.3e-05	fold change	6.59	99.0177	3.7e-12	fold change	-7.89
MLPH	79083	melanophilin	4 out of 5	386.122					96.6184	3.9e-14	fold change	-6.71	99.4332	3.6e-15	fold change	-21.5	94.9758	2.8e-08	fold change	7.34	95.095	2.3e-11	fold change	-3.98
CYP4Z1	199974	cytochrome P450, family 4, subfamily Z, polypeptide 1	4 out of 5	385.727					94.3931	3.8e-05	fold change	-5.6	93.3184	0.0006	fold change	-5.92	99.6751	5.6e-06	fold change	33.7	98.34	2e-07	fold change	-6.47
AR	367	androgen receptor	4 out of 5	380.948					98.0834	3.5e-16	fold change	-8.08	99.2713	5.2e-13	fold change	-19.1	95.9398	7.2e-07	fold change	8.16	87.6532	1.7e-05	fold change	-2.98
PGR	5241	progesterone receptor	4 out of 5	380.667					98.7147	1.9e-10	fold change	-8.87	87.2265	0.001	fold change	-4.28	99.2713	1.5e-07	fold change	23.9	95.4545	5.8e-08	fold change	-4.22
PSAT1	29968	phosphoserine aminotransferase 1	4 out of 5	377.345					90.9703	1.7e-10	fold change	4.72	91.6489	8e-06	fold change	5.21	98.6349	3.6e-11	fold change	-14.8	96.091	6.4e-07	fold change	4.35
TFF3	7033	trefoil factor 3 (intestinal)	4 out of 5	377.173					83.6638	1.5e-06	fold change	-3.82	99.112	1.2e-09	fold change	-16.4	98.3981	1.6e-07	fold change	13.9	95.9988	7.2e-09	fold change	-4.33
ERBB4	2066	v-erb-a erythroblastic leukemia viral oncogene homolog 4 (avian)	4 out of 5	374.559					93.6733	5.4e-10	fold change	-5.28	88.6729	2.4e-06	fold change	-4.59	98.0065	4.6e-08	fold change	11.4	94.2063	3.3e-12	fold change	-3.78
C4A	720	complement component 4A (Rodgers blood group)	4 out of 5	370.054					85.0528	1.5e-09	fold change	-3.95	94.7562	8.6e-07	fold change	-6.8	92.4761	1.9e-06	fold change	6.21	97.7689	7.9e-11	fold change	-5.93
AA572675	NA		4 out of 5	369.613					98.3981	2.7e-11	fold change	-8.63	93.4597	3e-06	fold change	-6.08	94.0327	4.8e-05	fold change	6.91	83.7226	1.1e-13	fold change	-2.75
EN1	2019	engrailed homeobox 1	4 out of 5	367.815					88.7374	3.7e-07	fold change	4.43	98.7928	4e-10	fold change	14.3	84.468	8.7e-06	fold change	-4.67	95.8166	0.0001	fold change	4.31
VGLL1	51442	vestigial like 1 (Drosophila)	4 out of 5	367.61					96.7717	5.2e-13	fold change	6.82	87.9755	0.0012	fold change	4.46	97.0007	2.3e-06	fold change	-9.46	85.862	0.0003	fold change	2.88
NTN4	59277	netrin 4	4 out of 5	366.275					94.6844	2.1e-13	fold change	-5.68	80.6972	0.0002	fold change	-3.54	94.2489	1.3e-08	fold change	7	96.6445	5.8e-10	fold change	-4.65
CDC20	991	cell division cycle 20 homolog (S. cerevisiae)	4 out of 5	364.9					97.0761	1.4e-17	fold change	7.01	76.1487	2.3e-05	fold change	3.22	95.1239	2.2e-08	fold change	-7.52	96.5512	3.6e-11	fold change	4.64
ELF5	2001	E74-like factor 5 (ets domain transcription factor)	4 out of 5	364.528					78.2326	4.9e-05	fold change	3.39	98.0065	3e-08	fold change	11.6	97.2309	1.3e-06	fold change	-9.63	91.0581	0.0005	fold change	3.25
GFRA1	2674	GDNF family receptor alpha 1	4 out of 5	364.394					93.1775	1.6e-09	fold change	-5.18	89.3176	3.5e-05	fold change	-4.75	96.6184	1.3e-05	fold change	8.65	85.2806	5.3e-11	fold change	-2.83
DHRS2	10202	dehydrogenase/reductase (SDR family) member 2	4 out of 5	364.355					94.32	0.0002	fold change	-5.49	96.9236	0.0003	fold change	-9.33	81.3921	0.0141	fold change	4.24	91.7196	0.0001	fold change	-3.36
TBC1D9	23158	TBC1 domain family, member 9 (with GRAM domain)	4 out of 5	362.589					79.7041	5.9e-10	fold change	-3.49	97.0007	1.5e-11	fold change	-9.34	87.35	1.8e-08	fold change	5.09	98.5338	1.6e-12	fold change	-6.92
R71596	NA		4 out of 5	361.584					97.8493	7.1e-15	fold change	-7.94	84.995	3.1e-05	fold change	-3.92	98.1624	1.6e-07	fold change	12.1	80.5776	6.3e-06	fold change	-2.62
DACH1	1602	dachshund homolog 1 (Drosophila)	4 out of 5	357.427					90.1697	9e-11	fold change	-4.57	83.8926	3.1e-06	fold change	-3.83	96.3168	8.7e-08	fold change	8.36	87.0474	8.6e-12	fold change	-2.95
DUSP4	1846	dual specificity phosphatase 4	4 out of 5	357.274					87.1019	2.4e-09	fold change	-4.17	94.1035	6.5e-07	fold change	-6.39	80.4337	1.4e-05	fold change	4.13	95.6352	3.1e-08	fold change	-4.28
CDCA7	83879	cell division cycle associated 7	4 out of 5	357.095					89.447	8.7e-12	fold change	4.51	80.2761	4.3e-06	fold change	3.52	93.6032	2.7e-08	fold change	-6.73	93.7682	8.9e-08	fold change	3.71
TTK	7272	TTK protein kinase	4 out of 5	357.035					98.9531	1.5e-22	fold change	9.34	74.3075	1.2e-05	fold change	3.14	93.5314	9.9e-11	fold change	-6.72	90.2429	8.2e-07	fold change	3.16
SCNN1A	6337	sodium channel, non-voltage-gated 1 alpha subunit	4 out of 5	356.118					85.0528	2e-09	fold change	-3.95	92.7541	1.3e-05	fold change	-5.66	85.4073	6.2e-06	fold change	4.78	92.904	2e-06	fold change	-3.48
C10orf116	10974	chromosome 10 open reading frame 116	4 out of 5	355					86.3066	5.8e-15	fold change	-4.09	88.93	2.8e-05	fold change	-4.65	85.6458	3.4e-05	fold change	4.81	94.1176	2.1e-09	fold change	-3.77
KIAA1324	57535	KIAA1324	4 out of 5	354.346					85.8856	2.7e-12	fold change	-4.02	89.0583	1e-05	fold change	-4.71	93.247	1.3e-06	fold change	6.65	86.1549	3e-08	fold change	-2.9
HORMAD1	84072	HORMA domain containing 1	4 out of 5	353.629					89.5784	5.8e-09	fold change	4.52	96.0154	1.4e-06	fold change	7.87	96.695	6.8e-06	fold change	-8.72	71.3399	8.2e-05	fold change	2.27
CAPN8	388743	calpain 8	4 out of 5	351.85					90.9703	7.1e-09	fold change	-4.72	95.4927	4.6e-07	fold change	-7.34	99.112	1.4e-10	fold change	19.4	66.2752	1.3e-07	fold change	-2.15
ADAMTS15	170689	ADAM metallopeptidase with thrombospondin type 1 motif, 15	4 out of 5	349.625					92.8247	6.7e-14	fold change	-5.11	79.8072	6.4e-05	fold change	-3.49	93.9602	2.2e-06	fold change	6.9	83.033	8.5e-08	fold change	-2.72
ANP32E	81611	acidic (leucine-rich) nuclear phosphoprotein 32 family, member E	4 out of 5	348.552					93.9602	1.5e-21	fold change	5.42	85.2297	6.3e-07	fold change	3.97	78.6324	8.6e-07	fold change	-3.91	90.7293	1.8e-07	fold change	3.22
SPDEF	25803	SAM pointed domain containing ets transcription factor	4 out of 5	348.114					83.6638	8.1e-12	fold change	-3.82	94.9758	2.6e-15	fold change	-6.95	79.3941	9e-06	fold change	4	90.0804	1.8e-08	fold change	-3.15
ZIC1	7545	Zic family member 1	4 out of 5	347.976					95.1239	1.1e-10	fold change	5.78	95.8662	1e-12	fold change	7.6	85.6458	0.0003	fold change	-4.81	71.3399	9e-05	fold change	2.27
DNALI1	7802	dynein, axonemal, light intermediate chain 1	4 out of 5	347.781					91.3075	9.5e-14	fold change	-4.8	90.4339	6e-07	fold change	-4.92	90.7013	2.2e-06	fold change	5.67	75.3386	9.8e-13	fold change	-2.42
DNAJC12	56521	DnaJ (Hsp40) homolog, subfamily C, member 12	4 out of 5	347.469					65.2018	4.5e-06	fold change	-2.77	90.4339	4.3e-06	fold change	-4.92	97.54	4.5e-09	fold change	10.4	94.2934	2.7e-09	fold change	-3.8
CENPW	387103	centromere protein W	4 out of 5	345.546					90.2348	2.4e-21	fold change	4.58	79.7041	1.9e-06	fold change	3.48	84.468	6.9e-09	fold change	-4.67	91.1394	4.9e-08	fold change	3.26
SLC44A4	80736	solute carrier family 44, member 4	4 out of 5	343.559					76.0075	4.5e-07	fold change	-3.28	90.9703	3.7e-07	fold change	-5.06	91.4445	7.2e-07	fold change	5.9	85.1368	5.1e-10	fold change	-2.82
GREB1	9687	growth regulation by estrogen in breast cancer 1	4 out of 5	343.077					88.2909	9e-09	fold change	-4.33	77.5904	0.0002	fold change	-3.32	96.1649	3.6e-07	fold change	8.3	81.0307	2.5e-05	fold change	-2.65
NAT1	9	N-acetyltransferase 1 (arylamine N-acetyltransferase)	4 out of 5	342.6					47.6023	0.0016	fold change	-2.25	96.6184	1.9e-05	fold change	-8.56	98.8728	4.7e-10	fold change	15.3	99.5064	3.1e-12	fold change	-8.96
THSD4	79875	thrombospondin, type I, domain containing 4	4 out of 5	341.999					93.1775	2.8e-11	fold change	-5.18	90.1697	1.4e-07	fold change	-4.9	92.8954	1.7e-07	fold change	6.55	65.7566	8.6e-09	fold change	-2.14
U79293	NA		4 out of 5	340.81					94.7562	3.2e-09	fold change	-5.71	89.2522	3.2e-07	fold change	-4.74	87.0413	5.7e-07	fold change	5	69.7603	3.4e-14	fold change	-2.24
PRR11	55771	proline rich 11	4 out of 5	340.747					94.4662	1.1e-14	fold change	5.61	14.1903	0.0135	fold change	-1.34	92.6149	9.9e-11	fold change	-6.35	96.367	2e-10	fold change	4.43
B3GNT5	84002	UDP-GlcNAc:betaGal beta-1,3-N-acetylglucosaminyltransferase 5	4 out of 5	339.89					79.4976	2e-13	fold change	3.48	94.611	3.4e-09	fold change	6.76	78.734	3.3e-07	fold change	-3.93	87.0474	2.6e-08	fold change	2.95
NDC80	10403	NDC80 kinetochore complex component homolog (S. cerevisiae)	4 out of 5	339.156					94.9037	3.9e-18	fold change	5.74	66.364	0.0003	fold change	2.74	90.2348	8e-11	fold change	-5.58	87.6532	2.9e-07	fold change	2.98
SLC40A1	30061	solute carrier family 40 (iron-regulated transporter), member 1	4 out of 5	338.923					83.5506	5.5e-13	fold change	-3.8	78.3822	5.8e-05	fold change	-3.39	88.1011	2.4e-08	fold change	5.2	88.8889	2.2e-06	fold change	-3.06
FOXM1	2305	forkhead box M1	4 out of 5	338.913					96.1649	7.9e-24	fold change	6.43	66.507	6.8e-06	fold change	2.75	91.1046	1.8e-09	fold change	-5.77	85.1368	1.8e-09	fold change	2.82
IGF2	3481	insulin-like growth factor 2 (somatomedin A)	4 out of 5	338.379					97.0007	4.7e-25	fold change	-6.87	67.3083	3.6e-05	fold change	-2.78	80.9101	1.6e-07	fold change	4.17	93.1602	1.5e-05	fold change	-3.54
INPP4B	8821	inositol polyphosphate-4-phosphatase, type II, 105kDa	4 out of 5	338.142					78.583	1.2e-09	fold change	-3.41	84.2943	6.9e-08	fold change	-3.85	87.5365	1.5e-07	fold change	5.12	87.7285	1.1e-10	fold change	-2.99
TMSB15A	11013	thymosin beta 15a	4 out of 5	335.321					88.8021	2.6e-12	fold change	4.45	84.2943	0.0012	fold change	3.85	69.8324	0.0044	fold change	-3.24	92.3924	4.7e-05	fold change	3.44
ANLN	54443	anillin, actin binding protein	4 out of 5	335.004					98.3187	5.3e-15	fold change	8.46	49.4008	0.0052	fold change	2.16	91.3759	7.8e-07	fold change	-5.86	95.9085	3.6e-09	fold change	4.32
LRRC17	10234	leucine rich repeat containing 17	4 out of 5	334.582					92.0607	8.5e-15	fold change	-5.01	55.9178	0.0003	fold change	-2.37	95.0498	9.7e-08	fold change	7.45	91.5533	8.7e-07	fold change	-3.32
TPX2	22974	TPX2, microtubule-associated, homolog (Xenopus laevis)	4 out of 5	334.323					96.9236	1.4e-16	fold change	6.86	55.1402	0.0002	fold change	2.34	91.8544	2.6e-09	fold change	-6.01	90.4045	1.1e-08	fold change	3.17
CXCL10	3627	chemokine (C-X-C motif) ligand 10	4 out of 5	333.461					95.2708	8.4e-12	fold change	5.83	82.0991	0.0039	fold change	3.67	71.4561	0.0002	fold change	-3.35	84.6353	8.9e-06	fold change	2.79
BCL11A	53335	B-cell CLL/lymphoma 11A (zinc finger protein)	4 out of 5	333.349					74.039	3e-07	fold change	3.14	93.6032	9.4e-10	fold change	6.1	90.3685	1.1e-06	fold change	-5.64	75.3386	0.0002	fold change	2.42
AI824013	NA		4 out of 5	331.086					67.7534	8.9e-11	fold change	-2.85	86.0659	4.1e-07	fold change	-4.14	83.3236	2.2e-09	fold change	4.53	93.9426	5.6e-13	fold change	-3.75
AA588092	NA		4 out of 5	330.569					98.5552	7.5e-16	fold change	-8.7	41.5379	0.0032	fold change	-1.97	98.0834	1e-07	fold change	11.8	92.3924	2.2e-13	fold change	-3.44
CENPA	1058	centromere protein A	4 out of 5	330.475					95.7909	8.1e-24	fold change	6.17	54.0494	0.0006	fold change	2.3	89.9054	3.6e-07	fold change	-5.51	90.7293	2.5e-09	fold change	3.22
BF433570	NA		4 out of 5	330.394					61.4228	7.4e-05	fold change	-2.64	84.7013	0.0031	fold change	-3.89	98.5552	1.6e-05	fold change	14.6	85.7148	1.2e-06	fold change	-2.87
MAPT	4137	microtubule-associated protein tau	4 out of 5	329.75					75.3545	1.2e-06	fold change	-3.23	81.285	0.0002	fold change	-3.59	95.8662	3.7e-10	fold change	8.15	77.2439	9e-08	fold change	-2.5
GGH	8836	gamma-glutamyl hydrolase (conjugase, folylpolygammaglutamyl hydrolase)	4 out of 5	329.331					90.4339	1.3e-13	fold change	4.63	73.816	0.0003	fold change	3.12	78.0336	5.4e-05	fold change	-3.86	87.0474	6.2e-06	fold change	2.95
CLIC6	54102	chloride intracellular channel 6	4 out of 5	328.303	85.6458	0.0116	fold change	2.89673	65.2018	0.0003	fold change	-2.77					83.949	0.017	fold change	4.62	93.5069	8.2e-06	fold change	-3.64
CALML5	51806	calmodulin-like 5	4 out of 5	328.295					82.0991	4.2e-05	fold change	3.68	92.6853	0.0025	fold change	5.64	95.6425	3.4e-06	fold change	-8.09	57.8677	0.0084	fold change	1.97
TOX3	27324	TOX high mobility group box family member 3	4 out of 5	328.032					80.5386	7.3e-06	fold change	-3.55	93.5314	8.1e-07	fold change	-6.09	68.9703	0.0071	fold change	3.2	84.9921	0.0002	fold change	-2.81
NUF2	83540	NUF2, NDC80 kinetochore complex component, homolog (S. cerevisiae)	4 out of 5	326.049					95.7158	1.2e-22	fold change	6.11	59.6922	0.0002	fold change	2.5	86.0052	6.3e-07	fold change	-4.87	84.6353	3.9e-07	fold change	2.79
F2RL2	2151	coagulation factor II (thrombin) receptor-like 2	4 out of 5	324.062					91.9219	1.5e-15	fold change	-4.97	52.615	9.1e-06	fold change	-2.25	85.4073	6.2e-07	fold change	4.78	94.1176	2.7e-09	fold change	-3.77
EVL	51466	Enah/Vasp-like	4 out of 5	323.961					70.6754	4.4e-08	fold change	-2.98	87.2265	8.8e-07	fold change	-4.28	85.2893	1.5e-07	fold change	4.77	80.7702	2.7e-10	fold change	-2.64
CYP4X1	260293	cytochrome P450, family 4, subfamily X, polypeptide 1	4 out of 5	323.935					70.6754	0.0002	fold change	-2.98	56.7704	0.0173	fold change	-2.4	99.1926	1.1e-09	fold change	20.9	97.2971	2.4e-06	fold change	-4.99
RARRES1	5918	retinoic acid receptor responder (tazarotene induced) 1	4 out of 5	323.196					78.734	8e-07	fold change	3.42	91.5114	0.0012	fold change	5.2	77.8368	0.0007	fold change	-3.84	75.1134	0.0004	fold change	2.41
ASPM	259266	asp (abnormal spindle) homolog, microcephaly associated (Drosophila)	4 out of 5	323.086					97.6944	3e-15	fold change	7.71	41.0799	0.0028	fold change	1.96	91.5801	8e-07	fold change	-5.95	92.7317	5e-10	fold change	3.47
CHI3L2	1117	chitinase 3-like 2	4 out of 5	322.041	91.3075	0.045	fold change	-3.49127	73.288	2.1e-07	fold change	3.11	93.9602	2.1e-05	fold change	6.24	63.4848	0.0071	fold change	-2.92
C9orf152	401546	chromosome 9 open reading frame 152	4 out of 5	321.533					86.0659	1.9e-09	fold change	-4.05	87.4738	6.9e-10	fold change	-4.35	83.6638	5.8e-06	fold change	4.59	64.3294	2.1e-08	fold change	-2.1
LEPR	3953	leptin receptor	4 out of 5	321.444	94.4662	0.0003	fold change	-4.14489	78.2326	9.5e-08	fold change	-3.39					51.7293	0.0024	fold change	2.44	97.0158	3.8e-13	fold change	-4.76
MCM10	55388	minichromosome maintenance complex component 10	4 out of 5	318.948					97.3066	5.6e-27	fold change	7.16	43.9437	0.0024	fold change	2.03	92.1285	4.2e-10	fold change	-6.14	85.5696	1.8e-08	fold change	2.86
TOP2A	7153	topoisomerase (DNA) II alpha 170kDa	4 out of 5	318.562					96.3168	4.2e-14	fold change	6.46	42.0062	0.0122	fold change	1.98	87.1642	2.8e-05	fold change	-5.03	93.0752	5.3e-07	fold change	3.53
BIRC5	332	baculoviral IAP repeat containing 5	4 out of 5	318.313					95.8662	7.7e-17	fold change	6.19	48.581	0.0017	fold change	2.14	93.6733	3.4e-08	fold change	-6.81	80.1925	1.5e-09	fold change	2.6
FAM83D	81610	family with sequence similarity 83, member D	4 out of 5	317.444					97.4621	4.8e-16	fold change	7.26	42.0062	0.002	fold change	1.98	86.9172	6.8e-06	fold change	-4.98	91.0581	8.1e-10	fold change	3.25
ART3	419	ADP-ribosyltransferase 3	4 out of 5	316.542					74.5779	2.1e-05	fold change	3.17	97.3843	7.1e-09	fold change	9.9	90.7013	5.6e-05	fold change	-5.67	53.8781	0.0104	fold change	1.89
NOSTRIN	115677	nitric oxide synthase trafficker	4 out of 5	314.983					85.4073	4.1e-16	fold change	-3.98	61.7314	0.0001	fold change	-2.57	89.6427	7.3e-09	fold change	5.47	78.202	3.3e-09	fold change	-2.54
DLGAP5	9787	discs, large (Drosophila) homolog-associated protein 5	4 out of 5	314.649					96.5437	7.2e-22	fold change	6.67	37.6223	0.0073	fold change	1.88	92.0607	8.3e-08	fold change	-6.09	88.422	3.8e-09	fold change	3.03
REEP1	65055	receptor accessory protein 1	4 out of 5	314.264					82.5955	4.2e-09	fold change	-3.72	83.8926	0.0001	fold change	-3.83	81.5009	6.2e-05	fold change	4.25	66.2752	0.0002	fold change	-2.15
KRT16	3868	keratin 16	4 out of 5	313.041					83.949	4.4e-13	fold change	3.85	84.411	0.0002	fold change	3.86	67.7911	8.8e-05	fold change	-3.14	76.89	0.0006	fold change	2.49
GABRP	2568	gamma-aminobutyric acid (GABA) A receptor, pi	4 out of 5	312.058					43.5544	0.0179	fold change	2.14	99.7546	5.7e-12	fold change	33	86.1252	0.0044	fold change	-4.88	82.6241	0.0047	fold change	2.71
FAM72C	554282	family with sequence similarity 72, member C	4 out of 5	311.87					96.4674	4.4e-22	fold change	6.59	50.7259	0.0005	fold change	2.2	87.7871	4.2e-09	fold change	-5.17	76.89	3.3e-07	fold change	2.49
SOX11	6664	SRY (sex determining region Y)-box 11	4 out of 5	311.317					73.4635	5.2e-05	fold change	3.12	70.1115	0.0152	fold change	2.92	81.88	5.8e-05	fold change	-4.3	85.862	0.0005	fold change	2.88
DEPDC1	55635	DEP domain containing 1	4 out of 5	310.741					89.8392	6.1e-20	fold change	4.54	60.845	0.0002	fold change	2.54	89.3176	7.4e-10	fold change	-5.41	70.7394	7.8e-10	fold change	2.26
ROPN1B	152015	rhophilin associated tail protein 1B	4 out of 5	310.447					62.5156	7.3e-07	fold change	2.68	98.2415	1.2e-08	fold change	12.1	86.4887	6.6e-06	fold change	-4.94	63.2007	0.0018	fold change	2.08
VAV3	10451	vav 3 guanine nucleotide exchange factor	4 out of 5	310.394					56.4315	1.2e-06	fold change	-2.46	93.247	1.9e-10	fold change	-5.83	81.7167	2.9e-07	fold change	4.29	78.9989	1.8e-05	fold change	-2.56
DSC2	1824	desmocollin 2	4 out of 5	310.389					78.583	2.9e-10	fold change	3.41	90.7013	4.4e-07	fold change	4.93	64.2145	1.6e-05	fold change	-2.95	76.89	7.4e-06	fold change	2.49
MMP12	4321	matrix metallopeptidase 12 (macrophage elastase)	4 out of 5	310.313					93.8174	1.8e-09	fold change	5.37	78.5324	0.0069	fold change	3.4	76.1951	0.001	fold change	-3.73	61.768	0.0063	fold change	2.05
CENPF	1063	centromere protein F, 350/400kDa (mitosin)	4 out of 5	309.978					91.7852	8.8e-17	fold change	4.94	50.9362	0.0003	fold change	2.21	78.8345	3.4e-06	fold change	-3.94	88.422	9.3e-10	fold change	3.03
KIAA0101	9768	KIAA0101	4 out of 5	309.978	86.3066	0.0119	fold change	2.9375	84.6439	1.2e-10	fold change	3.91					59.4043	0.0016	fold change	-2.72	79.6229	9.2e-08	fold change	2.58
MYBL1	4603	v-myb myeloblastosis viral oncogene homolog (avian)-like 1	4 out of 5	309.87					91.1727	2.6e-13	fold change	4.77	67.3083	0.008	fold change	2.78	70.031	0.009	fold change	-3.25	81.3577	0.0002	fold change	2.66
DTL	51514	denticleless E3 ubiquitin protein ligase homolog (Drosophila)	4 out of 5	309.755	69.5952	0.0405	fold change	2.25025	86.4289	1.8e-11	fold change	4.1					68.7389	3e-05	fold change	-3.19	84.9921	2.8e-08	fold change	2.81
Hs.657591	NA		4 out of 5	308.96	90.3685	0.0041	fold change	-3.38029	48.9481	1.6e-07	fold change	-2.28					81.9901	7.6e-07	fold change	4.32	87.6532	1.8e-05	fold change	-2.98
IL6ST	3572	interleukin 6 signal transducer (gp130, oncostatin M receptor)	4 out of 5	308.612					73.0706	2.5e-09	fold change	-3.1	57.2994	0.0006	fold change	-2.42	84.995	1.8e-07	fold change	4.73	93.247	1.2e-11	fold change	-3.55
243241_at	NA		4 out of 5	306.481					81.5541	1e-05	fold change	-3.64	69.0093	0.0009	fold change	-2.87	89.6427	0.0035	fold change	5.47	66.2752	2.5e-07	fold change	-2.15
MELK	9833	maternal embryonic leucine zipper kinase	4 out of 5	305.019					95.1982	1.1e-15	fold change	5.82	31.6867	0.013	fold change	1.75	88.93	2.6e-07	fold change	-5.35	89.2045	1.4e-10	fold change	3.07
SHISA2	387914	shisa homolog 2 (Xenopus laevis)	4 out of 5	303.786	63.6157	0.0121	fold change	2.07583	72.8534	7.4e-05	fold change	-3.09					96.9236	1.3e-07	fold change	9.4	70.3938	0.0086	fold change	-2.25
PBK	55872	PDZ binding kinase	4 out of 5	303.688					96.695	3.6e-19	fold change	6.72	39.7128	0.03	fold change	1.93	90.0366	6.2e-07	fold change	-5.55	77.2439	7.1e-08	fold change	2.5
AI693516	NA		4 out of 5	303.467					99.1926	2.9e-20	fold change	-9.8	19.7359	0.004	fold change	-1.49	88.9949	2.4e-07	fold change	5.36	95.5438	1.9e-07	fold change	-4.27
CILP	8483	cartilage intermediate layer protein, nucleotide pyrophosphohydrolase	4 out of 5	302.329					60.4259	9.4e-05	fold change	-2.6	71.9155	7.9e-05	fold change	-3.01	84.995	1.1e-05	fold change	4.73	84.9921	6.6e-06	fold change	-2.81
NOVA1	4857	neuro-oncological ventral antigen 1	4 out of 5	301.925					93.4597	6.5e-17	fold change	-5.24	63.9468	0.0037	fold change	-2.65	85.9446	0.0007	fold change	4.84	58.5741	5.2e-09	fold change	-1.99
UBE2C	11065	ubiquitin-conjugating enzyme E2C	4 out of 5	301.88					93.3899	1.2e-15	fold change	5.23	31.6867	0.0026	fold change	1.75	87.5994	2e-06	fold change	-5.14	89.2045	5.1e-12	fold change	3.07
PDZK1	5174	PDZ domain containing 1	4 out of 5	301.869					77.935	3.2e-06	fold change	-3.38	57.2994	0.0123	fold change	-2.42	96.2408	0.0006	fold change	8.34	70.3938	4.2e-05	fold change	-2.25
XIST	7503	X (inactive)-specific transcript (non-protein coding)	4 out of 5	301.768					56.6136	1.9e-06	fold change	-2.47	96.091	1.6e-09	fold change	-7.9	65.3407	1.4e-05	fold change	3	83.7226	3.7e-06	fold change	-2.75
CCNB2	9133	cyclin B2	4 out of 5	301.499					95.5676	6.2e-17	fold change	6.02	39.7128	0.0003	fold change	1.93	88.7374	1.5e-07	fold change	-5.31	77.4809	3.7e-11	fold change	2.51
HMGCS2	3158	3-hydroxy-3-methylglutaryl-CoA synthase 2 (mitochondrial)	4 out of 5	301.452					85.8856	4e-05	fold change	-4.02	50.4139	0.0023	fold change	-2.19	77.3467	0.0255	fold change	3.8	87.8056	2.5e-07	fold change	-3
CRABP1	1381	cellular retinoic acid binding protein 1	4 out of 5	301.451					52.4576	0.0008	fold change	2.36	91.3759	0.0005	fold change	5.17	68.0161	0.0068	fold change	-3.15	89.6009	0.0009	fold change	3.11
RAB27B	5874	RAB27B, member RAS oncogene family	4 out of 5	300.011					56.4315	1.5e-06	fold change	-2.46	88.8652	1.4e-06	fold change	-4.64	73.6833	5.7e-06	fold change	3.48	81.0307	4.6e-07	fold change	-2.65
244696_at	NA		4 out of 5	299.724					96.2408	8.8e-11	fold change	-6.44	74.7585	3.7e-05	fold change	-3.16	82.9862	5.9e-05	fold change	4.48	45.7385	2.9e-14	fold change	-1.75
PPP1R14C	81706	protein phosphatase 1, regulatory (inhibitor) subunit 14C	4 out of 5	299.197					90.5682	1.1e-15	fold change	4.65	91.9219	3.6e-08	fold change	5.32	91.7162	2.7e-06	fold change	-5.99	24.9903	0.0029	fold change	1.43
SFRP2	6423	secreted frizzled-related protein 2	4 out of 5	298.988					53.4382	3.9e-06	fold change	-2.38	82.5955	0.0002	fold change	-3.7	73.1133	8.3e-06	fold change	3.44	89.8408	5.6e-05	fold change	-3.14
CACNA1D	776	calcium channel, voltage-dependent, L type, alpha 1D subunit	4 out of 5	298.881					78.2326	2.3e-06	fold change	-3.39	60.845	0.0002	fold change	-2.54	97.1534	5e-07	fold change	9.53	62.6504	8e-08	fold change	-2.07
C4orf32	132720	chromosome 4 open reading frame 32	4 out of 5	298.769					65.2018	1.6e-11	fold change	-2.77	89.6427	9e-06	fold change	-4.85	61.3001	3.8e-06	fold change	2.81	82.6241	2.9e-09	fold change	-2.71
ROPN1	54763	rhophilin associated tail protein 1	4 out of 5	298.219					66.3993	1.9e-08	fold change	2.81	96.3911	3.7e-08	fold change	8.33	88.1011	4.9e-06	fold change	-5.2	47.3274	0.0013	fold change	1.78
IMPA2	3613	inositol(myo)-1(or 4)-monophosphatase 2	4 out of 5	297.613					62.5156	1.4e-10	fold change	2.68	84.1213	6.3e-06	fold change	3.84	74.2622	3.2e-08	fold change	-3.51	76.7142	6.2e-06	fold change	2.48
LONRF2	164832	LON peptidase N-terminal domain and ring finger 2	4 out of 5	297.6					81.5541	2.1e-07	fold change	-3.64	69.3202	0.0015	fold change	-2.89	96.7717	2e-09	fold change	9.18	49.954	2.8e-05	fold change	-1.82
COL14A1	7373	collagen, type XIV, alpha 1	4 out of 5	297.526					94.8299	9.2e-18	fold change	-5.73	22.7915	0.0028	fold change	-1.56	83.7212	3.5e-07	fold change	4.6	96.1834	6.7e-07	fold change	-4.36
KIF14	9928	kinesin family member 14	4 out of 5	296.776					93.8879	1.6e-21	fold change	5.39	43.9437	0.0005	fold change	2.03	83.4362	1.6e-08	fold change	-4.56	75.5082	8e-08	fold change	2.43
CHI3L1	1116	chitinase 3-like 1 (cartilage glycoprotein-39)	4 out of 5	296.149					65.6547	4.7e-06	fold change	2.78	90.9025	0.0003	fold change	5.01	86.3677	6.5e-05	fold change	-4.92	53.2243	0.0156	fold change	1.88
MYB	4602	v-myb myeloblastosis viral oncogene homolog (avian)	4 out of 5	296.056					53.4382	0.0002	fold change	-2.38	67.3083	0.0009	fold change	-2.78	92.6853	2.1e-09	fold change	6.45	82.6241	0.0005	fold change	-2.71
206754_s_at	NA		4 out of 5	295.727					69.4377	3.1e-05	fold change	-2.93	79.7041	0.0003	fold change	-3.48	86.1861	0.0012	fold change	4.9	60.3989	0.0005	fold change	-2.03
AI492388	NA		4 out of 5	295.278					99.112	3.6e-15	fold change	-9.79	21.4511	0.0058	fold change	-1.53	80.0666	0.0003	fold change	4.08	94.6486	1.4e-09	fold change	-3.9
CYBRD1	79901	cytochrome b reductase 1	4 out of 5	294.782					61.6378	1.4e-10	fold change	-2.65	50.0646	0.003	fold change	-2.18	88.6101	6.1e-10	fold change	5.27	94.4697	1.2e-08	fold change	-3.83
FAM54A	113115	family with sequence similarity 54, member A	4 out of 5	294.619					87.9121	1.6e-24	fold change	4.24	40.5512	0.0007	fold change	1.95	82.1544	2.3e-10	fold change	-4.34	84.0011	2.6e-05	fold change	2.77
ASPN	54829	asporin	4 out of 5	294.456					41.9491	0.0014	fold change	-2.1	63.3208	0.0036	fold change	-2.62	93.4597	5.2e-07	fold change	6.7	95.7268	8e-06	fold change	-4.29
NEK2	4751	NIMA (never in mitosis gene a)-related kinase 2	4 out of 5	293.891					95.0498	2.8e-16	fold change	5.76	40.5512	0.0084	fold change	1.95	78.0336	6.6e-05	fold change	-3.86	80.2568	3.3e-07	fold change	2.61
PRR15	222171	proline rich 15	4 out of 5	293.561					56.6136	2.2e-05	fold change	-2.47	86.6731	1.3e-09	fold change	-4.18	85.9446	1.1e-06	fold change	4.84	64.3294	2e-06	fold change	-2.1
XBP1	7494	X-box binding protein 1	4 out of 5	293.56					45.7766	1.7e-06	fold change	-2.2	92.1982	1.4e-09	fold change	-5.49	64.2814	4.1e-07	fold change	2.96	91.3042	6.9e-10	fold change	-3.29
CCNA2	890	cyclin A2	4 out of 5	293.272					89.5784	1.9e-23	fold change	4.52	49.781	0.002	fold change	2.17	82.3194	3.3e-08	fold change	-4.4	71.5932	5.5e-07	fold change	2.28
LINC00673	100499467	long intergenic non-protein coding RNA 673	4 out of 5	292.965					85.5857	3.2e-17	fold change	3.99	82.7623	2.4e-05	fold change	3.74	69.3202	2.3e-05	fold change	-3.22	55.2969	4.8e-05	fold change	1.92
CMBL	134147	carboxymethylenebutenolidase homolog (Pseudomonas)	4 out of 5	292.924					65.937	1.7e-09	fold change	-2.79	89.9054	2.4e-10	fold change	-4.87	66.688	0.0004	fold change	3.07	70.3938	1.7e-05	fold change	-2.25
PLAT	5327	plasminogen activator, tissue	4 out of 5	292.431					75.3545	4.4e-11	fold change	-3.23	74.5323	0.0014	fold change	-3.15	65.8302	0.0007	fold change	3.02	76.7142	0.0001	fold change	-2.48
FOXC1	2296	forkhead box C1	4 out of 5	292.084					62.8354	2.3e-05	fold change	2.69	99.6751	7.4e-13	fold change	27	83.8349	5.6e-05	fold change	-4.61	45.7385	0.0002	fold change	1.75
CPA3	1359	carboxypeptidase A3 (mast cell)	4 out of 5	291.449					80.329	3.4e-07	fold change	-3.52	46.9122	0.0024	fold change	-2.1	84.5852	1.6e-05	fold change	4.68	79.6229	3.4e-07	fold change	-2.58
SOD2	6648	superoxide dismutase 2, mitochondrial	4 out of 5	291.1					77.0072	3.4e-14	fold change	3.33	84.1213	7e-05	fold change	3.84	64.2145	6.6e-05	fold change	-2.95	65.7566	2.3e-07	fold change	2.14
LAMP3	27074	lysosomal-associated membrane protein 3	4 out of 5	290.819					71.3735	1.2e-06	fold change	3.02	66.507	0.001	fold change	2.75	85.6458	5.6e-05	fold change	-4.81	67.2929	9e-06	fold change	2.17
BF513468	NA		4 out of 5	290.091					67.9412	2e-08	fold change	-2.86	82.0991	3.4e-07	fold change	-3.67	89.3176	4.2e-05	fold change	5.41	50.7331	5.4e-08	fold change	-1.83
HRASLS	57110	HRAS-like suppressor	4 out of 5	290.014					82.5955	4e-13	fold change	3.72	60.4858	0.0006	fold change	2.53	85.7648	0.0001	fold change	-4.82	61.1681	0.0002	fold change	2.04
GALNT7	51809	UDP-N-acetyl-alpha-D-galactosamine:polypeptide N-acetylgalactosaminyltransferase 7 (GalNAc-T7)	4 out of 5	289.542					46.9479	3.6e-07	fold change	-2.23	86.1861	5.7e-09	fold change	-4.15	66.328	3.4e-06	fold change	3.05	90.0804	3e-07	fold change	-3.15
KIF20A	10112	kinesin family member 20A	4 out of 5	289.459					92.3361	2.8e-16	fold change	5.07	38.1476	0.009	fold change	1.89	86.6116	6.6e-06	fold change	-4.95	72.3641	9.2e-09	fold change	2.3
IGF2BP3	10643	insulin-like growth factor 2 mRNA binding protein 3	4 out of 5	288.755	70.3918	0.0057	fold change	-2.2764	85.5857	5.1e-12	fold change	3.99	53.4851	0.0105	fold change	2.28	79.2921	4.9e-05	fold change	-3.99
RAI2	10742	retinoic acid induced 2	4 out of 5	288.517					82.8748	2.8e-17	fold change	-3.75	26.9253	0.0054	fold change	-1.65	89.5127	4.2e-06	fold change	5.43	89.2045	3.4e-15	fold change	-3.07
ZG16B	124220	zymogen granule protein 16 homolog B (rat)	4 out of 5	288.265					41.5942	0.002	fold change	-2.09	80.8564	0.0007	fold change	-3.56	90.7013	1.6e-06	fold change	5.67	75.1134	0.0003	fold change	-2.41
SLC39A6	25800	solute carrier family 39 (zinc transporter), member 6	4 out of 5	288.078					33.795	0.0004	fold change	-1.91	85.8856	0.0007	fold change	-4.11	81.1241	6e-05	fold change	4.2	87.2737	6.5e-08	fold change	-2.97
REEP6	92840	receptor accessory protein 6	4 out of 5	287.514					80.3807	2.5e-08	fold change	-3.53	55.9178	5.8e-06	fold change	-2.37	89.447	2.2e-07	fold change	5.42	61.768	2.1e-06	fold change	-2.05
TRIP13	9319	thyroid hormone receptor interactor 13	4 out of 5	287.403					91.9912	3.6e-19	fold change	4.99	31.6867	0.0052	fold change	1.75	85.8251	1.3e-08	fold change	-4.83	77.8998	1.3e-07	fold change	2.53
KIF2C	11004	kinesin family member 2C	4 out of 5	286.968					90.7013	1.8e-17	fold change	4.67	34.7601	0.002	fold change	1.82	88.3548	2.5e-09	fold change	-5.22	73.1518	3.1e-13	fold change	2.33
SYBU	55638	syntabulin (syntaxin-interacting)	4 out of 5	285.04					72.6385	6.8e-10	fold change	-3.08	74.5323	1e-05	fold change	-3.15	70.3522	0.0001	fold change	3.28	67.5174	3.3e-09	fold change	-2.18
LRP2	4036	low density lipoprotein receptor-related protein 2	4 out of 5	285.021					68.8155	2.7e-05	fold change	-2.9	54.0494	0.0113	fold change	-2.3	82.1544	0.0126	fold change	4.34	80.0013	4.1e-07	fold change	-2.59
ANXA9	8416	annexin A9	4 out of 5	284.196					51.2763	7.2e-07	fold change	-2.33	88.1648	4.5e-06	fold change	-4.5	91.9219	2.3e-08	fold change	6.04	52.8335	2.8e-08	fold change	-1.87
RAD51AP1	10635	RAD51 associated protein 1	4 out of 5	284.155					86.1861	2.8e-18	fold change	4.07	53.4851	8e-05	fold change	2.28	71.3318	4.3e-08	fold change	-3.34	73.1518	2.5e-07	fold change	2.33
GXYLT2	727936	glucoside xylosyltransferase 2	4 out of 5	284.013	83.7212	0.0025	fold change	-2.77381	37.4389	2.9e-05	fold change	-1.99					76.6237	2.4e-06	fold change	3.76	86.2292	7.2e-05	fold change	-2.91
DCN	1634	decorin	4 out of 5	283.952					72.6385	1.1e-09	fold change	-3.08	50.7259	0.0153	fold change	-2.2	65.133	4.8e-06	fold change	2.99	95.4545	8.8e-07	fold change	-4.22
TMEM158	25907	transmembrane protein 158 (gene/pseudogene)	4 out of 5	283.644					71.8319	6.4e-09	fold change	3.05	96.2408	7.5e-10	fold change	7.94	40.2327	0.0036	fold change	-2.09	75.3386	2.4e-05	fold change	2.42
209505_at	NA		4 out of 5	282.97					93.7453	4.4e-16	fold change	-5.33	50.4139	0.0016	fold change	-2.19	44.9559	0.003	fold change	2.23	93.8544	2.4e-10	fold change	-3.73
SIDT1	54847	SID1 transmembrane family, member 1	4 out of 5	282.779					82.9862	2.1e-10	fold change	-3.76	88.6101	6.6e-13	fold change	-4.58	72.4249	2.2e-05	fold change	3.41	38.7576	2.6e-06	fold change	-1.64
MKI67	4288	antigen identified by monoclonal antibody Ki-67	4 out of 5	282.028	51.6855	0.0382	fold change	1.69096	84.1793	2.8e-15	fold change	3.88					85.7648	2.3e-09	fold change	-4.82	60.3989	3.6e-08	fold change	2.03
KRT6B	3854	keratin 6B	4 out of 5	280.886					71.3735	0.0002	fold change	3.02	93.7453	0.0002	fold change	6.17	75.5401	0.0052	fold change	-3.64	40.2269	0.0108	fold change	1.66
BCL2A1	597	BCL2-related protein A1	4 out of 5	280.873					81.3921	8.6e-15	fold change	3.63	81.8264	0.0014	fold change	3.66	71.9155	9.7e-05	fold change	-3.37	45.7385	0.0007	fold change	1.75
TPRG1	285386	tumor protein p63 regulated 1	4 out of 5	280.704					26.0081	0.0002	fold change	-1.75	87.2265	0.0006	fold change	-4.28	97.0761	2.6e-05	fold change	9.5	70.3938	9.7e-07	fold change	-2.25
C1orf132	100128537	chromosome 1 open reading frame 132	4 out of 5	280.457					75.7725	2.8e-09	fold change	-3.26	82.4294	1.2e-05	fold change	-3.69	71.0843	2.2e-07	fold change	3.33	51.1708	4.1e-08	fold change	-1.84
NPNT	255743	nephronectin	4 out of 5	279.792					47.6023	3.8e-05	fold change	-2.25	67.8656	0.0005	fold change	-2.81	91.1727	6.9e-07	fold change	5.8	73.1518	1.2e-05	fold change	-2.33
RERG	85004	RAS-like, estrogen-regulated, growth inhibitor	4 out of 5	279.354					46.1544	3.9e-06	fold change	-2.21	59.6922	0.0094	fold change	-2.5	84.0647	1.8e-06	fold change	4.65	89.4422	9.8e-08	fold change	-3.09
AURKA	6790	aurora kinase A	4 out of 5	278.603					92.1982	1.8e-18	fold change	5.06	20.9681	0.029	fold change	1.52	83.5506	3.9e-09	fold change	-4.57	81.8867	5.9e-09	fold change	2.69
ZCCHC24	219654	zinc finger, CCHC domain containing 24	4 out of 5	278.58					79.4976	4.5e-31	fold change	-3.48	48.2756	3.9e-05	fold change	-2.13	62.074	4e-08	fold change	2.86	88.7327	6e-10	fold change	-3.05
TPSAB1	7177	tryptase alpha/beta 1	4 out of 5	278.497					79.1904	4.4e-08	fold change	-3.45	57.9206	0.0012	fold change	-2.44	49.5	0.0003	fold change	2.37	91.8864	4.6e-06	fold change	-3.39
ACADSB	36	acyl-CoA dehydrogenase, short/branched chain	4 out of 5	278.421					62.8354	3.7e-09	fold change	-2.69	66.507	0.0003	fold change	-2.75	84.2943	3e-07	fold change	4.66	64.7845	4.5e-09	fold change	-2.11
SOX8	30812	SRY (sex determining region Y)-box 8	4 out of 5	277.765					42.2955	0.0062	fold change	2.11	94.2489	1.2e-05	fold change	6.47	67.6416	0.0006	fold change	-3.13	73.5792	0.0024	fold change	2.34
216474_x_at	NA		4 out of 5	277.698					77.4437	6.9e-08	fold change	-3.35	61.2693	0.0011	fold change	-2.56	48.581	0.0007	fold change	2.34	90.4045	3.4e-06	fold change	-3.17
MAD2L1	4085	MAD2 mitotic arrest deficient-like 1 (yeast)	4 out of 5	277.558					94.611	9.9e-19	fold change	5.67	25.9805	0.0428	fold change	1.63	73.244	3.9e-06	fold change	-3.45	83.7226	1.5e-06	fold change	2.75
MLF1IP	79682	MLF1 interacting protein	4 out of 5	277.048	78.1824	0.0318	fold change	2.54001	81.7715	4.2e-13	fold change	3.66					44.2599	0.0007	fold change	-2.21	72.8343	9.1e-06	fold change	2.32
RDH10	157506	retinol dehydrogenase 10 (all-trans)	4 out of 5	276.019					68.3948	1.6e-09	fold change	2.88	54.4081	0.0187	fold change	2.32	72.6385	2.1e-06	fold change	-3.42	80.5776	6.1e-05	fold change	2.62
PTGER3	5733	prostaglandin E receptor 3 (subtype EP3)	4 out of 5	275.62					69.9516	1e-08	fold change	-2.96	38.9084	0.0022	fold change	-1.91	95.4198	9.3e-11	fold change	7.93	71.3399	1.3e-07	fold change	-2.27
PCDH7	5099	protocadherin 7	4 out of 5	275.505					64.2145	2.6e-07	fold change	-2.73	65.9013	1.1e-05	fold change	-2.71	66.7601	4.9e-05	fold change	3.08	78.6287	9.8e-06	fold change	-2.55
ZNF703	80139	zinc finger protein 703	4 out of 5	275.494					59.7215	7.9e-14	fold change	-2.57	84.995	3.2e-06	fold change	-3.92	63.4848	6.6e-06	fold change	2.92	67.2929	1.5e-06	fold change	-2.17
BE670797	NA		4 out of 5	275.021					67.7534	3.1e-12	fold change	-2.85	68.2426	9.3e-05	fold change	-2.83	60.3967	5.5e-07	fold change	2.76	78.6287	1.7e-07	fold change	-2.55
GLI3	2737	GLI family zinc finger 3	4 out of 5	274.901					64.2145	2e-11	fold change	-2.73	76.6237	3.3e-06	fold change	-3.24	76.6237	1e-07	fold change	3.76	57.4389	0.0001	fold change	-1.96
BTG3	10950	BTG family, member 3	4 out of 5	274.585					62.8354	2.1e-12	fold change	2.69	79.2921	7e-07	fold change	3.46	61.1172	3e-06	fold change	-2.8	71.3399	2.5e-08	fold change	2.27
KLHDC7B	113730	kelch domain containing 7B	4 out of 5	274.435					89.2522	2.8e-13	fold change	4.49	69.3202	0.0194	fold change	2.89	66.688	0.0002	fold change	-3.07	49.1744	0.0028	fold change	1.81
CDCA3	83461	cell division cycle associated 3	4 out of 5	274.423					89.447	7.4e-20	fold change	4.51	47.3642	9.8e-06	fold change	2.11	79.0376	1e-06	fold change	-3.96	58.5741	1.3e-07	fold change	1.99
TPSB2	64499	tryptase beta 2 (gene/pseudogene)	4 out of 5	274.406					77.5904	3e-08	fold change	-3.36	62.1056	0.0006	fold change	-2.58	44.6297	0.0011	fold change	2.22	90.0804	5.2e-06	fold change	-3.15
CBS	875	cystathionine-beta-synthase	4 out of 5	273.866					77.4437	4.1e-11	fold change	3.35	89.7086	4e-08	fold change	4.86	80.4337	2.4e-07	fold change	-4.13	26.2801	0.0014	fold change	1.45
MUC1	4582	mucin 1, cell surface associated	4 out of 5	273.796					25.0692	0.0154	fold change	-1.73	81.0701	0.0007	fold change	-3.57	74.6681	7.6e-05	fold change	3.54	92.9887	7.8e-06	fold change	-3.52
KIAA0485	57235	uncharacterized LOC57235	4 out of 5	273.104					72.4249	3.5e-10	fold change	-3.07	95.5676	8e-09	fold change	-7.43	51.2332	0.0001	fold change	2.43	53.8781	2.6e-06	fold change	-1.89
AI810669	NA		4 out of 5	272.66					39.5338	3.9e-10	fold change	-2.04	78.7836	5e-08	fold change	-3.42	76.6237	2.7e-09	fold change	3.76	77.7194	6.1e-09	fold change	-2.52
ITGBL1	9358	integrin, beta-like 1 (with EGF-like repeat domains)	4 out of 5	272.213					67.7534	5.4e-09	fold change	-2.85	50.7259	0.0002	fold change	-2.2	77.541	4.3e-07	fold change	3.81	76.1928	0.0002	fold change	-2.47
C14orf132	56967	chromosome 14 open reading frame 132	4 out of 5	271.807					80.329	1.8e-13	fold change	-3.52	59.3754	0.0003	fold change	-2.49	87.5365	4e-07	fold change	5.12	44.5657	1.1e-07	fold change	-1.73
CRIP1	1396	cysteine-rich protein 1 (intestinal)	4 out of 5	271.323					13.0333	0.0271	fold change	-1.44	92.8954	1.3e-06	fold change	-5.72	73.5078	6.1e-06	fold change	3.47	91.8864	4e-06	fold change	-3.39
CDCA2	157313	cell division cycle associated 2	4 out of 5	271.196					90.0366	3.1e-24	fold change	4.56	56.7704	0.001	fold change	2.4	81.1241	3.3e-08	fold change	-4.2	43.2653	1.4e-07	fold change	1.71
CXCL12	6387	chemokine (C-X-C motif) ligand 12	4 out of 5	270.321					78.734	3.5e-12	fold change	-3.42	43.6007	0.0072	fold change	-2.02	55.3391	6.2e-05	fold change	2.57	92.6475	9.5e-06	fold change	-3.46
CDKN2A	1029	cyclin-dependent kinase inhibitor 2A	4 out of 5	269.824					87.4126	1.3e-12	fold change	4.19	89.3831	6e-05	fold change	4.76	42.2955	0.0015	fold change	-2.15	50.7331	0.0024	fold change	1.83
KLHL7	55975	kelch-like 7 (Drosophila)	4 out of 5	269.823					62.0424	6.4e-13	fold change	2.66	67.8656	2.3e-07	fold change	2.81	73.1133	1.2e-08	fold change	-3.44	66.8021	2.6e-07	fold change	2.16
E2F8	79733	E2F transcription factor 8	4 out of 5	269.226	64.2814	0.0254	fold change	2.09394	86.6116	2.1e-19	fold change	4.12					86.1252	3.5e-07	fold change	-4.88	32.2076	1.3e-05	fold change	1.54
LRP8	7804	low density lipoprotein receptor-related protein 8, apolipoprotein e receptor	4 out of 5	268.641					86.8568	9.6e-13	fold change	4.14	41.5379	0.0002	fold change	1.97	87.4126	1.2e-10	fold change	-5.11	52.8335	6.1e-05	fold change	1.87
IDO1	3620	indoleamine 2,3-dioxygenase 1	4 out of 5	268.485					78.4326	3.1e-10	fold change	3.4	73.288	0.0075	fold change	3.09	77.201	3.5e-05	fold change	-3.79	39.5638	0.0018	fold change	1.65
TK1	7083	thymidine kinase 1, soluble	4 out of 5	268.038	77.8853	0.0087	fold change	2.53163	74.397	2.6e-15	fold change	3.16					64.5853	1.3e-06	fold change	-2.97	51.1708	9.1e-07	fold change	1.84
GALNT10	55568	UDP-N-acetyl-alpha-D-galactosamine:polypeptide N-acetylgalactosaminyltransferase 10 (GalNAc-T10)	4 out of 5	267.867					53.4382	7.5e-09	fold change	-2.38	81.5541	2.9e-10	fold change	-3.62	69.6738	1.1e-07	fold change	3.23	63.2007	4.6e-07	fold change	-2.08
COL9A3	1299	collagen, type IX, alpha 3	4 out of 5	267.667					50.8518	2e-05	fold change	2.32	92.4761	1.4e-05	fold change	5.56	67.4191	4.4e-05	fold change	-3.12	56.9204	0.0032	fold change	1.95
KIF5C	3800	kinesin family member 5C	4 out of 5	267.27					63.1257	4.3e-07	fold change	-2.7	63.3208	0.0022	fold change	-2.62	91.6489	1.9e-05	fold change	5.97	49.1744	0.0022	fold change	-1.81
CCDC74B	91409	coiled-coil domain containing 74B	4 out of 5	267.217					51.8382	1.1e-06	fold change	-2.34	58.6669	0.0022	fold change	-2.47	82.2639	6.4e-06	fold change	4.39	74.448	3.6e-07	fold change	-2.38
CCNE1	898	cyclin E1	4 out of 5	266.811					74.8503	6.4e-16	fold change	3.18	57.2994	6.9e-05	fold change	2.42	74.2622	1.8e-08	fold change	-3.51	60.3989	1.8e-07	fold change	2.03
NCAPG	64151	non-SMC condensin I complex, subunit G	4 out of 5	266.702					84.9358	5e-18	fold change	3.94	32.5856	0.0042	fold change	1.77	81.6633	6.7e-07	fold change	-4.28	67.5174	1.6e-08	fold change	2.18
COL1A2	1278	collagen, type I, alpha 2	4 out of 5	266.073					65.937	2.1e-09	fold change	-2.79	80.6972	1.7e-05	fold change	-3.54	67.235	8e-05	fold change	3.11	52.2041	0.0002	fold change	-1.86
BG541187	NA		4 out of 5	265.952					70.6754	6.1e-08	fold change	-2.98	75.171	1.8e-05	fold change	-3.18	75.5401	0.0001	fold change	3.64	44.5657	0.0001	fold change	-1.73
SMOC2	64094	SPARC related modular calcium binding 2	4 out of 5	265.802					68.3948	5.8e-10	fold change	-2.88	63.7479	0.0004	fold change	-2.64	52.3013	0.0002	fold change	2.46	81.3577	4e-05	fold change	-2.66
CBX2	84733	chromobox homolog 2	4 out of 5	265.308					86.0052	1.8e-15	fold change	4.03	29.855	0.0106	fold change	1.71	89.9054	6.3e-10	fold change	-5.51	59.5422	3.2e-06	fold change	2.01
SYT17	51760	synaptotagmin XVII	4 out of 5	264.942					58.5549	5e-07	fold change	-2.53	79.1904	2.3e-05	fold change	-3.45	84.6439	4.7e-06	fold change	4.69	42.5528	5.7e-06	fold change	-1.7
CFD	1675	complement factor D (adipsin)	4 out of 5	263.962					76.6707	4.8e-08	fold change	-3.32	45.2043	0.012	fold change	-2.06	55.3391	0.0005	fold change	2.57	86.7483	2.2e-05	fold change	-2.94
GPR160	26996	G protein-coupled receptor 160	4 out of 5	263.633					24.5289	0.0076	fold change	-1.72	91.7852	6e-05	fold change	-5.24	65.8302	2.2e-05	fold change	3.02	81.489	0.0001	fold change	-2.67
HTRA1	5654	HtrA serine peptidase 1	4 out of 5	261.686					60.2192	3.4e-12	fold change	-2.59	59.0047	7e-06	fold change	-2.48	59.838	8.5e-06	fold change	2.74	82.6241	3.7e-06	fold change	-2.71
ACOX2	8309	acyl-CoA oxidase 2, branched chain	4 out of 5	261.638					59.7215	8.6e-10	fold change	-2.57	87.6609	0.0002	fold change	-4.41	87.9755	8.5e-05	fold change	5.19	26.2801	0.015	fold change	-1.45
SCRG1	11341	stimulator of chondrogenesis 1	4 out of 5	261.46					56.4315	0.0001	fold change	2.46	97.9278	8.8e-05	fold change	11.4	73.4193	0.0004	fold change	-3.46	33.6818	0.0082	fold change	1.56
AI692523	NA		4 out of 5	261.215	62.5477	0.003	fold change	-2.043	77.2487	8e-11	fold change	-3.34					42.2955	4.4e-05	fold change	2.15	79.1227	1.1e-07	fold change	-2.57
KIAA1377	57562	KIAA1377	4 out of 5	260.863					82.0991	6e-17	fold change	-3.68	30.7437	0.0037	fold change	-1.73	84.8191	3.3e-05	fold change	4.72	63.2007	2.3e-10	fold change	-2.08
AK022350	NA		4 out of 5	260.834					72.2116	6.2e-06	fold change	-3.06	63.3208	4.1e-06	fold change	-2.62	92.3361	8.1e-08	fold change	6.17	32.9659	8.7e-13	fold change	-1.55
214927_at	NA		4 out of 5	260.771					67.9412	6.3e-10	fold change	-2.86	41.5379	0.0002	fold change	-1.97	74.5779	5.4e-07	fold change	3.53	76.7142	7.5e-06	fold change	-2.48
UBE2S	27338	ubiquitin-conjugating enzyme E2S	4 out of 5	260.169					79.7041	5.7e-18	fold change	3.49	28.8529	0.0081	fold change	1.69	66.114	6e-06	fold change	-3.04	85.4979	3.7e-10	fold change	2.85
TTC39A	22996	tetratricopeptide repeat domain 39A	4 out of 5	259.586					61.0568	8.8e-08	fold change	-2.63	66.9783	0.0018	fold change	-2.77	67.7911	4.1e-05	fold change	3.14	63.7601	0.0004	fold change	-2.09
AURKB	9212	aurora kinase B	4 out of 5	259.497					82.8185	1.3e-19	fold change	3.74	35.7199	0.0013	fold change	1.84	79.1904	2.3e-09	fold change	-3.97	61.768	1.6e-06	fold change	2.05
PTTG1	9232	pituitary tumor-transforming 1	4 out of 5	259.06					85.8856	1.5e-16	fold change	4.02	20.9681	0.0216	fold change	1.52	74.4868	1.2e-05	fold change	-3.52	77.7194	1.6e-08	fold change	2.52
PKP1	5317	plakophilin 1 (ectodermal dysplasia/skin fragility syndrome)	4 out of 5	258.76					77.4437	3.9e-09	fold change	3.35	92.4061	1.3e-07	fold change	5.54	59.2607	0.0002	fold change	-2.71	29.65	0.0263	fold change	1.5
AW903934	NA		4 out of 5	258.744					74.9412	9.3e-07	fold change	-3.19	87.35	6.1e-07	fold change	-4.31	72.0845	0.0002	fold change	3.38	24.3681	0.0004	fold change	-1.42
PHGDH	26227	phosphoglycerate dehydrogenase	4 out of 5	258.437					47.6023	1.8e-07	fold change	2.25	73.0706	1.4e-05	fold change	3.08	79.1904	1.1e-08	fold change	-3.97	58.5741	4.2e-06	fold change	1.99
CLSTN2	64084	calsyntenin 2	4 out of 5	257.267					66.2208	2e-07	fold change	-2.8	62.1056	0.0001	fold change	-2.58	78.9864	0.0002	fold change	3.95	49.954	4.1e-06	fold change	-1.82
CCL18	6362	chemokine (C-C motif) ligand 18 (pulmonary and activation-regulated)	4 out of 5	256.941					76.1487	4e-09	fold change	3.29	37.1897	0.0122	fold change	1.87	90.7688	2.4e-06	fold change	-5.68	52.8335	0.0008	fold change	1.87
CKS2	1164	CDC28 protein kinase regulatory subunit 2	4 out of 5	256.938					96.0154	1.1e-16	fold change	6.31	22.7915	0.0295	fold change	1.56	54.4081	7.9e-05	fold change	-2.54	83.7226	3.3e-07	fold change	2.75
ENPP1	5167	ectonucleotide pyrophosphatase/phosphodiesterase 1	4 out of 5	256.73					53.069	7.1e-06	fold change	-2.37	75.7266	2e-05	fold change	-3.2	57.5407	0.0007	fold change	2.65	70.3938	2e-05	fold change	-2.25
FOLR1	2348	folate receptor 1 (adult)	4 out of 5	256.649	95.4198	0.0004	fold change	-4.44334	24.5289	0.0155	fold change	1.72	59.838	0.0123	fold change	2.51	76.8628	0.0003	fold change	-3.77
SYTL2	54843	synaptotagmin-like 2	4 out of 5	256.61					64.3824	7e-10	fold change	-2.74	95.1982	2e-12	fold change	-7.08	50.2079	0.0013	fold change	2.39	46.8217	0.0003	fold change	-1.77
CTSL2	1515	cathepsin L2	4 out of 5	256.563					81.0701	1e-21	fold change	3.6	47.918	0.0008	fold change	2.12	63.8146	3e-08	fold change	-2.93	63.7601	3.5e-06	fold change	2.09
PLSCR4	57088	phospholipid scramblase 4	4 out of 5	256.458	71.3318	0.0393	fold change	2.29592	59.2038	9.2e-15	fold change	-2.55					50.4139	7.5e-07	fold change	2.4	75.5082	4.9e-07	fold change	-2.43
SFRP4	6424	secreted frizzled-related protein 4	4 out of 5	256.405					59.4615	3.1e-05	fold change	-2.56	43.1265	0.0129	fold change	-2.01	66.5433	0.0006	fold change	3.06	87.2737	2.9e-05	fold change	-2.97
KRT81	3887	keratin 81	4 out of 5	256.381					44.1966	0.0008	fold change	2.16	92.0607	0.001	fold change	5.43	72.2116	0.0006	fold change	-3.39	47.912	0.0227	fold change	1.79
ZNF367	195828	zinc finger protein 367	4 out of 5	256.366	70.7574	0.0351	fold change	2.28506	80.9638	9.7e-13	fold change	3.59					43.4771	1.8e-05	fold change	-2.18	61.1681	1.2e-05	fold change	2.04
LUM	4060	lumican	4 out of 5	255.967	98.7147	0.0018	fold change	-8.29188					52.0356	0.0045	fold change	-2.24	37.9239	0.0006	fold change	2.02	67.2929	0.0004	fold change	-2.17
FRY	10129	furry homolog (Drosophila)	4 out of 5	255.798					63.9468	5.4e-12	fold change	-2.72	70.1115	1.1e-06	fold change	-2.92	59.0898	2.3e-05	fold change	2.7	62.6504	8.5e-09	fold change	-2.07
PFKP	5214	phosphofructokinase, platelet	4 out of 5	255.735					60.2192	1.3e-14	fold change	2.59	69.635	3.2e-05	fold change	2.9	52.3013	3.3e-05	fold change	-2.46	73.5792	1.4e-06	fold change	2.34
SLC16A6	9120	solute carrier family 16, member 6 (monocarboxylic acid transporter 7)	4 out of 5	255.601					26.9785	0.0006	fold change	-1.77	90.3016	3e-05	fold change	-4.91	73.244	0.0003	fold change	3.45	65.0771	3.5e-05	fold change	-2.12
SLC2A10	81031	solute carrier family 2 (facilitated glucose transporter), member 10	4 out of 5	255.493					43.912	9.7e-06	fold change	-2.15	88.9949	3.3e-06	fold change	-4.67	46.6805	0.0013	fold change	2.28	75.9059	2.4e-05	fold change	-2.45
PDGFD	80310	platelet derived growth factor D	4 out of 5	255.385					80.5919	6.1e-14	fold change	-3.56	37.6223	0.0026	fold change	-1.88	62.9969	2.1e-06	fold change	2.9	74.1741	1.6e-06	fold change	-2.37
RBMS3	27303	RNA binding motif, single stranded interacting protein 3	4 out of 5	255.011					89.8392	3.2e-16	fold change	-4.54	12.8158	0.0413	fold change	-1.29	62.5156	1.2e-06	fold change	2.88	89.8408	1.7e-06	fold change	-3.14
MGP	4256	matrix Gla protein	4 out of 5	254.235					68.3948	3.4e-06	fold change	-2.88	26.4444	0.0444	fold change	1.64	70.1912	0.0006	fold change	3.26	89.2045	4.8e-05	fold change	-3.07
TBX3	6926	T-box 3	4 out of 5	253.681					77.0072	9.1e-10	fold change	-3.33	58.0572	0.0013	fold change	-2.45	60.0428	0.0004	fold change	2.75	58.5741	0.0006	fold change	-1.99
SLC16A1	6566	solute carrier family 16, member 1 (monocarboxylic acid transporter 1)	4 out of 5	252.193					64.8921	3.8e-08	fold change	2.76	88.3548	3.7e-08	fold change	4.52	53.2073	0.0012	fold change	-2.49	45.7385	3.1e-05	fold change	1.75
Hs.666289	NA		4 out of 5	251.883					73.0706	5.8e-11	fold change	-3.1	68.0911	2.3e-07	fold change	-2.82	55.9942	1e-05	fold change	2.59	54.7267	1.6e-09	fold change	-1.91
FAM214A	56204	family with sequence similarity 214, member A	4 out of 5	251.337					30.7975	1.1e-05	fold change	-1.85	86.9792	1.6e-10	fold change	-4.23	58.2221	2.7e-07	fold change	2.67	75.3386	1.1e-07	fold change	-2.42
CENPN	55839	centromere protein N	4 out of 5	250.681					78.2326	1.9e-22	fold change	3.39	25.9805	0.0084	fold change	1.63	83.2667	9.9e-10	fold change	-4.52	63.2007	5e-06	fold change	2.08
NRIP1	8204	nuclear receptor interacting protein 1	4 out of 5	249.91					40.2065	1.2e-07	fold change	-2.06	57.9206	0.0022	fold change	-2.44	62.2626	2.7e-05	fold change	2.87	89.5207	3.2e-06	fold change	-3.1
KDM4B	23030	lysine (K)-specific demethylase 4B	4 out of 5	249.703					53.4382	6.1e-07	fold change	-2.38	53.1152	0.0003	fold change	-2.27	67.0151	1.4e-08	fold change	3.1	76.1348	3.5e-14	fold change	-2.46
SHC4	399694	SHC (Src homology 2 domain containing) family, member 4	4 out of 5	249.565					20.4517	0.033	fold change	1.63	84.8767	0.0013	fold change	3.9	72.8969	9.4e-05	fold change	-3.43	71.3399	0.0003	fold change	2.27
AA732944	NA		4 out of 5	249.152					20.8719	3.2e-05	fold change	-1.64	84.468	1.1e-06	fold change	-3.87	74.5779	3.1e-07	fold change	3.53	69.2339	9.3e-08	fold change	-2.22
KIF18B	146909	kinesin family member 18B	4 out of 5	249.138					86.4289	5e-21	fold change	4.1	18.1157	0.0075	fold change	1.45	81.3921	1.2e-09	fold change	-4.24	63.2007	7.7e-08	fold change	2.08
COL3A1	1281	collagen, type III, alpha 1	4 out of 5	248.828					55.6898	1.7e-08	fold change	-2.44	68.8544	2.4e-05	fold change	-2.86	62.5156	0.0007	fold change	2.88	61.768	0.0004	fold change	-2.05
RASEF	158158	RAS and EF-hand domain containing	4 out of 5	248.824					31.8758	0.0001	fold change	-1.87	79.3941	1.7e-10	fold change	-3.47	58.5549	8.4e-06	fold change	2.68	78.9989	8.9e-08	fold change	-2.56
TPBG	7162	trophoblast glycoprotein	4 out of 5	248.706					38.6512	9e-06	fold change	-2.02	67.3083	4.5e-07	fold change	-2.78	78.9864	1.1e-05	fold change	3.95	63.7601	0.0001	fold change	-2.09
ATAD2	29028	ATPase family, AAA domain containing 2	4 out of 5	248.257					84.8191	5.2e-17	fold change	3.93	24.573	0.0184	fold change	1.6	58.8637	0.0002	fold change	-2.69	80.0013	4.8e-06	fold change	2.59
BG028463	NA		4 out of 5	247.924					65.937	2.5e-10	fold change	2.79	68.2426	8.6e-05	fold change	2.83	74.9873	7.9e-10	fold change	-3.59	38.7576	5.4e-06	fold change	1.64
SLC1A1	6505	solute carrier family 1 (neuronal/epithelial high affinity glutamate transporter, system Xag), member 1	4 out of 5	247.797					27.9286	0.0014	fold change	-1.79	50.9362	0.0222	fold change	-2.21	88.3548	0.0151	fold change	5.22	80.5776	0.0005	fold change	-2.62
CTSC	1075	cathepsin C	4 out of 5	247.64					52.1018	2.4e-05	fold change	2.35	49.4008	0.02	fold change	2.16	67.0151	1.8e-05	fold change	-3.1	79.1227	1.9e-06	fold change	2.57
SUSD3	203328	sushi domain containing 3	4 out of 5	247.538					31.3393	0.0007	fold change	-1.86	35.7199	0.016	fold change	-1.84	95.1982	2.2e-08	fold change	7.63	85.2806	9.5e-09	fold change	-2.83
KIF15	56992	kinesin family member 15	4 out of 5	246.826					85.6458	5.4e-19	fold change	4.01	30.7437	0.0078	fold change	1.73	78.2326	5.8e-10	fold change	-3.88	52.2041	5.8e-07	fold change	1.86
KITLG	4254	KIT ligand	4 out of 5	246.772					39.8673	4.1e-07	fold change	-2.05	75.7266	1.6e-06	fold change	-3.2	59.838	0.0002	fold change	2.74	71.3399	9.1e-07	fold change	-2.27
CHEK1	1111	checkpoint kinase 1	4 out of 5	246.528					90.3016	6.1e-22	fold change	4.61	41.0799	0.001	fold change	1.96	65.9718	7e-08	fold change	-3.03	49.1744	3.4e-07	fold change	1.81
EPSTI1	94240	epithelial stromal interaction 1 (breast)	4 out of 5	246.222	86.247	0.0394	fold change	-2.93714	53.069	6.1e-07	fold change	2.37					52.5923	6.6e-05	fold change	-2.47	54.3136	6.6e-05	fold change	1.9
BRIP1	83990	BRCA1 interacting protein C-terminal helicase 1	4 out of 5	246.047	52.3906	0.0482	fold change	1.72909	77.5904	3.1e-17	fold change	3.36					68.7389	1.7e-07	fold change	-3.19	47.3274	4.3e-06	fold change	1.78
PM20D2	135293	peptidase M20 domain containing 2	4 out of 5	245.082					48.4656	2.4e-07	fold change	2.27	93.0354	5.7e-11	fold change	5.75	63.3537	2e-05	fold change	-2.91	40.2269	0.0039	fold change	1.66
C16orf45	89927	chromosome 16 open reading frame 45	4 out of 5	245.08					52.1018	1.5e-15	fold change	-2.35	56.5093	0.0006	fold change	-2.39	67.235	5.6e-09	fold change	3.11	69.2339	2.6e-09	fold change	-2.22
ITPR1	3708	inositol 1,4,5-trisphosphate receptor, type 1	4 out of 5	244.407					67.7534	3.1e-10	fold change	-2.85	47.918	5.5e-05	fold change	-2.12	37.9239	0.0004	fold change	2.02	90.8117	4e-11	fold change	-3.24
RUNX1T1	862	runt-related transcription factor 1; translocated to, 1 (cyclin D-related)	4 out of 5	244.289					89.1234	1.8e-19	fold change	-4.48	15.5315	3.6e-05	fold change	-1.38	58.8637	3.7e-07	fold change	2.69	80.7702	4.9e-07	fold change	-2.64
PDZK1IP1	10158	PDZK1 interacting protein 1	4 out of 5	243.789	99.9181	0.0364	fold change	-29.3822	35.2284	0.0014	fold change	1.94	69.8324	0.0026	fold change	2.91	38.8099	0.0068	fold change	-2.05
SNRPN	6638	small nuclear ribonucleoprotein polypeptide N	4 out of 5	243.755					73.8607	2.2e-13	fold change	-3.13	33.3821	0.0417	fold change	-1.79	62.7715	2.1e-06	fold change	2.89	73.7409	3.7e-08	fold change	-2.35
SPARCL1	8404	SPARC-like 1 (hevin)	4 out of 5	242.914					69.0093	8.2e-17	fold change	-2.91	30.3339	0.0163	fold change	-1.72	56.8227	1.3e-06	fold change	2.62	86.7483	1e-07	fold change	-2.94
FST	10468	follistatin	4 out of 5	242.49	97.54	0.0157	fold change	-6.06714	41.5942	1.7e-05	fold change	-2.09					69.6738	0.0005	fold change	3.23	33.6818	0.0129	fold change	-1.56
CMPK2	129607	cytidine monophosphate (UMP-CMP) kinase 2, mitochondrial	4 out of 5	242.435					59.7215	1.3e-06	fold change	2.57	53.7889	0.0211	fold change	2.29	54.1448	0.0004	fold change	-2.53	74.7798	7.9e-06	fold change	2.39
DCLK1	9201	doublecortin-like kinase 1	4 out of 5	242.336					83.2113	2.1e-12	fold change	-3.79	33.3821	0.0187	fold change	-1.79	69.8324	0.0029	fold change	3.24	55.9103	0.0003	fold change	-1.93
COCH	1690	coagulation factor C homolog, cochlin (Limulus polyphemus)	4 out of 5	241.536					63.5833	1.4e-08	fold change	2.71	87.2265	4.2e-05	fold change	4.28	65.133	0.0001	fold change	-2.99	25.593	0.0093	fold change	1.44
OMD	4958	osteomodulin	4 out of 5	241.113					62.8354	4.9e-07	fold change	-2.69	22.3522	0.025	fold change	-1.55	89.1234	9e-07	fold change	5.38	66.8021	6.6e-07	fold change	-2.16
CDH3	1001	cadherin 3, type 1, P-cadherin (placental)	4 out of 5	240.677					47.9929	5.1e-06	fold change	2.26	64.4837	0.0003	fold change	2.67	65.5497	0.001	fold change	-3.01	62.6504	0.0002	fold change	2.07
AK024999	NA		4 out of 5	240.647					77.935	6.2e-06	fold change	-3.38	54.0494	2.7e-05	fold change	-2.3	84.2943	5.8e-07	fold change	4.66	24.3681	3e-09	fold change	-1.42
RABEP1	9135	rabaptin, RAB GTPase binding effector protein 1	4 out of 5	239.774					41.9491	6.2e-09	fold change	-2.1	71.2078	7.6e-08	fold change	-2.97	61.1172	8.7e-06	fold change	2.8	65.4999	1e-07	fold change	-2.13
PDGFRL	5157	platelet-derived growth factor receptor-like	4 out of 5	239.599	62.6433	0.0205	fold change	2.04735	46.1544	2.6e-07	fold change	-2.21					48.581	0.0001	fold change	2.34	82.2206	4.4e-06	fold change	-2.7
AU145323	NA		4 out of 5	239.461					72.8534	1.7e-11	fold change	-3.09	72.0845	9.9e-06	fold change	-3.02	57.8389	0.0003	fold change	2.66	36.6846	3.4e-05	fold change	-1.61
PGBD5	79605	piggyBac transposable element derived 5	4 out of 5	239.238					55.6898	1e-06	fold change	2.44	78.1335	7.7e-05	fold change	3.37	64.5853	3.9e-05	fold change	-2.97	40.8297	0.0006	fold change	1.67
HJURP	55355	Holliday junction recognition protein	4 out of 5	238.834					80.4868	1.7e-17	fold change	3.54	25.9805	0.0026	fold change	1.63	77.6398	4.5e-08	fold change	-3.83	54.7267	1.5e-08	fold change	1.91
STEAP4	79689	STEAP family member 4	4 out of 5	238.5					75.171	3.7e-08	fold change	-3.22	52.9549	0.0066	fold change	-2.26	57.5407	0.0048	fold change	2.65	52.8335	0.0004	fold change	-1.87
AW451711	NA		4 out of 5	238.481					57.3796	2.9e-07	fold change	-2.49	92.5446	5.6e-09	fold change	-5.61	23.0566	0.0313	fold change	1.64	65.4999	1e-06	fold change	-2.13
ZEB1	6935	zinc finger E-box binding homeobox 1	4 out of 5	238.31					51.8382	2.3e-09	fold change	-2.34	58.0572	0.0001	fold change	-2.45	43.9908	1.4e-05	fold change	2.2	84.4238	1.2e-06	fold change	-2.78
FAM110C	642273	family with sequence similarity 110, member C	4 out of 5	238.221					56.4315	9e-07	fold change	-2.46	78.8855	2.7e-07	fold change	-3.43	76.6237	8.9e-06	fold change	3.76	26.2801	0.0052	fold change	-1.45
RNASE4	6038	ribonuclease, RNase A family, 4	4 out of 5	238.095					46.1544	1.8e-08	fold change	-2.21	46.9122	0.0036	fold change	-2.1	60.6046	1.4e-05	fold change	2.77	84.4238	6.2e-08	fold change	-2.78
MIA	8190	melanoma inhibitory activity	4 out of 5	237.177					27.4239	0.0005	fold change	1.78	95.2708	7e-07	fold change	7.09	60.6046	0.0005	fold change	-2.77	53.8781	0.0028	fold change	1.89
PRAME	23532	preferentially expressed antigen in melanoma	4 out of 5	236.918					50.0035	0.0019	fold change	2.3	59.0047	0.0005	fold change	2.48	53.4616	0.0013	fold change	-2.5	74.448	0.0001	fold change	2.38
ZBTB16	7704	zinc finger and BTB domain containing 16	4 out of 5	236.856					92.8954	4.9e-11	fold change	-5.14	13.0416	0.0149	fold change	-1.3	58.5549	0.0009	fold change	2.68	72.3641	1.7e-08	fold change	-2.3
DIAPH3	81624	diaphanous homolog 3 (Drosophila)	4 out of 5	236.723					82.3737	1.2e-21	fold change	3.69	19.3415	0.0098	fold change	1.48	68.2054	6e-07	fold change	-3.16	66.8021	1e-07	fold change	2.16
UCHL1	7345	ubiquitin carboxyl-terminal esterase L1 (ubiquitin thiolesterase)	4 out of 5	236.652					75.5401	2.5e-10	fold change	3.24	76.6237	0.0001	fold change	3.24	28.5778	0.027	fold change	-1.78	55.9103	6.9e-05	fold change	1.93
PIR	8544	pirin (iron-binding nuclear protein)	4 out of 5	236.539					60.5451	3.6e-10	fold change	2.61	47.918	0.0046	fold change	2.12	87.8488	1.3e-12	fold change	-5.18	40.2269	0.0003	fold change	1.66
SLC6A14	11254	solute carrier family 6 (amino acid transporter), member 14	4 out of 5	236.077					47.9929	0.0047	fold change	2.26	77.688	0.0073	fold change	3.34	65.8302	0.0069	fold change	-3.02	44.5657	0.0103	fold change	1.73
AMD1	262	adenosylmethionine decarboxylase 1	4 out of 5	235.347					62.2309	9.6e-15	fold change	2.67	62.3574	6.6e-06	fold change	2.59	58.5549	1.1e-10	fold change	-2.68	52.2041	1.7e-06	fold change	1.86
TTC18	118491	tetratricopeptide repeat domain 18	4 out of 5	235.33	69.0093	0.0127	fold change	-2.23439	67.0151	6.1e-08	fold change	-2.83	38.9084	0.0012	fold change	-1.91	60.3967	0.0006	fold change	2.76
ZNF423	23090	zinc finger protein 423	4 out of 5	235.282					81.0701	2.2e-16	fold change	-3.6	17.6806	0.0215	fold change	-1.44	60.3967	5.9e-08	fold change	2.76	76.1348	1.3e-08	fold change	-2.46
FRZB	2487	frizzled-related protein	4 out of 5	235.25					49.4805	1.4e-05	fold change	-2.29	48.581	0.0461	fold change	2.14	54.968	0.0002	fold change	2.56	82.2206	3.8e-09	fold change	-2.7
Hs.682403	NA		4 out of 5	234.613					71.3735	6.5e-11	fold change	-3.02	51.426	1e-05	fold change	-2.22	65.5497	8.7e-06	fold change	3.01	46.2633	1.2e-09	fold change	-1.76
CELSR1	9620	cadherin, EGF LAG seven-pass G-type receptor 1 (flamingo homolog, Drosophila)	4 out of 5	234.544					30.3415	0.0009	fold change	-1.84	62.1056	3.2e-05	fold change	-2.58	80.329	1.9e-07	fold change	4.11	61.768	6.4e-07	fold change	-2.05
KLK6	5653	kallikrein-related peptidase 6	4 out of 5	234.245					78.583	3e-08	fold change	3.41	28.3537	0.0228	fold change	1.68	78.1335	7.8e-05	fold change	-3.87	49.1744	0.0081	fold change	1.81
AW993690	NA		4 out of 5	234.176					68.8155	2.7e-05	fold change	-2.9	47.3642	0.0046	fold change	-2.11	78.4326	0.0002	fold change	3.9	39.5638	9.7e-05	fold change	-1.65
MALAT1	378938	metastasis associated lung adenocarcinoma transcript 1 (non-protein coding)	4 out of 5	233.914					63.1257	1.2e-06	fold change	-2.7	61.1479	1.7e-05	fold change	-2.55	39.8804	0.0064	fold change	2.08	69.7603	0.0118	fold change	-2.24
RBPMS	11030	RNA binding protein with multiple splicing	4 out of 5	233.481					77.0072	6e-12	fold change	-3.33	61.7314	2.5e-06	fold change	-2.57	39.4452	3.4e-05	fold change	2.07	55.2969	2.3e-07	fold change	-1.92
BE674006	NA		4 out of 5	233.065					63.5833	4.4e-14	fold change	-2.71	85.706	2e-07	fold change	-4.07	50.8099	0.0002	fold change	2.41	32.9659	0.0185	fold change	-1.55
SYTL5	94122	synaptotagmin-like 5	4 out of 5	232.67					54.5774	3e-05	fold change	-2.41	71.2078	0.0003	fold change	-2.97	86.3066	0.0007	fold change	4.91	20.578	0.0092	fold change	-1.36
GABBR2	9568	gamma-aminobutyric acid (GABA) B receptor, 2	4 out of 5	231.558					84.411	9.4e-11	fold change	3.9	54.4081	0.0057	fold change	2.32	61.1172	0.0003	fold change	-2.8	31.6216	0.0136	fold change	1.53
CDCA8	55143	cell division cycle associated 8	4 out of 5	231.349					83.949	2.8e-22	fold change	3.85	26.9253	0.0005	fold change	1.65	67.6416	4.4e-08	fold change	-3.13	52.8335	3e-08	fold change	1.87
DEGS2	123099	delta(4)-desaturase, sphingolipid 2	4 out of 5	231.254					36.6027	4.5e-06	fold change	-1.97	65.5145	5e-05	fold change	-2.7	75.9129	2.5e-08	fold change	3.67	53.2243	3.3e-08	fold change	-1.88
AA156240	NA		4 out of 5	230.497	66.2568	0.0073	fold change	-2.1527					66.507	2.6e-06	fold change	-2.75	59.6922	0.0012	fold change	2.73	38.041	0.0008	fold change	-1.63
LAMP5	24141	lysosomal-associated membrane protein family, member 5	4 out of 5	230.245					52.1018	9.8e-07	fold change	-2.35	39.294	8.1e-05	fold change	-1.92	71.3318	3.6e-06	fold change	3.34	67.5174	5.1e-08	fold change	-2.18
BMPR1B	658	bone morphogenetic protein receptor, type IB	4 out of 5	230.066					31.8758	0.0205	fold change	-1.87	30.3339	0.023	fold change	-1.72	97.4621	0.0006	fold change	10.1	70.3938	0.0027	fold change	-2.25
LIMA1	51474	LIM domain and actin binding 1	4 out of 5	229.887					64.6195	7.6e-12	fold change	-2.75	73.816	3e-07	fold change	-3.12	44.6297	1.5e-06	fold change	2.22	46.8217	4.5e-07	fold change	-1.77
NFE4	58160	transcription factor NF-E4	4 out of 5	229.758	88.8021	0.0007	fold change	-3.15968	42.2955	3.1e-06	fold change	2.11	55.6396	0.0073	fold change	2.36	43.0207	0.0137	fold change	-2.17
BOP1	23246	block of proliferation 1	4 out of 5	229.553					44.8414	1e-08	fold change	2.18	50.4139	0.0004	fold change	2.19	54.6747	5.3e-06	fold change	-2.55	79.6229	2.9e-08	fold change	2.58
EGR1	1958	early growth response 1	4 out of 5	229.328					66.6516	8.8e-09	fold change	-2.82	27.4239	0.0458	fold change	-1.66	46.3637	0.0002	fold change	2.27	88.8889	1.2e-06	fold change	-3.06
AI694413	NA		4 out of 5	229.3					57.3796	1.9e-06	fold change	2.49	65.2716	0.0065	fold change	2.69	73.6833	0.0035	fold change	-3.48	32.9659	0.0033	fold change	1.55
MTHFD1L	25902	methylenetetrahydrofolate dehydrogenase (NADP+ dependent) 1-like	4 out of 5	229.145					59.2038	1.2e-11	fold change	2.55	59.6922	4.4e-06	fold change	2.5	32.768	0.0008	fold change	-1.88	77.4809	2.1e-08	fold change	2.51
C4orf34	201895	chromosome 4 open reading frame 34	4 out of 5	229.134					31.8758	2.1e-07	fold change	-1.87	73.4193	1.6e-08	fold change	-3.1	65.9718	2.5e-07	fold change	3.03	57.8677	1.2e-06	fold change	-1.97
NBEA	26960	neurobeachin	4 out of 5	229.11					58.5549	7.5e-09	fold change	-2.53	36.2466	0.002	fold change	-1.85	67.0151	1e-05	fold change	3.1	67.2929	2.7e-11	fold change	-2.17
IFIH1	64135	interferon induced with helicase C domain 1	4 out of 5	228.857					59.4615	6.6e-09	fold change	2.56	57.5407	0.0045	fold change	2.43	57.5407	2.7e-05	fold change	-2.65	54.3136	0.0002	fold change	1.9
ADCY1	107	adenylate cyclase 1 (brain)	4 out of 5	228.773					64.8921	2.1e-06	fold change	-2.76	61.2693	0.0046	fold change	-2.56	78.9864	0.0032	fold change	3.95	23.6257	0.0239	fold change	-1.41
ADRA2A	150	adrenoceptor alpha 2A	4 out of 5	228.194					77.2487	1.5e-10	fold change	-3.34	26.4444	0.0026	fold change	-1.64	61.3001	1.8e-05	fold change	2.81	63.2007	5.6e-06	fold change	-2.08
SKP2	6502	S-phase kinase-associated protein 2, E3 ubiquitin protein ligase	4 out of 5	227.645					57.06	2.3e-14	fold change	2.48	36.2466	0.0023	fold change	1.85	55.3391	8.3e-10	fold change	-2.57	78.9989	3e-08	fold change	2.56
SRD5A1	6715	steroid-5-alpha-reductase, alpha polypeptide 1 (3-oxo-5 alpha-steroid delta 4-dehydrogenase alpha 1)	4 out of 5	227.496					69.4377	3e-06	fold change	2.93	48.2756	0.0065	fold change	2.13	76.1012	2.9e-07	fold change	-3.7	33.6818	0.0088	fold change	1.56
ACTR3B	57180	ARP3 actin-related protein 3 homolog B (yeast)	4 out of 5	226.928					44.5327	5.5e-08	fold change	2.17	86.7333	2.5e-07	fold change	4.2	45.7084	4.2e-05	fold change	-2.25	49.954	0.001	fold change	1.82
SETBP1	26040	SET binding protein 1	4 out of 5	226.872					57.7574	5.8e-13	fold change	-2.5	36.2466	0.0034	fold change	-1.85	67.7911	3.6e-07	fold change	3.14	65.0771	1.1e-06	fold change	-2.12
LAPTM4B	55353	lysosomal protein transmembrane 4 beta	4 out of 5	226.726					54.1208	2.4e-05	fold change	2.4	32.5856	0.0472	fold change	1.77	60.3967	0.0001	fold change	-2.76	79.6229	1e-07	fold change	2.58
ODC1	4953	ornithine decarboxylase 1	4 out of 5	226.025					48.9481	8.4e-11	fold change	2.28	81.1241	1.3e-07	fold change	3.58	45.999	2.5e-05	fold change	-2.26	49.954	1.8e-06	fold change	1.82
LOC100170939	100170939	glucuronidase, beta pseudogene	4 out of 5	225.844					61.4228	6e-13	fold change	-2.64	68.8544	5.9e-07	fold change	-2.86	52.3013	0.0003	fold change	2.46	43.2653	0.0002	fold change	-1.71
233123_at	NA		4 out of 5	225.669					82.5955	1.4e-08	fold change	-3.72	24.573	0.0011	fold change	-1.6	90.3016	2.4e-06	fold change	5.6	28.1987	1.3e-06	fold change	-1.48
LEMD1	93273	LEM domain containing 1	4 out of 5	225.622					51.8382	2.1e-12	fold change	2.34	80.8564	3.9e-05	fold change	3.56	74.2622	5.4e-05	fold change	-3.51	18.6654	0.0011	fold change	1.33
AA644178	NA		4 out of 5	225.454	57.9206	0.0427	fold change	-1.91183	66.6516	2.3e-12	fold change	-2.82	48.581	0.0034	fold change	-2.14	52.3013	1.4e-05	fold change	2.46
KPNA2	3838	karyopherin alpha 2 (RAG cohort 1, importin alpha 1)	4 out of 5	225.195					65.937	4.2e-13	fold change	2.79	16.608	0.0321	fold change	1.41	53.2073	1.8e-08	fold change	-2.49	89.4422	2.1e-14	fold change	3.09
SLC7A8	23428	solute carrier family 7 (amino acid transporter light chain, L system), member 8	4 out of 5	225.173					60.2192	3.2e-12	fold change	-2.59	56.1735	2e-07	fold change	-2.38	64.2145	1.2e-07	fold change	2.95	44.5657	1.8e-06	fold change	-1.73
FAM26F	441168	family with sequence similarity 26, member F	4 out of 5	224.762					68.0911	4.2e-08	fold change	2.87	38.9084	0.0134	fold change	1.91	55.9942	0.001	fold change	-2.59	61.768	0.0003	fold change	2.05
CEBPG	1054	CCAAT/enhancer binding protein (C/EBP), gamma	4 out of 5	224.322					60.0428	4e-14	fold change	2.58	64.8921	5.1e-07	fold change	2.68	43.4771	1.6e-07	fold change	-2.18	55.9103	1.4e-06	fold change	1.93
BTG2	7832	BTG family, member 2	4 out of 5	224.302					36.1504	1.1e-06	fold change	-1.96	51.426	0.0013	fold change	-2.22	52.3013	4.5e-08	fold change	2.46	84.4238	4.3e-12	fold change	-2.78
REEP5	7905	receptor accessory protein 5	4 out of 5	224.273					53.069	6.9e-10	fold change	-2.37	63.3208	1.8e-07	fold change	-2.62	33.1034	2.1e-06	fold change	1.89	74.7798	1.8e-12	fold change	-2.39
CCL8	6355	chemokine (C-C motif) ligand 8	4 out of 5	223.768					56.4315	2.2e-07	fold change	2.46	49.0263	0.025	fold change	2.15	68.3564	6.1e-05	fold change	-3.17	49.954	0.001	fold change	1.82
AW244016	NA		4 out of 5	223.748					89.7086	6.1e-11	fold change	-4.53	12.0755	0.0141	fold change	-1.26	62.7715	0.0002	fold change	2.89	59.1926	4.1e-08	fold change	-2
ELOVL2	54898	ELOVL fatty acid elongase 2	4 out of 5	223.526					39.0814	0.0005	fold change	-2.03	29.855	0.0364	fold change	-1.71	87.7871	0.0001	fold change	5.17	66.8021	5.8e-06	fold change	-2.16
EDNRA	1909	endothelin receptor type A	4 out of 5	223.285					71.3735	7.5e-12	fold change	-3.02	29.855	0.0081	fold change	-1.71	33.9443	0.0021	fold change	1.91	88.1119	2.6e-07	fold change	-3.02
WNK4	65266	WNK lysine deficient protein kinase 4	4 out of 5	222.698					71.3735	4.6e-06	fold change	-3.02	43.9437	0.0017	fold change	-2.03	61.1172	0.0014	fold change	2.8	46.2633	7e-08	fold change	-1.76
GPT2	84706	glutamic pyruvate transaminase (alanine aminotransferase) 2	4 out of 5	222.536					58.9199	1.2e-10	fold change	2.54	40.18	0.001	fold change	1.94	74.2622	9.9e-08	fold change	-3.51	49.1744	6.2e-05	fold change	1.81
AI633559	NA		4 out of 5	222.437					46.5918	2e-05	fold change	-2.22	31.6867	0.0058	fold change	-1.75	73.4193	3.6e-06	fold change	3.46	70.7394	0.0001	fold change	-2.26
TMSB15B	286527	thymosin beta 15B	4 out of 5	222.392					40.6587	1.8e-09	fold change	2.07	66.364	0.0008	fold change	2.74	44.6297	0.002	fold change	-2.22	70.7394	7.1e-05	fold change	2.26
TMEM178A	130733	transmembrane protein 178A	4 out of 5	222.384	95.3452	0.0012	fold change	-4.42271	67.9412	1.4e-09	fold change	-2.86					39.1187	0.0005	fold change	2.06	19.9785	0.0177	fold change	-1.35
FBLN1	2192	fibulin 1	4 out of 5	222.274					65.937	2e-08	fold change	-2.79	17.3096	0.0321	fold change	-1.43	55.9942	7.2e-05	fold change	2.59	83.033	2.9e-06	fold change	-2.72
STIL	6491	SCL/TAL1 interrupting locus	4 out of 5	221.793					76.0075	7.5e-22	fold change	3.28	27.4239	0.001	fold change	1.66	61.8246	1.4e-07	fold change	-2.84	56.5374	1.1e-08	fold change	1.94
APBB2	323	amyloid beta (A4) precursor protein-binding, family B, member 2	4 out of 5	221.717					44.1966	2e-12	fold change	-2.16	74.0829	1.3e-07	fold change	-3.13	51.2332	5.9e-05	fold change	2.43	52.2041	4.6e-07	fold change	-1.86
PLA2G7	7941	phospholipase A2, group VII (platelet-activating factor acetylhydrolase, plasma)	4 out of 5	221.144					58.9199	1.8e-09	fold change	2.54	25.5167	0.0365	fold change	1.62	78.1335	1.8e-07	fold change	-3.87	58.5741	9.3e-06	fold change	1.99
CENPE	1062	centromere protein E, 312kDa	4 out of 5	220.89					84.0647	3.7e-20	fold change	3.86	19.7359	0.0193	fold change	1.49	76.8628	1.4e-08	fold change	-3.77	40.2269	9.5e-09	fold change	1.66
THBS4	7060	thrombospondin 4	4 out of 5	220.84					74.039	1.1e-09	fold change	-3.14	31.2438	0.0011	fold change	-1.74	64.8239	2.8e-05	fold change	2.98	50.7331	0.0007	fold change	-1.83
W03242	NA		4 out of 5	220.511					54.5774	2.3e-08	fold change	-2.41	76.1487	5.6e-07	fold change	-3.22	55.5895	5.7e-05	fold change	2.58	34.1958	2.9e-05	fold change	-1.57
EXO1	9156	exonuclease 1	4 out of 5	220.41					80.329	3.3e-24	fold change	3.52	25.5167	0.0002	fold change	1.62	79.755	1.4e-10	fold change	-4.02	34.8097	1.5e-07	fold change	1.58
XK	7504	X-linked Kx blood group (McLeod syndrome)	4 out of 5	220.152	78.3822	0.0242	fold change	2.54681	45.2374	4.4e-11	fold change	2.19	32.5856	0.0039	fold change	1.77	63.9468	2.4e-05	fold change	-2.94
AU151342	NA		4 out of 5	219.954					57.7574	1.1e-07	fold change	-2.5	52.615	0.0052	fold change	-2.25	72.8969	0.002	fold change	3.43	36.6846	7.2e-06	fold change	-1.61
PRKX	5613	protein kinase, X-linked	4 out of 5	219.901					45.7766	1.3e-11	fold change	2.2	70.1115	2.8e-08	fold change	2.92	65.9718	2.6e-07	fold change	-3.03	38.041	4.4e-05	fold change	1.63
AK024927	NA		4 out of 5	219.846					62.0424	2.2e-09	fold change	2.66	55.3391	7.8e-06	fold change	2.35	37.6798	0.0051	fold change	-2.01	64.7845	3e-05	fold change	2.11
BF028225	NA		4 out of 5	219.801					36.1504	1.9e-07	fold change	-1.96	52.9549	7.6e-06	fold change	-2.26	79.9629	6.1e-09	fold change	4.05	50.7331	1.5e-10	fold change	-1.83
IGFBP4	3487	insulin-like growth factor binding protein 4	4 out of 5	219.767					60.7548	2.9e-15	fold change	-2.62	32.97	0.0132	fold change	-1.78	52.3013	1.3e-06	fold change	2.46	73.7409	3.8e-06	fold change	-2.35
ARNTL2	56938	aryl hydrocarbon receptor nuclear translocator-like 2	4 out of 5	219.765					62.5156	3.4e-11	fold change	2.68	74.0829	0.0002	fold change	3.13	54.968	0.001	fold change	-2.56	28.1987	0.0062	fold change	1.48
PLIN1	5346	perilipin 1	4 out of 5	219.654					90.501	2.1e-08	fold change	-4.64	19.3415	0.0115	fold change	-1.48	61.3001	0.0035	fold change	2.81	48.5117	0.0026	fold change	-1.8
215382_x_at	NA		4 out of 5	219.553					63.9468	4.5e-07	fold change	-2.72	48.2756	0.0045	fold change	-2.13	25.1101	0.007	fold change	1.69	82.2206	2.1e-05	fold change	-2.7
MCM2	4171	minichromosome maintenance complex component 2	4 out of 5	219.085					69.4377	7.3e-20	fold change	2.93	36.7888	0.0006	fold change	1.86	50.2079	5.3e-07	fold change	-2.39	62.6504	3.7e-06	fold change	2.07
PIK3R1	5295	phosphoinositide-3-kinase, regulatory subunit 1 (alpha)	4 out of 5	218.542					70.6754	7.8e-11	fold change	-2.98	23.2353	0.0142	fold change	-1.57	44.6297	1.3e-05	fold change	2.22	80.0013	5.6e-10	fold change	-2.59
PLEKHB1	58473	pleckstrin homology domain containing, family B (evectins) member 1	4 out of 5	218.469					67.0151	3.2e-07	fold change	2.83	64.4837	0.0002	fold change	2.67	48.9289	0.0058	fold change	-2.35	38.041	0.0047	fold change	1.63
CTPS1	1503	CTP synthase 1	4 out of 5	218.426					65.6547	1.8e-16	fold change	2.78	35.2791	0.0001	fold change	1.83	49.2426	2.2e-05	fold change	-2.36	68.2491	2.8e-10	fold change	2.2
GUCY1A2	2977	guanylate cyclase 1, soluble, alpha 2	4 out of 5	218.114					75.5401	5.6e-11	fold change	-3.24	67.4191	0.0022	fold change	-2.79	44.2599	0.0002	fold change	2.21	30.8949	0.0274	fold change	-1.52
CDC6	990	cell division cycle 6 homolog (S. cerevisiae)	4 out of 5	218.048					80.8042	3.8e-16	fold change	3.58	33.8882	0.012	fold change	1.8	69.6738	8.1e-07	fold change	-3.23	33.6818	6.9e-06	fold change	1.56
AHNAK	79026	AHNAK nucleoprotein	4 out of 5	217.958					41.1073	3.8e-13	fold change	-2.08	69.635	1.1e-08	fold change	-2.9	32.768	2.7e-05	fold change	1.88	74.448	1.1e-09	fold change	-2.38
238756_at	NA		4 out of 5	217.847					69.2425	6.8e-15	fold change	2.92	25.9805	0.0286	fold change	1.63	58.8637	2e-08	fold change	-2.69	63.7601	3.4e-06	fold change	2.09
TIMP3	7078	TIMP metallopeptidase inhibitor 3	4 out of 5	217.597					38.6512	9e-09	fold change	-2.02	73.288	8.1e-05	fold change	-3.09	56.4831	0.0002	fold change	2.61	49.1744	0.0033	fold change	-1.81
MAGED2	10916	melanoma antigen family D, 2	4 out of 5	217.433					31.8758	4.1e-07	fold change	-1.87	71.9155	1.3e-07	fold change	-3.01	49.8818	0.0001	fold change	2.38	63.7601	9.9e-09	fold change	-2.09
C1orf64	149563	chromosome 1 open reading frame 64	4 out of 5	216.744					27.4239	3.6e-05	fold change	-1.78	38.9084	0.0004	fold change	-1.91	81.1781	2.9e-05	fold change	4.22	69.2339	9.1e-11	fold change	-2.22
FABP5	2171	fatty acid binding protein 5 (psoriasis-associated)	4 out of 5	216.313					29.4544	1.7e-05	fold change	1.82	86.4289	5.8e-07	fold change	4.17	27.2778	0.0116	fold change	-1.75	73.1518	0.0003	fold change	2.33
DSEL	92126	dermatan sulfate epimerase-like	4 out of 5	216.282	80.6452	0.0073	fold change	-2.64527	54.8944	6.1e-10	fold change	-2.42	21.8788	0.045	fold change	-1.54	58.8637	0.0001	fold change	2.69
ALCAM	214	activated leukocyte cell adhesion molecule	4 out of 5	216.09					28.9753	0.0002	fold change	-1.81	76.6237	0.0001	fold change	-3.24	29.9131	0.0086	fold change	1.81	80.5776	1.2e-07	fold change	-2.62
H19	283120	H19, imprinted maternally expressed transcript (non-protein coding)	4 out of 5	215.897					57.7574	3.4e-05	fold change	-2.5	33.3821	0.0416	fold change	-1.79	70.8798	0.0004	fold change	3.32	53.8781	0.0079	fold change	-1.89
HOXB3	3213	homeobox B3	4 out of 5	215.895					32.882	4.7e-05	fold change	-1.89	59.3754	0.0098	fold change	-2.49	73.6833	0.001	fold change	3.48	49.954	0.0001	fold change	-1.82
CDC45	8318	cell division cycle 45 homolog (S. cerevisiae)	4 out of 5	215.672					65.937	3.1e-17	fold change	2.79	32.97	0.0015	fold change	1.78	77.201	1.6e-08	fold change	-3.79	39.5638	3.4e-08	fold change	1.65
AK025047	NA		4 out of 5	215.52					64.8921	5.3e-10	fold change	-2.76	66.364	7e-10	fold change	-2.74	48.9289	7.3e-05	fold change	2.35	35.3344	5.2e-11	fold change	-1.59
UCK2	7371	uridine-cytidine kinase 2	4 out of 5	215.508					62.2309	5.4e-19	fold change	2.67	47.918	1.9e-05	fold change	2.12	47.492	1.7e-07	fold change	-2.3	57.8677	1e-06	fold change	1.97
AI806781	NA		4 out of 5	215.367					68.3948	2.6e-09	fold change	-2.88	57.9206	2.5e-07	fold change	-2.44	62.7715	5.9e-05	fold change	2.89	26.2801	3.1e-07	fold change	-1.45
AK024132	NA		4 out of 5	215.258					85.5857	7.6e-08	fold change	-3.99	30.3339	1.9e-05	fold change	-1.72	82.4294	2.9e-06	fold change	4.42	16.9091	3.5e-05	fold change	-1.3
KCNN4	3783	potassium intermediate/small conductance calcium-activated channel, subfamily N, member 4	4 out of 5	214.881					41.1073	5.5e-06	fold change	2.08	70.1115	0.0001	fold change	2.92	60.3967	1.1e-06	fold change	-2.76	43.2653	0.0002	fold change	1.71
TGFB3	7043	transforming growth factor, beta 3	4 out of 5	214.881					55.6898	7.9e-15	fold change	-2.44	38.1476	6.3e-08	fold change	-1.89	65.133	4.4e-08	fold change	2.99	55.9103	5.8e-09	fold change	-1.93
KCNK5	8645	potassium channel, subfamily K, member 5	4 out of 5	214.563					50.3931	2e-07	fold change	2.31	70.8386	6.8e-06	fold change	2.96	65.133	3.2e-07	fold change	-2.99	28.1987	0.0001	fold change	1.48
MCCC2	64087	methylcrotonoyl-CoA carboxylase 2 (beta)	4 out of 5	214.301					36.6027	3.7e-06	fold change	-1.97	67.4191	3.2e-09	fold change	-2.79	43.4771	0.0007	fold change	2.18	66.8021	3.8e-11	fold change	-2.16
MARCO	8685	macrophage receptor with collagenous structure	4 out of 5	214.074					44.8414	3e-13	fold change	2.18	69.0093	0.0004	fold change	2.87	68.0161	3.4e-06	fold change	-3.15	32.2076	0.0003	fold change	1.54
TNS1	7145	tensin 1	4 out of 5	213.669					60.0428	1.5e-14	fold change	-2.58	53.7889	0.0011	fold change	-2.29	26.258	5.3e-05	fold change	1.72	73.5792	3.1e-07	fold change	-2.34
PRLR	5618	prolactin receptor	4 out of 5	213.141					38.2187	0.0006	fold change	-2.01	77.2487	1.5e-05	fold change	-3.27	54.4081	2.5e-05	fold change	2.54	43.2653	0.0081	fold change	-1.71
FMO5	2330	flavin containing monooxygenase 5	4 out of 5	213.072					37.8306	0.0002	fold change	-2	26.4444	0.004	fold change	-1.64	76.4327	0.0001	fold change	3.75	72.3641	2.3e-09	fold change	-2.3
CDH11	1009	cadherin 11, type 2, OB-cadherin (osteoblast)	4 out of 5	212.637					31.8758	0.0003	fold change	-1.87	59.3754	2.9e-05	fold change	-2.49	63.9468	9.8e-06	fold change	2.94	57.4389	0.0034	fold change	-1.96
EPB41L4A	64097	erythrocyte membrane protein band 4.1 like 4A	4 out of 5	212.54					40.6587	1.2e-07	fold change	-2.07	72.4669	2.9e-06	fold change	-3.05	52.5923	4.1e-05	fold change	2.47	46.8217	1.2e-06	fold change	-1.77
CDCA7L	55536	cell division cycle associated 7-like	4 out of 5	211.985					25.0692	0.0001	fold change	1.73	63.4518	2.6e-05	fold change	2.63	66.5433	3.8e-06	fold change	-3.06	56.9204	0.0002	fold change	1.95
TTYH1	57348	tweety homolog 1 (Drosophila)	4 out of 5	211.294					27.9286	0.01	fold change	1.79	77.1034	0.0018	fold change	3.26	62.9969	0.0003	fold change	-2.9	43.2653	0.0008	fold change	1.71
HOXC6	3223	homeobox C6	4 out of 5	211.196					36.6027	8.9e-08	fold change	-1.97	74.5323	1.2e-05	fold change	-3.15	32.768	0.0004	fold change	1.88	67.2929	1.9e-05	fold change	-2.17
MIR30C2	407032	microRNA 30c-2	4 out of 5	210.973	65.7246	0.0222	fold change	-2.13195	45.2374	0.0001	fold change	-2.19					71.0843	0.0001	fold change	3.33	28.9268	4.1e-05	fold change	-1.49
RALGPS2	55103	Ral GEF with PH domain and SH3 binding motif 2	4 out of 5	210.902					19.6131	0.0039	fold change	-1.61	85.1122	8.9e-08	fold change	-3.96	67.4191	2.6e-06	fold change	3.12	38.7576	0.0001	fold change	-1.64
CCDC176	80127	coiled-coil domain containing 176	4 out of 5	210.878					29.8406	1.1e-08	fold change	-1.83	52.615	1.2e-05	fold change	-2.25	79.9105	7e-08	fold change	4.04	48.5117	9.9e-11	fold change	-1.8
IQGAP2	10788	IQ motif containing GTPase activating protein 2	4 out of 5	210.709					39.0814	1.1e-05	fold change	-2.03	46.0164	0.0002	fold change	-2.08	43.9908	0.0015	fold change	2.2	81.6207	7.4e-09	fold change	-2.68
CCNG2	901	cyclin G2	4 out of 5	210.428					39.5338	1.1e-08	fold change	-2.04	42.7961	0.0012	fold change	-2	53.2073	3.3e-06	fold change	2.49	74.8907	3.2e-09	fold change	-2.4
SEMA6D	80031	sema domain, transmembrane domain (TM), and cytoplasmic domain, (semaphorin) 6D	4 out of 5	210.393					90.0366	4.7e-12	fold change	-4.56	36.7888	0.0149	fold change	-1.86	64.2145	0.0002	fold change	2.95	19.3534	0.0193	fold change	-1.34
MUM1L1	139221	melanoma associated antigen (mutated) 1-like 1	4 out of 5	210.173					42.6476	6.4e-06	fold change	-2.12	61.7314	0.0001	fold change	-2.57	80.8042	0.0017	fold change	4.16	24.9903	0.0078	fold change	-1.43
VCAN	1462	versican	4 out of 5	210.048					23.0782	0.0042	fold change	-1.69	68.6625	0.0005	fold change	-2.85	57.1396	7.7e-05	fold change	2.63	61.1681	0.0021	fold change	-2.04
KCNE4	23704	potassium voltage-gated channel, Isk-related family, member 4	4 out of 5	210.04					43.5544	2.4e-05	fold change	-2.14	36.7888	0.002	fold change	-1.86	82.8748	0.0017	fold change	4.47	46.8217	7.4e-06	fold change	-1.77
LIMCH1	22998	LIM and calponin homology domains 1	4 out of 5	209.53					54.5774	1.3e-10	fold change	-2.41	47.918	0.0114	fold change	-2.12	47.492	2.1e-05	fold change	2.3	59.5422	5.2e-07	fold change	-2.01
THBS1	7057	thrombospondin 1	4 out of 5	209.059	96.0154	0.0017	fold change	-4.91212					71.2901	0.0002	fold change	-2.98	24.2817	0.0065	fold change	1.67	17.4718	0.0393	fold change	-1.31
CREB3L4	148327	cAMP responsive element binding protein 3-like 4	4 out of 5	208.499					19.6131	0.0004	fold change	-1.61	66.8324	4.6e-07	fold change	-2.76	65.133	4.5e-07	fold change	2.99	56.9204	2e-05	fold change	-1.95
LRIG1	26018	leucine-rich repeats and immunoglobulin-like domains 1	4 out of 5	208.4					35.6473	2.3e-07	fold change	-1.95	47.918	0.0017	fold change	-2.12	48.9289	3.7e-06	fold change	2.35	75.9059	4.6e-07	fold change	-2.45
CKS1B	1163	CDC28 protein kinase regulatory subunit 1B	4 out of 5	208.334					66.2208	1.9e-22	fold change	2.8	38.9084	0.003	fold change	1.91	39.4452	2.8e-06	fold change	-2.07	63.7601	5.2e-07	fold change	2.09
GPD1L	23171	glycerol-3-phosphate dehydrogenase 1-like	4 out of 5	208.015					32.882	7.6e-08	fold change	-1.89	73.6399	4.8e-08	fold change	-3.11	44.9559	1.6e-05	fold change	2.23	56.5374	3.6e-07	fold change	-1.94
SMC4	10051	structural maintenance of chromosomes 4	4 out of 5	207.766					71.623	2.2e-15	fold change	3.04	28.8529	0.0444	fold change	1.69	35.4416	6.5e-07	fold change	-1.95	71.8484	5.1e-10	fold change	2.29
BCAM	4059	basal cell adhesion molecule (Lutheran blood group)	4 out of 5	207.561					54.8944	6.2e-11	fold change	-2.42	62.3574	0.0001	fold change	-2.59	30.7668	3.3e-05	fold change	1.83	59.5422	3e-14	fold change	-2.01
CDC7	8317	cell division cycle 7 homolog (S. cerevisiae)	4 out of 5	207.386					69.8324	4e-14	fold change	2.95	33.3821	0.0039	fold change	1.79	44.6297	2e-06	fold change	-2.22	59.5422	1.4e-05	fold change	2.01
VEGFA	7422	vascular endothelial growth factor A	4 out of 5	207.322	81.6633	0.0051	fold change	2.68715	52.1018	5.4e-07	fold change	2.35					42.6625	4.3e-05	fold change	-2.16	30.8949	0.0093	fold change	1.52
Hs.682510	NA		4 out of 5	207.019					59.2038	2e-08	fold change	-2.55	43.9437	0.0002	fold change	-2.03	65.8302	5.5e-06	fold change	3.02	38.041	2.8e-08	fold change	-1.63
AI469960	NA		4 out of 5	206.668					48.4656	1.1e-11	fold change	-2.27	79.3941	5e-06	fold change	-3.47	49.8818	0.0003	fold change	2.38	28.9268	0.0406	fold change	-1.49
RET	5979	ret proto-oncogene	4 out of 5	206.364					21.7049	0.0047	fold change	-1.66	88.5457	8.5e-06	fold change	-4.55	73.1133	0.0035	fold change	3.44	23.0005	0.005	fold change	-1.4
IL20RA	53832	interleukin 20 receptor, alpha	4 out of 5	206.292					52.4576	8.7e-06	fold change	-2.36	37.6223	0.0005	fold change	-1.88	70.4732	0.0047	fold change	3.29	45.7385	0.0001	fold change	-1.75
LOC100272216	100272216	uncharacterized LOC100272216	4 out of 5	205.809					45.2374	9.5e-09	fold change	-2.19	87.9755	9.5e-08	fold change	-4.46	42.2955	0.0028	fold change	2.15	30.3006	0.0031	fold change	-1.51
COTL1	23406	coactosin-like 1 (Dictyostelium)	4 out of 5	205.383					41.9491	3.9e-06	fold change	2.1	66.0781	5.6e-05	fold change	2.73	43.4771	2.7e-05	fold change	-2.18	53.8781	0.0003	fold change	1.89
LY6K	54742	lymphocyte antigen 6 complex, locus K	4 out of 5	205.338					40.6587	0.0001	fold change	2.07	52.615	0.0173	fold change	2.25	78.3822	0.0001	fold change	-3.89	33.6818	0.0032	fold change	1.56
UGDH	7358	UDP-glucose 6-dehydrogenase	4 out of 5	205.241					13.3474	0.0094	fold change	-1.45	69.0093	1.4e-06	fold change	-2.87	58.5549	2.8e-05	fold change	2.68	64.3294	6.4e-09	fold change	-2.1
CD24	100133941	CD24 molecule	4 out of 5	205.232					46.9479	0.0002	fold change	2.23	50.7259	0.0353	fold change	2.2	51.0204	0.0102	fold change	-2.42	56.5374	0.0024	fold change	1.94
AW976035	NA		4 out of 5	205.193					94.2489	6.8e-14	fold change	-5.45	17.6806	0.0001	fold change	-1.44	36.343	2.7e-05	fold change	1.97	56.9204	6.8e-07	fold change	-1.95
TAF4B	6875	TAF4b RNA polymerase II, TATA box binding protein (TBP)-associated factor, 105kDa	4 out of 5	205.147					37.8306	1.7e-07	fold change	2	74.3075	1.4e-06	fold change	3.14	54.968	2.4e-06	fold change	-2.56	38.041	2.9e-05	fold change	1.63
NCAPH	23397	non-SMC condensin I complex, subunit H	4 out of 5	205.1					76.3382	7.9e-20	fold change	3.3	13.8857	0.0338	fold change	1.33	71.0843	2.4e-09	fold change	-3.33	43.7913	5.4e-08	fold change	1.72
C21orf91	54149	chromosome 21 open reading frame 91	4 out of 5	204.979					48.9481	9.4e-19	fold change	2.28	72.4669	3.5e-08	fold change	3.05	49.8818	4e-05	fold change	-2.38	33.6818	4.7e-05	fold change	1.56
EIF2C2	27161	eukaryotic translation initiation factor 2C, 2	4 out of 5	204.876					43.912	1.9e-10	fold change	2.15	46.0164	5e-05	fold change	2.08	64.2145	1.2e-07	fold change	-2.95	50.7331	4e-07	fold change	1.83
MASTL	84930	microtubule associated serine/threonine kinase-like	4 out of 5	204.832					67.0151	1.9e-17	fold change	2.83	25.0283	0.0102	fold change	1.61	51.0204	3.6e-08	fold change	-2.42	61.768	3.1e-06	fold change	2.05
C1orf21	81563	chromosome 1 open reading frame 21	4 out of 5	204.322					50.8518	2.4e-12	fold change	-2.32	25.9805	0.0242	fold change	-1.63	65.3407	1.4e-06	fold change	3	62.1489	1.1e-09	fold change	-2.06
ME2	4200	malic enzyme 2, NAD(+)-dependent, mitochondrial	4 out of 5	204.299					50.0035	4.3e-12	fold change	2.3	48.581	0.0138	fold change	2.14	48.2756	6.9e-10	fold change	-2.33	57.4389	6.7e-09	fold change	1.96
MYO5C	55930	myosin VC	4 out of 5	204.295					28.9753	2.4e-07	fold change	-1.81	69.1639	3.6e-07	fold change	-2.88	39.8804	3e-05	fold change	2.08	66.2752	1.1e-09	fold change	-2.15
NME5	8382	NME/NM23 family member 5	4 out of 5	204.044					28.4521	2.2e-05	fold change	-1.8	37.1897	0.0054	fold change	-1.87	94.611	3.6e-12	fold change	7.06	43.7913	2.1e-08	fold change	-1.72
GRP	2922	gastrin-releasing peptide	4 out of 5	204.012					65.6547	2.2e-06	fold change	-2.78	20.5991	0.0171	fold change	-1.51	93.3899	8.9e-07	fold change	6.69	24.3681	0.0029	fold change	-1.42
230178_s_at	NA		4 out of 5	203.923					39.8673	1.9e-11	fold change	-2.05	70.2316	0.001	fold change	-2.93	57.1396	8.5e-05	fold change	2.63	36.6846	2.4e-05	fold change	-1.61
THRSP	7069	thyroid hormone responsive	4 out of 5	203.7					64.2145	0.0002	fold change	-2.73	39.7128	0.0365	fold change	-1.93	61.7314	0.0104	fold change	2.83	38.041	0.0204	fold change	-1.63
PTPLA	9200	protein tyrosine phosphatase-like (proline instead of catalytic arginine), member A	4 out of 5	203.628					44.5327	8.2e-08	fold change	2.17	76.6237	0.0001	fold change	3.24	48.2756	0.002	fold change	-2.33	34.1958	0.0025	fold change	1.57
LOXL1	4016	lysyl oxidase-like 1	4 out of 5	203.474					23.5423	9.2e-05	fold change	-1.7	51.7947	0.0003	fold change	-2.23	68.2054	2.1e-05	fold change	3.16	59.9319	0.0005	fold change	-2.02
CNKSR3	154043	CNKSR family member 3	4 out of 5	203.239					48.9481	5.4e-09	fold change	2.28	50.0646	0.0121	fold change	2.18	48.9289	0.0492	fold change	-2.35	55.2969	7.1e-05	fold change	1.92
TCF4	6925	transcription factor 4	4 out of 5	203.054					54.8944	7.8e-10	fold change	-2.42	38.9084	0.0015	fold change	-1.91	35.0776	0.0016	fold change	1.94	74.1741	2.8e-05	fold change	-2.37
COLEC12	81035	collectin sub-family member 12	4 out of 5	202.939	98.9531	0.0043	fold change	-9.39882	41.1073	3.2e-07	fold change	-2.08					29.9131	0.0017	fold change	1.81	32.9659	0.0114	fold change	-1.55
CD47	961	CD47 molecule	4 out of 5	202.936					60.4259	2.6e-09	fold change	2.6	47.918	0.0068	fold change	2.12	46.6805	2.9e-07	fold change	-2.28	47.912	2.1e-05	fold change	1.79
PSMG1	8624	proteasome (prosome, macropain) assembly chaperone 1	4 out of 5	202.364					44.5327	2.8e-10	fold change	2.17	50.0646	0.0005	fold change	2.18	45.999	1.4e-06	fold change	-2.26	61.768	1.2e-05	fold change	2.05
KRT18	3875	keratin 18	4 out of 5	202.289					17.2175	0.0003	fold change	-1.55	87.5365	2.8e-08	fold change	-4.37	46.3637	5.1e-05	fold change	2.27	51.1708	0.0042	fold change	-1.84
LDHB	3945	lactate dehydrogenase B	4 out of 5	202.25					26.5072	9.6e-07	fold change	1.76	75.7266	1.7e-07	fold change	3.2	56.2246	5.2e-06	fold change	-2.6	43.7913	0.0012	fold change	1.72
FAM110B	90362	family with sequence similarity 110, member B	4 out of 5	202.245					51.8382	1.7e-09	fold change	-2.34	52.9549	9.7e-05	fold change	-2.26	65.8302	5.2e-06	fold change	3.02	31.6216	1.9e-07	fold change	-1.53
Hs.670372	NA		4 out of 5	202.2					42.6476	1.8e-09	fold change	-2.12	54.7477	3.6e-06	fold change	-2.33	25.8061	0.0004	fold change	1.71	78.9989	7.9e-09	fold change	-2.56
DKK3	27122	dickkopf 3 homolog (Xenopus laevis)	4 out of 5	202.017					37.4389	1.1e-05	fold change	-1.99	42.0062	0.0042	fold change	-1.98	50.2079	4.4e-05	fold change	2.39	72.3641	0.0001	fold change	-2.3
PBX1	5087	pre-B-cell leukemia homeobox 1	4 out of 5	201.807					51.8382	3.3e-08	fold change	-2.34	69.8324	4.3e-07	fold change	-2.91	26.258	0.0031	fold change	1.72	53.8781	0.0003	fold change	-1.89
SLAMF8	56833	SLAM family member 8	4 out of 5	201.69					69.8324	3.9e-10	fold change	2.95	18.5365	0.0477	fold change	1.46	61.1172	7.1e-05	fold change	-2.8	52.2041	0.0005	fold change	1.86
CHODL	140578	chondrolectin	4 out of 5	201.672					53.4382	2.1e-10	fold change	2.38	65.2716	2.2e-08	fold change	2.69	69.3202	1.1e-05	fold change	-3.22	13.6417	0.003	fold change	1.24
DSCC1	79075	defective in sister chromatid cohesion 1 homolog (S. cerevisiae)	4 out of 5	201.569					59.2038	2.9e-13	fold change	2.55	29.855	0.003	fold change	1.71	55.5895	2.2e-06	fold change	-2.58	56.9204	2.1e-06	fold change	1.95
SORL1	6653	sortilin-related receptor, L(DLR class) A repeats containing	4 out of 5	201.457					24.0208	7.3e-07	fold change	-1.71	64.147	6.3e-05	fold change	-2.66	29.9131	0.0023	fold change	1.81	83.3764	5.4e-08	fold change	-2.74
GZMB	3002	granzyme B (granzyme 2, cytotoxic T-lymphocyte-associated serine esterase 1)	4 out of 5	201.238					57.3796	1.5e-06	fold change	2.49	20.5991	0.0258	fold change	1.51	82.4294	8.8e-06	fold change	-4.42	40.8297	0.001	fold change	1.67
NFKBIZ	64332	nuclear factor of kappa light polypeptide gene enhancer in B-cells inhibitor, zeta	4 out of 5	201.065	83.4362	0.0223	fold change	-2.76425	23.0782	0.0009	fold change	-1.69	33.3821	0.0324	fold change	-1.79					61.1681	0.0001	fold change	-2.04
BG403162	NA		4 out of 5	201.02					75.1247	4.3e-09	fold change	-3.21	44.4038	0.0118	fold change	-2.04	63.3537	6.2e-06	fold change	2.91	18.1382	0.0007	fold change	-1.32
PLK4	10733	polo-like kinase 4	4 out of 5	200.661	56.7176	0.0331	fold change	1.86942	66.6516	2.5e-19	fold change	2.82					52.3013	1.2e-08	fold change	-2.46	24.9903	6e-07	fold change	1.43
TM4SF1	4071	transmembrane 4 L six family member 1	4 out of 5	200.543					17.6806	0.01	fold change	1.56	83.6064	1.9e-05	fold change	3.81	59.6922	0.0004	fold change	-2.73	39.5638	0.0063	fold change	1.65
ST8SIA1	6489	ST8 alpha-N-acetyl-neuraminide alpha-2,8-sialyltransferase 1	4 out of 5	200.312	61.2693	0.0379	fold change	-2.00612	15.143	0.017	fold change	1.5	62.9644	0.0004	fold change	2.61	60.9355	0.0001	fold change	-2.79
MMP2	4313	matrix metallopeptidase 2 (gelatinase A, 72kDa gelatinase, 72kDa type IV collagenase)	4 out of 5	200.308					34.6916	1.7e-08	fold change	-1.93	39.7128	0.0008	fold change	-1.93	51.7293	8.4e-05	fold change	2.44	74.1741	3.7e-05	fold change	-2.37
MED30	90390	mediator complex subunit 30	4 out of 5	200.287					61.0568	8.2e-12	fold change	2.63	62.6433	6.8e-06	fold change	2.6	25.4164	0.0003	fold change	-1.7	51.1708	0.0001	fold change	1.84
IL8	3576	interleukin 8	4 out of 5	200.106					51.8382	9.1e-07	fold change	2.34	47.3642	0.0315	fold change	2.11	51.7293	0.0189	fold change	-2.44	49.1744	0.0016	fold change	1.81
EPAS1	2034	endothelial PAS domain protein 1	4 out of 5	200.101	88.5457	0.0258	fold change	-3.12791	32.882	7.6e-10	fold change	-1.89	56.9282	0.0002	fold change	-2.41					21.7454	0.0035	fold change	-1.38
CACNA2D1	781	calcium channel, voltage-dependent, alpha 2/delta subunit 1	4 out of 5	199.896	96.695	0.0138	fold change	-5.20229	41.5942	1.8e-07	fold change	-2.09					34.6524	0.004	fold change	1.93	26.9546	0.0073	fold change	-1.46
CDC25A	993	cell division cycle 25 homolog A (S. pombe)	4 out of 5	199.816					75.1247	1.2e-16	fold change	3.21	27.9412	0.0003	fold change	1.67	60.7851	4.6e-08	fold change	-2.78	35.9648	1.4e-07	fold change	1.6
RFC4	5984	replication factor C (activator 1) 4, 37kDa	4 out of 5	199.816					67.0151	7.1e-17	fold change	2.83	35.7199	0.0013	fold change	1.84	31.5808	3.9e-07	fold change	-1.85	65.4999	8.9e-07	fold change	2.13
TGFA	7039	transforming growth factor, alpha	4 out of 5	199.66					56.0708	1.2e-06	fold change	2.45	49.0263	0.0096	fold change	2.15	68.9703	2e-05	fold change	-3.2	25.593	0.0122	fold change	1.44
FMOD	2331	fibromodulin	4 out of 5	199.652					54.5774	2.4e-14	fold change	-2.41	27.4239	0.0159	fold change	-1.66	56.4831	0.0002	fold change	2.61	61.1681	4.4e-08	fold change	-2.04
STARD10	10809	StAR-related lipid transfer (START) domain containing 10	4 out of 5	199.545					22.1149	0.0005	fold change	-1.67	86.6731	2.2e-07	fold change	-4.18	37.9239	0.0036	fold change	2.02	52.8335	0.0001	fold change	-1.87
OIP5	11339	Opa interacting protein 5	4 out of 5	199.531					69.9516	3.5e-21	fold change	2.96	19.7359	0.0386	fold change	1.49	62.5156	6e-07	fold change	-2.88	47.3274	5.6e-06	fold change	1.78
MRPL15	29088	mitochondrial ribosomal protein L15	4 out of 5	199.111					58.5549	9.9e-11	fold change	2.53	45.5726	0.0011	fold change	2.07	35.4416	6.8e-05	fold change	-1.95	59.5422	8.2e-07	fold change	2.01
ADAM12	8038	ADAM metallopeptidase domain 12	4 out of 5	198.932					43.912	4.6e-05	fold change	-2.15	55.6396	4.6e-05	fold change	-2.36	55.5895	0.0008	fold change	2.58	43.7913	0.022	fold change	-1.72
AI498395	NA		4 out of 5	198.756					91.3759	8.5e-15	fold change	-4.82	18.9362	0.0002	fold change	-1.47	56.8227	3.3e-06	fold change	2.62	31.6216	2.7e-05	fold change	-1.53
PDK4	5166	pyruvate dehydrogenase kinase, isozyme 4	4 out of 5	198.667					77.0072	4.2e-11	fold change	-3.33	30.3339	0.0256	fold change	-1.72	26.9962	0.0387	fold change	1.74	64.3294	0.0005	fold change	-2.1
201124_at	NA		4 out of 5	198.658					55.6898	1.2e-13	fold change	-2.44	30.7437	1.4e-05	fold change	-1.73	75.5401	4.4e-08	fold change	3.64	36.6846	9.4e-06	fold change	-1.61
ALYREF	10189	Aly/REF export factor	4 out of 5	198.554					66.2208	2.7e-08	fold change	2.8	17.3096	0.0432	fold change	1.43	44.6297	1.7e-08	fold change	-2.22	70.3938	4e-08	fold change	2.25
ELOVL5	60481	ELOVL fatty acid elongase 5	4 out of 5	198.481					22.5739	9.3e-05	fold change	-1.68	60.845	9.8e-09	fold change	-2.54	47.7687	3.9e-06	fold change	2.31	67.2929	2.2e-06	fold change	-2.17
TTLL4	9654	tubulin tyrosine ligase-like family, member 4	4 out of 5	198.351					60.0428	5.5e-17	fold change	2.58	53.7889	4.5e-06	fold change	2.29	44.9559	1.2e-05	fold change	-2.23	39.5638	7.8e-07	fold change	1.65
ACACB	32	acetyl-CoA carboxylase beta	4 out of 5	198.033					83.0427	4.3e-12	fold change	-3.77	32.5856	0.0006	fold change	-1.77	35.0776	0.0076	fold change	1.94	47.3274	2.3e-05	fold change	-1.78
Hs.672879	NA		4 out of 5	197.677					57.3796	6e-06	fold change	-2.49	47.918	9.3e-06	fold change	-2.12	70.6344	6.6e-06	fold change	3.3	21.7454	9.2e-07	fold change	-1.38
210172_at	NA		4 out of 5	197.655					72.2116	6.1e-08	fold change	-3.06	43.9437	4.9e-05	fold change	-2.03	30.7668	0.0047	fold change	1.83	50.7331	3e-06	fold change	-1.83
213832_at	NA		4 out of 5	197.493					36.1504	1.6e-08	fold change	-1.96	42.2808	0.0033	fold change	-1.99	78.2326	2.9e-05	fold change	3.88	40.8297	1.4e-08	fold change	-1.67
FOSB	2354	FBJ murine osteosarcoma viral oncogene homolog B	4 out of 5	197.459					74.9873	1.2e-05	fold change	-3.2	31.2438	0.0309	fold change	-1.74	28.5778	0.0377	fold change	1.78	62.6504	0.0008	fold change	-2.07
GSTP1	2950	glutathione S-transferase pi 1	4 out of 5	197.318	49.7409	0.0458	fold change	1.5371	28.4521	2e-05	fold change	1.8	86.9172	5.7e-10	fold change	4.21					32.2076	0.0003	fold change	1.54
CDK6	1021	cyclin-dependent kinase 6	4 out of 5	197.103					24.0208	0.0017	fold change	1.71	85.349	2.5e-05	fold change	4	31.1962	0.0011	fold change	-1.84	56.5374	0.0002	fold change	1.94
COL6A3	1293	collagen, type VI, alpha 3	4 out of 5	196.993					23.0782	2.3e-06	fold change	-1.69	82.0991	1.5e-06	fold change	-3.67	37.0887	2.1e-05	fold change	1.99	54.7267	0.0001	fold change	-1.91
LMO4	8543	LIM domain only 4	4 out of 5	196.669					18.0732	0.0002	fold change	1.57	85.9446	2.4e-06	fold change	4.12	43.4771	0.0002	fold change	-2.18	49.1744	0.0002	fold change	1.81
CLDN1	9076	claudin 1	4 out of 5	196.558	62.1365	0.0202	fold change	-2.03013	14.7718	0.0077	fold change	1.49	76.3849	0.0022	fold change	3.23					43.2653	0.005	fold change	1.71
MAP2	4133	microtubule-associated protein 2	4 out of 5	196.286					24.0208	2.4e-05	fold change	1.71	76.8628	0.0004	fold change	3.25	48.581	0.0016	fold change	-2.34	46.8217	0.0088	fold change	1.77
SEPP1	6414	selenoprotein P, plasma, 1	4 out of 5	196.13					46.1544	1.6e-06	fold change	-2.21	62.9644	0.0003	fold change	-2.61	22.2269	0.0181	fold change	1.62	64.7845	4.6e-05	fold change	-2.11
ZNF385B	151126	zinc finger protein 385B	4 out of 5	196.025	63.9468	0.0171	fold change	2.08515	25.0692	0.0003	fold change	-1.73					90.7013	0.0008	fold change	5.67	16.3074	0.0199	fold change	-1.29
GBP5	115362	guanylate binding protein 5	4 out of 5	195.808					59.4615	6e-10	fold change	2.56	41.0799	0.0129	fold change	1.96	69.6738	0.0001	fold change	-3.23	25.593	0.0007	fold change	1.44
TTC8	123016	tetratricopeptide repeat domain 8	4 out of 5	194.97					27.9286	4e-09	fold change	-1.79	71.2078	6.2e-11	fold change	-2.97	50.8099	6.2e-09	fold change	2.41	45.0235	1.9e-06	fold change	-1.74
ZNF238	10472	zinc finger protein 238	4 out of 5	194.962					11.4522	0.0368	fold change	-1.39	35.2791	0.0348	fold change	1.83	77.8368	0.0001	fold change	3.84	70.3938	0.0005	fold change	-2.25
Hs.688381	NA		4 out of 5	194.889					37.4389	3.1e-09	fold change	-1.99	91.7162	5.2e-07	fold change	-5.23	32.768	0.0026	fold change	1.88	32.9659	0.0132	fold change	-1.55
GLS	2744	glutaminase	4 out of 5	194.842					22.1149	0.0001	fold change	1.67	12.0755	0.0005	fold change	-1.26	36.343	0.0006	fold change	-1.97	52.8335	3.8e-05	fold change	1.87
PIEZO2	63895	piezo-type mechanosensitive ion channel component 2	4 out of 5	194.787					48.4656	2.3e-06	fold change	-2.27	33.8882	0.0064	fold change	-1.8	58.5549	0.0066	fold change	2.68	53.8781	0.0008	fold change	-1.89
PHF19	26147	PHD finger protein 19	4 out of 5	194.554					58.9199	3e-16	fold change	2.54	37.6223	0.0003	fold change	1.88	49.5	6.2e-05	fold change	-2.37	48.5117	6.6e-10	fold change	1.8
AEBP1	165	AE binding protein 1	4 out of 5	193.851					19.2537	0.0001	fold change	-1.6	65.937	1.6e-05	fold change	-2.72	47.492	0.0002	fold change	2.3	61.1681	0.0007	fold change	-2.04
ECM2	1842	extracellular matrix protein 2, female organ and adipocyte specific	4 out of 5	193.823					61.0568	4.2e-08	fold change	-2.63	22.3522	0.0059	fold change	-1.55	45.3375	0.0001	fold change	2.24	65.0771	8.7e-06	fold change	-2.12
AI741506	NA		4 out of 5	193.543					30.3415	0.0002	fold change	-1.84	79.1904	2e-05	fold change	-3.45	39.4452	0.0012	fold change	2.07	44.5657	1e-06	fold change	-1.73
DGAT2	84649	diacylglycerol O-acyltransferase 2	4 out of 5	193.491					22.5739	0.0008	fold change	1.68	72.8109	2.4e-07	fold change	3.07	62.7715	0.0016	fold change	-2.89	35.3344	0.0014	fold change	1.59
CDH19	28513	cadherin 19, type 2	4 out of 5	193.177					55.2395	0.0002	fold change	2.43	60.1308	0.0069	fold change	2.52	38.2424	0.0149	fold change	-2.03	39.5638	0.0056	fold change	1.65
AIF1L	83543	allograft inflammatory factor 1-like	4 out of 5	193.116					19.6131	0.0057	fold change	1.61	55.3391	0.0006	fold change	2.35	72.4249	9.4e-07	fold change	-3.41	45.7385	0.0009	fold change	1.75
TSPAN1	10103	tetraspanin 1	4 out of 5	193.069					33.3367	0.0001	fold change	-1.9	73.6399	6.5e-06	fold change	-3.11	66.114	0.0052	fold change	3.04	19.9785	0.0229	fold change	-1.35
PDSS1	23590	prenyl (decaprenyl) diphosphate synthase, subunit 1	4 out of 5	192.971					58.9199	2.7e-19	fold change	2.54	29.855	0.0049	fold change	1.71	51.9918	3.4e-08	fold change	-2.45	52.2041	5.8e-06	fold change	1.86
SPON1	10418	spondin 1, extracellular matrix protein	4 out of 5	192.947					51.2763	5.4e-06	fold change	-2.33	25.0283	0.0028	fold change	-1.61	66.688	0.0003	fold change	3.07	49.954	0.0037	fold change	-1.82
PREX1	57580	phosphatidylinositol-3,4,5-trisphosphate-dependent Rac exchange factor 1	4 out of 5	192.9					31.3393	4.4e-07	fold change	-1.86	77.3467	3.7e-06	fold change	-3.29	52.5923	0.0002	fold change	2.47	31.6216	0.0008	fold change	-1.53
BF110534	NA		4 out of 5	192.855					35.6473	4.8e-06	fold change	1.95	47.3642	0.003	fold change	2.11	62.5156	2.6e-07	fold change	-2.88	47.3274	0.0003	fold change	1.78
CPEB2	132864	cytoplasmic polyadenylation element binding protein 2	4 out of 5	192.732					26.0081	3.7e-06	fold change	-1.75	70.8386	8.7e-06	fold change	-2.96	36.343	0.0002	fold change	1.97	59.5422	1.1e-05	fold change	-2.01
PRSS23	11098	protease, serine, 23	4 out of 5	192.699					21.7049	7.4e-05	fold change	-1.66	81.285	6.5e-06	fold change	-3.59	48.2756	0.0008	fold change	2.33	41.4336	0.0012	fold change	-1.68
AA149736	NA		4 out of 5	192.529					66.3993	4.1e-19	fold change	2.81	48.2756	0.0003	fold change	2.13	52.8636	7.8e-06	fold change	-2.48	24.9903	0.0003	fold change	1.43
MICALL1	85377	MICAL-like 1	4 out of 5	192.127					36.1504	1.3e-09	fold change	1.96	50.7259	2e-05	fold change	2.2	45.7084	1.1e-06	fold change	-2.25	59.5422	2.2e-05	fold change	2.01
TNFSF13B	10673	tumor necrosis factor (ligand) superfamily, member 13b	4 out of 5	191.891					38.2187	2.6e-06	fold change	2.01	55.9178	0.0031	fold change	2.37	49.2426	2.7e-05	fold change	-2.36	48.5117	0.0003	fold change	1.8
LYN	4067	v-yes-1 Yamaguchi sarcoma viral related oncogene homolog	4 out of 5	191.788					41.5942	1.2e-06	fold change	2.09	71.2078	1.2e-05	fold change	2.97	43.0207	5.8e-06	fold change	-2.17	35.9648	5.2e-05	fold change	1.6
AKT3	10000	v-akt murine thymoma viral oncogene homolog 3 (protein kinase B, gamma)	4 out of 5	191.691	57.6761	0.0215	fold change	-1.90142	26.0081	3.9e-07	fold change	-1.75	76.3849	0.0013	fold change	3.23					31.6216	0.0001	fold change	-1.53
COL5A2	1290	collagen, type V, alpha 2	4 out of 5	191.607					14.0508	0.0233	fold change	-1.47	71.9155	1.9e-06	fold change	-3.01	45.7084	0.0011	fold change	2.25	59.9319	0.0022	fold change	-2.02
SPRED2	200734	sprouty-related, EVH1 domain containing 2	4 out of 5	191.57					28.9753	1.1e-07	fold change	-1.81	75.171	1.8e-06	fold change	-3.18	35.8868	3.9e-05	fold change	1.96	51.5374	2e-06	fold change	-1.85
IFI30	10437	interferon, gamma-inducible protein 30	4 out of 5	191.517	65.0297	0.0041	fold change	-2.11566	53.069	3.3e-09	fold change	2.37					36.7339	1e-05	fold change	-1.98	36.6846	0.0002	fold change	1.61
PNP	4860	purine nucleoside phosphorylase	4 out of 5	191.516	53.392	0.0408	fold change	1.76592	46.5918	1e-09	fold change	2.22					43.0207	1.7e-06	fold change	-2.17	48.5117	3.9e-08	fold change	1.8
FBXO5	26271	F-box protein 5	4 out of 5	191.356					65.6547	3.4e-15	fold change	2.78	31.6867	0.0045	fold change	1.75	48.2756	1.5e-07	fold change	-2.33	45.7385	4.4e-06	fold change	1.75
FRMD6	122786	FERM domain containing 6	4 out of 5	191.332					37.0217	9.2e-07	fold change	-1.98	61.1479	5.3e-06	fold change	-2.55	51.7293	0.0003	fold change	2.44	41.4336	0.002	fold change	-1.68
ABLIM3	22885	actin binding LIM protein family, member 3	4 out of 5	191.281					65.6547	5e-11	fold change	-2.78	50.9362	9.5e-06	fold change	-2.21	39.8804	0.0001	fold change	2.08	34.8097	7.4e-07	fold change	-1.58
BAIAP2L1	55971	BAI1-associated protein 2-like 1	4 out of 5	191.057					46.1544	4.2e-09	fold change	2.21	30.3339	0.0016	fold change	1.72	55.9942	4.2e-06	fold change	-2.59	58.5741	1.2e-05	fold change	1.99
FAM171A1	221061	family with sequence similarity 171, member A1	4 out of 5	191.048					13.6985	0.0049	fold change	1.46	90.7013	6.6e-12	fold change	4.93	49.2426	0.0002	fold change	-2.36	37.4058	0.0044	fold change	1.62
PLK1	5347	polo-like kinase 1	4 out of 5	190.93					75.7725	1.5e-26	fold change	3.26	44.4038	0.0001	fold change	2.04	23.9319	9.1e-07	fold change	-1.66	46.8217	2.1e-08	fold change	1.77
BHLHE40	8553	basic helix-loop-helix family, member e40	4 out of 5	190.706					10.261	0.0108	fold change	-1.35	74.8044	1.1e-06	fold change	-3.17	45.7084	1.1e-07	fold change	2.25	59.9319	1e-06	fold change	-2.02
DYNLRB2	83657	dynein, light chain, roadblock-type 2	4 out of 5	190.611					26.9785	2.2e-07	fold change	-1.77	50.0646	6.4e-05	fold change	-2.18	87.2875	1.9e-06	fold change	5.07	26.2801	1.2e-05	fold change	-1.45
KIF13B	23303	kinesin family member 13B	4 out of 5	190.564					21.7049	3.2e-07	fold change	-1.66	35.2791	0.0014	fold change	-1.83	61.7314	1.4e-06	fold change	2.83	71.8484	2e-14	fold change	-2.29
SMA5	11042	glucuronidase, beta pseudogene	4 out of 5	190.485					34.6916	0.0003	fold change	-1.93	64.147	0.0002	fold change	-2.66	73.5078	7.3e-05	fold change	3.47	18.1382	0.0189	fold change	-1.32
RTP4	64108	receptor (chemosensory) transporter protein 4	4 out of 5	190.406					44.1966	2.8e-07	fold change	2.16	68.0911	0.0011	fold change	2.82	57.5407	0.0005	fold change	-2.65	20.578	0.0091	fold change	1.36
BAG2	9532	BCL2-associated athanogene 2	4 out of 5	189.877					53.8126	5.9e-07	fold change	2.39	61.1479	0.0014	fold change	2.55	28.0945	0.0154	fold change	-1.77	46.8217	0.0031	fold change	1.77
SELENBP1	8991	selenium binding protein 1	4 out of 5	189.876					33.795	4.9e-06	fold change	-1.91	75.171	0.0007	fold change	-3.18	33.5825	0.0003	fold change	1.9	47.3274	0.0037	fold change	-1.78
AI650364	NA		4 out of 5	189.865	67.1249	0.0302	fold change	2.1781	40.6587	8.1e-08	fold change	2.07					36.343	0.0001	fold change	-1.97	45.7385	0.0002	fold change	1.75
SPOCK1	6695	sparc/osteonectin, cwcv and kazal-like domains proteoglycan (testican) 1	4 out of 5	189.192					20.4517	0.0051	fold change	-1.63	58.416	0.0002	fold change	-2.46	64.5853	6.6e-05	fold change	2.97	45.7385	0.001	fold change	-1.75
ZFPM2	23414	zinc finger protein, multitype 2	4 out of 5	188.763	66.328	0.0009	fold change	-2.15455	34.2374	0.0002	fold change	-1.92					52.8636	0.0004	fold change	2.48	35.3344	0.0184	fold change	-1.59
NDRG1	10397	N-myc downstream regulated 1	4 out of 5	188.563					46.9479	1.2e-09	fold change	2.23	46.4861	0.0052	fold change	2.09	42.2955	1.4e-05	fold change	-2.15	52.8335	0.0008	fold change	1.87
HMGA1	3159	high mobility group AT-hook 1	4 out of 5	188.557					52.1018	1.4e-12	fold change	2.35	41.0799	2.5e-05	fold change	1.96	50.8099	1.6e-06	fold change	-2.41	44.5657	5.4e-06	fold change	1.73
FAM64A	54478	family with sequence similarity 64, member A	4 out of 5	188.531					63.1257	4e-17	fold change	2.7	37.1897	0.001	fold change	1.87	50.8099	2e-07	fold change	-2.41	37.4058	2e-06	fold change	1.62
EFHD1	80303	EF-hand domain family, member D1	4 out of 5	188.511					40.2065	0.0002	fold change	-2.06	61.7314	0.0158	fold change	-2.57	40.8343	0.006	fold change	2.11	45.7385	0.0047	fold change	-1.75
GTPBP4	23560	GTP binding protein 4	4 out of 5	188.339					53.069	1.3e-14	fold change	2.37	47.918	9.1e-05	fold change	2.12	29.9131	1e-07	fold change	-1.81	57.4389	1.1e-06	fold change	1.96
SGCD	6444	sarcoglycan, delta (35kDa dystrophin-associated glycoprotein)	4 out of 5	188.276					67.3455	5.3e-11	fold change	-2.84	12.5412	0.0254	fold change	-1.28	72.4249	1.6e-06	fold change	3.41	35.9648	2.4e-06	fold change	-1.6
NM_024972	NA		4 out of 5	188.043					74.173	2.7e-07	fold change	-3.15	29.855	9.3e-05	fold change	-1.71	66.5433	2.7e-05	fold change	3.06	17.4718	1.3e-06	fold change	-1.31
213517_at	NA		4 out of 5	187.875					47.6023	9e-10	fold change	-2.25	58.6669	9.6e-07	fold change	-2.47	19.8378	0.0045	fold change	1.56	61.768	2e-05	fold change	-2.05
GCH1	2643	GTP cyclohydrolase 1	4 out of 5	187.762	63.7812	0.0038	fold change	2.0834	58.305	1e-06	fold change	2.52					30.3415	0.0002	fold change	-1.82	35.3344	0.0129	fold change	1.59
TP53INP1	94241	tumor protein p53 inducible nuclear protein 1	4 out of 5	187.586					20.4517	5.4e-06	fold change	-1.63	81.0701	7.1e-08	fold change	-3.57	30.7668	0.0003	fold change	1.83	55.2969	2.1e-06	fold change	-1.92
MSX2	4488	msh homeobox 2	4 out of 5	187.584					60.4259	1.7e-08	fold change	-2.6	43.9437	1.4e-05	fold change	-2.03	35.8868	0.0012	fold change	1.96	47.3274	2.7e-10	fold change	-1.78
PLCH1	23007	phospholipase C, eta 1	4 out of 5	187.175					53.069	4.1e-08	fold change	2.37	25.0283	0.0259	fold change	1.61	73.1133	1.9e-09	fold change	-3.44	35.9648	0.0001	fold change	1.6
SLC12A2	6558	solute carrier family 12 (sodium/potassium/chloride transporters), member 2	4 out of 5	186.618					21.7049	0.0059	fold change	-1.66	58.6669	0.0079	fold change	-2.47	29.0027	0.01	fold change	1.79	77.2439	2.3e-05	fold change	-2.5
MYBL2	4605	v-myb myeloblastosis viral oncogene homolog (avian)-like 2	4 out of 5	186.561					68.8155	2.4e-18	fold change	2.9	17.6806	0.0011	fold change	1.44	59.838	8.7e-09	fold change	-2.74	40.2269	8.8e-09	fold change	1.66
DBF4	10926	DBF4 homolog (S. cerevisiae)	4 out of 5	186.163					67.0151	7.1e-16	fold change	2.83	20.9681	0.0211	fold change	1.52	44.9559	1.9e-08	fold change	-2.23	53.2243	1.7e-05	fold change	1.88
PDXK	8566	pyridoxal (pyridoxine, vitamin B6) kinase	4 out of 5	185.647					40.6587	1.5e-11	fold change	2.07	47.3642	2.7e-05	fold change	2.11	29.0027	4.1e-05	fold change	-1.79	68.621	1.6e-06	fold change	2.21
AI627803	NA		4 out of 5	185.192					26.0081	4.9e-06	fold change	-1.75	59.0047	0.0003	fold change	-2.48	64.2145	0.0006	fold change	2.95	35.9648	4.8e-05	fold change	-1.6
TSC22D3	1831	TSC22 domain family, member 3	4 out of 5	185.139					30.3415	3.5e-08	fold change	-1.84	72.6818	9e-08	fold change	-3.06	24.6766	0.0005	fold change	1.68	57.4389	5.2e-07	fold change	-1.96
AOC3	8639	amine oxidase, copper containing 3 (vascular adhesion protein 1)	4 out of 5	184.964					67.7534	3e-09	fold change	-2.85	16.608	0.0016	fold change	-1.41	47.7687	0.0005	fold change	2.31	52.8335	0.0003	fold change	-1.87
BNC2	54796	basonuclin 2	4 out of 5	184.686					62.0424	4.4e-10	fold change	-2.66	17.3096	0.0131	fold change	-1.43	56.8227	4.5e-05	fold change	2.62	48.5117	0.0004	fold change	-1.8
CDT1	81620	chromatin licensing and DNA replication factor 1	4 out of 5	184.614					62.2309	2.4e-14	fold change	2.67	14.8199	0.0339	fold change	1.36	61.8246	6.8e-08	fold change	-2.84	45.7385	2.5e-06	fold change	1.75
TAP1	6890	transporter 1, ATP-binding cassette, sub-family B (MDR/TAP)	4 out of 5	184.536					49.4805	2.2e-10	fold change	2.29	40.18	0.0157	fold change	1.94	46.3637	2.5e-05	fold change	-2.27	48.5117	0.0005	fold change	1.8
LARP6	55323	La ribonucleoprotein domain family, member 6	4 out of 5	184.279					39.0814	8.7e-08	fold change	2.03	75.9601	3.9e-06	fold change	3.21	31.1962	0.0195	fold change	-1.84	38.041	0.0017	fold change	1.63
RFC3	5983	replication factor C (activator 1) 3, 38kDa	4 out of 5	184.27					62.5156	1.8e-11	fold change	2.68	40.18	0.0099	fold change	1.94	27.6958	0.0002	fold change	-1.76	53.8781	0.0001	fold change	1.89
RNASEH2A	10535	ribonuclease H2, subunit A	4 out of 5	183.76					65.2018	2.3e-16	fold change	2.77	28.3537	0.0007	fold change	1.68	34.2947	9e-05	fold change	-1.92	55.9103	8.1e-08	fold change	1.93
AI039469	NA		4 out of 5	183.719					25.5645	3.8e-05	fold change	-1.74	61.1479	8.2e-05	fold change	-2.55	54.968	0.0008	fold change	2.56	42.0384	6.3e-06	fold change	-1.69
CCL20	6364	chemokine (C-C motif) ligand 20	4 out of 5	183.55					41.1073	2.4e-08	fold change	2.08	51.426	0.0032	fold change	2.22	68.0161	0.0001	fold change	-3.15	23.0005	0.0058	fold change	1.4
ECE2	9718	endothelin converting enzyme 2	4 out of 5	183.361					54.5774	5.8e-15	fold change	2.41	40.18	2.3e-05	fold change	1.94	54.4081	2.3e-06	fold change	-2.54	34.1958	2e-07	fold change	1.57
ERBB2	2064	v-erb-b2 erythroblastic leukemia viral oncogene homolog 2, neuro/glioblastoma derived oncogene homolog (avian)	4 out of 5	182.979					30.7975	0.0038	fold change	-1.85	90.1697	4.2e-05	fold change	-4.9	12.8372	0.0168	fold change	1.37	49.1744	1.4e-05	fold change	-1.81
LOC375295	375295	uncharacterized LOC375295	4 out of 5	182.967					23.5423	1.6e-05	fold change	-1.7	58.416	2.7e-05	fold change	-2.46	84.7013	3.1e-08	fold change	4.7	16.3074	0.0153	fold change	-1.29
RAB26	25837	RAB26, member RAS oncogene family	4 out of 5	182.966					20.4517	0.0014	fold change	-1.63	78.583	1.2e-07	fold change	-3.41	63.3537	4.8e-05	fold change	2.91	20.578	7.8e-07	fold change	-1.36
CALB2	794	calbindin 2	4 out of 5	182.949					37.4389	0.0001	fold change	1.99	56.7704	0.0042	fold change	2.4	59.0898	0.0004	fold change	-2.7	29.65	0.0043	fold change	1.5
KAT6B	23522	K(lysine) acetyltransferase 6B	4 out of 5	182.848					36.1504	2.5e-09	fold change	-1.96	49.0263	2.9e-05	fold change	-2.15	40.2327	3.3e-05	fold change	2.09	57.4389	3.5e-08	fold change	-1.96
MFI2	4241	antigen p97 (melanoma associated) identified by monoclonal antibodies 133.2 and 96.5	4 out of 5	182.525					51.8382	1.6e-06	fold change	2.34	59.838	0.0003	fold change	2.51	25.1101	0.0087	fold change	-1.69	45.7385	0.002	fold change	1.75
GP2	2813	glycoprotein 2 (zymogen granule membrane)	4 out of 5	182.423					23.0782	0.0008	fold change	-1.69	34.7601	0.0053	fold change	-1.82	90.9025	0.0004	fold change	5.71	33.6818	2e-05	fold change	-1.56
LOC727820	727820	uncharacterized LOC727820	4 out of 5	182.346					31.3393	1.3e-05	fold change	-1.86	79.2921	0.0003	fold change	-3.46	26.6914	0.038	fold change	1.73	45.0235	0.0003	fold change	-1.74
211042_x_at	NA		4 out of 5	181.971					46.1544	2.1e-13	fold change	2.21	29.2372	0.0019	fold change	1.7	47.0376	6.1e-10	fold change	-2.29	59.5422	1e-09	fold change	2.01
EBF1	1879	early B-cell factor 1	4 out of 5	181.78					82.3737	3.2e-14	fold change	-3.69	15.5315	0.0379	fold change	-1.38	28.5778	0.0008	fold change	1.78	55.2969	0.0002	fold change	-1.92
BLM	641	Bloom syndrome, RecQ helicase-like	4 out of 5	181.722					67.3455	1.3e-17	fold change	2.84	18.5365	0.0064	fold change	1.46	67.6416	2.4e-09	fold change	-3.13	28.1987	1.8e-07	fold change	1.48
LZTFL1	54585	leucine zipper transcription factor-like 1	4 out of 5	181.551	50.747	0.04	fold change	-1.63796	17.2175	0.0003	fold change	-1.55					45.3375	4.3e-08	fold change	2.24	68.2491	2.1e-06	fold change	-2.2
KLRG2	346689	killer cell lectin-like receptor subfamily G, member 2	4 out of 5	181.284					28.9753	1.4e-05	fold change	1.81	55.1402	0.0001	fold change	2.34	68.9703	2.4e-05	fold change	-3.2	28.1987	7.2e-06	fold change	1.48
PHYHD1	254295	phytanoyl-CoA dioxygenase domain containing 1	4 out of 5	180.941					68.0911	2.5e-13	fold change	-2.87	17.3096	0.0236	fold change	-1.43	68.5852	1.2e-05	fold change	3.18	26.9546	0.0001	fold change	-1.46
DONSON	29980	downstream neighbor of SON	4 out of 5	180.933					43.066	1.4e-13	fold change	2.13	24.573	0.0208	fold change	1.6	34.2947	6.5e-06	fold change	-1.92	78.9989	3.6e-07	fold change	2.56
EFHC1	114327	EF-hand domain (C-terminal) containing 1	4 out of 5	180.903					32.882	3.4e-08	fold change	-1.89	70.4325	0.0001	fold change	-2.94	30.7668	0.0057	fold change	1.83	46.8217	1.4e-06	fold change	-1.77
YBX1	4904	Y box binding protein 1	4 out of 5	180.834					32.32	9e-09	fold change	1.88	53.4851	3.1e-05	fold change	2.28	39.1187	8.2e-07	fold change	-2.06	55.9103	1.7e-07	fold change	1.93
FGD3	89846	FYVE, RhoGEF and PH domain containing 3	4 out of 5	180.7					18.5114	0.0053	fold change	-1.58	35.7199	0.0055	fold change	-1.84	73.244	9.5e-06	fold change	3.45	53.2243	8.6e-07	fold change	-1.88
FERMT1	55612	fermitin family member 1	4 out of 5	180.59					36.1504	0.0004	fold change	1.96	78.5324	4.5e-09	fold change	3.4	47.7687	0.0002	fold change	-2.31	18.1382	0.0062	fold change	1.32
AA576959	NA		4 out of 5	180.369					41.5942	0.0018	fold change	2.09	55.1402	0.0062	fold change	2.34	64.2814	0.0041	fold change	-2.96	19.3534	0.0469	fold change	1.34
SAP30	8819	Sin3A-associated protein, 30kDa	4 out of 5	180.283					54.5774	7.2e-11	fold change	2.41	66.8324	0.0006	fold change	2.76	18.6461	0.0011	fold change	-1.53	40.2269	0.0004	fold change	1.66
AI669804	NA		4 out of 5	180.084					53.4382	2e-08	fold change	-2.38	25.0283	0.031	fold change	-1.61	87.9755	7e-11	fold change	5.19	13.6417	0.0005	fold change	-1.24
CSAD	51380	cysteine sulfinic acid decarboxylase	4 out of 5	179.961					54.1208	2.9e-12	fold change	-2.4	61.7314	1.4e-06	fold change	-2.57	39.1187	0.002	fold change	2.06	24.9903	9.7e-06	fold change	-1.43
TFCP2L1	29842	transcription factor CP2-like 1	4 out of 5	179.539					70.7975	1.6e-11	fold change	2.99	74.7585	2.1e-06	fold change	3.16	19.8378	0.0435	fold change	-1.56	14.1452	0.0155	fold change	1.25
CMYA5	202333	cardiomyopathy associated 5	4 out of 5	179.436					64.6195	7.7e-12	fold change	-2.75	33.8882	8e-05	fold change	-1.8	62.2626	2.6e-05	fold change	2.87	18.6654	6.2e-06	fold change	-1.33
HPSE	10855	heparanase	4 out of 5	179.193					63.9468	3e-18	fold change	2.72	18.5365	0.0079	fold change	1.46	56.4831	2.4e-07	fold change	-2.61	40.2269	3.4e-05	fold change	1.66
IL4I1	259307	interleukin 4 induced 1	4 out of 5	179.007					69.5555	6.5e-15	fold change	2.94	20.1798	0.0079	fold change	1.5	55.5895	4.7e-06	fold change	-2.58	33.6818	1.4e-06	fold change	1.56
RSPH1	89765	radial spoke head 1 homolog (Chlamydomonas)	4 out of 5	178.951					28.9753	4.2e-05	fold change	-1.81	31.2438	0.01	fold change	-1.74	74.9412	1e-07	fold change	3.57	43.7913	2.2e-05	fold change	-1.72
POSTN	10631	periostin, osteoblast specific factor	4 out of 5	178.845					17.2175	0.0324	fold change	-1.55	52.615	0.0058	fold change	-2.25	59.838	0.0004	fold change	2.74	49.1744	0.0051	fold change	-1.81
SHROOM1	134549	shroom family member 1	4 out of 5	178.548					28.4521	0.0002	fold change	-1.8	25.9805	2.9e-05	fold change	-1.63	79.5494	6.9e-05	fold change	4.01	44.5657	7e-07	fold change	-1.73
CLCN4	1183	chloride channel, voltage-sensitive 4	4 out of 5	178.531	57.46	0.0337	fold change	1.89326	18.5114	2.3e-07	fold change	1.58	48.581	0.0002	fold change	2.14	53.9782	0.0002	fold change	-2.52
PID1	55022	phosphotyrosine interaction domain containing 1	4 out of 5	178.521	88.4173	0.0003	fold change	-3.11256	40.6587	6.3e-07	fold change	-2.07	26.4444	0.0138	fold change	1.64					23.0005	0.0067	fold change	-1.4
GALNTL1	57452	UDP-N-acetyl-alpha-D-galactosamine:polypeptide N-acetylgalactosaminyltransferase-like 1	4 out of 5	178.489					72.8534	4.7e-10	fold change	-3.09	30.3339	0.0196	fold change	-1.72	52.3013	0.0027	fold change	2.46	23.0005	0.0036	fold change	-1.4
E2F3	1871	E2F transcription factor 3	4 out of 5	178.07					41.1073	2.4e-12	fold change	2.08	43.6007	3e-05	fold change	2.02	28.5778	1.2e-05	fold change	-1.78	64.7845	4.8e-05	fold change	2.11
RASD2	23551	RASD family, member 2	4 out of 5	178.066					39.5338	2.6e-06	fold change	2.04	70.8386	0.0002	fold change	2.96	37.3932	0.0004	fold change	-2	30.3006	0.0008	fold change	1.51
KCTD6	200845	potassium channel tetramerisation domain containing 6	4 out of 5	177.977					13.0333	0.001	fold change	-1.44	62.6433	0.0012	fold change	-2.6	62.074	1.1e-05	fold change	2.86	40.2269	9.7e-07	fold change	-1.66
KANK2	25959	KN motif and ankyrin repeat domains 2	4 out of 5	177.528					48.9481	4.4e-19	fold change	-2.28	46.4861	1.4e-05	fold change	-2.09	33.5825	2.9e-05	fold change	1.9	48.5117	2.3e-07	fold change	-1.8
BF801735	NA		4 out of 5	177.474					47.6023	1.7e-11	fold change	-2.25	77.8853	1.9e-06	fold change	-3.35	35.0776	5.2e-05	fold change	1.94	16.9091	0.0017	fold change	-1.3
GEM	2669	GTP binding protein overexpressed in skeletal muscle	4 out of 5	177.373					50.8518	2.1e-10	fold change	-2.32	24.0301	0.0376	fold change	-1.59	19.4578	0.0215	fold change	1.55	83.033	3.8e-08	fold change	-2.72
WWP1	11059	WW domain containing E3 ubiquitin protein ligase 1	4 out of 5	177.277					24.5289	2.4e-09	fold change	-1.72	69.1639	1.1e-05	fold change	-2.88	25.4164	0.0087	fold change	1.7	58.1679	1.6e-08	fold change	-1.98
LOC286052	286052	uncharacterized LOC286052	4 out of 5	177.169	88.6101	0.0007	fold change	3.13261	15.5315	0.0005	fold change	1.51					36.343	7.2e-07	fold change	-1.97	36.6846	9.6e-05	fold change	1.61
BF508839	NA		4 out of 5	177.111					74.5779	1.4e-05	fold change	-3.17	25.5167	0.0086	fold change	-1.62	63.8146	0.0006	fold change	2.93	13.2023	0.0068	fold change	-1.23
HTATIP2	10553	HIV-1 Tat interactive protein 2, 30kDa	4 out of 5	176.993					61.4228	1.1e-13	fold change	2.64	21.8788	0.0039	fold change	1.54	46.3637	2.7e-06	fold change	-2.27	47.3274	5.2e-06	fold change	1.78
C1orf112	55732	chromosome 1 open reading frame 112	4 out of 5	176.943					69.2425	4.1e-20	fold change	2.92	30.7437	0.0004	fold change	1.73	31.9336	0.0002	fold change	-1.86	45.0235	5.8e-05	fold change	1.74
SYNE1	23345	spectrin repeat containing, nuclear envelope 1	4 out of 5	176.937	92.8247	0.0485	fold change	-3.6885	15.5315	1.3e-05	fold change	-1.51	28.3537	0.0018	fold change	-1.68					40.2269	4.2e-05	fold change	-1.66
PODN	127435	podocan	4 out of 5	176.835					56.0708	4.7e-15	fold change	-2.45	18.5365	0.0026	fold change	-1.46	42.2955	1.9e-06	fold change	2.15	59.9319	7.4e-09	fold change	-2.02
NHSL1	57224	NHS-like 1	4 out of 5	176.497	91.5114	0.0084	fold change	3.5069	14.7718	0.0056	fold change	1.49					20.2596	0.0178	fold change	-1.57	49.954	1.4e-05	fold change	1.82
GPRASP1	9737	G protein-coupled receptor associated sorting protein 1	4 out of 5	176.313					67.0151	3.3e-19	fold change	-2.83	41.5379	2e-06	fold change	-1.97	29.0027	0.0002	fold change	1.79	38.7576	4.8e-07	fold change	-1.64
MEX3A	92312	mex-3 homolog A (C. elegans)	4 out of 5	176.165					50.0035	6.6e-09	fold change	2.3	54.0494	0.0001	fold change	2.3	41.2174	0.0001	fold change	-2.12	30.8949	4.5e-06	fold change	1.52
AK024956	NA		4 out of 5	175.981					51.2763	1.2e-11	fold change	-2.33	76.1487	8.5e-09	fold change	-3.22	28.5778	0.0042	fold change	1.78	19.9785	0.0001	fold change	-1.35
CYB5R2	51700	cytochrome b5 reductase 2	4 out of 5	175.822					24.5289	9.4e-05	fold change	1.72	83.6638	6.5e-07	fold change	3.82	36.7339	0.0008	fold change	-1.98	30.8949	0.0106	fold change	1.52
ADCY9	115	adenylate cyclase 9	4 out of 5	175.656					37.0217	7.9e-16	fold change	-1.98	41.5379	0.0048	fold change	-1.97	46.3637	1.8e-05	fold change	2.27	50.7331	8e-05	fold change	-1.83
MYC	4609	v-myc myelocytomatosis viral oncogene homolog (avian)	4 out of 5	175.606					21.7049	5.2e-05	fold change	1.66	80.2761	8.7e-05	fold change	3.52	40.6587	8e-05	fold change	-2.1	32.9659	0.0139	fold change	1.55
KCNMA1	3778	potassium large conductance calcium-activated channel, subfamily M, alpha member 1	4 out of 5	175.554					41.5942	2.6e-05	fold change	-2.09	52.9549	0.0004	fold change	-2.26	26.6914	0.0228	fold change	1.73	54.3136	6.9e-06	fold change	-1.9
HOXB2	3212	homeobox B2	4 out of 5	175.454					14.4421	0.0017	fold change	-1.48	74.7585	0.0002	fold change	-3.16	57.3263	0.0002	fold change	2.64	28.9268	0.002	fold change	-1.49
LDB2	9079	LIM domain binding 2	4 out of 5	175.409					73.0706	7.4e-15	fold change	-3.1	21.4511	0.002	fold change	-1.53	23.448	0.0005	fold change	1.65	57.4389	6.8e-06	fold change	-1.96
AU146963	NA		4 out of 5	175.358					75.5401	1.3e-10	fold change	-3.24	33.8882	0.013	fold change	-1.8	53.2073	0.0002	fold change	2.49	12.7225	0.0239	fold change	-1.22
USP1	7398	ubiquitin specific peptidase 1	4 out of 5	175.078					57.7574	3.3e-10	fold change	2.5	62.1056	4e-06	fold change	2.58	17.8087	0.0001	fold change	-1.51	37.4058	0.0008	fold change	1.62
LAD1	3898	ladinin 1	4 out of 5	175.064					50.8518	2.4e-10	fold change	2.32	37.6223	0.0006	fold change	1.88	54.968	6.5e-06	fold change	-2.56	31.6216	7.3e-05	fold change	1.53
AA528157	NA		4 out of 5	174.698					21.3431	4e-06	fold change	-1.65	39.7128	3.4e-06	fold change	-1.93	49.8818	0.0004	fold change	2.38	63.7601	1.9e-10	fold change	-2.09
NUDT5	11164	nudix (nucleoside diphosphate linked moiety X)-type motif 5	4 out of 5	174.617					56.6136	3.3e-15	fold change	2.47	36.7888	0.0009	fold change	1.86	19.0655	4.5e-05	fold change	-1.54	62.1489	5.5e-08	fold change	2.06
IL12RB2	3595	interleukin 12 receptor, beta 2	4 out of 5	174.424					50.3931	2.5e-08	fold change	2.31	56.7704	0.0001	fold change	2.4	44.2599	0.001	fold change	-2.21	23.0005	0.008	fold change	1.4
IKBKB	3551	inhibitor of kappa light polypeptide gene enhancer in B-cells, kinase beta	4 out of 5	174.392					30.7975	3.8e-07	fold change	-1.85	43.9437	0.0072	fold change	-2.03	45.3375	2.3e-07	fold change	2.24	54.3136	2.8e-10	fold change	-1.9
HERC5	51191	HECT and RLD domain containing E3 ubiquitin protein ligase 5	4 out of 5	174.322					34.2374	6.9e-06	fold change	1.92	40.18	0.0232	fold change	1.94	55.3391	0.0008	fold change	-2.57	44.5657	7.5e-05	fold change	1.73
ZMAT1	84460	zinc finger, matrin-type 1	4 out of 5	174.204					53.8126	1.7e-09	fold change	-2.39	58.6669	3.5e-07	fold change	-2.47	36.7339	0.0031	fold change	1.98	24.9903	1.3e-06	fold change	-1.43
AW191647	NA		4 out of 5	173.892					50.8518	1.1e-09	fold change	-2.32	68.6625	3.1e-08	fold change	-2.85	40.2327	6e-05	fold change	2.09	14.1452	0.0005	fold change	-1.25
IFI6	2537	interferon, alpha-inducible protein 6	4 out of 5	173.74	59.0619	0.0333	fold change	-1.94464	33.795	0.0005	fold change	1.91					43.4771	0.0071	fold change	-2.18	37.4058	0.0081	fold change	1.62
AA010315	NA		4 out of 5	173.721	87.5365	0.0057	fold change	-3.0478	10.5129	0.0036	fold change	-1.36	30.3339	0.0014	fold change	-1.72	45.3375	0.0003	fold change	2.24
GOLT1B	51026	golgi transport 1B	4 out of 5	173.407					51.8382	2.7e-10	fold change	2.34	39.7128	0.0002	fold change	1.93	33.9443	3.1e-06	fold change	-1.91	47.912	4.1e-05	fold change	1.79
PER2	8864	period homolog 2 (Drosophila)	4 out of 5	172.967					34.6916	8.5e-06	fold change	-1.93	39.294	0.0003	fold change	-1.92	34.6524	9.2e-06	fold change	1.93	64.3294	5e-08	fold change	-2.1
ERBB3	2065	v-erb-b2 erythroblastic leukemia viral oncogene homolog 3 (avian)	4 out of 5	172.952					15.143	0.0038	fold change	-1.5	54.7477	0.0012	fold change	-2.33	42.6625	0.0004	fold change	2.16	60.3989	4e-06	fold change	-2.03
MS4A7	58475	membrane-spanning 4-domains, subfamily A, member 7	4 out of 5	172.763					35.2284	0.0004	fold change	-1.94	38.1476	0.01	fold change	-1.89	43.4771	0.0033	fold change	2.18	55.9103	0.0013	fold change	-1.93
234709_at	NA		4 out of 5	172.544					36.1504	0.0009	fold change	-1.96	46.4861	0.0005	fold change	-2.09	77.6398	4.5e-05	fold change	3.83	12.2673	0.041	fold change	-1.21
GLIPR2	152007	GLI pathogenesis-related 2	4 out of 5	172.367					29.4544	2e-05	fold change	1.82	69.1639	0.0004	fold change	2.88	31.1962	0.0007	fold change	-1.84	42.5528	0.0027	fold change	1.7
ASXL1	171023	additional sex combs like 1 (Drosophila)	4 out of 5	172.136					40.6587	1.6e-14	fold change	2.07	45.5726	9.1e-05	fold change	2.07	37.3932	1.1e-06	fold change	-2	48.5117	1.3e-06	fold change	1.8
DUSP1	1843	dual specificity phosphatase 1	4 out of 5	172.009					29.4544	0.0002	fold change	-1.82	27.9412	0.0145	fold change	-1.67	33.5825	0.0013	fold change	1.9	81.0307	2.1e-05	fold change	-2.65
PDCD4	27250	programmed cell death 4 (neoplastic transformation inhibitor)	4 out of 5	171.671					23.5423	4e-06	fold change	-1.7	26.9253	0.0412	fold change	-1.65	50.8099	2.5e-08	fold change	2.41	70.3938	5.4e-07	fold change	-2.25
AI660245	NA		4 out of 5	171.655					45.7766	7.3e-05	fold change	-2.2	32.1089	0.0013	fold change	-1.76	71.4561	0.0003	fold change	3.35	22.3133	0.0002	fold change	-1.39
AA526907	NA		4 out of 5	171.585					28.4521	3.3e-07	fold change	1.8	65.9013	1.6e-09	fold change	2.71	27.2778	7.3e-05	fold change	-1.75	49.954	6.6e-05	fold change	1.82
ASAH1	427	N-acylsphingosine amidohydrolase (acid ceramidase) 1	4 out of 5	171.44	58.1125	0.0177	fold change	-1.91788					36.7888	3.2e-05	fold change	-1.86	25.8061	0.0017	fold change	1.71	50.7331	6.8e-06	fold change	-1.83
LPIN1	23175	lipin 1	4 out of 5	171.403					18.913	4.4e-06	fold change	1.59	69.635	0.0002	fold change	2.9	51.2332	3.7e-07	fold change	-2.43	31.6216	0.0083	fold change	1.53
DDX39A	10212	DEAD (Asp-Glu-Ala-Asp) box polypeptide 39A	4 out of 5	171.347	50.1872	0.043	fold change	1.59855	21.3431	1.4e-08	fold change	1.65					31.1962	2.8e-06	fold change	-1.84	68.621	3.1e-09	fold change	2.21
FOXP1	27086	forkhead box P1	4 out of 5	171.295					40.6587	5.7e-15	fold change	-2.07	51.7947	7.8e-05	fold change	-2.23	33.1034	2.7e-05	fold change	1.89	45.7385	5e-05	fold change	-1.75
AA632758	NA		4 out of 5	171.292					24.0208	0.0001	fold change	-1.71	75.7266	0.0002	fold change	-3.2	25.8061	0.0472	fold change	1.71	45.7385	6.8e-05	fold change	-1.75
PRDX4	10549	peroxiredoxin 4	4 out of 5	171.267					57.3796	2.2e-10	fold change	2.49	33.8882	0.0005	fold change	1.8	36.7339	6.9e-06	fold change	-1.98	43.2653	1.4e-05	fold change	1.71
SIGLEC15	284266	sialic acid binding Ig-like lectin 15	4 out of 5	171.157					43.5544	3.2e-05	fold change	-2.14	16.9306	0.0368	fold change	-1.42	57.8389	0.0108	fold change	2.66	52.8335	7.2e-08	fold change	-1.87
PLA2G16	11145	phospholipase A2, group XVI	4 out of 5	170.986					36.6027	1.1e-05	fold change	-1.97	44.4038	0.0293	fold change	-2.04	44.9559	0.0009	fold change	2.23	45.0235	0.0028	fold change	-1.74
CRIPAK	285464	cysteine-rich PAK1 inhibitor	4 out of 5	170.848					30.3415	1.2e-06	fold change	-1.84	73.4193	5.3e-05	fold change	-3.1	26.258	0.0004	fold change	1.72	40.8297	0.0001	fold change	-1.67
COBL	23242	cordon-bleu homolog (mouse)	4 out of 5	170.643	73.816	0.038	fold change	2.37038	10.8135	0.0481	fold change	1.37	61.7314	0.0026	fold change	2.57	24.2817	0.0095	fold change	-1.67
SEMA3B	7869	sema domain, immunoglobulin domain (Ig), short basic domain, secreted, (semaphorin) 3B	4 out of 5	170.501	82.3194	0.0129	fold change	-2.72612	18.913	0.002	fold change	-1.59	33.3821	0.0062	fold change	-1.79	35.8868	0.001	fold change	1.96
SYTL4	94121	synaptotagmin-like 4	4 out of 5	170.33					23.5423	7.6e-05	fold change	-1.7	38.9084	0.0029	fold change	-1.91	70.4732	2.4e-06	fold change	3.29	37.4058	3.7e-06	fold change	-1.62
FSCN1	6624	fascin homolog 1, actin-bundling protein (Strongylocentrotus purpuratus)	4 out of 5	170.246					24.0208	7.3e-06	fold change	1.71	84.411	6.8e-08	fold change	3.86	23.0566	0.0036	fold change	-1.64	38.7576	6.9e-06	fold change	1.64
TMEM48	55706	transmembrane protein 48	4 out of 5	170.22					62.0424	3.1e-13	fold change	2.66	30.3339	0.0203	fold change	1.72	31.5808	0.001	fold change	-1.85	46.2633	0.0002	fold change	1.76
LOC100509635	100509635	uncharacterized LOC100509635	4 out of 5	170.204					39.5338	5e-08	fold change	-2.04	17.6806	0.0465	fold change	-1.44	43.756	6.6e-06	fold change	2.19	69.2339	1e-05	fold change	-2.22
DPH3	285381	DPH3, KTI11 homolog (S. cerevisiae)	4 out of 5	170.176					58.9199	3.8e-13	fold change	2.54	26.9253	0.0089	fold change	1.65	23.9319	1.1e-05	fold change	-1.66	60.3989	5.8e-06	fold change	2.03
CERS6	253782	ceramide synthase 6	4 out of 5	170.163					9.96975	0.0163	fold change	-1.34	68.0911	9.2e-08	fold change	-2.82	46.3637	4.3e-06	fold change	2.27	45.7385	2.5e-08	fold change	-1.75
LGALS8	3964	lectin, galactoside-binding, soluble, 8	4 out of 5	170.14					29.8406	1.9e-10	fold change	-1.83	39.294	0.0019	fold change	-1.92	45.7084	9.3e-06	fold change	2.25	55.2969	8.8e-06	fold change	-1.92
LBR	3930	lamin B receptor	4 out of 5	170.064					44.1966	8.8e-13	fold change	2.16	58.416	4.9e-07	fold change	2.46	30.7668	3e-05	fold change	-1.83	36.6846	0.0005	fold change	1.61
ATP7B	540	ATPase, Cu++ transporting, beta polypeptide	4 out of 5	169.865					32.32	2.1e-07	fold change	-1.88	34.2947	0.0002	fold change	-1.81	84.5852	7.3e-07	fold change	4.68	18.6654	2.8e-05	fold change	-1.33
ASF1A	25842	ASF1 anti-silencing function 1 homolog A (S. cerevisiae)	4 out of 5	169.847					47.3095	2e-11	fold change	2.24	64.147	0.0003	fold change	2.66	23.0566	2.9e-05	fold change	-1.64	35.3344	8.6e-05	fold change	1.59
CYP26B1	56603	cytochrome P450, family 26, subfamily B, polypeptide 1	4 out of 5	169.549	89.447	0.0007	fold change	3.22099	9.7091	0.0257	fold change	1.33	50.4139	0.0081	fold change	2.19					19.9785	0.0424	fold change	1.35
NANOS1	340719	nanos homolog 1 (Drosophila)	4 out of 5	169.397	77.1522	0.0098	fold change	-2.50989	24.0208	0.0171	fold change	1.71					37.9239	0.0059	fold change	-2.02	30.3006	0.0492	fold change	1.51
PPARA	5465	peroxisome proliferator-activated receptor alpha	4 out of 5	169.258	62.1999	0.0436	fold change	-2.03073					54.4081	6.5e-07	fold change	2.32	36.343	1.4e-06	fold change	-1.97	16.3074	5e-05	fold change	1.29
SPIB	6689	Spi-B transcription factor (Spi-1/PU.1 related)	4 out of 5	169.184					35.2284	5.5e-05	fold change	1.94	70.4325	0.0005	fold change	2.94	49.8818	0.0004	fold change	-2.38	13.6417	0.0186	fold change	1.24
RRAGD	58528	Ras-related GTP binding D	4 out of 5	169.066					28.9753	2.2e-05	fold change	1.81	68.5091	2.4e-05	fold change	2.84	48.581	0.0001	fold change	-2.34	23.0005	0.0249	fold change	1.4
LOC100507642	100507642	uncharacterized LOC100507642	4 out of 5	169.056	90.9703	0.0193	fold change	-3.42971	24.5289	2.6e-07	fold change	1.72	37.1897	0.0021	fold change	1.87	16.3669	0.0249	fold change	-1.47
RAD51	5888	RAD51 homolog (S. cerevisiae)	4 out of 5	168.733					60.7548	1.4e-15	fold change	2.62	15.1617	0.0054	fold change	1.37	62.5156	1.6e-07	fold change	-2.88	30.3006	3.6e-06	fold change	1.51
SDC2	6383	syndecan 2	4 out of 5	168.661	76.3849	0.0127	fold change	-2.46915	21.3431	0.0021	fold change	1.65	42.0062	0.0117	fold change	1.98					28.9268	0.0323	fold change	1.49
KIAA1244	57221	KIAA1244	4 out of 5	168.542					15.9465	0.0218	fold change	-1.52	82.8185	2.4e-06	fold change	-3.75	32.371	0.043	fold change	1.87	37.4058	0.0001	fold change	-1.62
GMPS	8833	guanine monphosphate synthetase	4 out of 5	168.137					58.305	4.3e-15	fold change	2.52	25.5167	0.0046	fold change	1.62	33.5825	2e-06	fold change	-1.9	50.7331	1.2e-06	fold change	1.83
SLC22A5	6584	solute carrier family 22 (organic cation/carnitine transporter), member 5	4 out of 5	167.914					20.8719	7.8e-07	fold change	-1.64	64.8921	6e-07	fold change	-2.68	35.8868	2.2e-05	fold change	1.96	46.2633	9.6e-13	fold change	-1.76
SFN	2810	stratifin	4 out of 5	167.805	75.171	0.0003	fold change	2.42588	37.4389	9.4e-05	fold change	1.99					26.9962	0.0014	fold change	-1.74	28.1987	0.0253	fold change	1.48
C11orf82	220042	chromosome 11 open reading frame 82	4 out of 5	167.79					67.7534	2.6e-20	fold change	2.85	19.7359	0.0042	fold change	1.49	58.5549	4e-08	fold change	-2.68	21.7454	7.6e-09	fold change	1.38
ASNS	440	asparagine synthetase (glutamine-hydrolyzing)	4 out of 5	167.615					23.5423	1.1e-07	fold change	1.7	33.8882	0.0051	fold change	1.8	39.4452	9.9e-06	fold change	-2.07	70.7394	7.7e-07	fold change	2.26
SLC7A11	23657	solute carrier family 7 (anionic amino acid transporter light chain, xc- system), member 11	4 out of 5	167.556	53.5779	0.0374	fold change	1.77173	48.4656	1.7e-13	fold change	2.27					50.8099	0.0004	fold change	-2.41	14.7021	0.0074	fold change	1.26
CFH	3075	complement factor H	4 out of 5	167.495	64.0804	0.0157	fold change	-2.08807	39.8673	9.6e-09	fold change	-2.05					17.8087	0.0081	fold change	1.51	45.7385	0.0004	fold change	-1.75
AW364675	NA		4 out of 5	167.42					57.9206	7.6e-10	fold change	-2.51	18.9362	0.0283	fold change	-1.47	34.6524	0.0001	fold change	1.93	55.9103	7.3e-10	fold change	-1.93
EDIL3	10085	EGF-like repeats and discoidin I-like domains 3	4 out of 5	167.304	59.3465	0.0359	fold change	-1.95536	24.0208	0.0082	fold change	-1.71					51.7293	0.0011	fold change	2.44	32.2076	0.0402	fold change	-1.54
EMCN	51705	endomucin	4 out of 5	167.173					76.1487	1e-12	fold change	-3.29	13.6	0.0487	fold change	-1.32	26.6914	0.0018	fold change	1.73	50.7331	2.7e-05	fold change	-1.83
PTPRB	5787	protein tyrosine phosphatase, receptor type, B	4 out of 5	167.08					77.7375	6.9e-14	fold change	-3.37	16.608	0.002	fold change	-1.41	26.9962	0.0003	fold change	1.74	45.7385	2e-05	fold change	-1.75
PSME4	23198	proteasome (prosome, macropain) activator subunit 4	4 out of 5	166.639					47.3095	1.8e-14	fold change	2.24	43.6007	0.0003	fold change	2.02	34.2947	6.4e-06	fold change	-1.92	41.4336	3.5e-06	fold change	1.68
BID	637	BH3 interacting domain death agonist	4 out of 5	166.574					36.1504	4e-09	fold change	1.96	47.3642	5.2e-06	fold change	2.11	38.4941	0.0001	fold change	-2.04	44.5657	4.8e-09	fold change	1.73
SOSTDC1	25928	sclerostin domain containing 1	4 out of 5	166.573					36.6027	0.0022	fold change	1.97	40.18	0.0115	fold change	1.94	45.999	0.0065	fold change	-2.26	43.7913	0.0063	fold change	1.72
240690_at	NA		4 out of 5	166.512					27.4239	6.9e-05	fold change	-1.78	38.1476	0.0019	fold change	-1.89	50.2079	0.0002	fold change	2.39	50.7331	4.8e-06	fold change	-1.83
PLXDC1	57125	plexin domain containing 1	4 out of 5	166.449					53.8126	1e-10	fold change	-2.39	40.18	0.0002	fold change	-1.94	40.8343	2.2e-05	fold change	2.11	31.6216	0.0003	fold change	-1.53
CLEC7A	64581	C-type lectin domain family 7, member A	4 out of 5	166.425					34.2374	2.7e-06	fold change	1.92	65.9013	0.0025	fold change	2.71	45.7084	0.0017	fold change	-2.25	20.578	0.0131	fold change	1.36
AW301393	NA		4 out of 5	166.291					45.7766	2.2e-07	fold change	-2.2	46.4861	0.0001	fold change	-2.09	54.6747	0.0002	fold change	2.55	19.3534	0.0347	fold change	-1.34
RIPK2	8767	receptor-interacting serine-threonine kinase 2	4 out of 5	166.231					52.4576	2.5e-16	fold change	2.36	37.6223	0.0003	fold change	1.88	37.3932	2.7e-06	fold change	-2	38.7576	1.6e-07	fold change	1.64
SEMA3G	56920	sema domain, immunoglobulin domain (Ig), short basic domain, secreted, (semaphorin) 3G	4 out of 5	166.069					82.3737	5.2e-15	fold change	-3.69	11.8349	0.0199	fold change	-1.25	33.1034	0.001	fold change	1.89	38.7576	9.4e-05	fold change	-1.64
RPS23	6228	ribosomal protein S23	4 out of 5	165.996					56.0708	2.1e-07	fold change	-2.45	42.2808	0.0003	fold change	-1.99	39.4452	0.0012	fold change	2.07	28.1987	2.6e-05	fold change	-1.48
MSH2	4436	mutS homolog 2, colon cancer, nonpolyposis type 1 (E. coli)	4 out of 5	165.936					54.1208	9.1e-13	fold change	2.4	46.4861	8.1e-05	fold change	2.09	19.0655	0.0016	fold change	-1.54	46.2633	7.5e-05	fold change	1.76
SNRPD1	6632	small nuclear ribonucleoprotein D1 polypeptide 16kDa	4 out of 5	165.777					55.2395	5.9e-13	fold change	2.43	25.0283	0.0039	fold change	1.61	25.1101	4e-05	fold change	-1.69	60.3989	3.6e-07	fold change	2.03
RHOH	399	ras homolog family member H	4 out of 5	165.762					41.1073	0.001	fold change	-2.08	50.9362	0.0008	fold change	-2.21	25.8061	0.016	fold change	1.71	47.912	1.7e-06	fold change	-1.79
TENC1	23371	tensin like C1 domain containing phosphatase (tensin 2)	4 out of 5	165.309					66.2208	6.4e-17	fold change	-2.8	31.2438	1e-05	fold change	-1.74	25.8061	6.3e-06	fold change	1.71	42.0384	9.6e-10	fold change	-1.69
CACNA2D2	9254	calcium channel, voltage-dependent, alpha 2/delta subunit 2	4 out of 5	165.183					58.305	1.9e-09	fold change	-2.52	52.9549	0.0003	fold change	-2.26	33.9443	0.002	fold change	1.91	19.9785	9.6e-05	fold change	-1.35
NPDC1	56654	neural proliferation, differentiation and control, 1	4 out of 5	165.11					38.2187	2.4e-09	fold change	-2.01	54.4081	3e-06	fold change	-2.32	35.0776	0.0003	fold change	1.94	37.4058	1.2e-05	fold change	-1.62
SNED1	25992	sushi, nidogen and EGF-like domains 1	4 out of 5	164.998					55.2395	7.7e-14	fold change	-2.43	43.6007	3.7e-07	fold change	-2.02	47.492	3.1e-05	fold change	2.3	18.6654	0.0003	fold change	-1.33
SOWAHA	134548	sosondowah ankyrin repeat domain family member A	4 out of 5	164.928					15.143	0.0063	fold change	-1.5	11.8349	0.0115	fold change	-1.25	94.6844	3.8e-05	fold change	7.07	43.2653	2.2e-06	fold change	-1.71
PTPRT	11122	protein tyrosine phosphatase, receptor type, T	4 out of 5	164.753					42.2955	3.5e-08	fold change	-2.11	20.5991	0.0134	fold change	-1.51	81.88	6.1e-07	fold change	4.3	19.9785	7e-06	fold change	-1.35
ARHGAP32	9743	Rho GTPase activating protein 32	4 out of 5	164.341					27.4239	6.6e-06	fold change	-1.78	78.3822	1e-06	fold change	-3.39	31.5808	0.0069	fold change	1.85	26.9546	0.0002	fold change	-1.46
CLMN	79789	calmin (calponin-like, transmembrane)	4 out of 5	164.239	81.7167	0.0113	fold change	2.68857	14.4421	0.0007	fold change	-1.48					23.0566	0.0043	fold change	1.64	45.0235	1.1e-05	fold change	-1.74
INADL	10207	InaD-like (Drosophila)	4 out of 5	164.232					28.4521	0.0007	fold change	-1.8	20.5991	0.0033	fold change	-1.51	71.9155	4.2e-07	fold change	3.37	43.2653	0.0004	fold change	-1.71
DNMBP	23268	dynamin binding protein	4 out of 5	164.189					34.2374	9.9e-10	fold change	-1.92	56.1735	4.2e-07	fold change	-2.38	43.4771	0.0002	fold change	2.18	30.3006	3e-07	fold change	-1.51
MAN1C1	57134	mannosidase, alpha, class 1C, member 1	4 out of 5	164.185					40.6587	1e-09	fold change	-2.07	57.9206	2.3e-05	fold change	-2.44	21.0399	0.0374	fold change	1.59	44.5657	2.1e-05	fold change	-1.73
SRPK1	6732	SRSF protein kinase 1	4 out of 5	164.028					43.912	1.9e-13	fold change	2.15	42.7961	3.7e-05	fold change	2	31.5808	8e-07	fold change	-1.85	45.7385	8.4e-06	fold change	1.75
NCAPD2	9918	non-SMC condensin I complex, subunit D2	4 out of 5	163.854					44.5327	3.6e-15	fold change	2.17	48.581	2.3e-06	fold change	2.14	39.1187	1.1e-05	fold change	-2.06	31.6216	0.0006	fold change	1.53
TRERF1	55809	transcriptional regulating factor 1	4 out of 5	163.839					29.8406	3.4e-07	fold change	-1.83	55.1402	8.4e-06	fold change	-2.34	61.9487	2e-06	fold change	2.85	16.9091	0.0005	fold change	-1.3
TSPYL5	85453	TSPY-like 5	4 out of 5	163.831					26.9785	0.0013	fold change	1.77	54.7477	0.0178	fold change	2.33	41.8774	0.0171	fold change	-2.14	40.2269	0.0389	fold change	1.66
242260_at	NA		4 out of 5	163.799	74.8503	0.0364	fold change	-2.40998	32.882	0.0009	fold change	1.89	20.1798	0.0068	fold change	1.5	35.8868	0.0004	fold change	-1.96
RBM47	54502	RNA binding motif protein 47	4 out of 5	163.614					13.3474	0.0015	fold change	-1.45	55.1402	0.0002	fold change	-2.34	30.3415	0.0004	fold change	1.82	64.7845	6.8e-06	fold change	-2.11
SVEP1	79987	sushi, von Willebrand factor type A, EGF and pentraxin domain containing 1	4 out of 5	163.572					77.0072	4.6e-16	fold change	-3.33	12.8158	0.0022	fold change	-1.29	31.1962	0.0002	fold change	1.84	42.5528	2.9e-08	fold change	-1.7
CHST15	51363	carbohydrate (N-acetylgalactosamine 4-sulfate 6-O) sulfotransferase 15	4 out of 5	163.223					21.3431	6.7e-07	fold change	-1.65	48.581	0.0018	fold change	-2.14	48.2756	3.5e-05	fold change	2.33	45.0235	9.6e-06	fold change	-1.74
MTUS1	57509	microtubule associated tumor suppressor 1	4 out of 5	163.071					38.2187	3.5e-08	fold change	-2.01	37.6223	0.0045	fold change	-1.88	31.9336	8.7e-05	fold change	1.86	55.2969	6.4e-08	fold change	-1.92
HSPA14	51182	heat shock 70kDa protein 14	4 out of 5	162.966					54.8944	8.5e-18	fold change	2.42	33.8882	0.0005	fold change	1.8	41.2174	1.6e-07	fold change	-2.12	32.9659	0.0006	fold change	1.55
PNMA2	10687	paraneoplastic Ma antigen 2	4 out of 5	162.862	57.3533	0.0388	fold change	-1.89032	31.8758	7.2e-06	fold change	-1.87					54.968	0.0007	fold change	2.56	18.6654	0.004	fold change	-1.33
RRAS2	22800	related RAS viral (r-ras) oncogene homolog 2	4 out of 5	162.845					39.0814	7.6e-10	fold change	2.03	47.918	0.0013	fold change	2.12	39.8804	0.0022	fold change	-2.08	35.9648	0.0026	fold change	1.6
216604_s_at	NA		4 out of 5	162.607					34.6916	3.9e-06	fold change	-1.93	32.1089	0.0012	fold change	-1.76	22.2269	0.0009	fold change	1.62	73.5792	2.7e-08	fold change	-2.34
MN1	4330	meningioma (disrupted in balanced translocation) 1	4 out of 5	162.574					46.5918	1.3e-07	fold change	-2.22	16.9306	0.0075	fold change	-1.42	58.2221	2.1e-05	fold change	2.67	40.8297	0.0018	fold change	-1.67
204060_s_at	NA		4 out of 5	162.563					26.5072	3.7e-08	fold change	1.76	55.6396	4.1e-07	fold change	2.36	53.4616	6.8e-08	fold change	-2.5	26.9546	0.0002	fold change	1.46
RPP25	54913	ribonuclease P/MRP 25kDa subunit	4 out of 5	162.44					30.7975	3.7e-08	fold change	1.85	38.1476	0.0015	fold change	1.89	48.9289	1.9e-05	fold change	-2.35	44.5657	0.0002	fold change	1.73
ITGB5	3693	integrin, beta 5	4 out of 5	162.26					25.5645	6.1e-09	fold change	-1.74	51.7947	4.4e-06	fold change	-2.23	45.3375	2e-06	fold change	2.24	39.5638	0.0002	fold change	-1.65
CRAT	1384	carnitine O-acetyltransferase	4 out of 5	162.22					20.8719	3.3e-05	fold change	-1.64	59.0047	2.6e-05	fold change	-2.48	25.8061	0.0032	fold change	1.71	56.5374	3.8e-06	fold change	-1.94
DAPP1	27071	dual adaptor of phosphotyrosine and 3-phosphoinositides	4 out of 5	162.101					53.069	3.9e-09	fold change	2.37	46.9122	0.0012	fold change	2.1	38.4941	0.0021	fold change	-2.04	23.6257	0.0001	fold change	1.41
OLFML3	56944	olfactomedin-like 3	4 out of 5	161.738					41.1073	1.4e-06	fold change	-2.08	22.3522	0.0023	fold change	-1.55	35.0776	0.0006	fold change	1.94	63.2007	3.5e-05	fold change	-2.08
FAM60A	58516	family with sequence similarity 60, member A	4 out of 5	161.647					45.2374	4e-10	fold change	2.19	63.7479	0.0002	fold change	2.64	25.1101	0.0007	fold change	-1.69	27.5514	0.0011	fold change	1.47
STK32B	55351	serine/threonine kinase 32B	4 out of 5	161.487					47.3095	1.5e-11	fold change	-2.24	26.4444	0.002	fold change	-1.64	61.453	6.8e-06	fold change	2.82	26.2801	5.2e-08	fold change	-1.45
205160_at	NA		4 out of 5	161.282					34.6916	4.3e-09	fold change	-1.93	43.6007	9.9e-07	fold change	-2.02	35.0776	0.0011	fold change	1.94	47.912	3.3e-12	fold change	-1.79
RERE	473	arginine-glutamic acid dipeptide (RE) repeats	4 out of 5	161.216					36.1504	2.4e-07	fold change	-1.96	62.9644	6e-07	fold change	-2.61	25.4164	0.0008	fold change	1.7	36.6846	2e-07	fold change	-1.61
MPP7	143098	membrane protein, palmitoylated 7 (MAGUK p55 subfamily member 7)	4 out of 5	161.154					19.2537	0.0024	fold change	-1.6	44.4038	0.0002	fold change	-2.04	63.8146	7.8e-07	fold change	2.93	33.6818	0.0013	fold change	-1.56
KCNQ4	9132	potassium voltage-gated channel, KQT-like subfamily, member 4	4 out of 5	160.992					48.9481	4.2e-10	fold change	2.28	27.9412	6.6e-05	fold change	1.67	53.2073	2.4e-05	fold change	-2.49	30.8949	0.0002	fold change	1.52
ARHGEF9	23229	Cdc42 guanine nucleotide exchange factor (GEF) 9	4 out of 5	160.938					37.0217	1.8e-10	fold change	1.98	69.635	5.4e-06	fold change	2.9	29.9131	0.0002	fold change	-1.81	24.3681	0.0018	fold change	1.42
PADI2	11240	peptidyl arginine deiminase, type II	4 out of 5	160.927					30.7975	0.0002	fold change	1.85	55.6396	0.0006	fold change	2.36	49.5	0.0012	fold change	-2.37	24.9903	0.0187	fold change	1.43
UCHL5	51377	ubiquitin carboxyl-terminal hydrolase L5	4 out of 5	160.807					55.2395	7.4e-13	fold change	2.43	39.294	0.0001	fold change	1.92	34.6524	2.2e-06	fold change	-1.93	31.6216	0.0001	fold change	1.53
AU147419	NA		4 out of 5	160.637					64.2145	1.6e-09	fold change	-2.73	18.5365	0.0464	fold change	1.46	17.4869	0.0423	fold change	1.5	60.3989	4.8e-07	fold change	-2.03
221590_s_at	NA		4 out of 5	160.631	72.6385	0.0068	fold change	-2.33625	17.2175	0.0005	fold change	-1.55					39.8804	2.3e-05	fold change	2.08	30.8949	3.7e-06	fold change	-1.52
PCNA	5111	proliferating cell nuclear antigen	4 out of 5	160.622					62.0424	1.9e-12	fold change	2.66	23.5875	0.0035	fold change	1.58	17.1239	3.1e-06	fold change	-1.49	57.8677	9.7e-07	fold change	1.97
PAPD4	167153	PAP associated domain containing 4	4 out of 5	160.619					37.4389	2.6e-10	fold change	-1.99	33.8882	0.0005	fold change	-1.8	32.371	0.0002	fold change	1.87	56.9204	3.4e-09	fold change	-1.95
AW015140	NA		4 out of 5	160.579					27.9286	0.0025	fold change	-1.79	19.7359	0.0014	fold change	-1.49	72.0845	5e-05	fold change	3.38	40.8297	6.1e-05	fold change	-1.67
IRAK1	3654	interleukin-1 receptor-associated kinase 1	4 out of 5	160.559					26.5072	1.3e-12	fold change	1.76	47.3642	0.0032	fold change	2.11	36.7339	8.3e-06	fold change	-1.98	49.954	1e-06	fold change	1.82
KLF2	10365	Kruppel-like factor 2 (lung)	4 out of 5	160.548					37.8306	4.2e-07	fold change	-2	36.2466	0.0018	fold change	-1.85	27.2778	0.0003	fold change	1.75	59.1926	1.2e-05	fold change	-2
STON2	85439	stonin 2	4 out of 5	160.461					34.6916	3.4e-07	fold change	-1.93	50.4139	0.0004	fold change	-2.19	51.7293	4e-05	fold change	2.44	23.6257	9.4e-05	fold change	-1.41
SLC18B1	116843	solute carrier family 18, subfamily B, member 1	4 out of 5	160.408	78.734	0.0351	fold change	-2.55473					24.0301	0.0106	fold change	1.59	23.448	0.0004	fold change	-1.65	34.1958	0.0042	fold change	1.57
SMA4	11039	glucuronidase, beta pseudogene	4 out of 5	160.252					21.7049	0.0002	fold change	-1.66	61.1479	1.4e-05	fold change	-2.55	59.2607	0.0004	fold change	2.71	18.1382	0.0146	fold change	-1.32
PSRC1	84722	proline/serine-rich coiled-coil 1	4 out of 5	160.222					55.6898	5.7e-15	fold change	2.44	32.1089	0.0026	fold change	1.76	37.0887	5.4e-06	fold change	-1.99	35.3344	0.0001	fold change	1.59
NR4A2	4929	nuclear receptor subfamily 4, group A, member 2	4 out of 5	160.205					13.0333	0.0371	fold change	-1.44	54.7477	0.001	fold change	-2.33	35.8868	0.0157	fold change	1.96	56.5374	7.5e-05	fold change	-1.94
AW014345	NA		4 out of 5	160.196					41.1073	1.4e-06	fold change	-2.08	51.7947	0.0003	fold change	-2.23	52.5923	1.5e-05	fold change	2.47	14.7021	0.0162	fold change	-1.26
MOCOS	55034	molybdenum cofactor sulfurase	4 out of 5	160.123					65.6547	3.9e-11	fold change	2.78	34.2947	0.0093	fold change	1.81	15.6084	0.0106	fold change	-1.45	44.5657	0.0007	fold change	1.73
TNFRSF9	3604	tumor necrosis factor receptor superfamily, member 9	4 out of 5	159.815	81.3392	0.0401	fold change	-2.67742	30.3415	1.8e-05	fold change	1.84	14.1903	0.0345	fold change	1.34	33.9443	5.6e-05	fold change	-1.91
LOC145837	145837	uncharacterized LOC145837	4 out of 5	159.667					46.5918	0.0001	fold change	-2.22	26.4444	0.0001	fold change	-1.64	62.2626	0.0041	fold change	2.87	24.3681	3.4e-05	fold change	-1.42
ITPRIPL2	162073	inositol 1,4,5-trisphosphate receptor interacting protein-like 2	4 out of 5	159.479					43.5544	1.9e-06	fold change	-2.14	36.2466	0.0009	fold change	-1.85	35.8868	0.0003	fold change	1.96	43.7913	0.0006	fold change	-1.72
AMIGO2	347902	adhesion molecule with Ig-like domain 2	4 out of 5	159.457					42.2955	6.6e-07	fold change	-2.11	64.8921	0.0012	fold change	-2.68	22.6195	0.0392	fold change	1.63	29.65	0.0239	fold change	-1.5
CASD1	64921	CAS1 domain containing 1	4 out of 5	159.452					18.0732	0.0003	fold change	-1.57	37.1897	0.0016	fold change	-1.87	43.0207	0.0041	fold change	2.17	61.1681	1.2e-08	fold change	-2.04
PDK1	5163	pyruvate dehydrogenase kinase, isozyme 1	4 out of 5	159.399					47.9929	3.9e-11	fold change	2.26	34.7601	0.0015	fold change	1.82	26.6914	0.0007	fold change	-1.73	49.954	4.7e-05	fold change	1.82
MID1	4281	midline 1 (Opitz/BBB syndrome)	4 out of 5	159.382					10.8135	0.0345	fold change	1.37	71.5809	5.7e-05	fold change	2.99	54.6747	0.0005	fold change	-2.55	22.3133	0.0247	fold change	1.39
DEK	7913	DEK oncogene	4 out of 5	159.308					45.7766	2.9e-10	fold change	2.2	49.781	8.5e-06	fold change	2.17	17.4869	0.0004	fold change	-1.5	46.2633	1.2e-06	fold change	1.76
C9orf40	55071	chromosome 9 open reading frame 40	4 out of 5	158.847					39.8673	4.2e-13	fold change	2.05	37.1897	1.6e-05	fold change	1.87	52.8636	3.9e-07	fold change	-2.48	28.9268	2e-08	fold change	1.49
CLEC3B	7123	C-type lectin domain family 3, member B	4 out of 5	158.737					69.2425	3.2e-10	fold change	-2.92	14.1903	0.0292	fold change	-1.34	35.0776	0.0002	fold change	1.94	40.2269	0.0041	fold change	-1.66
AW263539	NA		4 out of 5	158.685					29.8406	1.7e-05	fold change	-1.83	38.1476	0.001	fold change	-1.89	60.3967	0.0009	fold change	2.76	30.3006	0.0005	fold change	-1.51
TAP2	6891	transporter 2, ATP-binding cassette, sub-family B (MDR/TAP)	4 out of 5	158.603					32.882	1.6e-08	fold change	1.89	39.294	0.0007	fold change	1.92	53.4616	8.6e-05	fold change	-2.5	32.9659	0.0009	fold change	1.55
XPO5	57510	exportin 5	4 out of 5	158.358					33.3367	3.3e-14	fold change	1.9	43.1265	0.0001	fold change	2.01	48.9289	2.7e-09	fold change	-2.35	32.9659	1.8e-06	fold change	1.55
AK021962	NA		4 out of 5	158.283					30.7975	2e-08	fold change	-1.85	51.7947	5.4e-07	fold change	-2.23	47.492	8.8e-05	fold change	2.3	28.1987	2e-05	fold change	-1.48
LMNB2	84823	lamin B2	4 out of 5	158.173					43.912	4.4e-15	fold change	2.15	38.1476	0.0002	fold change	1.89	35.8868	2.4e-07	fold change	-1.96	40.2269	9.2e-08	fold change	1.66
NDN	4692	necdin homolog (mouse)	4 out of 5	158.106					58.5549	5.8e-12	fold change	-2.53	21.8788	0.0159	fold change	-1.54	43.9908	1.4e-05	fold change	2.2	33.6818	0.0063	fold change	-1.56
CHST2	9435	carbohydrate (N-acetylglucosamine-6-O) sulfotransferase 2	4 out of 5	157.933					15.5315	0.0054	fold change	1.51	64.4837	0.0003	fold change	2.67	34.6524	0.0012	fold change	-1.93	43.2653	0.0012	fold change	1.71
KCNG1	3755	potassium voltage-gated channel, subfamily G, member 1	4 out of 5	157.766					28.4521	0.0005	fold change	1.8	42.2808	0.0005	fold change	1.99	48.2756	5.3e-07	fold change	-2.33	38.7576	0.0036	fold change	1.64
P4HTM	54681	prolyl 4-hydroxylase, transmembrane (endoplasmic reticulum)	4 out of 5	157.587					25.0692	4.6e-09	fold change	-1.73	62.1056	4.4e-06	fold change	-2.58	32.371	0.0001	fold change	1.87	38.041	1.4e-06	fold change	-1.63
QSER1	79832	glutamine and serine rich 1	4 out of 5	157.537					39.8673	1.3e-09	fold change	2.05	56.1735	0.0006	fold change	2.38	33.9443	9.7e-07	fold change	-1.91	27.5514	0.0006	fold change	1.47
CCDC90A	63933	coiled-coil domain containing 90A	4 out of 5	157.468					35.6473	7.8e-10	fold change	1.95	42.2808	0.0001	fold change	1.99	22.6195	5.9e-05	fold change	-1.63	56.9204	6.3e-08	fold change	1.95
AI457984	NA		4 out of 5	157.432					28.4521	5.4e-05	fold change	-1.8	47.918	0.0001	fold change	-2.12	40.2327	0.0002	fold change	2.09	40.8297	1.8e-06	fold change	-1.67
SEPHS1	22929	selenophosphate synthetase 1	4 out of 5	157.347					44.1966	2.5e-18	fold change	2.16	42.0062	0.0002	fold change	1.98	31.5808	6e-06	fold change	-1.85	39.5638	2.5e-05	fold change	1.65
AI198515	NA		4 out of 5	157.314					34.2374	1.6e-08	fold change	-1.92	64.8921	1.3e-07	fold change	-2.68	41.8774	0.0004	fold change	2.14	16.3074	0.0013	fold change	-1.29
ADAMTS9	56999	ADAM metallopeptidase with thrombospondin type 1 motif, 9	4 out of 5	157.094	97.3066	0.0254	fold change	-5.83686	15.9465	0.0022	fold change	-1.52	22.3522	0.0099	fold change	1.55	21.4886	0.0125	fold change	-1.6
TEAD4	7004	TEA domain family member 4	4 out of 5	156.936					41.5942	3.9e-12	fold change	2.09	46.9122	0.0003	fold change	2.1	26.9962	0.0034	fold change	-1.74	41.4336	8.3e-06	fold change	1.68
LAMB2	3913	laminin, beta 2 (laminin S)	4 out of 5	156.924					35.6473	4.6e-13	fold change	-1.95	28.8529	0.0151	fold change	-1.69	35.8868	7.8e-05	fold change	1.96	56.5374	5.9e-07	fold change	-1.94
DNAJC9	23234	DnaJ (Hsp40) homolog, subfamily C, member 9	4 out of 5	156.556	75.8196	0.0219	fold change	2.45379	34.2374	4.9e-15	fold change	1.92					14.8773	0.0002	fold change	-1.43	31.6216	1.8e-05	fold change	1.53
RANBP1	5902	RAN binding protein 1	4 out of 5	156.498					45.2374	9e-12	fold change	2.19	24.0301	0.0012	fold change	1.59	31.9336	1.5e-06	fold change	-1.86	55.2969	2.4e-07	fold change	1.92
RGS5	8490	regulator of G-protein signaling 5	4 out of 5	156.117					9.43776	0.0001	fold change	1.32	46.0164	0.0022	fold change	-2.08	12.1639	0.0039	fold change	-1.35	88.4987	1.6e-06	fold change	-3.04
UVSSA	57654	UV-stimulated scaffold protein A	4 out of 5	155.917					20.4517	2.5e-06	fold change	-1.63	70.2316	8.5e-06	fold change	-2.93	20.6684	0.0008	fold change	1.58	44.5657	6.8e-07	fold change	-1.73
AI798118	NA		4 out of 5	155.666					40.6587	1.5e-06	fold change	-2.07	52.0356	0.0005	fold change	-2.24	40.6587	0.0001	fold change	2.1	22.3133	0.0003	fold change	-1.39
NFIL3	4783	nuclear factor, interleukin 3 regulated	4 out of 5	155.662					31.3393	1.6e-06	fold change	1.86	35.7199	0.0246	fold change	1.84	45.3375	0.0004	fold change	-2.24	43.2653	7.6e-05	fold change	1.71
CASZ1	54897	castor zinc finger 1	4 out of 5	155.639					13.0333	0.0223	fold change	-1.44	52.615	0.0001	fold change	-2.25	51.2332	6.9e-07	fold change	2.43	38.7576	0.0006	fold change	-1.64
LFNG	3955	LFNG O-fucosylpeptide 3-beta-N-acetylglucosaminyltransferase	4 out of 5	155.573					32.882	5.8e-09	fold change	-1.89	65.9013	5.9e-06	fold change	-2.71	39.8804	3e-05	fold change	2.08	16.9091	0.0002	fold change	-1.3
CLIC4	25932	chloride intracellular channel 4	4 out of 5	155.482					39.8673	4.3e-07	fold change	2.05	68.8544	9e-05	fold change	2.86	28.0945	3.7e-05	fold change	-1.77	18.6654	0.0007	fold change	1.33
MXRA5	25878	matrix-remodelling associated 5	4 out of 5	155.481					11.4522	0.0043	fold change	-1.39	60.1308	2.3e-05	fold change	-2.52	33.9443	0.0011	fold change	1.91	49.954	0.0037	fold change	-1.82
HOXD8	3234	homeobox D8	4 out of 5	155.48					45.7766	1.1e-15	fold change	-2.2	32.5856	0.0013	fold change	-1.77	57.1396	0.0006	fold change	2.63	19.9785	0.0002	fold change	-1.35
Hs.671647	NA		4 out of 5	155.398					44.8414	1.4e-07	fold change	-2.18	42.0062	0.0012	fold change	-1.98	36.343	0.0095	fold change	1.97	32.2076	4.5e-05	fold change	-1.54
C15orf23	90417	chromosome 15 open reading frame 23	4 out of 5	155.224					53.8126	5.3e-11	fold change	2.39	17.3096	0.021	fold change	1.43	53.2073	1.2e-07	fold change	-2.49	30.8949	3.9e-06	fold change	1.52
NUDCD1	84955	NudC domain containing 1	4 out of 5	154.998					50.0035	1.1e-11	fold change	2.3	23.2353	0.0106	fold change	1.57	38.4941	2.6e-07	fold change	-2.04	43.2653	4.8e-06	fold change	1.71
GPR98	84059	G protein-coupled receptor 98	4 out of 5	154.847					43.5544	5.5e-08	fold change	-2.14	62.1056	5.7e-07	fold change	-2.58	33.9443	0.0414	fold change	1.91	15.2423	0.0004	fold change	-1.27
SLC16A10	117247	solute carrier family 16, member 10 (aromatic amino acid transporter)	4 out of 5	154.692					46.5918	5.5e-15	fold change	2.22	32.1089	0.0009	fold change	1.76	57.3263	4e-05	fold change	-2.64	18.6654	2.9e-06	fold change	1.33
YOD1	55432	YOD1 OTU deubiquinating enzyme 1 homolog (S. cerevisiae)	4 out of 5	154.676					26.0081	6.1e-07	fold change	1.75	75.7266	6.5e-07	fold change	3.2	31.1962	0.0003	fold change	-1.84	21.7454	0.0008	fold change	1.38
AI494113	NA		4 out of 5	154.548					54.1208	5.7e-09	fold change	-2.4	51.426	0.0003	fold change	-2.22	36.7339	0.0005	fold change	1.98	12.2673	0.0035	fold change	-1.21
ICAM1	3383	intercellular adhesion molecule 1	4 out of 5	154.507					40.2065	1.7e-06	fold change	2.06	40.5512	0.0149	fold change	1.95	36.343	0.0005	fold change	-1.97	37.4058	0.0029	fold change	1.62
C7orf63	79846	chromosome 7 open reading frame 63	4 out of 5	154.328					40.2065	1e-12	fold change	-2.06	25.9805	0.0002	fold change	-1.63	67.0151	2.1e-05	fold change	3.1	21.1256	2.1e-09	fold change	-1.37
IL32	9235	interleukin 32	4 out of 5	154.264					42.6476	5.7e-06	fold change	2.12	68.6625	0.0016	fold change	2.85	21.8282	0.0155	fold change	-1.61	21.1256	0.0463	fold change	1.37
KHDRBS3	10656	KH domain containing, RNA binding, signal transduction associated 3	4 out of 5	154.202					14.0508	0.0039	fold change	1.47	70.5537	1.3e-05	fold change	2.95	25.8061	0.0048	fold change	-1.71	43.7913	0.0044	fold change	1.72
AU157881	NA		4 out of 5	154.114					14.4421	0.0033	fold change	-1.48	88.7374	6.9e-12	fold change	-4.6	31.5808	0.0053	fold change	1.85	19.3534	0.0043	fold change	-1.34
RAB17	64284	RAB17, member RAS oncogene family	4 out of 5	154.028					19.2537	1.4e-05	fold change	-1.6	62.3574	1.6e-07	fold change	-2.59	48.0492	1.1e-06	fold change	2.32	24.3681	7.8e-07	fold change	-1.42
CPLX1	10815	complexin 1	4 out of 5	153.923					68.8155	4.3e-10	fold change	-2.9	27.9412	0.0174	fold change	-1.67	43.0207	0.0132	fold change	2.17	14.1452	0.006	fold change	-1.25
LOC729680	729680	uncharacterized LOC729680	4 out of 5	153.622					30.7975	3e-07	fold change	1.85	34.7601	0.001	fold change	1.82	32.768	0.0031	fold change	-1.88	55.2969	8.2e-05	fold change	1.92
PHLDB2	90102	pleckstrin homology-like domain, family B, member 2	4 out of 5	153.611					25.5645	1.5e-05	fold change	-1.74	70.4325	7.7e-05	fold change	-2.94	23.9319	0.0202	fold change	1.66	33.6818	0.016	fold change	-1.56
TFRC	7037	transferrin receptor (p90, CD71)	4 out of 5	153.438					32.882	4.7e-06	fold change	1.89	49.781	0.0127	fold change	2.17	23.448	0.0024	fold change	-1.65	47.3274	0.0019	fold change	1.78
SIX3	6496	SIX homeobox 3	4 out of 5	153.393					52.4576	0.0001	fold change	2.36	53.7889	0.003	fold change	2.29	33.9443	0.0034	fold change	-1.91	13.2023	0.0151	fold change	1.23
MTHFD2	10797	methylenetetrahydrofolate dehydrogenase (NADP+ dependent) 2, methenyltetrahydrofolate cyclohydrolase	4 out of 5	153.367					58.305	3.5e-10	fold change	2.52	17.3096	0.0124	fold change	1.43	28.5778	1e-05	fold change	-1.78	49.1744	3.4e-05	fold change	1.81
HENMT1	113802	HEN1 methyltransferase homolog 1 (Arabidopsis)	4 out of 5	153.253					35.6473	4e-09	fold change	1.95	27.9412	0.0136	fold change	1.67	38.4941	4e-07	fold change	-2.04	51.1708	2.8e-05	fold change	1.84
GPR37	2861	G protein-coupled receptor 37 (endothelin receptor type B-like)	4 out of 5	153.114					29.8406	0.0002	fold change	1.83	53.4851	0.0022	fold change	2.28	33.1034	0.0087	fold change	-1.89	36.6846	0.0027	fold change	1.61
FAM174B	400451	family with sequence similarity 174, member B	4 out of 5	153.062					29.8406	2.2e-07	fold change	-1.83	59.3754	1.1e-07	fold change	-2.49	24.2817	0.0062	fold change	1.67	39.5638	2.7e-10	fold change	-1.65
FBXL7	23194	F-box and leucine-rich repeat protein 7	4 out of 5	152.928					50.0035	6e-14	fold change	-2.3	39.7128	0.0005	fold change	-1.93	25.8061	0.0105	fold change	1.71	37.4058	1.9e-05	fold change	-1.62
LRBA	987	LPS-responsive vesicle trafficking, beach and anchor containing	4 out of 5	152.826					9.7091	0.0096	fold change	-1.33	58.416	4.3e-06	fold change	-2.46	42.6625	3.7e-07	fold change	2.16	42.0384	2.9e-07	fold change	-1.69
FAM13B	51306	family with sequence similarity 13, member B	4 out of 5	152.63					23.0782	1.1e-07	fold change	-1.69	51.7947	3.2e-05	fold change	-2.23	15.6084	0.0002	fold change	1.45	62.1489	2.1e-08	fold change	-2.06
SRRM2	23524	serine/arginine repetitive matrix 2	4 out of 5	152.54					37.8306	1.6e-05	fold change	-2	51.426	0.0012	fold change	-2.22	23.0566	0.0089	fold change	1.64	40.2269	0.0009	fold change	-1.66
PDE7A	5150	phosphodiesterase 7A	4 out of 5	152.195					24.5289	0.0005	fold change	1.72	42.2808	0.0195	fold change	1.99	34.6524	0.0002	fold change	-1.93	50.7331	4.2e-05	fold change	1.83
MBNL1	4154	muscleblind-like splicing regulator 1	4 out of 5	152.18	95.4927	0.0017	fold change	4.47142	12.719	0.0017	fold change	-1.43	20.9681	0.0494	fold change	1.52					23.0005	0.0014	fold change	-1.4
2014-09-03	55964	septin 3	4 out of 5	151.839					47.9929	1.4e-12	fold change	2.26	69.1639	3.2e-05	fold change	2.88	21.0399	0.0008	fold change	-1.59	13.6417	0.0005	fold change	1.24
SEC14L2	23541	SEC14-like 2 (S. cerevisiae)	4 out of 5	151.808					20.4517	0.0006	fold change	-1.63	23.5875	0.033	fold change	-1.58	68.2054	0.0008	fold change	3.16	39.5638	1.8e-06	fold change	-1.65
ENO1	2023	enolase 1, (alpha)	4 out of 5	151.531					36.1504	0.0007	fold change	1.96	24.573	0.0013	fold change	1.6	42.2955	1.2e-05	fold change	-2.15	48.5117	0.0375	fold change	1.8
CSTB	1476	cystatin B (stefin B)	4 out of 5	151.433					32.32	7.3e-09	fold change	1.88	50.0646	2.2e-06	fold change	2.18	22.2269	8.4e-06	fold change	-1.62	46.8217	1.7e-05	fold change	1.77
223586_at	NA		4 out of 5	151.286					39.5338	8.1e-12	fold change	2.04	52.9549	0.0004	fold change	2.26	40.6587	0.0054	fold change	-2.1	18.1382	0.0013	fold change	1.32
TMEM56	148534	transmembrane protein 56	4 out of 5	151.047	72.2972	0.0371	fold change	2.32338	33.3367	2.8e-05	fold change	1.9	27.9412	0.006	fold change	1.67					17.4718	7.4e-05	fold change	1.31
DDX17	10521	DEAD (Asp-Glu-Ala-Asp) box helicase 17	4 out of 5	151.004					68.5091	1.9e-07	fold change	-2.89	21.8788	0.0493	fold change	-1.54	23.9319	0.008	fold change	1.66	36.6846	0.0026	fold change	-1.61
HMGB2	3148	high mobility group box 2	4 out of 5	150.896					53.4382	9.4e-13	fold change	2.38	25.0283	0.0368	fold change	1.61	26.6914	0.0008	fold change	-1.73	45.7385	0.0001	fold change	1.75
SLC43A3	29015	solute carrier family 43, member 3	4 out of 5	150.817					13.6985	4.4e-05	fold change	1.46	77.8853	0.0002	fold change	3.35	39.8804	1.4e-05	fold change	-2.08	19.3534	0.0003	fold change	1.34
WDR4	10785	WD repeat domain 4	4 out of 5	150.791					30.3415	1.9e-10	fold change	1.84	39.294	0.0036	fold change	1.92	27.2778	1.4e-05	fold change	-1.75	53.8781	1.6e-06	fold change	1.89
ERGIC1	57222	endoplasmic reticulum-golgi intermediate compartment (ERGIC) 1	4 out of 5	150.766					25.5645	2.5e-05	fold change	-1.74	58.416	4.6e-05	fold change	-2.46	19.4578	0.004	fold change	1.55	47.3274	3.4e-05	fold change	-1.78
IFRD1	3475	interferon-related developmental regulator 1	4 out of 5	150.693					30.3415	5.8e-11	fold change	1.84	36.2466	0.007	fold change	1.85	41.5521	1.2e-06	fold change	-2.13	42.5528	0.0007	fold change	1.7
CSTF3	1479	cleavage stimulation factor, 3' pre-RNA, subunit 3, 77kDa	4 out of 5	150.61					28.9753	1.7e-06	fold change	1.81	40.5512	0.0023	fold change	1.95	29.9131	5.2e-05	fold change	-1.81	51.1708	0.0001	fold change	1.84
DAPK1	1612	death-associated protein kinase 1	4 out of 5	150.546					31.8758	0.0001	fold change	1.87	35.2791	0.0005	fold change	1.83	28.0945	0.0007	fold change	-1.77	55.2969	3.5e-05	fold change	1.92
CPEB4	80315	cytoplasmic polyadenylation element binding protein 4	4 out of 5	150.472					19.9894	0.0048	fold change	-1.62	72.6818	3e-06	fold change	-3.06	16.3669	0.0292	fold change	1.47	41.4336	2.1e-05	fold change	-1.68
229441_at	NA		4 out of 5	150.367	71.7062	0.0043	fold change	-2.31369	13.6985	5.5e-05	fold change	-1.46	25.5167	0.0087	fold change	-1.62	39.4452	0.0016	fold change	2.07
CMSS1	84319	cms1 ribosomal small subunit homolog (yeast)	4 out of 5	150.216					49.4805	1.6e-14	fold change	2.29	33.8882	0.0001	fold change	1.8	23.0566	3e-05	fold change	-1.64	43.7913	4.7e-06	fold change	1.72
SLC6A8	6535	solute carrier family 6 (neurotransmitter transporter, creatine), member 8	4 out of 5	150.06					29.4544	9.5e-08	fold change	1.82	19.7359	0.0076	fold change	1.49	42.2955	9e-05	fold change	-2.15	58.5741	8.7e-06	fold change	1.99
HDAC2	3066	histone deacetylase 2	4 out of 5	149.949					52.4576	7.4e-11	fold change	2.36	37.6223	0.0001	fold change	1.88	21.8282	9.1e-06	fold change	-1.61	38.041	4.4e-06	fold change	1.63
239597_at	NA		4 out of 5	149.918					43.912	1.9e-08	fold change	-2.15	52.9549	0.0002	fold change	-2.26	16.3669	0.0084	fold change	1.47	36.6846	0.0001	fold change	-1.61
JAM3	83700	junctional adhesion molecule 3	4 out of 5	149.703					53.8126	1.2e-15	fold change	-2.39	20.1798	0.001	fold change	-1.5	29.4473	0.0002	fold change	1.8	46.2633	3.2e-07	fold change	-1.76
MKL2	57496	MKL/myocardin-like 2	4 out of 5	149.664					17.6806	8.8e-05	fold change	-1.56	54.1923	4.1e-05	fold change	-2.31	32.768	0.0002	fold change	1.88	45.0235	1.1e-05	fold change	-1.74
VWF	7450	von Willebrand factor	4 out of 5	149.515					49.4805	1e-10	fold change	-2.29	40.5512	0.0004	fold change	-1.95	10.9718	0.0182	fold change	1.31	48.5117	0.0003	fold change	-1.8
NUS1	116150	nuclear undecaprenyl pyrophosphate synthase 1 homolog (S. cerevisiae)	4 out of 5	149.491					37.4389	1.2e-09	fold change	1.99	46.0164	7.6e-05	fold change	2.08	27.2778	7.4e-09	fold change	-1.75	38.7576	6.7e-09	fold change	1.64
CCDC170	80129	coiled-coil domain containing 170	4 out of 5	149.26					32.32	3.8e-07	fold change	-1.88	42.2808	0.0002	fold change	-1.99	55.9942	2.6e-05	fold change	2.59	18.6654	3.8e-05	fold change	-1.33
ECI2	10455	enoyl-CoA delta isomerase 2	4 out of 5	149.151					14.0508	0.0008	fold change	-1.47	51.426	0.0002	fold change	-2.22	25.8061	0.0035	fold change	1.71	57.8677	2.1e-07	fold change	-1.97
ZNF652	22834	zinc finger protein 652	4 out of 5	149.041					39.5338	6.2e-08	fold change	-2.04	38.1476	0.0019	fold change	-1.89	23.448	0.0141	fold change	1.65	47.912	1.2e-07	fold change	-1.79
AV702101	NA		4 out of 5	148.97					69.2425	2.4e-12	fold change	-2.92	19.7359	0.0161	fold change	-1.49	30.3415	0.0011	fold change	1.82	29.65	2.2e-09	fold change	-1.5
F2R	2149	coagulation factor II (thrombin) receptor	4 out of 5	148.913					33.795	1.7e-05	fold change	-1.91	39.294	1.6e-06	fold change	-1.92	29.0027	2.3e-05	fold change	1.79	46.8217	2.7e-05	fold change	-1.77
CHAD	1101	chondroadherin	4 out of 5	148.641					25.5645	5e-06	fold change	-1.74	28.3537	0.0249	fold change	-1.68	62.5156	2.5e-05	fold change	2.88	32.2076	3.8e-06	fold change	-1.54
GMDS	2762	GDP-mannose 4,6-dehydratase	4 out of 5	148.639					32.32	7.4e-06	fold change	1.88	48.2756	0.0002	fold change	2.13	35.0776	0.0015	fold change	-1.94	32.9659	0.0046	fold change	1.55
HPX	3263	hemopexin	4 out of 5	148.443					25.0692	1.6e-05	fold change	-1.73	58.416	0.0001	fold change	-2.46	48.0492	0.0023	fold change	2.32	16.9091	8.2e-05	fold change	-1.3
CBR4	84869	carbonyl reductase 4	4 out of 5	148.424					36.6027	5.3e-10	fold change	-1.97	44.825	1.8e-05	fold change	-2.05	39.4452	9.3e-06	fold change	2.07	27.5514	7e-05	fold change	-1.47
MYOF	26509	myoferlin	4 out of 5	148.383					11.1318	0.0003	fold change	-1.38	59.3754	0.0006	fold change	-2.49	39.1187	9.4e-06	fold change	2.06	38.7576	0.0009	fold change	-1.64
C5orf4	10826	chromosome 5 open reading frame 4	4 out of 5	148.365					59.4615	1.2e-10	fold change	-2.56	15.8642	0.0114	fold change	-1.39	48.0492	0.0029	fold change	2.32	24.9903	5.3e-06	fold change	-1.43
PLSCR1	5359	phospholipid scramblase 1	4 out of 5	148.358					28.9753	2.4e-06	fold change	1.81	44.825	0.0041	fold change	2.05	30.7668	0.0002	fold change	-1.83	43.7913	2.2e-06	fold change	1.72
WFS1	7466	Wolfram syndrome 1 (wolframin)	4 out of 5	148.31					20.8719	4.1e-08	fold change	-1.64	70.5537	3.9e-10	fold change	-2.95	24.6766	0.0002	fold change	1.68	32.2076	4.1e-06	fold change	-1.54
SLC39A4	55630	solute carrier family 39 (zinc transporter), member 4	4 out of 5	148.278					33.3367	7.9e-07	fold change	1.9	42.2808	0.0178	fold change	1.99	28.0945	0.001	fold change	-1.77	44.5657	6.5e-05	fold change	1.73
NDUFAF4	29078	NADH dehydrogenase (ubiquinone) complex I, assembly factor 4	4 out of 5	148.238					47.3095	1e-12	fold change	2.24	35.2791	1e-06	fold change	1.83	40.6587	1.1e-07	fold change	-2.1	24.9903	4.6e-05	fold change	1.43
LPAR1	1902	lysophosphatidic acid receptor 1	4 out of 5	147.914					33.795	2.2e-07	fold change	-1.91	40.5512	0.0005	fold change	-1.95	29.0027	0.0013	fold change	1.79	44.5657	0.0002	fold change	-1.73
TRIM47	91107	tripartite motif containing 47	4 out of 5	147.74					34.2374	3.7e-10	fold change	1.92	52.615	2.8e-05	fold change	2.25	26.6914	3.3e-05	fold change	-1.73	34.1958	5.9e-05	fold change	1.57
238534_at	NA		4 out of 5	147.602					40.6587	1.5e-08	fold change	-2.07	64.8921	3.6e-07	fold change	-2.68	13.8529	0.0254	fold change	1.4	28.1987	0.0003	fold change	-1.48
CROT	54677	carnitine O-octanoyltransferase	4 out of 5	147.599					26.5072	1.1e-08	fold change	-1.76	46.4861	4.7e-08	fold change	-2.09	44.9559	3.8e-05	fold change	2.23	29.65	5.5e-08	fold change	-1.5
CENPL	91687	centromere protein L	4 out of 5	147.571					53.069	1.9e-18	fold change	2.37	38.1476	0.0011	fold change	1.89	39.4452	4.5e-05	fold change	-2.07	16.9091	0.0005	fold change	1.3
C20orf24	55969	chromosome 20 open reading frame 24	4 out of 5	147.372					47.9929	1.6e-12	fold change	2.26	13.8857	0.0197	fold change	1.33	30.7668	7.8e-08	fold change	-1.83	54.7267	5.7e-08	fold change	1.91
SEH1L	81929	SEH1-like (S. cerevisiae)	4 out of 5	147.327					50.8518	2.3e-16	fold change	2.32	42.7961	0.0005	fold change	2	31.9336	5.5e-07	fold change	-1.86	21.7454	0.0297	fold change	1.38
TENM3	55714	teneurin transmembrane protein 3	4 out of 5	147.286	75.4478	0.0033	fold change	-2.43083	26.9785	0.0001	fold change	-1.77					24.2817	0.0026	fold change	1.67	20.578	0.0021	fold change	-1.36
APH1B	83464	anterior pharynx defective 1 homolog B (C. elegans)	4 out of 5	146.957					22.1149	2.6e-08	fold change	-1.67	43.6007	0.0001	fold change	-2.02	48.2756	5.5e-07	fold change	2.33	32.9659	6.6e-10	fold change	-1.55
RUNX1	861	runt-related transcription factor 1	4 out of 5	146.682					32.882	8e-05	fold change	-1.89	25.9805	0.0008	fold change	-1.63	50.4139	1.7e-05	fold change	2.4	37.4058	7.4e-05	fold change	-1.62
KIAA0232	9778	KIAA0232	4 out of 5	146.644					15.5315	7.2e-06	fold change	-1.51	45.2043	3.1e-05	fold change	-2.06	36.7339	1.3e-06	fold change	1.98	49.1744	1e-10	fold change	-1.81
DIAPH2	1730	diaphanous homolog 2 (Drosophila)	4 out of 5	146.639					9.96975	0.0048	fold change	-1.34	56.5093	5.1e-05	fold change	2.39	51.2332	3e-07	fold change	-2.43	28.9268	0.001	fold change	1.49
PLAU	5328	plasminogen activator, urokinase	4 out of 5	146.601	65.2367	0.0375	fold change	2.12259	26.5072	0.0015	fold change	1.76	23.2353	0.0056	fold change	-1.57					31.6216	0.0042	fold change	1.53
LRRFIP1	9208	leucine rich repeat (in FLII) interacting protein 1	4 out of 5	146.559					37.8306	1.6e-16	fold change	-2	63.3208	3.3e-07	fold change	-2.62	21.0399	0.0005	fold change	1.59	24.3681	0.0051	fold change	-1.42
BBIP1	92482	BBSome interacting protein 1	4 out of 5	146.328					20.4517	8.6e-06	fold change	-1.63	13.6	0.0424	fold change	-1.32	54.4081	6.8e-09	fold change	2.54	57.8677	5.8e-07	fold change	-1.97
HLF	3131	hepatic leukemia factor	4 out of 5	146.253					73.288	1.6e-08	fold change	-3.11	11.0956	0.0134	fold change	1.21	21.0399	0.0165	fold change	1.59	40.8297	6.2e-07	fold change	-1.67
GPATCH2	55105	G patch domain containing 2	4 out of 5	146.083	90.6355	0.0006	fold change	3.40051	13.0333	3.9e-05	fold change	1.44	16.608	0.0469	fold change	-1.41	25.8061	0.0076	fold change	1.71
CKAP2L	150468	cytoskeleton associated protein 2-like	4 out of 5	145.987					50.8518	3.7e-18	fold change	2.32	28.3537	0.0002	fold change	1.68	35.8868	6.7e-08	fold change	-1.96	30.8949	6.4e-08	fold change	1.52
KDM5B-AS1	100506696	KDM5B antisense RNA 1	4 out of 5	145.967	64.6529	0.0147	fold change	-2.10273	25.5645	1.8e-06	fold change	1.74					19.0655	0.017	fold change	-1.54	36.6846	0.0002	fold change	1.61
LOC100130097	100130097	kinesin-like protein family member 6-like	4 out of 5	145.919					44.8414	3.1e-06	fold change	-2.18	37.6223	0.0054	fold change	-1.88	43.4771	7.4e-06	fold change	2.18	19.9785	9.1e-05	fold change	-1.35
MRPL47	57129	mitochondrial ribosomal protein L47	4 out of 5	145.85					60.7548	3.5e-11	fold change	2.62	19.7359	0.0025	fold change	1.49	14.1887	8.3e-05	fold change	-1.41	51.1708	2.2e-12	fold change	1.84
229985_at	NA		4 out of 5	145.561					93.6733	1.2e-10	fold change	-5.28	12.0755	0.0376	fold change	-1.26	25.1101	0.0041	fold change	1.69	14.7021	0.0008	fold change	-1.26
PARPBP	55010	PARP1 binding protein	4 out of 5	145.484	70.1115	0.0123	fold change	2.26765	22.1149	2.4e-14	fold change	1.67	15.8642	0.0416	fold change	1.39	37.3932	3.1e-07	fold change	-2
FLJ38109	386627	uncharacterized LOC386627	4 out of 5	145.455					36.6027	5.8e-08	fold change	-1.97	44.825	3.6e-08	fold change	-2.05	49.8818	0.0002	fold change	2.38	14.1452	0.0002	fold change	-1.25
TIPIN	54962	TIMELESS interacting protein	4 out of 5	145.364					46.1544	1.3e-14	fold change	2.21	36.2466	0.001	fold change	1.85	41.2174	0.0002	fold change	-2.12	21.7454	0.0003	fold change	1.38
SEMA5A	9037	sema domain, seven thrombospondin repeats (type 1 and type 1-like), transmembrane domain (TM) and short cytoplasmic domain, (semaphorin) 5A	4 out of 5	145.268					51.8382	1.7e-14	fold change	-2.34	25.5167	0.0004	fold change	-1.62	33.1034	0.0005	fold change	1.89	34.8097	1.6e-08	fold change	-1.58
IGFBP6	3489	insulin-like growth factor binding protein 6	4 out of 5	145.214					57.9206	1.6e-08	fold change	-2.51	13.0416	0.043	fold change	-1.3	13.8529	0.0233	fold change	1.4	60.3989	1.5e-05	fold change	-2.03
Hs.681030	NA		4 out of 5	145.127					77.2487	3.4e-09	fold change	-3.34	11.6509	0.002	fold change	-1.24	14.1887	0.0049	fold change	1.41	42.0384	6.8e-06	fold change	-1.69
LYPD6	130574	LY6/PLAUR domain containing 6	4 out of 5	145.031					25.0692	0.0005	fold change	-1.73	15.5315	0.0238	fold change	-1.38	80.8042	3.6e-05	fold change	4.16	23.6257	0.0018	fold change	-1.41
SH3BP4	23677	SH3-domain binding protein 4	4 out of 5	144.977					18.913	0.0001	fold change	-1.59	49.781	2e-06	fold change	-2.17	38.2424	6e-05	fold change	2.03	38.041	0.002	fold change	-1.63
HAPLN3	145864	hyaluronan and proteoglycan link protein 3	4 out of 5	144.693					28.9753	5.6e-09	fold change	1.81	60.845	3.7e-08	fold change	2.54	34.2947	8.6e-06	fold change	-1.92	20.578	2.2e-07	fold change	1.36
TAPT1	202018	transmembrane anterior posterior transformation 1	4 out of 5	144.684					19.2537	0.0005	fold change	-1.6	43.1265	0.0004	fold change	-2.01	30.7668	5e-05	fold change	1.83	51.5374	9.1e-08	fold change	-1.85
AA631103	NA		4 out of 5	144.587					47.9929	6.9e-06	fold change	-2.26	32.1089	0.0002	fold change	-1.76	49.2426	0.0007	fold change	2.36	15.2423	0.0258	fold change	-1.27
229994_at	NA		4 out of 5	144.385					36.1504	0.0002	fold change	-1.96	30.3339	0.0356	fold change	-1.72	24.6766	0.0002	fold change	1.68	53.2243	9.6e-07	fold change	-1.88
CAB39L	81617	calcium binding protein 39-like	4 out of 5	144.168					46.9479	1.6e-06	fold change	-2.23	32.1089	0.0006	fold change	-1.76	24.2817	0.006	fold change	1.67	40.8297	2.8e-08	fold change	-1.67
AK025064	NA		4 out of 5	144.031					38.2187	3e-09	fold change	-2.01	45.5726	1.1e-06	fold change	-2.07	38.4941	1.3e-06	fold change	2.04	21.7454	1.5e-05	fold change	-1.38
TNFRSF21	27242	tumor necrosis factor receptor superfamily, member 21	4 out of 5	143.874					20.8719	0.0009	fold change	1.64	32.1089	0.0284	fold change	1.76	44.6297	0.0011	fold change	-2.22	46.2633	1.2e-05	fold change	1.76
TCAIM	285343	T cell activation inhibitor, mitochondrial	4 out of 5	143.743	52.257	0.0316	fold change	-1.71959	41.1073	1.3e-11	fold change	2.08	24.573	0.0207	fold change	1.6	25.8061	0.001	fold change	-1.71
227510_x_at	NA		4 out of 5	143.74					16.8147	0.008	fold change	-1.54	44.825	0.0227	fold change	-2.05	23.9319	0.0098	fold change	1.66	58.1679	0.0005	fold change	-1.98
RSU1	6251	Ras suppressor protein 1	4 out of 5	143.738					28.4521	1.8e-07	fold change	1.8	52.9549	2.1e-05	fold change	2.26	19.0655	0.001	fold change	-1.54	43.2653	1.8e-06	fold change	1.71
HPRT1	3251	hypoxanthine phosphoribosyltransferase 1	4 out of 5	143.689					57.7574	2e-15	fold change	2.5	21.8788	0.027	fold change	1.54	22.6195	6.3e-06	fold change	-1.63	41.4336	3.1e-05	fold change	1.68
KLF4	9314	Kruppel-like factor 4 (gut)	4 out of 5	143.596					24.0208	0.0003	fold change	-1.71	30.3339	0.0158	fold change	-1.72	33.9443	0.0001	fold change	1.91	55.2969	0.0006	fold change	-1.92
HINT3	135114	histidine triad nucleotide binding protein 3	4 out of 5	143.569					36.1504	6e-07	fold change	1.96	45.5726	0.0049	fold change	2.07	34.2947	6.2e-05	fold change	-1.92	27.5514	0.0008	fold change	1.47
PDGFRB	5159	platelet-derived growth factor receptor, beta polypeptide	4 out of 5	143.357					33.3367	5.3e-11	fold change	-1.9	35.2791	1.4e-05	fold change	-1.83	29.0027	0.0002	fold change	1.79	45.7385	1.4e-05	fold change	-1.75
SFT2D2	375035	SFT2 domain containing 2	4 out of 5	143.07					47.6023	1.2e-21	fold change	2.25	37.1897	1.5e-05	fold change	1.87	34.6524	6.4e-05	fold change	-1.93	23.6257	3.3e-06	fold change	1.41
ARL9	132946	ADP-ribosylation factor-like 9	4 out of 5	143.07					31.3393	3.2e-09	fold change	1.86	55.1402	2.5e-05	fold change	2.34	39.1187	5.2e-06	fold change	-2.06	17.4718	5.3e-05	fold change	1.31
CCR1	1230	chemokine (C-C motif) receptor 1	4 out of 5	143.016					49.4805	1.7e-07	fold change	2.29	21.4511	0.0123	fold change	1.53	39.1187	0.0003	fold change	-2.06	32.9659	0.0007	fold change	1.55
SHROOM3	57619	shroom family member 3	4 out of 5	143.003					21.7049	0.0041	fold change	-1.66	34.7601	0.0002	fold change	-1.82	45.7084	0.0005	fold change	2.25	40.8297	9e-05	fold change	-1.67
PTPN13	5783	protein tyrosine phosphatase, non-receptor type 13 (APO-1/CD95 (Fas)-associated phosphatase)	4 out of 5	142.92					28.9753	4.1e-06	fold change	-1.81	38.4337	9.8e-06	fold change	-1.9	53.7658	4.4e-06	fold change	2.51	21.7454	0.0092	fold change	-1.38
PSIP1	11168	PC4 and SFRS1 interacting protein 1	4 out of 5	142.826					34.6916	2.2e-13	fold change	1.93	48.2756	0.0014	fold change	2.13	39.8804	0.0003	fold change	-2.08	19.9785	0.0222	fold change	1.35
ST3GAL6	10402	ST3 beta-galactoside alpha-2,3-sialyltransferase 6	4 out of 5	142.739					20.8719	2.5e-05	fold change	1.64	77.1034	2.3e-05	fold change	3.26	17.8087	0.0113	fold change	-1.51	26.9546	0.0018	fold change	1.46
PTBP3	9991	polypyrimidine tract binding protein 3	4 out of 5	142.652	77.2977	0.0342	fold change	-2.51549	36.6027	7.7e-07	fold change	1.97					11.8428	0.0004	fold change	-1.34	16.9091	0.0168	fold change	1.3
2014-03-02	54996	mitochondrial amidoxime reducing component 2	4 out of 5	142.564					36.1504	3e-07	fold change	-1.96	47.3642	0.0002	fold change	-2.11	37.9239	0.0021	fold change	2.02	21.1256	0.0095	fold change	-1.37
SNX8	29886	sorting nexin 8	4 out of 5	142.561					28.4521	1.8e-09	fold change	1.8	36.7888	0.0013	fold change	1.86	35.8868	4.2e-07	fold change	-1.96	41.4336	7.5e-05	fold change	1.68
AFF1	4299	AF4/FMR2 family, member 1	4 out of 5	142.561					11.4522	4.9e-07	fold change	-1.39	60.4858	1.1e-09	fold change	-2.53	20.6684	7.1e-05	fold change	1.58	49.954	3.6e-09	fold change	-1.82
TOMM5	401505	translocase of outer mitochondrial membrane 5 homolog (yeast)	4 out of 5	142.559					57.06	3.1e-10	fold change	2.48	30.3339	0.0023	fold change	1.72	17.1239	0.0018	fold change	-1.49	38.041	8.9e-07	fold change	1.63
TMEM65	157378	transmembrane protein 65	4 out of 5	142.47					36.6027	9e-07	fold change	1.97	12.5412	0.0296	fold change	1.28	35.8868	1.3e-06	fold change	-1.96	57.4389	2e-06	fold change	1.96
AFAP1-AS1	84740	AFAP1 antisense RNA 1	4 out of 5	142.311					37.8306	1.5e-06	fold change	2	35.2791	0.0019	fold change	1.83	51.7293	0.0002	fold change	-2.44	17.4718	0.0328	fold change	1.31
ARPC5L	81873	actin related protein 2/3 complex, subunit 5-like	4 out of 5	142.203	79.8594	0.0018	fold change	2.61324	24.5289	3.9e-12	fold change	1.72					14.1887	0.0003	fold change	-1.41	23.6257	2.5e-05	fold change	1.41
TP53BP2	7159	tumor protein p53 binding protein, 2	4 out of 5	142.175					41.9491	1.9e-12	fold change	2.1	62.1056	3.8e-06	fold change	2.58	14.4949	0.0151	fold change	-1.42	23.6257	0.0101	fold change	1.41
STEAP2	261729	STEAP family member 2, metalloreductase	4 out of 5	142.116					13.3474	0.0025	fold change	-1.45	34.7601	0.0004	fold change	-1.82	46.6805	0.0026	fold change	2.28	47.3274	1.8e-06	fold change	-1.78
FAM84A	151354	family with sequence similarity 84, member A	4 out of 5	142.066					27.4239	0.0004	fold change	1.78	41.0799	0.0245	fold change	1.96	39.8804	0.0296	fold change	-2.08	33.6818	0.0064	fold change	1.56
LOC100134361	100134361	uncharacterized LOC100134361	4 out of 5	141.693					26.0081	3e-08	fold change	1.75	62.1056	1.7e-06	fold change	2.58	35.4416	0.001	fold change	-1.95	18.1382	2.2e-05	fold change	1.32
MRPS17	51373	mitochondrial ribosomal protein S17	4 out of 5	141.656					43.5544	3.1e-10	fold change	2.14	18.1157	0.0389	fold change	1.45	23.448	0.0001	fold change	-1.65	56.5374	2.7e-05	fold change	1.94
210469_at	NA		4 out of 5	141.121					33.795	2.9e-06	fold change	-1.91	71.2078	2.9e-06	fold change	-2.97	18.6461	0.0115	fold change	1.53	17.4718	2.6e-05	fold change	-1.31
UQCRH	7388	ubiquinol-cytochrome c reductase hinge protein	4 out of 5	140.978					43.912	4.2e-12	fold change	2.15	30.7437	7.1e-06	fold change	1.73	23.0566	3.5e-05	fold change	-1.64	43.2653	1.5e-07	fold change	1.71
242055_at	NA		4 out of 5	140.707					44.5327	6.5e-06	fold change	-2.17	58.416	1.6e-06	fold change	-2.46	23.0566	0.0353	fold change	1.64	14.7021	0.0006	fold change	-1.26
PTK2	5747	PTK2 protein tyrosine kinase 2	4 out of 5	140.621					35.6473	1.2e-09	fold change	1.95	20.5991	0.0253	fold change	1.51	56.8227	2.5e-06	fold change	-2.62	27.5514	1.1e-05	fold change	1.47
RBL1	5933	retinoblastoma-like 1 (p107)	4 out of 5	140.611	65.0643	0.0231	fold change	2.11715	26.5072	2.2e-10	fold change	1.76	12.3052	0.0106	fold change	1.27	36.7339	2.5e-06	fold change	-1.98
BYSL	705	bystin-like	4 out of 5	140.598					35.6473	2.7e-12	fold change	1.95	47.3642	0.0001	fold change	2.11	26.6914	1.9e-05	fold change	-1.73	30.8949	1.2e-07	fold change	1.52
MYO6	4646	myosin VI	4 out of 5	140.473					18.0732	0.0123	fold change	-1.57	38.1476	0.0003	fold change	-1.89	35.0776	0.0008	fold change	1.94	49.1744	0.0003	fold change	-1.81
CEBPB	1051	CCAAT/enhancer binding protein (C/EBP), beta	4 out of 5	140.177					27.4239	1.1e-12	fold change	1.78	42.7961	1.2e-05	fold change	2	26.6914	0.0001	fold change	-1.73	43.2653	1.4e-07	fold change	1.71
LOC645638	645638	WDNM1-like pseudogene	4 out of 5	140.171					13.6985	5.4e-08	fold change	1.46	65.9013	0.0002	fold change	2.71	41.2174	0.0004	fold change	-2.12	19.3534	0.0113	fold change	1.34
SALL2	6297	sal-like 2 (Drosophila)	4 out of 5	140.131					28.9753	3.7e-09	fold change	-1.81	21.4511	0.0006	fold change	-1.53	59.4043	9.6e-08	fold change	2.72	30.3006	4.3e-10	fold change	-1.51
FAM210A	125228	family with sequence similarity 210, member A	4 out of 5	139.844					54.1208	4.2e-13	fold change	2.4	24.0301	0.0179	fold change	1.59	20.2596	6.6e-05	fold change	-1.57	41.4336	1.7e-06	fold change	1.68
E2F5	1875	E2F transcription factor 5, p130-binding	4 out of 5	139.738					45.2374	1.3e-08	fold change	2.19	39.294	0.005	fold change	1.92	31.5808	0.0013	fold change	-1.85	23.6257	0.0011	fold change	1.41
TMEM206	55248	transmembrane protein 206	4 out of 5	139.611					55.2395	3.1e-12	fold change	2.43	25.9805	0.0031	fold change	1.63	23.0566	2e-05	fold change	-1.64	35.3344	5e-06	fold change	1.59
ZNF44	51710	zinc finger protein 44	4 out of 5	139.563					46.1544	3.4e-16	fold change	-2.21	12.8158	0.0299	fold change	-1.29	56.2246	8.7e-06	fold change	2.6	24.3681	1.6e-07	fold change	-1.42
NEIL3	55247	nei endonuclease VIII-like 3 (E. coli)	4 out of 5	139.511	69.3982	0.033	fold change	2.24511	25.0692	1.2e-12	fold change	1.73					30.3415	0.0001	fold change	-1.82	14.7021	3e-05	fold change	1.26
COX7B	1349	cytochrome c oxidase subunit VIIb	4 out of 5	139.489	73.4635	0.0063	fold change	-2.35878	41.5942	2e-07	fold change	2.09					12.1639	0.0006	fold change	-1.35	12.2673	0.018	fold change	1.21
PSMB2	5690	proteasome (prosome, macropain) subunit, beta type, 2	4 out of 5	139.473					46.5918	4.1e-14	fold change	2.22	21.8788	0.0003	fold change	1.54	21.8282	3e-06	fold change	-1.61	49.1744	7.5e-08	fold change	1.81
228456_s_at	NA		4 out of 5	139.463	87.4126	0.0009	fold change	3.04278	14.0508	4e-07	fold change	-1.47					18.6461	0.0003	fold change	1.53	19.3534	4.5e-05	fold change	-1.34
YPEL2	388403	yippee-like 2 (Drosophila)	4 out of 5	139.449					31.8758	1.6e-05	fold change	-1.87	41.5379	0.0011	fold change	-1.97	27.2778	0.0002	fold change	1.75	38.7576	9.7e-07	fold change	-1.64
RIOK1	83732	RIO kinase 1 (yeast)	4 out of 5	139.443					34.6916	1.8e-14	fold change	1.93	43.9437	0.0002	fold change	2.03	29.9131	3.2e-06	fold change	-1.81	30.8949	0.0084	fold change	1.52
AI079543	NA		4 out of 5	139.357					58.305	9.8e-09	fold change	-2.52	38.4337	1e-05	fold change	-1.9	30.7668	0.0009	fold change	1.83	11.852	3.7e-05	fold change	-1.2
DESI1	27351	desumoylating isopeptidase 1	4 out of 5	139.286					39.5338	2.1e-11	fold change	2.04	22.7915	0.0061	fold change	1.56	36.7339	5.6e-05	fold change	-1.98	40.2269	5.2e-05	fold change	1.66
IPW	3653	imprinted in Prader-Willi syndrome (non-protein coding)	4 out of 5	139.219					47.3095	6.3e-07	fold change	-2.24	16.608	0.0105	fold change	-1.41	52.3013	1.7e-05	fold change	2.46	23.0005	0.0006	fold change	-1.4
SH3D19	152503	SH3 domain containing 19	4 out of 5	139.058					37.4389	3e-09	fold change	-1.99	13.8857	0.0089	fold change	-1.33	31.1962	4.2e-05	fold change	1.84	56.5374	6.2e-07	fold change	-1.94
TMC4	147798	transmembrane channel-like 4	4 out of 5	138.868					19.2537	0.0019	fold change	-1.6	30.7437	0.0032	fold change	-1.73	54.6747	4.1e-05	fold change	2.55	34.1958	8.4e-05	fold change	-1.57
AW975051	NA		4 out of 5	138.688					25.5645	3.4e-07	fold change	-1.74	70.4325	1.1e-05	fold change	-2.94	19.0655	0.0004	fold change	1.54	23.6257	0.0028	fold change	-1.41
GSTM2	2946	glutathione S-transferase mu 2 (muscle)	4 out of 5	138.637					67.7534	6e-12	fold change	-2.85	21.8788	0.0314	fold change	-1.54	26.6914	0.0049	fold change	1.73	22.3133	0.0078	fold change	-1.39
ZWILCH	55055	Zwilch, kinetochore associated, homolog (Drosophila)	4 out of 5	138.43					34.6916	1.6e-11	fold change	1.93	30.7437	0.0271	fold change	1.73	32.768	2.5e-05	fold change	-1.88	40.2269	6.5e-07	fold change	1.66
FYCO1	79443	FYVE and coiled-coil domain containing 1	4 out of 5	138.426					20.4517	4.2e-09	fold change	-1.63	41.0799	1.2e-06	fold change	-1.96	33.1034	8e-06	fold change	1.89	43.7913	1.1e-09	fold change	-1.72
TTC14	151613	tetratricopeptide repeat domain 14	4 out of 5	138.371					25.5645	3.1e-07	fold change	-1.74	53.7889	9.7e-05	fold change	-2.29	20.2596	0.017	fold change	1.57	38.7576	1.7e-05	fold change	-1.64
DNAL1	83544	dynein, axonemal, light chain 1	4 out of 5	138.216	73.6833	0.003	fold change	-2.36294					15.1617	0.0003	fold change	-1.37	33.5825	4.6e-08	fold change	1.9	15.7889	1.9e-06	fold change	-1.28
KIF16B	55614	kinesin family member 16B	4 out of 5	138.001					24.5289	4.2e-06	fold change	-1.72	44.4038	0.0003	fold change	-2.04	33.1034	0.0015	fold change	1.89	35.9648	3.4e-06	fold change	-1.6
DKC1	1736	dyskeratosis congenita 1, dyskerin	4 out of 5	137.915					29.4544	8.3e-13	fold change	1.82	26.9253	0.002	fold change	1.65	31.5808	9.4e-08	fold change	-1.85	49.954	9.3e-05	fold change	1.82
MSH6	2956	mutS homolog 6 (E. coli)	4 out of 5	137.771					38.6512	3.1e-06	fold change	2.02	36.7888	0.0459	fold change	1.86	19.0655	0.0037	fold change	-1.54	43.2653	0.004	fold change	1.71
IL1R2	7850	interleukin 1 receptor, type II	4 out of 5	137.691					24.0208	0.0016	fold change	1.71	40.5512	0.0154	fold change	1.95	60.3967	0.0001	fold change	-2.76	12.7225	0.0487	fold change	1.22
ADM	133	adrenomedullin	4 out of 5	137.676					25.0692	0.0002	fold change	1.73	38.1476	0.0115	fold change	1.89	38.4941	0.0075	fold change	-2.04	35.9648	0.0126	fold change	1.6
PTP4A2	8073	protein tyrosine phosphatase type IVA, member 2	4 out of 5	137.477					16.3473	1.2e-05	fold change	-1.53	15.1617	0.0114	fold change	-1.37	36.7339	6.5e-07	fold change	1.98	69.2339	1.6e-08	fold change	-2.22
RBM38	55544	RNA binding motif protein 38	4 out of 5	137.398					27.4239	1e-10	fold change	1.78	41.0799	4.5e-05	fold change	1.96	47.7687	4.8e-08	fold change	-2.31	21.1256	4.9e-06	fold change	1.37
AA703523	NA		4 out of 5	137.378					32.882	6.5e-07	fold change	-1.89	65.2716	5.4e-10	fold change	-2.69	18.6461	0.0034	fold change	1.53	20.578	0.0006	fold change	-1.36
CALD1	800	caldesmon 1	4 out of 5	137.368	52.3681	0.0197	fold change	-1.72612	22.1149	2.6e-05	fold change	-1.67	21.4511	0.0171	fold change	1.53					41.4336	0.0041	fold change	-1.68
PTDSS1	9791	phosphatidylserine synthase 1	4 out of 5	137.28					25.5645	1.9e-08	fold change	1.74	24.573	0.0024	fold change	1.6	45.7084	3.5e-08	fold change	-2.25	41.4336	1.3e-05	fold change	1.68
FAT4	79633	FAT tumor suppressor homolog 4 (Drosophila)	4 out of 5	136.964	51.6204	0.0382	fold change	-1.68875	44.5327	3.8e-11	fold change	-2.17					19.0655	0.0033	fold change	1.54	21.7454	6e-05	fold change	-1.38
RASSF4	83937	Ras association (RalGDS/AF-6) domain family member 4	4 out of 5	136.85					22.5739	8.3e-06	fold change	1.68	27.9412	0.0316	fold change	1.67	48.9289	3.3e-05	fold change	-2.35	37.4058	0.0001	fold change	1.62
AGPS	8540	alkylglycerone phosphate synthase	4 out of 5	136.831	87.5994	0.0008	fold change	3.04798	15.143	9.8e-05	fold change	1.5					15.9507	0.019	fold change	1.46	18.1382	0.0033	fold change	1.32
FTX	100302692	FTX transcript, XIST regulator (non-protein coding)	4 out of 5	136.825					28.9753	3.2e-07	fold change	-1.81	61.7314	2.2e-05	fold change	-2.57	19.8378	0.002	fold change	1.56	26.2801	0.0058	fold change	-1.45
CHCHD7	79145	coiled-coil-helix-coiled-coil-helix domain containing 7	4 out of 5	136.818					33.795	1.2e-07	fold change	1.91	28.8529	0.0155	fold change	1.69	26.258	0.001	fold change	-1.72	47.912	3.7e-05	fold change	1.79
AW451313	NA		4 out of 5	136.724					15.5315	2.4e-07	fold change	1.51	48.581	0.0003	fold change	2.14	56.8227	0.0004	fold change	-2.62	15.7889	0.0027	fold change	1.28
PFDN2	5202	prefoldin subunit 2	4 out of 5	136.549					41.1073	1.5e-13	fold change	2.08	28.3537	5.8e-05	fold change	1.68	26.258	3.2e-05	fold change	-1.72	40.8297	9.5e-06	fold change	1.67
FUT8	2530	fucosyltransferase 8 (alpha (1,6) fucosyltransferase)	4 out of 5	136.517					11.4522	0.0052	fold change	-1.39	60.4858	8.9e-07	fold change	-2.53	32.371	0.0011	fold change	1.87	32.2076	0.0001	fold change	-1.54
BCAT1	586	branched chain amino-acid transaminase 1, cytosolic	4 out of 5	136.432					32.882	0.0002	fold change	1.89	21.8788	0.0303	fold change	1.54	39.1187	9.9e-06	fold change	-2.06	42.5528	0.0012	fold change	1.7
AK021495	NA		4 out of 5	136.411					37.0217	0.0002	fold change	-1.98	37.6223	0.0014	fold change	-1.88	49.5	0.0015	fold change	2.37	12.2673	0.001	fold change	-1.21
FANCA	2175	Fanconi anemia, complementation group A	4 out of 5	136.397					50.8518	1.1e-15	fold change	2.32	13.6	0.0084	fold change	1.32	52.5923	6e-08	fold change	-2.47	19.3534	3.6e-07	fold change	1.34
CYBB	1536	cytochrome b-245, beta polypeptide	4 out of 5	136.333					43.066	1.4e-08	fold change	2.13	24.0301	0.0443	fold change	1.59	47.492	5.6e-05	fold change	-2.3	21.7454	0.0089	fold change	1.38
RAP2A	5911	RAP2A, member of RAS oncogene family	4 out of 5	136.3					27.9286	5e-06	fold change	1.79	47.918	0.0002	fold change	2.12	26.258	1.7e-07	fold change	-1.72	34.1958	0.0004	fold change	1.57
MLLT10	8028	myeloid/lymphoid or mixed-lineage leukemia (trithorax homolog, Drosophila); translocated to, 10	4 out of 5	136.186					33.795	7.5e-14	fold change	1.91	45.2043	8.2e-05	fold change	2.06	35.4416	7.6e-06	fold change	-1.95	21.7454	3.8e-05	fold change	1.38
DAAM1	23002	dishevelled associated activator of morphogenesis 1	4 out of 5	136.127	64.5511	0.014	fold change	-2.09975	15.9465	0.0002	fold change	-1.52	46.4861	0.0003	fold change	-2.09	9.14359	0.0269	fold change	1.24
HEXIM1	10614	hexamethylene bis-acetamide inducible 1	4 out of 5	135.961					21.7049	6.8e-11	fold change	-1.66	42.7961	5.2e-07	fold change	-2	38.4941	3.3e-07	fold change	2.04	32.9659	7.3e-05	fold change	-1.55
YES1	7525	v-yes-1 Yamaguchi sarcoma viral oncogene homolog 1	4 out of 5	135.956					24.0208	2.8e-06	fold change	1.71	58.416	0.0002	fold change	2.46	19.8378	0.0062	fold change	-1.56	33.6818	0.0021	fold change	1.56
PSMA7	5688	proteasome (prosome, macropain) subunit, alpha type, 7	4 out of 5	135.933					37.0217	7.6e-09	fold change	1.98	14.1903	0.0423	fold change	1.34	37.3932	6.4e-09	fold change	-2	47.3274	6.7e-06	fold change	1.78
GMNN	51053	geminin, DNA replication inhibitor	4 out of 5	135.782					42.6476	1.4e-07	fold change	2.12	34.2947	0.0105	fold change	1.81	29.9131	0.0002	fold change	-1.81	28.9268	0.0022	fold change	1.49
SLC2A1	6513	solute carrier family 2 (facilitated glucose transporter), member 1	4 out of 5	135.78					73.0706	1.4e-17	fold change	3.1	15.8642	0.0285	fold change	1.39	18.6461	0.0276	fold change	-1.53	28.1987	0.0017	fold change	1.48
COMMD2	51122	COMM domain containing 2	4 out of 5	135.774					44.8414	2.3e-12	fold change	2.18	34.2947	0.0006	fold change	1.81	21.8282	2.3e-05	fold change	-1.61	34.8097	7e-06	fold change	1.58
KDM1B	221656	lysine (K)-specific demethylase 1B	4 out of 5	135.703					37.4389	2.2e-10	fold change	1.99	37.1897	0.003	fold change	1.87	17.8087	0.004	fold change	-1.51	43.2653	0.0001	fold change	1.71
THUMPD3	25917	THUMP domain containing 3	4 out of 5	135.635	86.0052	0.0012	fold change	2.93212	16.3473	1.5e-07	fold change	1.53					9.65648	0.0046	fold change	-1.26	23.6257	2.2e-05	fold change	1.41
GINS4	84296	GINS complex subunit 4 (Sld5 homolog)	4 out of 5	135.588					53.8126	8.6e-10	fold change	2.39	25.0283	0.0178	fold change	1.61	37.3932	1.2e-05	fold change	-2	19.3534	0.0006	fold change	1.34
C1GALT1	56913	core 1 synthase, glycoprotein-N-acetylgalactosamine 3-beta-galactosyltransferase, 1	4 out of 5	135.533					53.069	9e-13	fold change	2.37	27.9412	0.0273	fold change	1.67	33.9443	0.0007	fold change	-1.91	20.578	0.0035	fold change	1.36
FMNL2	114793	formin-like 2	4 out of 5	135.412					9.43776	0.0097	fold change	1.32	54.1923	4.8e-06	fold change	2.31	21.8282	0.0021	fold change	-1.61	49.954	2.3e-06	fold change	1.82
PDCD5	9141	programmed cell death 5	4 out of 5	135.393					39.0814	1.8e-15	fold change	2.03	25.9805	0.0003	fold change	1.63	30.7668	4.5e-06	fold change	-1.83	39.5638	3e-07	fold change	1.65
KIF1B	23095	kinesin family member 1B	4 out of 5	135.217					14.4421	0.0005	fold change	1.48	49.781	1e-06	fold change	2.17	30.7668	1.8e-05	fold change	-1.83	40.2269	8.3e-06	fold change	1.66
CACYBP	27101	calcyclin binding protein	4 out of 5	135.189					47.6023	8.1e-11	fold change	2.25	32.1089	0.0032	fold change	1.76	20.6684	0.0001	fold change	-1.58	34.8097	0.0004	fold change	1.58
USP18	11274	ubiquitin specific peptidase 18	4 out of 5	135.075					31.8758	5.2e-08	fold change	1.87	30.7437	0.0177	fold change	1.73	40.8343	1.6e-05	fold change	-2.11	31.6216	7.4e-05	fold change	1.53
CCDC77	84318	coiled-coil domain containing 77	4 out of 5	135.056					37.4389	8.8e-12	fold change	1.99	39.7128	0.0005	fold change	1.93	42.6625	7.8e-06	fold change	-2.16	15.2423	0.0013	fold change	1.27
C8orf46	254778	chromosome 8 open reading frame 46	4 out of 5	134.966					22.5739	0.0003	fold change	1.68	50.4139	0.0015	fold change	2.19	40.2327	0.0162	fold change	-2.09	21.7454	0.0065	fold change	1.38
TCEAL1	9338	transcription elongation factor A (SII)-like 1	4 out of 5	134.899					12.0957	0.0028	fold change	-1.41	32.1089	0.0004	fold change	-1.76	44.9559	0.0004	fold change	2.23	45.7385	1.3e-07	fold change	-1.75
HSPG2	3339	heparan sulfate proteoglycan 2	4 out of 5	134.807	76.7672	0.0179	fold change	-2.49852	24.5289	4.7e-08	fold change	-1.72					13.5326	0.0117	fold change	1.39	19.9785	0.0042	fold change	-1.35
DLG5	9231	discs, large homolog 5 (Drosophila)	4 out of 5	134.732					10.8135	0.0028	fold change	-1.37	57.2994	7.9e-05	fold change	-2.42	28.5778	0.0011	fold change	1.78	38.041	0.0017	fold change	-1.63
RUNX3	864	runt-related transcription factor 3	4 out of 5	134.69					23.5423	1.1e-05	fold change	1.7	31.2438	0.0152	fold change	1.74	45.7084	9.4e-05	fold change	-2.25	34.1958	0.001	fold change	1.57
SLC30A9	10463	solute carrier family 30 (zinc transporter), member 9	4 out of 5	134.494	80.2761	0.0023	fold change	2.63291	12.3933	0.0022	fold change	1.42	31.6867	0.0026	fold change	-1.75	10.1383	0.0009	fold change	1.28
PFDN4	5203	prefoldin subunit 4	4 out of 5	134.426					34.6916	1.9e-07	fold change	1.93	31.2438	0.0004	fold change	1.74	22.2269	2.4e-05	fold change	-1.62	46.2633	4.4e-05	fold change	1.76
ADORA2B	136	adenosine A2b receptor	4 out of 5	134.383					38.2187	1.2e-07	fold change	2.01	44.4038	0.0018	fold change	2.04	29.4473	0.001	fold change	-1.8	22.3133	0.0007	fold change	1.39
GREB1L	80000	growth regulation by estrogen in breast cancer-like	4 out of 5	134.313					25.0692	0.0038	fold change	-1.73	16.608	0.0428	fold change	-1.41	75.7266	1.6e-05	fold change	3.65	16.9091	6.1e-06	fold change	-1.3
CDK17	5128	cyclin-dependent kinase 17	4 out of 5	134.275					25.5645	0.0001	fold change	-1.74	63.4518	1.8e-07	fold change	-2.63	15.6084	0.0001	fold change	1.45	29.65	4.1e-05	fold change	-1.5
SRSF5	6430	serine/arginine-rich splicing factor 5	4 out of 5	134.219					22.5739	2.7e-10	fold change	-1.68	46.9122	1.7e-06	fold change	-2.1	26.6914	0.0003	fold change	1.73	38.041	3.5e-09	fold change	-1.63
SLC25A16	8034	solute carrier family 25 (mitochondrial carrier; Graves disease autoantigen), member 16	4 out of 5	134.16					27.4239	3.9e-09	fold change	-1.78	23.2353	0.0075	fold change	-1.57	32.768	6.3e-05	fold change	1.88	50.7331	3.6e-08	fold change	-1.83
SBF2-AS1	283104	SBF2 antisense RNA 1	4 out of 5	134.061	62.3574	0.0202	fold change	2.03541	17.2175	2.9e-13	fold change	1.55	24.573	0.0001	fold change	1.6	29.9131	0.0001	fold change	-1.81
DYNC2LI1	51626	dynein, cytoplasmic 2, light intermediate chain 1	4 out of 5	134.06	80.0666	0.0044	fold change	-2.62197	13.0333	7.8e-07	fold change	-1.44					26.258	5.9e-06	fold change	1.72	14.7021	0.0012	fold change	-1.26
SEL1L3	23231	sel-1 suppressor of lin-12-like 3 (C. elegans)	4 out of 5	133.93					18.913	0.0005	fold change	1.59	30.3339	0.0309	fold change	1.72	59.0898	7.6e-05	fold change	-2.7	25.593	0.0134	fold change	1.44
KPNA4	3840	karyopherin alpha 4 (importin alpha 3)	4 out of 5	133.856					35.2284	8.4e-07	fold change	1.94	42.0062	0.014	fold change	1.98	30.3415	3.4e-06	fold change	-1.82	26.2801	2.4e-05	fold change	1.45
232653_at	NA		4 out of 5	133.782					14.4421	0.0412	fold change	-1.48	56.5093	0.0038	fold change	-2.39	43.4771	0.0011	fold change	2.18	19.3534	0.0235	fold change	-1.34
TMEM167A	153339	transmembrane protein 167A	4 out of 5	133.675					50.8518	4.6e-07	fold change	2.32	22.7915	0.002	fold change	-1.56	11.5199	0.0006	fold change	1.33	48.5117	7.9e-07	fold change	1.8
SCHIP1	29970	schwannomin interacting protein 1	4 out of 5	133.675					21.3431	5.4e-05	fold change	1.65	63.9468	0.0002	fold change	2.65	19.4578	0.0117	fold change	-1.55	28.9268	0.0237	fold change	1.49
FARP1	10160	FERM, RhoGEF (ARHGEF) and pleckstrin domain protein 1 (chondrocyte-derived)	4 out of 5	133.662					20.8719	0.0009	fold change	-1.64	28.8529	0.0072	fold change	1.69	51.7293	0.0004	fold change	2.44	32.2076	1.2e-05	fold change	-1.54
MBD6	114785	methyl-CpG binding domain protein 6	4 out of 5	133.573					26.5072	2e-07	fold change	-1.76	64.4837	5.8e-06	fold change	-2.67	25.1101	0.0004	fold change	1.69	17.4718	0.0096	fold change	-1.31
AA825563	NA		4 out of 5	133.403	87.1019	0.0003	fold change	3.01847	16.8147	4.3e-05	fold change	-1.54					16.7643	0.0125	fold change	1.48	12.7225	0.0017	fold change	-1.22
SULF2	55959	sulfatase 2	4 out of 5	133.398					9.43776	0.0151	fold change	-1.32	45.2043	0.0085	fold change	-2.06	53.7658	1.8e-05	fold change	2.51	24.9903	0.0415	fold change	-1.43
PHOSPHO2	493911	phosphatase, orphan 2	4 out of 5	133.14					15.9465	0.0032	fold change	-1.52	34.7601	0.0009	fold change	-1.82	39.8804	7.8e-05	fold change	2.08	42.5528	6.2e-06	fold change	-1.7
CNIH4	29097	cornichon homolog 4 (Drosophila)	4 out of 5	133.136					50.3931	4.8e-11	fold change	2.31	26.4444	0.0088	fold change	1.64	21.4886	0.0137	fold change	-1.6	34.8097	5.9e-06	fold change	1.58
PNPT1	87178	polyribonucleotide nucleotidyltransferase 1	4 out of 5	133.076					36.1504	4.5e-12	fold change	1.96	22.7915	0.0012	fold change	1.56	31.5808	2.7e-06	fold change	-1.85	42.5528	6.5e-07	fold change	1.7
LOC400043	400043	uncharacterized LOC400043	4 out of 5	133.074					40.6587	3e-13	fold change	-2.07	14.8199	0.04	fold change	-1.36	44.6297	2e-05	fold change	2.22	32.9659	8.9e-06	fold change	-1.55
PDIA6	10130	protein disulfide isomerase family A, member 6	4 out of 5	133.05					38.6512	5.8e-10	fold change	2.02	44.825	2.2e-05	fold change	2.05	22.6195	6e-06	fold change	-1.63	26.9546	7.1e-05	fold change	1.46
PPIL1	51645	peptidylprolyl isomerase (cyclophilin)-like 1	4 out of 5	132.915					49.4805	5.6e-11	fold change	2.29	23.5875	0.0014	fold change	1.58	17.8087	0.0004	fold change	-1.51	42.0384	1.1e-07	fold change	1.69
SPTLC2	9517	serine palmitoyltransferase, long chain base subunit 2	4 out of 5	132.784					11.4522	0.0148	fold change	1.39	60.4858	2e-06	fold change	-2.53	31.1962	0.0001	fold change	1.84	29.65	8.3e-06	fold change	-1.5
BBS1	582	Bardet-Biedl syndrome 1	4 out of 5	132.721					25.0692	9e-13	fold change	-1.73	31.6867	0.0016	fold change	-1.75	37.9239	1.9e-06	fold change	2.02	38.041	1.4e-11	fold change	-1.63
MMRN2	79812	multimerin 2	4 out of 5	132.688					71.4561	1.8e-12	fold change	-3.03	11.8349	0.0074	fold change	-1.25	15.2011	0.0046	fold change	1.44	34.1958	0.0002	fold change	-1.57
UBR1	197131	ubiquitin protein ligase E3 component n-recognin 1	4 out of 5	132.638					11.7433	0.0001	fold change	-1.4	69.3202	8e-08	fold change	-2.89	16.7643	0.001	fold change	1.48	34.8097	5.2e-05	fold change	-1.58
FRMD4A	55691	FERM domain containing 4A	4 out of 5	132.539	54.0494	0.0394	fold change	1.78163					34.7601	0.0013	fold change	1.82	26.258	0.0003	fold change	-1.72	17.4718	0.0002	fold change	1.31
RARA	5914	retinoic acid receptor, alpha	4 out of 5	132.394					14.0508	6.4e-05	fold change	-1.47	51.7947	1.8e-05	fold change	-2.23	33.5825	1.4e-06	fold change	1.9	32.9659	0.0001	fold change	-1.55
EGFL6	25975	EGF-like-domain, multiple 6	4 out of 5	132.3					29.8406	0.0003	fold change	1.83	22.7915	0.0259	fold change	1.56	59.0898	0.0011	fold change	-2.7	20.578	0.0375	fold change	1.36
SLC6A10P	386757	solute carrier family 6 (neurotransmitter transporter, creatine), member 10, pseudogene	4 out of 5	132.224					23.0782	1.1e-07	fold change	1.69	20.1798	0.0029	fold change	1.5	34.6524	0.0001	fold change	-1.93	54.3136	1.5e-06	fold change	1.9
NLRC5	84166	NLR family, CARD domain containing 5	4 out of 5	132.096	73.551	0.0306	fold change	-2.35974	15.9465	0.0022	fold change	1.52					22.6195	0.0179	fold change	-1.63	19.9785	0.0051	fold change	1.35
NAMPT	10135	nicotinamide phosphoribosyltransferase	4 out of 5	132.067	55.5389	0.0422	fold change	-1.82907	21.3431	0.0008	fold change	1.65					26.258	0.001	fold change	-1.72	28.9268	0.0329	fold change	-1.49
SYNJ2BP	55333	synaptojanin 2 binding protein	4 out of 5	131.978					30.3415	5.3e-13	fold change	-1.84	43.6007	6.4e-07	fold change	-2.02	17.8087	0.0003	fold change	1.51	40.2269	3.1e-08	fold change	-1.66
CCNO	10309	cyclin O	4 out of 5	131.955					19.6131	0.0016	fold change	-1.61	29.855	0.0192	fold change	-1.71	70.6344	2.2e-07	fold change	3.3	11.852	0.0224	fold change	-1.2
NME3	4832	NME/NM23 nucleoside diphosphate kinase 3	4 out of 5	131.94					18.5114	2.4e-06	fold change	-1.58	36.2466	0.0001	fold change	-1.85	41.2174	2.7e-07	fold change	2.12	35.9648	5.9e-06	fold change	-1.6
AI819863	NA		4 out of 5	131.93					43.912	2e-08	fold change	2.15	29.855	0.0002	fold change	1.71	38.8099	0.0009	fold change	-2.05	19.3534	0.0054	fold change	1.34
AUNIP	79000	aurora kinase A and ninein interacting protein	4 out of 5	131.838					44.5327	3.3e-16	fold change	2.17	18.5365	0.0025	fold change	1.46	41.2174	1.8e-07	fold change	-2.12	27.5514	1.1e-05	fold change	1.47
LOC730102	730102	quinone oxidoreductase-like protein 2 pseudogene	4 out of 5	131.768	94.7562	0.0003	fold change	4.22984	11.4522	0.0013	fold change	-1.39					12.8372	0.0127	fold change	1.37	12.7225	0.0013	fold change	-1.22
ACP1	52	acid phosphatase 1, soluble	4 out of 5	131.733					51.2763	1.7e-15	fold change	2.33	22.7915	0.0314	fold change	1.56	20.2596	7.8e-05	fold change	-1.57	37.4058	7.2e-05	fold change	1.62
HRCT1	646962	histidine rich carboxyl terminus 1	4 out of 5	131.712					23.0782	7.5e-05	fold change	1.69	74.0829	0.001	fold change	3.13	21.8282	0.0112	fold change	-1.61	12.7225	0.0117	fold change	1.22
PNPLA4	8228	patatin-like phospholipase domain containing 4	4 out of 5	131.683					34.2374	2e-09	fold change	-1.92	32.1089	0.0003	fold change	-1.76	32.371	0.0008	fold change	1.87	32.9659	4.7e-12	fold change	-1.55
UBXN10	127733	UBX domain protein 10	4 out of 5	131.671					9.7091	0.0004	fold change	-1.33	25.5167	0.0002	fold change	-1.62	75.8668	1.5e-07	fold change	3.66	20.578	4.3e-08	fold change	-1.36
PCGF2	7703	polycomb group ring finger 2	4 out of 5	131.561					38.6512	2.3e-08	fold change	-2.02	32.97	0.009	fold change	-1.78	26.258	0.0005	fold change	1.72	33.6818	0.0003	fold change	-1.56
GUSBP3	653188	glucuronidase, beta pseudogene 3	4 out of 5	131.4					21.3431	0.0136	fold change	-1.65	46.0164	0.0003	fold change	-2.08	42.2955	0.0004	fold change	2.15	21.7454	0.0155	fold change	-1.38
RAD54L	8438	RAD54-like (S. cerevisiae)	4 out of 5	131.39					55.6898	2e-16	fold change	2.44	11.8349	0.0238	fold change	1.25	41.5521	4.8e-06	fold change	-2.13	22.3133	1.8e-05	fold change	1.39
MGAT4A	11320	mannosyl (alpha-1,3-)-glycoprotein beta-1,4-N-acetylglucosaminyltransferase, isozyme A	4 out of 5	131.197					9.43776	0.0216	fold change	-1.32	84.2943	3.5e-07	fold change	-3.85	17.4869	0.0327	fold change	1.5	19.9785	0.015	fold change	-1.35
LMF1	64788	lipase maturation factor 1	4 out of 5	131.189					16.8147	1.8e-06	fold change	-1.54	13.3084	0.0135	fold change	-1.31	10.1383	0.0363	fold change	1.28	28.9268	0.0097	fold change	1.49
GLCCI1	113263	glucocorticoid induced transcript 1	4 out of 5	130.886					16.3473	7.6e-05	fold change	-1.53	55.6396	1e-05	fold change	-2.36	27.2778	0.0025	fold change	1.75	31.6216	0.0023	fold change	-1.53
IDH2	3418	isocitrate dehydrogenase 2 (NADP+), mitochondrial	4 out of 5	130.882	50.0851	0.0454	fold change	-1.59432	24.0208	6.3e-06	fold change	1.71					28.5778	0.0004	fold change	-1.78	28.1987	0.0317	fold change	1.48
C10orf32	119032	chromosome 10 open reading frame 32	4 out of 5	130.732					9.7091	0.0096	fold change	-1.33	34.7601	0.0004	fold change	-1.82	37.0887	2.1e-07	fold change	1.99	49.1744	1.5e-05	fold change	-1.81
MRPL37	51253	mitochondrial ribosomal protein L37	4 out of 5	130.692					31.8758	3.6e-09	fold change	1.87	30.7437	2.6e-05	fold change	1.73	24.2817	7.4e-05	fold change	-1.67	43.7913	1.1e-05	fold change	1.72
NUAK1	9891	NUAK family, SNF1-like kinase, 1	4 out of 5	130.665					22.1149	3.8e-06	fold change	-1.67	34.2947	0.009	fold change	-1.81	39.4452	0.0003	fold change	2.07	34.8097	0.0014	fold change	-1.58
EFNA5	1946	ephrin-A5	4 out of 5	130.623					11.4522	0.0038	fold change	1.39	63.4518	0.0015	fold change	2.63	38.8099	0.0104	fold change	-2.05	16.9091	0.0149	fold change	1.3
ATP1B3	483	ATPase, Na+/K+ transporting, beta 3 polypeptide	4 out of 5	130.429					32.882	6.4e-10	fold change	1.89	29.855	0.0013	fold change	1.71	26.258	6.1e-07	fold change	-1.72	41.4336	1.9e-07	fold change	1.68
SOAT1	6646	sterol O-acyltransferase 1	4 out of 5	130.27					50.8518	9.9e-09	fold change	2.32	18.1157	0.0209	fold change	1.45	33.1034	0.0006	fold change	-1.89	28.1987	0.0051	fold change	1.48
CHD7	55636	chromodomain helicase DNA binding protein 7	4 out of 5	130.234					18.913	9.7e-06	fold change	1.59	33.8882	0.0103	fold change	1.8	49.8818	1.8e-05	fold change	-2.38	27.5514	0.008	fold change	1.47
CLDN23	137075	claudin 23	4 out of 5	130.227					31.8758	4.6e-06	fold change	1.87	22.7915	0.0438	fold change	1.56	41.8774	0.0014	fold change	-2.14	33.6818	0.0089	fold change	1.56
MTCH2	23788	mitochondrial carrier 2	4 out of 5	129.581					44.1966	1.7e-15	fold change	2.16	21.4511	0.0062	fold change	1.53	20.6684	8.6e-06	fold change	-1.58	43.2653	6.8e-07	fold change	1.71
C6orf108	10591	chromosome 6 open reading frame 108	4 out of 5	129.545					20.4517	2.2e-05	fold change	1.63	36.2466	0.0019	fold change	1.85	39.8804	6e-05	fold change	-2.08	32.9659	4.2e-05	fold change	1.55
C5orf30	90355	chromosome 5 open reading frame 30	4 out of 5	129.521					13.6985	0.0009	fold change	-1.46	34.7601	1.7e-05	fold change	-1.82	40.2327	5.3e-05	fold change	2.09	40.8297	5.2e-06	fold change	-1.67
C3orf58	205428	chromosome 3 open reading frame 58	4 out of 5	129.405					16.3473	0.0053	fold change	1.53	49.781	0.0007	fold change	2.17	35.0776	5.1e-05	fold change	-1.94	28.1987	0.0046	fold change	1.48
RALGPS1	9649	Ral GEF with PH domain and SH3 binding motif 1	4 out of 5	129.403					18.5114	5.2e-06	fold change	-1.58	45.2043	7.5e-07	fold change	-2.06	45.7084	3.7e-05	fold change	2.25	19.9785	0.0002	fold change	-1.35
214110_s_at	NA		4 out of 5	129.396	68.6625	0.0032	fold change	-2.22482	16.8147	0.0002	fold change	-1.54					16.3669	0.0188	fold change	1.47	27.5514	0.0018	fold change	-1.47
LRG1	116844	leucine-rich alpha-2-glycoprotein 1	4 out of 5	129.137					11.4522	0.0177	fold change	-1.39	22.3522	0.0102	fold change	-1.55	75.3545	0.0002	fold change	3.63	19.9785	0.0031	fold change	-1.35
ID3	3399	inhibitor of DNA binding 3, dominant negative helix-loop-helix protein	4 out of 5	128.667	81.2308	0.0054	fold change	-2.66713	10.8135	0.0014	fold change	-1.37					14.8773	0.0387	fold change	1.43	21.7454	0.0154	fold change	-1.38
CST3	1471	cystatin C	4 out of 5	128.642					21.3431	6e-06	fold change	-1.65	35.2791	0.0248	fold change	-1.83	26.9962	0.0008	fold change	1.74	45.0235	0.0001	fold change	-1.74
RBKS	64080	ribokinase	4 out of 5	128.59	75.7266	0.0028	fold change	-2.45253					13.6	0.0103	fold change	-1.32	26.9962	1.6e-05	fold change	1.74	12.2673	0.0005	fold change	-1.21
CCNYL1	151195	cyclin Y-like 1	4 out of 5	128.568	53.0465	0.0311	fold change	-1.75696	19.6131	1.6e-06	fold change	1.61					26.258	7.5e-05	fold change	-1.72	29.65	9.4e-06	fold change	1.5
GNPTAB	79158	N-acetylglucosamine-1-phosphate transferase, alpha and beta subunits	4 out of 5	128.552	80.6972	0.0097	fold change	-2.64871					12.0755	0.025	fold change	1.26	15.2011	0.0003	fold change	-1.44	20.578	0.0055	fold change	1.36
SLC25A33	84275	solute carrier family 25 (pyrimidine nucleotide carrier), member 33	4 out of 5	128.475					34.6916	1e-07	fold change	1.93	40.18	3.3e-05	fold change	1.94	24.6766	1.5e-05	fold change	-1.68	28.9268	0.0012	fold change	1.49
AW444944	NA		4 out of 5	128.379					51.8382	1.3e-11	fold change	2.34	13.3084	0.0192	fold change	1.31	33.5825	5.2e-05	fold change	-1.9	29.65	0.0019	fold change	1.5
THEMIS2	9473	thymocyte selection associated family member 2	4 out of 5	128.34					27.9286	8.7e-08	fold change	1.79	36.7888	0.0042	fold change	1.86	41.8774	5.1e-05	fold change	-2.14	21.7454	0.0003	fold change	1.38
MXD1	4084	MAX dimerization protein 1	4 out of 5	128.204	52.3462	0.0371	fold change	-1.72569	37.4389	5.6e-10	fold change	1.99					19.0655	0.0055	fold change	-1.54	19.3534	0.008	fold change	1.34
PI3	5266	peptidase inhibitor 3, skin-derived	4 out of 5	128.171					56.0708	3.2e-05	fold change	2.45	17.6806	0.0155	fold change	1.44	41.2174	0.0005	fold change	-2.12	13.2023	0.0322	fold change	1.23
PHLDA1	22822	pleckstrin homology-like domain, family A, member 1	4 out of 5	128.142					15.143	0.0227	fold change	1.5	56.5093	0.0016	fold change	2.39	24.2817	0.0268	fold change	-1.67	32.2076	0.0309	fold change	1.54
NR1D2	9975	nuclear receptor subfamily 1, group D, member 2	4 out of 5	127.967					18.0732	0.0038	fold change	-1.57	31.2438	0.0092	fold change	1.74	19.4578	0.0025	fold change	1.55	59.1926	0.0003	fold change	-2
SHANK2	22941	SH3 and multiple ankyrin repeat domains 2	4 out of 5	127.819	61.6378	0.0157	fold change	2.01469	21.3431	0.0052	fold change	-1.65					31.1962	0.0153	fold change	1.84	13.6417	0.0345	fold change	-1.24
NCK1	4690	NCK adaptor protein 1	4 out of 5	127.791					37.8306	4.2e-09	fold change	2	54.0494	0.0005	fold change	2.3	20.6684	0.0004	fold change	-1.58	15.2423	0.0114	fold change	1.27
PUS7	54517	pseudouridylate synthase 7 homolog (S. cerevisiae)	4 out of 5	127.479					35.6473	5.7e-13	fold change	1.95	30.3339	0.0013	fold change	1.72	20.6684	0.0003	fold change	-1.58	40.8297	3.4e-05	fold change	1.67
SLC36A4	120103	solute carrier family 36 (proton/amino acid symporter), member 4	4 out of 5	127.47					31.8758	1.6e-11	fold change	1.87	23.2353	0.001	fold change	1.57	51.2332	6.7e-06	fold change	-2.43	21.1256	2.3e-06	fold change	1.37
TEX30	93081	testis expressed 30	4 out of 5	127.237					41.9491	3.7e-12	fold change	2.1	35.2791	0.0024	fold change	1.83	27.6958	0.0001	fold change	-1.76	22.3133	0.0003	fold change	1.39
DLG3	1741	discs, large homolog 3 (Drosophila)	4 out of 5	127.149	87.8488	0.0113	fold change	3.05997					17.3096	0.0014	fold change	-1.43	10.4088	0.0019	fold change	-1.29	11.852	0.0022	fold change	-1.2
HNMT	3176	histamine N-methyltransferase	4 out of 5	126.957					23.0782	9.6e-06	fold change	-1.69	29.2372	0.0061	fold change	-1.7	35.0776	3e-07	fold change	1.94	39.5638	0.0002	fold change	-1.65
CBR3	874	carbonyl reductase 3	4 out of 5	126.858	53.2532	0.0197	fold change	1.76224	14.0508	0.0018	fold change	1.47	39.294	0.0017	fold change	1.92	20.2596	0.0034	fold change	-1.57
ZNF467	168544	zinc finger protein 467	4 out of 5	126.848					15.5315	0.0001	fold change	-1.51	75.171	3.2e-09	fold change	-3.18	19.8378	0.0033	fold change	1.56	16.3074	0.0009	fold change	-1.29
KIAA0020	9933	KIAA0020	4 out of 5	126.81					25.0692	7.4e-11	fold change	1.73	41.0799	0.0002	fold change	1.96	22.6195	0.0003	fold change	-1.63	38.041	2.4e-06	fold change	1.63
RPP40	10799	ribonuclease P/MRP 40kDa subunit	4 out of 5	126.798					41.1073	5.3e-11	fold change	2.08	21.8788	0.0108	fold change	1.54	29.0027	3.4e-05	fold change	-1.79	34.8097	6.9e-05	fold change	1.58
AW003140	NA		4 out of 5	126.79					41.5942	2e-10	fold change	-2.09	52.0356	0.0003	fold change	-2.24	14.4949	0.0116	fold change	1.42	18.6654	0.0032	fold change	-1.33
SSR1	6745	signal sequence receptor, alpha	4 out of 5	126.643					41.1073	7.4e-08	fold change	2.08	26.4444	0.0104	fold change	1.64	24.2817	1.5e-05	fold change	-1.67	34.8097	4.5e-06	fold change	1.58
TLR1	7096	toll-like receptor 1	4 out of 5	126.627					30.7975	2.6e-06	fold change	1.85	61.1479	0.0002	fold change	2.55	21.0399	0.0159	fold change	-1.59	13.6417	0.026	fold change	1.24
SLC9A6	10479	solute carrier family 9, subfamily A (NHE6, cation proton antiporter 6), member 6	4 out of 5	126.585					15.9465	0.0002	fold change	1.52	50.4139	0.0003	fold change	2.19	33.9443	6.9e-06	fold change	-1.91	26.2801	0.0003	fold change	1.45
AKR7A3	22977	aldo-keto reductase family 7, member A3 (aflatoxin aldehyde reductase)	4 out of 5	126.564					14.4421	5.9e-05	fold change	-1.48	42.0062	0.0003	fold change	-1.98	38.4941	0.0008	fold change	2.04	31.6216	0.0003	fold change	-1.53
HHAT	55733	hedgehog acyltransferase	4 out of 5	126.542					17.2175	1.3e-06	fold change	-1.55	31.2438	6.3e-05	fold change	-1.74	49.8818	1.1e-06	fold change	2.38	28.1987	3.9e-09	fold change	-1.48
C12orf4	57102	chromosome 12 open reading frame 4	4 out of 5	126.404					32.32	5.2e-13	fold change	1.88	36.7888	0.0002	fold change	1.86	34.2947	9.4e-07	fold change	-1.92	23.0005	0.0001	fold change	1.4
FAH	2184	fumarylacetoacetate hydrolase (fumarylacetoacetase)	4 out of 5	126.322					11.4522	0.0148	fold change	-1.39	41.0799	8e-05	fold change	-1.96	23.0566	0.0037	fold change	1.64	50.7331	7.9e-06	fold change	-1.83
POLR3G	10622	polymerase (RNA) III (DNA directed) polypeptide G (32kD)	4 out of 5	126.307					25.0692	8.9e-10	fold change	1.73	42.7961	0.0003	fold change	2	35.4416	2.4e-05	fold change	-1.95	23.0005	0.0113	fold change	1.4
NUP50	10762	nucleoporin 50kDa	4 out of 5	126.3					37.8306	1.8e-10	fold change	2	26.9253	0.0059	fold change	1.65	28.5778	4.6e-07	fold change	-1.78	32.9659	6.5e-06	fold change	1.55
RPRD1A	55197	regulation of nuclear pre-mRNA domain containing 1A	4 out of 5	126.247	63.3208	0.003	fold change	2.06799	21.3431	9.1e-05	fold change	1.65					10.6884	0.0411	fold change	-1.3	30.8949	0.0018	fold change	1.52
C8orf76	84933	chromosome 8 open reading frame 76	4 out of 5	126.216					34.6916	9.4e-18	fold change	1.93	13.8857	0.0249	fold change	1.33	40.2327	7.7e-08	fold change	-2.09	37.4058	3e-06	fold change	1.62
C16orf95	100506581	chromosome 16 open reading frame 95	4 out of 5	126.144					36.1504	3.4e-09	fold change	1.96	26.9253	1.1e-05	fold change	1.65	32.768	0.0001	fold change	-1.88	30.3006	4.9e-05	fold change	1.51
MPC2	25874	mitochondrial pyruvate carrier 2	4 out of 5	126.081	58.416	0.0382	fold change	-1.927	20.4517	0.0003	fold change	1.63	23.5875	0.0118	fold change	-1.58					23.6257	0.0002	fold change	-1.41
AI018174	NA		4 out of 5	126.058					49.4805	2.4e-09	fold change	-2.29	11.8349	0.0275	fold change	-1.25	49.5	1.1e-06	fold change	2.37	15.2423	0.0009	fold change	-1.27
AV761453	NA		4 out of 5	125.934					23.5423	2.4e-07	fold change	-1.7	57.5407	1.8e-06	fold change	-2.43	15.2011	0.0022	fold change	1.44	29.65	6e-07	fold change	-1.5
GNB4	59345	guanine nucleotide binding protein (G protein), beta polypeptide 4	4 out of 5	125.819					24.5289	0.0002	fold change	1.72	45.2043	0.0003	fold change	2.06	11.5199	0.0483	fold change	-1.33	44.5657	1.7e-06	fold change	1.73
UBE2E3	10477	ubiquitin-conjugating enzyme E2E 3	4 out of 5	125.817					11.4522	0.0027	fold change	1.39	60.845	2.7e-05	fold change	2.54	19.8378	0.0089	fold change	-1.56	33.6818	1.4e-05	fold change	1.56
MAGOH	4116	mago-nashi homolog, proliferation-associated (Drosophila)	4 out of 5	125.768					41.1073	8.9e-13	fold change	2.08	29.855	0.0009	fold change	1.71	16.7643	0.0037	fold change	-1.48	38.041	2.8e-05	fold change	1.63
F7	2155	coagulation factor VII (serum prothrombin conversion accelerator)	4 out of 5	125.751					13.0333	0.0004	fold change	-1.44	25.0283	4.9e-05	fold change	-1.61	74.4868	0.0001	fold change	3.52	13.2023	0.002	fold change	-1.23
ERCC6L	54821	excision repair cross-complementing rodent repair deficiency, complementation group 6-like	4 out of 5	125.647					39.8673	6.6e-23	fold change	2.05	12.3052	0.0433	fold change	1.27	51.7293	9.2e-09	fold change	-2.44	21.7454	6e-06	fold change	1.38
TATDN1	83940	TatD DNase domain containing 1	4 out of 5	125.623					36.1504	2.2e-07	fold change	1.96	23.5875	0.0064	fold change	1.58	22.6195	0.0003	fold change	-1.63	43.2653	0.0005	fold change	1.71
BF970431	NA		4 out of 5	125.622					37.4389	1.6e-11	fold change	-1.99	22.7915	0.039	fold change	-1.56	31.1962	3.9e-06	fold change	1.84	34.1958	0.0001	fold change	-1.57
ATG5	9474	autophagy related 5	4 out of 5	125.576					46.5918	3.2e-09	fold change	2.22	30.3339	0.0098	fold change	1.72	24.2817	2e-05	fold change	-1.67	14.1452	0.0182	fold change	-1.25
DYNC2H1	79659	dynein, cytoplasmic 2, heavy chain 1	4 out of 5	125.473					43.5544	9.7e-11	fold change	-2.14	17.3096	0.003	fold change	-1.43	42.2955	3.5e-05	fold change	2.15	22.3133	1.5e-06	fold change	-1.39
BF108778	NA		4 out of 5	125.364					41.9491	1e-12	fold change	2.1	17.6806	0.0152	fold change	1.44	32.768	4.9e-06	fold change	-1.88	32.9659	0.0001	fold change	1.55
SGPP2	130367	sphingosine-1-phosphate phosphatase 2	4 out of 5	125.255					29.4544	0.0084	fold change	1.82	38.1476	0.0036	fold change	1.89	34.6524	0.0036	fold change	-1.93	23.0005	0.003	fold change	1.4
ASTN2	23245	astrotactin 2	4 out of 5	125.239					42.2955	6e-08	fold change	-2.11	27.4239	0.0002	fold change	-1.66	41.8774	0.0015	fold change	2.14	13.6417	0.0166	fold change	-1.24
MEIS1	4211	Meis homeobox 1	4 out of 5	125.186					31.3393	1e-07	fold change	-1.86	25.0283	0.0017	fold change	-1.61	37.9239	0.0006	fold change	2.02	30.8949	0.0005	fold change	-1.52
HOMER3	9454	homer homolog 3 (Drosophila)	4 out of 5	125.062					13.3474	2.7e-05	fold change	1.45	26.4444	0.0098	fold change	1.64	22.6195	0.0006	fold change	-1.63	62.6504	3.2e-05	fold change	2.07
CCDC71L	168455	coiled-coil domain containing 71-like	4 out of 5	124.925					33.795	1.1e-11	fold change	1.91	43.1265	0.0002	fold change	2.01	26.258	0.0004	fold change	-1.72	21.7454	5.1e-05	fold change	1.38
ZFHX3	463	zinc finger homeobox 3	4 out of 5	124.804					14.0508	1.4e-05	fold change	-1.47	73.6399	1e-06	fold change	-3.11	11.5199	0.0085	fold change	-1.33	25.593	0.0018	fold change	-1.44
BACE2	25825	beta-site APP-cleaving enzyme 2	4 out of 5	124.782					14.0508	0.0002	fold change	1.47	73.4193	5.3e-06	fold change	3.1	18.6461	0.0106	fold change	-1.53	18.6654	0.0083	fold change	1.33
AA913146	NA		4 out of 5	124.734					37.4389	4.2e-07	fold change	-1.99	46.4861	0.002	fold change	-2.09	17.8087	0.0004	fold change	1.51	23.0005	0.0035	fold change	-1.4
ARSD	414	arylsulfatase D	4 out of 5	124.704					29.4544	7.6e-08	fold change	-1.82	41.0799	0.0008	fold change	-1.96	16.7643	0.021	fold change	1.48	37.4058	4.3e-08	fold change	-1.62
CAV2	858	caveolin 2	4 out of 5	124.609	67.235	0.0013	fold change	-2.18202	23.5423	0.0002	fold change	-1.7					13.8529	0.0352	fold change	1.4	19.9785	0.0342	fold change	-1.35
MAGOHB	55110	mago-nashi homolog B (Drosophila)	4 out of 5	124.532					41.1073	5.9e-13	fold change	2.08	24.0301	0.0126	fold change	1.59	31.1962	1.4e-05	fold change	-1.84	28.1987	0.0001	fold change	1.48
HECTD2	143279	HECT domain containing E3 ubiquitin protein ligase 2	4 out of 5	124.462					21.3431	1.1e-05	fold change	-1.65	34.7601	0.0002	fold change	-1.82	43.9908	1.4e-06	fold change	2.2	24.3681	8.6e-05	fold change	-1.42
CHEK2	11200	checkpoint kinase 2	4 out of 5	124.456					34.2374	2.4e-18	fold change	1.92	20.9681	0.0002	fold change	1.52	42.2955	2e-07	fold change	-2.15	26.9546	1e-06	fold change	1.46
SNRPA1	6627	small nuclear ribonucleoprotein polypeptide A'	4 out of 5	124.416					35.6473	1.5e-15	fold change	1.95	18.9362	0.0031	fold change	1.47	29.0027	2.7e-06	fold change	-1.79	40.8297	1.4e-05	fold change	1.67
NNT	23530	nicotinamide nucleotide transhydrogenase	4 out of 5	124.395	67.052	0.005	fold change	2.17679	19.9894	0.0001	fold change	1.62					15.6084	0.0254	fold change	-1.45	21.7454	0.0053	fold change	1.38
NID1	4811	nidogen 1	4 out of 5	124.31					29.8406	1.8e-05	fold change	-1.83	25.0283	0.0321	fold change	-1.61	22.6195	0.003	fold change	1.63	46.8217	0.0007	fold change	-1.77
AFF4	27125	AF4/FMR2 family, member 4	4 out of 5	124.093					31.8758	2e-08	fold change	-1.87	61.1479	6.5e-07	fold change	-2.55	16.3669	0.0057	fold change	1.47	14.7021	0.0036	fold change	-1.26
SERPINF1	5176	serpin peptidase inhibitor, clade F (alpha-2 antiplasmin, pigment epithelium derived factor), member 1	4 out of 5	124.01					24.5289	1e-06	fold change	-1.72	24.573	0.038	fold change	-1.6	26.9962	0.0034	fold change	1.74	47.912	0.0033	fold change	-1.79
FLJ31306	379025	uncharacterized LOC379025	4 out of 5	123.96					26.5072	8.5e-08	fold change	-1.76	51.426	1.8e-07	fold change	-2.22	24.2817	0.0004	fold change	1.67	21.7454	1.8e-05	fold change	-1.38
NT5DC2	64943	5'-nucleotidase domain containing 2	4 out of 5	123.932					13.0333	7e-05	fold change	1.44	51.426	0.0001	fold change	2.22	28.5778	0.0008	fold change	-1.78	30.8949	0.0017	fold change	1.52
WWTR1	25937	WW domain containing transcription regulator 1	4 out of 5	123.885					37.8306	1.4e-11	fold change	2	47.3642	8.6e-05	fold change	2.11	23.448	0.0001	fold change	-1.65	15.2423	0.0013	fold change	1.27
TBPL1	9519	TBP-like 1	4 out of 5	123.884					34.2374	4.8e-09	fold change	1.92	39.294	4.9e-05	fold change	1.92	19.4578	8.2e-06	fold change	-1.55	30.8949	0.0021	fold change	1.52
MRPL12	6182	mitochondrial ribosomal protein L12	4 out of 5	123.868					28.4521	9.3e-09	fold change	1.8	17.6806	0.0262	fold change	1.44	33.9443	1.4e-06	fold change	-1.91	43.7913	5.4e-06	fold change	1.72
GSTM1	2944	glutathione S-transferase mu 1	4 out of 5	123.803					60.4259	3e-10	fold change	-2.6	20.1798	0.0257	fold change	-1.5	22.6195	0.0187	fold change	1.63	20.578	0.012	fold change	-1.36
AK024898	NA		4 out of 5	123.799					31.3393	3.5e-08	fold change	-1.86	25.5167	2.2e-05	fold change	-1.62	44.6297	1.4e-05	fold change	2.22	22.3133	2.2e-09	fold change	-1.39
AJ227860	NA		4 out of 5	123.508	90.0366	0.0029	fold change	-3.29761	11.1318	1e-06	fold change	1.38	11.6509	0.0094	fold change	1.24	10.6884	0.0061	fold change	-1.3
GPR39	2863	G protein-coupled receptor 39	4 out of 5	123.478					14.7718	0.0034	fold change	-1.49	39.7128	1.1e-05	fold change	-1.93	46.6805	0.0056	fold change	2.28	22.3133	0.0015	fold change	-1.39
ANKRA2	57763	ankyrin repeat, family A (RFXANK-like), 2	4 out of 5	123.473					18.5114	1.6e-10	fold change	-1.58	40.18	5.5e-06	fold change	-1.94	29.4473	1.2e-06	fold change	1.8	35.3344	2.7e-07	fold change	-1.59
OSBPL3	26031	oxysterol binding protein-like 3	4 out of 5	123.463					34.6916	3e-09	fold change	1.93	26.4444	0.006	fold change	1.64	36.7339	1.3e-05	fold change	-1.98	25.593	4.1e-05	fold change	1.44
EXOSC4	54512	exosome component 4	4 out of 5	123.386					23.5423	1.4e-08	fold change	1.7	19.3415	0.0159	fold change	1.48	27.2778	0.0018	fold change	-1.75	53.2243	8.1e-06	fold change	1.88
PCOLCE	5118	procollagen C-endopeptidase enhancer	4 out of 5	123.384					35.6473	1.4e-10	fold change	-1.95	33.8882	0.0001	fold change	-1.8	22.2269	0.0064	fold change	1.62	31.6216	0.0028	fold change	-1.53
THNSL1	79896	threonine synthase-like 1 (S. cerevisiae)	4 out of 5	123.326					28.9753	1.1e-09	fold change	1.81	52.615	2.7e-05	fold change	2.25	28.0945	0.001	fold change	-1.77	13.6417	0.0295	fold change	1.24
SYNGR1	9145	synaptogyrin 1	4 out of 5	123.315					16.3473	6.5e-05	fold change	1.53	44.825	0.0063	fold change	2.05	43.4771	5.8e-05	fold change	-2.18	18.6654	0.0032	fold change	1.33
PLEKHG1	57480	pleckstrin homology domain containing, family G (with RhoGef domain) member 1	4 out of 5	123.303					14.7718	0.0005	fold change	1.49	59.3754	4.3e-05	fold change	2.49	28.5778	0.0004	fold change	-1.78	20.578	0.0122	fold change	1.36
USP6NL	9712	USP6 N-terminal like	4 out of 5	123.284					35.2284	9.6e-16	fold change	1.94	30.7437	0.001	fold change	1.73	36.7339	3.8e-05	fold change	-1.98	20.578	1.8e-06	fold change	1.36
PIF1	80119	PIF1 5'-to-3' DNA helicase homolog (S. cerevisiae)	4 out of 5	123.145					41.1073	8e-18	fold change	2.08	13.0416	0.025	fold change	1.3	53.2073	2.5e-08	fold change	-2.49	15.7889	1.7e-09	fold change	1.28
AU148086	NA		4 out of 5	123.14					57.9206	6.1e-05	fold change	-2.51	20.5991	2.6e-05	fold change	-1.51	32.768	3e-05	fold change	1.88	11.852	0.0002	fold change	-1.2
BORA	79866	bora, aurora kinase A activator	4 out of 5	123.029					48.4656	1.1e-17	fold change	2.27	18.1157	0.0053	fold change	1.45	40.6587	3.8e-07	fold change	-2.1	15.7889	4.1e-06	fold change	1.28
WWC1	23286	WW and C2 domain containing 1	4 out of 5	122.894	76.0075	0.0257	fold change	-2.45688	12.719	0.0046	fold change	-1.43	13.0416	0.0437	fold change	-1.3					21.1256	0.0009	fold change	-1.37
SH3GLB2	56904	SH3-domain GRB2-like endophilin B2	4 out of 5	122.877					13.6985	0.0066	fold change	-1.46	57.9206	6.4e-06	fold change	-2.44	12.5004	0.0307	fold change	1.36	38.7576	4.1e-07	fold change	-1.64
ZNF587	84914	zinc finger protein 587	4 out of 5	122.795					14.7718	0.0029	fold change	-1.49	41.0799	1.4e-05	fold change	-1.96	44.6297	1.2e-05	fold change	2.22	22.3133	0.0006	fold change	-1.39
212980_at	NA		4 out of 5	122.791					25.5645	5.6e-09	fold change	-1.74	40.18	0.0009	fold change	-1.94	30.7668	0.0004	fold change	1.83	26.2801	2e-05	fold change	-1.45
MYLIP	29116	myosin regulatory light chain interacting protein	4 out of 5	122.672					27.4239	5.4e-10	fold change	-1.78	48.581	3.1e-05	fold change	-2.14	16.3669	0.0015	fold change	1.47	30.3006	0.0069	fold change	-1.51
UHMK1	127933	U2AF homology motif (UHM) kinase 1	4 out of 5	122.637	73.9941	0.0127	fold change	2.37407	13.0333	0.0002	fold change	1.44					11.2417	0.0394	fold change	1.32	24.3681	0.0283	fold change	-1.42
NM_025032	NA		4 out of 5	122.632					23.5423	0.0033	fold change	-1.7	48.581	0.0002	fold change	-2.14	32.371	0.038	fold change	1.87	18.1382	0.0049	fold change	-1.32
TMEM144	55314	transmembrane protein 144	4 out of 5	122.555					24.5289	7.5e-07	fold change	-1.72	42.0062	2.2e-05	fold change	-1.98	35.4416	0.0002	fold change	1.95	20.578	6.8e-07	fold change	-1.36
CMTM7	112616	CKLF-like MARVEL transmembrane domain containing 7	4 out of 5	122.548					20.4517	2.6e-06	fold change	1.63	67.8656	1.4e-07	fold change	2.81	14.8773	0.043	fold change	-1.43	19.3534	0.0053	fold change	1.34
CDC123	8872	cell division cycle 123 homolog (S. cerevisiae)	4 out of 5	122.541					45.7766	4.8e-16	fold change	2.2	26.9253	0.0021	fold change	1.65	18.2178	1.3e-05	fold change	-1.52	31.6216	0.0001	fold change	1.53
YTHDC2	64848	YTH domain containing 2	4 out of 5	122.501					17.2175	1.2e-07	fold change	-1.55	58.6669	4.8e-06	fold change	-2.47	19.0655	5.4e-05	fold change	1.54	27.5514	0.0001	fold change	-1.47
235141_at	NA		4 out of 5	122.501	60.3078	0.038	fold change	-1.98138					33.3821	0.0011	fold change	-1.79	15.6084	0.0053	fold change	1.45	13.2023	0.0313	fold change	-1.23
PHF15	23338	PHD finger protein 15	4 out of 5	122.462					30.7975	8.4e-07	fold change	-1.85	21.4511	0.0105	fold change	-1.53	20.2596	0.001	fold change	1.57	49.954	5.3e-10	fold change	-1.82
AI654130	NA		4 out of 5	122.415					50.3931	3.3e-08	fold change	-2.31	13.8857	0.0279	fold change	-1.33	43.9908	2.4e-05	fold change	2.2	14.1452	6e-06	fold change	-1.25
REPS2	9185	RALBP1 associated Eps domain containing 2	4 out of 5	122.371					9.19765	0.0036	fold change	-1.31	29.855	0.0103	fold change	-1.71	59.6922	0.0016	fold change	2.73	23.6257	0.0012	fold change	-1.41
TPGS2	25941	tubulin polyglutamylase complex subunit 2	4 out of 5	122.366					29.4544	4.2e-09	fold change	1.82	29.855	0.0065	fold change	1.71	22.2269	0.0009	fold change	-1.62	40.8297	9.3e-06	fold change	1.67
CIRH1A	84916	cirrhosis, autosomal recessive 1A (cirhin)	4 out of 5	122.331					20.8719	5.5e-08	fold change	1.64	15.1617	0.0208	fold change	1.37	36.343	8.3e-08	fold change	-1.97	49.954	4.8e-08	fold change	1.82
WWC2	80014	WW and C2 domain containing 2	4 out of 5	122.325					39.0814	1e-10	fold change	-2.03	16.608	0.0106	fold change	-1.41	25.8061	0.0043	fold change	1.71	40.8297	1.8e-05	fold change	-1.67
GATA2	2624	GATA binding protein 2	4 out of 5	122.245					36.1504	1.2e-09	fold change	-1.96	43.9437	2.8e-06	fold change	-2.03	19.8378	0.0279	fold change	1.56	22.3133	0.0002	fold change	-1.39
PNO1	56902	partner of NOB1 homolog (S. cerevisiae)	4 out of 5	122.23					48.4656	6.5e-12	fold change	2.27	32.97	4.7e-05	fold change	1.78	15.2011	0.0004	fold change	-1.44	25.593	1.6e-05	fold change	1.44
NUDT21	11051	nudix (nucleoside diphosphate linked moiety X)-type motif 21	4 out of 5	122.164					35.6473	1.3e-06	fold change	1.95	32.1089	0.0102	fold change	1.76	16.3669	0.0073	fold change	-1.47	38.041	7.4e-05	fold change	1.63
PALM2-AKAP2	445815	PALM2-AKAP2 readthrough	4 out of 5	122.056	53.7658	0.0455	fold change	1.7744	16.3473	5.8e-05	fold change	-1.53	16.608	0.0477	fold change	1.41					35.3344	0.0399	fold change	-1.59
IDUA	3425	iduronidase, alpha-L-	4 out of 5	122.036					27.9286	2.1e-07	fold change	-1.79	52.615	1e-05	fold change	-2.25	11.8428	0.0018	fold change	1.34	29.65	5.2e-07	fold change	-1.5
WDR19	57728	WD repeat domain 19	4 out of 5	121.988					25.0692	3.4e-11	fold change	-1.73	24.0301	0.008	fold change	-1.59	45.3375	2.3e-07	fold change	2.24	27.5514	7.7e-08	fold change	-1.47
APPL2	55198	adaptor protein, phosphotyrosine interaction, PH domain and leucine zipper containing 2	4 out of 5	121.934					24.5289	3.6e-06	fold change	-1.72	26.4444	0.0054	fold change	-1.64	27.6958	7.9e-05	fold change	1.76	43.2653	1.8e-07	fold change	-1.71
PAX6	5080	paired box 6	4 out of 5	121.915					48.4656	9.6e-08	fold change	2.27	33.8882	0.0232	fold change	1.8	25.4164	0.0309	fold change	-1.7	14.1452	0.0156	fold change	1.25
229844_at	NA		4 out of 5	121.806					43.066	4e-13	fold change	-2.13	24.0301	0.001	fold change	-1.59	30.3415	3.5e-05	fold change	1.82	24.3681	2.9e-05	fold change	-1.42
HPDL	84842	4-hydroxyphenylpyruvate dioxygenase-like	4 out of 5	121.728					27.4239	6e-10	fold change	1.78	31.6867	7.3e-06	fold change	1.75	45.7084	9.2e-05	fold change	-2.25	16.9091	0.0005	fold change	1.3
227249_at	NA		4 out of 5	121.641					35.6473	9.8e-12	fold change	1.95	38.9084	0.0001	fold change	1.91	14.8773	0.0223	fold change	-1.43	32.2076	3.1e-06	fold change	1.54
FAM179B	23116	family with sequence similarity 179, member B	4 out of 5	121.629					12.3933	0.0003	fold change	-1.42	42.0062	9e-06	fold change	-1.98	24.6766	6.3e-05	fold change	1.68	42.5528	1.4e-05	fold change	-1.7
CBR1	873	carbonyl reductase 1	4 out of 5	121.528					19.2537	5.9e-05	fold change	1.6	55.9178	4.2e-06	fold change	2.37	29.4473	0.0007	fold change	-1.8	16.9091	0.0123	fold change	1.3
AA001615	NA		4 out of 5	121.479					25.0692	2.3e-06	fold change	-1.73	57.5407	5.8e-11	fold change	-2.43	17.1239	0.0003	fold change	1.49	21.7454	1.9e-05	fold change	-1.38
TCEAL4	79921	transcription elongation factor A (SII)-like 4	4 out of 5	121.472					16.8147	7.9e-06	fold change	-1.54	27.9412	0.0005	fold change	-1.67	35.8868	0.0007	fold change	1.96	40.8297	1.8e-06	fold change	-1.67
AAGAB	79719	alpha- and gamma-adaptin binding protein	4 out of 5	121.299	84.2375	0.0027	fold change	2.7937	10.261	0.0024	fold change	-1.35	12.3052	0.0098	fold change	-1.27	14.4949	0.0009	fold change	1.42
HMGCS1	3157	3-hydroxy-3-methylglutaryl-CoA synthase 1 (soluble)	4 out of 5	121.121	64.9612	0.0207	fold change	2.11317	16.3473	0.0062	fold change	1.53					25.1101	0.0004	fold change	-1.69	14.7021	0.0183	fold change	1.26
PHF20L1	51105	PHD finger protein 20-like 1	4 out of 5	121.057					30.3415	4.7e-10	fold change	1.84	19.7359	0.0198	fold change	1.49	34.2947	2.1e-05	fold change	-1.92	36.6846	2.3e-05	fold change	1.61
IGIP	492311	IgA-inducing protein homolog (Bos taurus)	4 out of 5	120.999					26.0081	2.8e-09	fold change	-1.75	24.0301	0.0056	fold change	-1.59	27.6958	8.4e-06	fold change	1.76	43.2653	3.5e-08	fold change	-1.71
DNAJC16	23341	DnaJ (Hsp40) homolog, subfamily C, member 16	4 out of 5	120.884	51.0845	0.0227	fold change	-1.66322					15.5315	0.0061	fold change	-1.38	19.4578	0.0005	fold change	1.55	34.8097	1.6e-09	fold change	-1.58
CREBRF	153222	CREB3 regulatory factor	4 out of 5	120.675					30.3415	3.3e-06	fold change	-1.84	18.5365	0.0207	fold change	-1.46	20.2596	6.9e-05	fold change	1.57	51.5374	1.2e-06	fold change	-1.85
FLJ33630	644873	uncharacterized LOC644873	4 out of 5	120.622					42.2955	6e-08	fold change	-2.11	19.7359	0.0007	fold change	-1.49	27.6958	0.0046	fold change	1.76	30.8949	2.5e-09	fold change	-1.52
CHRD	8646	chordin	4 out of 5	120.557					28.9753	1.1e-07	fold change	-1.81	33.3821	0.0006	fold change	-1.79	35.8868	0.0002	fold change	1.96	22.3133	7.4e-07	fold change	-1.39
TMBIM4	51643	transmembrane BAX inhibitor motif containing 4	4 out of 5	120.52					13.3474	1.6e-05	fold change	-1.45	45.2043	0.0001	fold change	-2.06	29.0027	6e-07	fold change	1.79	32.9659	1.4e-11	fold change	-1.55
MRPL4	51073	mitochondrial ribosomal protein L4	4 out of 5	120.458					22.1149	4.8e-07	fold change	1.67	26.4444	0.0272	fold change	1.64	19.0655	0.0003	fold change	-1.54	52.8335	0.0002	fold change	1.87
MALT1	10892	mucosa associated lymphoid tissue lymphoma translocation gene 1	4 out of 5	120.383					31.8758	6.8e-10	fold change	1.87	29.855	0.0062	fold change	1.71	29.0027	2.4e-06	fold change	-1.79	29.65	2.3e-05	fold change	1.5
CCT6A	908	chaperonin containing TCP1, subunit 6A (zeta 1)	4 out of 5	120.378					26.5072	3.8e-10	fold change	1.76	22.3522	0.0029	fold change	1.55	15.6084	1.4e-05	fold change	-1.45	55.9103	1.2e-05	fold change	1.93
F3	2152	coagulation factor III (thromboplastin, tissue factor)	4 out of 5	120.343	51.4049	0.0475	fold change	-1.67738	17.2175	0.0001	fold change	-1.55					28.0945	0.0067	fold change	1.77	23.6257	0.0288	fold change	-1.41
SLC5A6	8884	solute carrier family 5 (sodium-dependent vitamin transporter), member 6	4 out of 5	120.329					27.9286	4.6e-08	fold change	1.79	26.9253	0.0291	fold change	1.65	37.9239	0.0003	fold change	-2.02	27.5514	0.002	fold change	1.47
N4BP2L2	10443	NEDD4 binding protein 2-like 2	4 out of 5	120.312					33.795	1e-06	fold change	-1.91	28.3537	0.0013	fold change	-1.68	38.8099	0.0002	fold change	2.05	19.3534	0.0053	fold change	-1.34
POLR2F	5435	polymerase (RNA) II (DNA directed) polypeptide F	4 out of 5	120.124					26.9785	4e-10	fold change	1.77	35.2791	9.2e-06	fold change	1.83	23.0566	2.1e-05	fold change	-1.64	34.8097	8e-06	fold change	1.58
SERBP1	26135	SERPINE1 mRNA binding protein 1	4 out of 5	119.89					30.7975	5.5e-11	fold change	1.85	39.7128	1.4e-05	fold change	1.93	21.8282	2.5e-05	fold change	-1.61	27.5514	1.3e-06	fold change	1.47
MTMR2	8898	myotubularin related protein 2	4 out of 5	119.825					20.8719	9.9e-06	fold change	1.64	46.4861	0.0003	fold change	2.09	20.2596	0.0017	fold change	-1.57	32.2076	0.0007	fold change	1.54
243735_at	NA		4 out of 5	119.704					21.3431	6.6e-05	fold change	-1.65	42.0062	0.027	fold change	-1.98	39.4452	0.0036	fold change	2.07	16.9091	0.0044	fold change	-1.3
CD44	960	CD44 molecule (Indian blood group)	4 out of 5	119.522					27.4239	1.6e-05	fold change	1.78	37.6223	0.0123	fold change	1.88	40.8343	0.0007	fold change	-2.11	13.6417	0.0056	fold change	1.24
TDP1	55775	tyrosyl-DNA phosphodiesterase 1	4 out of 5	119.467	64.3153	0.0302	fold change	2.09435	23.5423	1.2e-10	fold change	1.7					16.3669	2e-05	fold change	-1.47	15.2423	0.0002	fold change	1.27
MX2	4600	myxovirus (influenza virus) resistance 2 (mouse)	4 out of 5	119.441					12.3933	0.0061	fold change	1.42	32.97	0.0084	fold change	1.78	37.3932	0.0003	fold change	-2	36.6846	3e-05	fold change	1.61
FIGNL1	63979	fidgetin-like 1	4 out of 5	119.404					32.32	3.4e-07	fold change	1.88	24.573	0.0246	fold change	1.6	17.4869	0.0003	fold change	-1.5	45.0235	9.9e-06	fold change	1.74
MTPAP	55149	mitochondrial poly(A) polymerase	4 out of 5	119.245					25.0692	3.8e-12	fold change	1.73	33.8882	0.0001	fold change	1.8	19.4578	1.4e-06	fold change	-1.55	40.8297	0.0006	fold change	1.67
CYCS	54205	cytochrome c, somatic	4 out of 5	119.116					39.5338	7.6e-08	fold change	2.04	15.5315	0.0011	fold change	1.38	20.2596	4.8e-08	fold change	-1.57	43.7913	6.4e-07	fold change	1.72
AW117547	NA		4 out of 5	119.101					67.0151	5.1e-13	fold change	-2.83	17.6806	7.1e-05	fold change	-1.44	20.2596	0.0014	fold change	1.57	14.1452	0.0001	fold change	-1.25
NBL1	4681	neuroblastoma, suppression of tumorigenicity 1	4 out of 5	119.06					19.9894	7.7e-06	fold change	-1.62	18.9362	0.0341	fold change	-1.47	36.343	0.0005	fold change	1.97	43.7913	0.0003	fold change	-1.72
TMEM25	84866	transmembrane protein 25	4 out of 5	118.981					15.9465	6e-06	fold change	-1.52	41.5379	5e-05	fold change	-1.97	31.1962	0.0009	fold change	1.84	30.3006	1.8e-05	fold change	-1.51
LNPEP	4012	leucyl/cystinyl aminopeptidase	4 out of 5	118.98					15.9465	0.0036	fold change	-1.52	44.4038	0.0003	fold change	-2.04	19.0655	0.0034	fold change	1.54	39.5638	0.0004	fold change	-1.65
AMMECR1	9949	Alport syndrome, mental retardation, midface hypoplasia and elliptocytosis chromosomal region gene 1	4 out of 5	118.943	66.364	0.0085	fold change	-2.15471	15.143	9.4e-05	fold change	1.5					11.8428	0.0439	fold change	-1.34	25.593	0.0303	fold change	1.44
TMEM63C	57156	transmembrane protein 63C	4 out of 5	118.941					13.0333	0.0076	fold change	-1.44	65.5145	1.6e-06	fold change	-2.7	21.0399	0.0001	fold change	1.59	19.3534	0.0002	fold change	-1.34
KIAA0040	9674	KIAA0040	4 out of 5	118.846					9.96975	0.0009	fold change	-1.34	36.2466	0.0024	fold change	-1.85	31.1962	0.0002	fold change	1.84	41.4336	1.6e-06	fold change	-1.68
SNX13	23161	sorting nexin 13	4 out of 5	118.7	67.6791	0.0084	fold change	-2.19692	9.43776	0.0092	fold change	-1.32					10.6884	0.0078	fold change	-1.3	30.8949	0.0001	fold change	-1.52
RPF2	84154	ribosome production factor 2 homolog (S. cerevisiae)	4 out of 5	118.563					32.32	5.4e-10	fold change	1.88	34.7601	0.0001	fold change	1.82	23.9319	4.9e-06	fold change	-1.66	27.5514	0.0002	fold change	1.47
CHRNA5	1138	cholinergic receptor, nicotinic, alpha 5 (neuronal)	4 out of 5	118.48					29.4544	1.6e-11	fold change	1.82	16.608	0.017	fold change	1.41	48.0492	1.5e-06	fold change	-2.32	24.3681	5.3e-06	fold change	1.42
TMEM194A	23306	transmembrane protein 194A	4 out of 5	118.413	50.476	0.0351	fold change	1.62233	21.7049	4.7e-10	fold change	1.66					28.0945	2.2e-06	fold change	-1.77	18.1382	0.0035	fold change	1.32
TSHZ3	57616	teashirt zinc finger homeobox 3	4 out of 5	118.37					44.8414	2.7e-11	fold change	-2.18	16.608	0.0002	fold change	-1.41	36.343	8.6e-05	fold change	1.97	20.578	0.0028	fold change	-1.36
225240_s_at	NA		4 out of 5	118.188					11.4522	0.0032	fold change	-1.39	25.9805	0.0085	fold change	-1.63	31.5808	0.0038	fold change	1.85	49.1744	1.8e-05	fold change	-1.81
XPOT	11260	exportin, tRNA (nuclear export receptor for tRNAs)	4 out of 5	117.927					24.0208	6.8e-07	fold change	1.71	19.7359	0.0095	fold change	1.49	26.258	4.4e-08	fold change	-1.72	47.912	3.8e-06	fold change	1.79
PRKG1	5592	protein kinase, cGMP-dependent, type I	4 out of 5	117.917					34.2374	8.5e-09	fold change	-1.92	25.0283	0.0005	fold change	-1.61	32.371	0.0005	fold change	1.87	26.2801	1.7e-05	fold change	-1.45
DESI2	51029	desumoylating isopeptidase 2	4 out of 5	117.885					27.9286	4e-06	fold change	1.79	46.9122	1e-05	fold change	2.1	16.7643	0.0015	fold change	-1.48	26.2801	5.6e-05	fold change	1.45
SLC2A12	154091	solute carrier family 2 (facilitated glucose transporter), member 12	4 out of 5	117.715					12.719	0.0044	fold change	1.43	55.6396	3.1e-05	fold change	2.36	37.0887	0.0004	fold change	-1.99	12.2673	0.0031	fold change	1.21
FAM176B	55194	family with sequence similarity 176, member B	4 out of 5	117.488					10.5129	0.0003	fold change	-1.36	23.5875	0.0102	fold change	-1.58	44.6297	2.5e-05	fold change	2.22	38.7576	3.4e-06	fold change	-1.64
NMT2	9397	N-myristoyltransferase 2	4 out of 5	117.402					9.7091	0.0206	fold change	1.33	64.8921	3.2e-07	fold change	2.68	12.5004	0.042	fold change	-1.36	30.3006	0.0002	fold change	1.51
TRIM8	81603	tripartite motif containing 8	4 out of 5	117.335					17.6806	5.5e-11	fold change	-1.56	32.1089	0.0005	fold change	-1.76	31.5808	1.4e-09	fold change	1.85	35.9648	3.5e-05	fold change	-1.6
EFCAB4A	283229	EF-hand calcium binding domain 4A	4 out of 5	117.263					31.8758	4.8e-06	fold change	-1.87	29.855	0.0132	fold change	-1.71	28.5778	0.0017	fold change	1.78	26.9546	0.0015	fold change	-1.46
PTEN	5728	phosphatase and tensin homolog	4 out of 5	117.263					41.5942	8.7e-08	fold change	-2.09	20.5991	1.4e-05	fold change	-1.51	23.448	1.5e-06	fold change	1.65	31.6216	0.0015	fold change	-1.53
AI074450	NA		4 out of 5	117.222					48.4656	1.2e-08	fold change	-2.27	28.3537	0.0002	fold change	-1.68	26.258	0.0067	fold change	1.72	14.1452	0.0073	fold change	-1.25
TAF1D	79101	TATA box binding protein (TBP)-associated factor, RNA polymerase I, D, 41kDa	4 out of 5	117.015					16.8147	4.5e-07	fold change	1.54	24.0301	0.0209	fold change	1.59	26.9962	4.4e-06	fold change	-1.74	49.1744	9.5e-05	fold change	1.81
FLJ37644	400618	uncharacterized LOC400618	4 out of 5	116.915					29.4544	8e-07	fold change	1.82	44.825	1.4e-05	fold change	2.05	29.9131	0.0001	fold change	-1.81	12.7225	0.0065	fold change	1.22
SAP30L	79685	SAP30-like	4 out of 5	116.769	58.3608	0.0323	fold change	1.92608	19.9894	1.7e-08	fold change	-1.62					19.0655	7.2e-05	fold change	1.54	19.3534	0.0054	fold change	-1.34
SESN1	27244	sestrin 1	4 out of 5	116.692					26.0081	2.3e-09	fold change	-1.75	39.294	3e-05	fold change	-1.92	25.1101	5.8e-05	fold change	1.69	26.2801	0.0001	fold change	-1.45
TCEAL3	85012	transcription elongation factor A (SII)-like 3	4 out of 5	116.655					15.9465	1.6e-05	fold change	-1.52	26.4444	0.0015	fold change	-1.64	45.3375	6e-05	fold change	2.24	28.9268	0.0002	fold change	-1.49
FOXN2	3344	forkhead box N2	4 out of 5	116.596					26.0081	6e-06	fold change	1.75	34.2947	0.001	fold change	1.81	28.0945	2.5e-06	fold change	-1.77	28.1987	0.0009	fold change	1.48
PLEKHA6	22874	pleckstrin homology domain containing, family A member 6	4 out of 5	116.573					33.3367	4.1e-06	fold change	-1.9	24.573	1.4e-05	fold change	-1.6	34.2947	0.002	fold change	1.92	24.3681	5.1e-05	fold change	-1.42
TFDP1	7027	transcription factor Dp-1	4 out of 5	116.545					37.0217	2.2e-10	fold change	1.98	34.7601	0.0029	fold change	1.82	17.8087	0.0268	fold change	-1.51	26.9546	0.0006	fold change	1.46
AI224133	NA		4 out of 5	116.52					29.8406	5.3e-09	fold change	-1.83	55.9178	7e-05	fold change	-2.37	13.8529	0.01	fold change	1.4	16.9091	0.0124	fold change	-1.3
RCC1	1104	regulator of chromosome condensation 1	4 out of 5	116.462					25.0692	3.2e-06	fold change	1.73	27.4239	0.0003	fold change	1.66	43.9908	8.4e-07	fold change	-2.2	19.9785	3e-05	fold change	1.35
VIPR1	7433	vasoactive intestinal peptide receptor 1	4 out of 5	116.427					38.2187	2.8e-10	fold change	-2.01	49.4008	1.1e-07	fold change	-2.16	12.5004	0.0013	fold change	1.36	16.3074	3e-05	fold change	-1.29
RNF182	221687	ring finger protein 182	4 out of 5	116.324					17.2175	9.2e-05	fold change	1.55	44.825	0.0042	fold change	2.05	29.9131	0.0029	fold change	-1.81	24.3681	0.0101	fold change	1.42
MRPS12	6183	mitochondrial ribosomal protein S12	4 out of 5	116.257					34.6916	8.3e-08	fold change	1.93	24.573	0.0008	fold change	1.6	26.6914	1.8e-06	fold change	-1.73	30.3006	0.0003	fold change	1.51
NIP7	51388	nuclear import 7 homolog (S. cerevisiae)	4 out of 5	116.145					25.0692	5.3e-10	fold change	1.73	23.5875	0.0002	fold change	1.58	29.4473	1.2e-06	fold change	-1.8	38.041	1.1e-05	fold change	1.63
TICRR	90381	TOPBP1-interacting checkpoint and replication regulator	4 out of 5	116.057					47.3095	7.4e-22	fold change	2.24	12.3052	0.0177	fold change	1.27	37.0887	8e-08	fold change	-1.99	19.3534	4.4e-07	fold change	1.34
ST14	6768	suppression of tumorigenicity 14 (colon carcinoma)	4 out of 5	115.963					33.795	4.4e-09	fold change	1.91	35.7199	0.0046	fold change	1.84	23.448	0.0003	fold change	-1.65	23.0005	0.0012	fold change	1.4
CYP2B7P1	1556	cytochrome P450, family 2, subfamily B, polypeptide 7 pseudogene 1	4 out of 5	115.903					26.9785	0.0021	fold change	-1.77	28.3537	0.005	fold change	-1.68	41.2174	0.0299	fold change	2.12	19.3534	0.0059	fold change	-1.34
ARG2	384	arginase, type II	4 out of 5	115.826					25.0692	0.0004	fold change	1.73	16.2394	0.015	fold change	1.4	27.6958	0.0012	fold change	-1.76	46.8217	0.0047	fold change	1.77
CARD10	29775	caspase recruitment domain family, member 10	4 out of 5	115.763					33.795	5.4e-07	fold change	-1.91	16.9306	0.0351	fold change	-1.42	26.9962	0.0003	fold change	1.74	38.041	0.0002	fold change	-1.63
LOC100505806	100505806	uncharacterized LOC100505806	4 out of 5	115.704	61.3309	0.0159	fold change	-2.00739	12.3933	2.8e-05	fold change	-1.42	13.8857	0.0021	fold change	-1.33	28.0945	0.0011	fold change	1.77
INTS7	25896	integrator complex subunit 7	4 out of 5	115.669	53.508	0.0265	fold change	1.76939	37.8306	6.7e-12	fold change	2					10.6884	0.0427	fold change	-1.3	13.6417	0.0058	fold change	1.24
NUDT1	4521	nudix (nucleoside diphosphate linked moiety X)-type motif 1	4 out of 5	115.607					39.8673	1.3e-12	fold change	2.05	18.1157	0.0154	fold change	1.45	25.4164	0.0004	fold change	-1.7	32.2076	0.0001	fold change	1.54
MRPL14	64928	mitochondrial ribosomal protein L14	4 out of 5	115.471					37.4389	1.7e-10	fold change	1.99	29.855	0.0006	fold change	1.71	14.4949	0.0013	fold change	-1.42	33.6818	8.6e-06	fold change	1.56
GPR180	160897	G protein-coupled receptor 180	4 out of 5	115.454					27.4239	1.5e-10	fold change	1.78	36.7888	0.0019	fold change	1.86	33.1034	9.1e-06	fold change	-1.89	18.1382	0.0096	fold change	1.32
GPR84	53831	G protein-coupled receptor 84	4 out of 5	115.417					53.069	1.2e-16	fold change	2.37	12.8158	0.0106	fold change	1.29	37.6798	0.0005	fold change	-2.01	11.852	0.0044	fold change	1.2
BTRC	8945	beta-transducin repeat containing E3 ubiquitin protein ligase	4 out of 5	115.333					19.9894	3.4e-09	fold change	-1.62	24.573	0.0003	fold change	-1.6	37.0887	1.4e-05	fold change	1.99	33.6818	6.6e-07	fold change	-1.56
CCSAP	126731	centriole, cilia and spindle-associated protein	4 out of 5	115.138					34.2374	4.6e-09	fold change	1.92	23.2353	0.0032	fold change	1.57	20.2596	0.0002	fold change	-1.57	37.4058	5.1e-06	fold change	1.62
LAMC1	3915	laminin, gamma 1 (formerly LAMB2)	4 out of 5	115.138	66.9057	0.0041	fold change	-2.1714	9.7091	0.0004	fold change	-1.33					13.5326	0.0459	fold change	-1.39	24.9903	0.007	fold change	-1.43
AI972661	NA		4 out of 5	114.957					36.6027	4.1e-07	fold change	-1.97	32.5856	0.0022	fold change	-1.77	18.2178	0.0031	fold change	1.52	27.5514	0.0235	fold change	-1.47
ADRB2	154	adrenoceptor beta 2, surface	4 out of 5	114.941	66.3993	0.0254	fold change	-2.1553	13.6985	0.0022	fold change	-1.46					11.8428	0.0333	fold change	1.34	23.0005	7.2e-05	fold change	-1.4
DDAH1	23576	dimethylarginine dimethylaminohydrolase 1	4 out of 5	114.827	63.7154	0.0312	fold change	-2.08203					12.3052	0.0158	fold change	1.27	20.6684	0.0003	fold change	1.58	18.1382	0.036	fold change	-1.32
FBXO45	200933	F-box protein 45	4 out of 5	114.819					31.8758	1.4e-10	fold change	1.87	29.855	0.0006	fold change	1.71	17.1239	0.0022	fold change	-1.49	35.9648	1e-05	fold change	1.6
SEMA3F	6405	sema domain, immunoglobulin domain (Ig), short basic domain, secreted, (semaphorin) 3F	4 out of 5	114.777					14.4421	0.0002	fold change	-1.48	49.4008	5.8e-07	fold change	-2.16	31.5808	3e-05	fold change	1.85	19.3534	0.0011	fold change	-1.34
TPI1	7167	triosephosphate isomerase 1	4 out of 5	114.763					43.066	1.2e-12	fold change	2.13	18.9362	0.0004	fold change	1.47	25.8061	7.8e-05	fold change	-1.71	26.9546	0.0001	fold change	1.46
TMEM38B	55151	transmembrane protein 38B	4 out of 5	114.755					27.9286	1.1e-05	fold change	1.79	42.7961	0.0014	fold change	2	24.6766	0.0396	fold change	-1.68	19.3534	0.0023	fold change	1.34
UBR7	55148	ubiquitin protein ligase E3 component n-recognin 7 (putative)	4 out of 5	114.75	63.5502	0.0379	fold change	2.07389					21.8788	0.0004	fold change	-1.54	13.5326	0.0004	fold change	1.39	15.7889	0.0008	fold change	-1.28
COL4A3BP	10087	collagen, type IV, alpha 3 (Goodpasture antigen) binding protein	4 out of 5	114.669					15.9465	1.3e-06	fold change	-1.52	40.5512	1.3e-07	fold change	-1.95	13.1475	0.0055	fold change	1.38	45.0235	3.2e-06	fold change	-1.74
EPHX4	253152	epoxide hydrolase 4	4 out of 5	114.417	63.0612	0.0064	fold change	2.0595	9.19765	0.0275	fold change	1.31	15.1617	0.0136	fold change	1.37	26.9962	0.0007	fold change	-1.74
PDGFRA	5156	platelet-derived growth factor receptor, alpha polypeptide	4 out of 5	114.337					27.9286	2.7e-07	fold change	-1.79	31.6867	0.002	fold change	-1.75	14.4949	0.0382	fold change	1.42	40.2269	0.0136	fold change	-1.66
AKAP9	10142	A kinase (PRKA) anchor protein (yotiao) 9	4 out of 5	114.321					14.7718	0.0431	fold change	-1.49	25.9805	0.0022	fold change	-1.63	29.0027	0.0028	fold change	1.79	44.5657	2.1e-05	fold change	-1.73
FAF1	11124	Fas (TNFRSF6) associated factor 1	4 out of 5	114.297					26.0081	3.6e-13	fold change	1.75	40.18	7.1e-08	fold change	1.94	17.8087	6.8e-05	fold change	-1.51	30.3006	4.8e-05	fold change	1.51
TSPAN33	340348	tetraspanin 33	4 out of 5	114.229					23.5423	1.6e-08	fold change	1.7	37.1897	4.7e-05	fold change	1.87	32.371	5.8e-05	fold change	-1.87	21.1256	0.0007	fold change	1.37
ATP5C1	509	ATP synthase, H+ transporting, mitochondrial F1 complex, gamma polypeptide 1	4 out of 5	114.206					46.5918	3.2e-09	fold change	2.22	25.0283	0.002	fold change	1.61	18.2178	2.8e-06	fold change	-1.52	24.3681	0.0003	fold change	1.42
LRRC31	79782	leucine rich repeat containing 31	4 out of 5	114.066					14.7718	0.0312	fold change	-1.49	24.0301	0.0211	fold change	-1.59	62.9969	0.0004	fold change	2.9	12.2673	0.0239	fold change	-1.21
RTN4RL1	146760	reticulon 4 receptor-like 1	4 out of 5	114.048					23.0782	3.2e-05	fold change	-1.69	22.3522	0.0024	fold change	-1.55	47.492	6.1e-05	fold change	2.3	21.1256	7.7e-07	fold change	-1.37
MPZL2	10205	myelin protein zero-like 2	4 out of 5	114.032					28.9753	8e-06	fold change	1.81	21.8788	0.0369	fold change	1.54	38.8099	0.0007	fold change	-2.05	24.3681	0.0117	fold change	1.42
SECTM1	6398	secreted and transmembrane 1	4 out of 5	113.963					21.7049	2.6e-05	fold change	1.66	57.5407	0.002	fold change	2.43	17.8087	0.0083	fold change	-1.51	16.9091	0.0218	fold change	1.3
FLNB	2317	filamin B, beta	4 out of 5	113.831					14.0508	0.0003	fold change	-1.47	29.2372	0.0146	fold change	-1.7	27.2778	2.8e-05	fold change	1.75	43.2653	2.5e-05	fold change	-1.71
PSMC3IP	29893	PSMC3 interacting protein	4 out of 5	113.806	55.7656	0.0368	fold change	1.83363	19.6131	3.9e-06	fold change	1.61					24.2817	0.0002	fold change	-1.67	14.1452	0.0009	fold change	1.25
GALNT4	8693	UDP-N-acetyl-alpha-D-galactosamine:polypeptide N-acetylgalactosaminyltransferase 4 (GalNAc-T4)	4 out of 5	113.805	68.5852	0.0125	fold change	-2.22277					21.8788	0.0043	fold change	-1.54	10.1383	0.0185	fold change	1.28	13.2023	0.0044	fold change	-1.23
TLE1	7088	transducin-like enhancer of split 1 (E(sp1) homolog, Drosophila)	4 out of 5	113.7					26.0081	1.9e-05	fold change	1.75	27.4239	0.0254	fold change	1.66	22.2269	0.0393	fold change	-1.62	38.041	7.6e-05	fold change	1.63
ASUN	55726	asunder, spermatogenesis regulator homolog (Drosphila)	4 out of 5	113.555					24.5289	9.2e-09	fold change	1.72	26.9253	0.001	fold change	1.65	25.4164	3.1e-05	fold change	-1.7	36.6846	0.0008	fold change	1.61
CREB3L1	90993	cAMP responsive element binding protein 3-like 1	4 out of 5	113.555					23.0782	0.0011	fold change	-1.69	52.615	2.3e-05	fold change	-2.25	22.6195	0.003	fold change	1.63	15.2423	0.0151	fold change	-1.27
MKNK2	2872	MAP kinase interacting serine/threonine kinase 2	4 out of 5	113.469	56.9282	0.0046	fold change	-1.87658	9.19765	0.0062	fold change	-1.31					13.1475	0.0051	fold change	1.38	34.1958	0.0004	fold change	-1.57
AV705507	NA		4 out of 5	113.462					22.5739	3e-07	fold change	1.68	26.9253	0.0322	fold change	1.65	27.2778	8e-05	fold change	-1.75	36.6846	0.0005	fold change	1.61
HAUS6	54801	HAUS augmin-like complex, subunit 6	4 out of 5	113.42					25.0692	3.3e-08	fold change	1.73	36.7888	0.0052	fold change	1.86	14.8773	0.0085	fold change	-1.43	36.6846	0.0031	fold change	1.61
Hs.677926	NA		4 out of 5	113.399					26.5072	9.7e-06	fold change	-1.76	38.4337	9.8e-05	fold change	-1.9	20.2596	0.0019	fold change	1.57	28.1987	7.7e-07	fold change	-1.48
LRRC32	2615	leucine rich repeat containing 32	4 out of 5	113.277					31.3393	2.1e-07	fold change	-1.86	17.6806	0.0002	fold change	-1.44	29.4473	6.8e-05	fold change	1.8	34.8097	2e-05	fold change	-1.58
TTC28	23331	tetratricopeptide repeat domain 28	4 out of 5	113.094					56.0708	2.6e-17	fold change	-2.45	15.5315	0.0084	fold change	-1.38	17.1239	0.0062	fold change	1.49	24.3681	6.5e-06	fold change	-1.42
PURB	5814	purine-rich element binding protein B	4 out of 5	113.079					39.5338	4.8e-11	fold change	2.04	20.5991	0.0012	fold change	1.51	28.5778	2.2e-06	fold change	-1.78	24.3681	0.0002	fold change	1.42
SAC3D1	29901	SAC3 domain containing 1	4 out of 5	113.077					22.1149	2.8e-08	fold change	1.67	24.0301	0.0086	fold change	1.59	20.6684	0.0002	fold change	-1.58	46.2633	2.5e-06	fold change	1.76
CDK16	5127	cyclin-dependent kinase 16	4 out of 5	112.989					26.9785	3.9e-10	fold change	1.77	15.5315	0.0497	fold change	1.38	41.5521	7.8e-07	fold change	-2.13	28.9268	0.0002	fold change	1.49
RBM8A	9939	RNA binding motif protein 8A	4 out of 5	112.907					35.6473	2.9e-12	fold change	1.95	19.7359	0.0023	fold change	1.49	12.5004	0.0029	fold change	-1.36	15.2423	0.0005	fold change	-1.27
ZMAT3	64393	zinc finger, matrin-type 3	4 out of 5	112.889	50.4551	0.0419	fold change	-1.62223	22.1149	0.0014	fold change	-1.67					15.9507	0.0021	fold change	1.46	24.3681	0.0146	fold change	-1.42
DENND1A	57706	DENN/MADD domain containing 1A	4 out of 5	112.519					53.4382	2.2e-13	fold change	2.38	11.2809	0.0162	fold change	-1.22	35.0776	0.0006	fold change	-1.94	12.7225	0.0004	fold change	1.22
CMAS	55907	cytidine monophosphate N-acetylneuraminic acid synthetase	4 out of 5	112.261					26.0081	2.5e-07	fold change	1.75	42.2808	0.0046	fold change	1.99	22.2269	0.0013	fold change	-1.62	21.7454	0.0048	fold change	1.38
Hs.716603	NA		4 out of 5	112.16					37.4389	1.7e-05	fold change	-1.99	31.6867	0.0008	fold change	-1.75	30.7668	0.016	fold change	1.83	12.2673	0.0095	fold change	-1.21
C18orf1	753	chromosome 18 open reading frame 1	4 out of 5	112.118					27.4239	0.0002	fold change	-1.78	10.9162	0.0137	fold change	-1.2	43.4771	0.0003	fold change	2.18	30.3006	0.0052	fold change	-1.51
N35250	NA		4 out of 5	112.038					27.9286	2.1e-06	fold change	1.79	37.1897	0.0001	fold change	1.87	34.6524	0.0005	fold change	-1.93	12.2673	0.031	fold change	1.21
C6orf228	221710	chromosome 6 open reading frame 228	4 out of 5	111.905					31.3393	1.4e-07	fold change	1.86	25.5167	0.0055	fold change	1.62	28.0945	0.0001	fold change	-1.77	26.9546	0.0001	fold change	1.46
PDZRN3	23024	PDZ domain containing ring finger 3	4 out of 5	111.741					16.8147	0.0053	fold change	-1.54	34.2947	0.0186	fold change	1.81	15.6084	0.0191	fold change	1.45	45.0235	0.0049	fold change	-1.74
CNRIP1	25927	cannabinoid receptor interacting protein 1	4 out of 5	111.713					40.2065	9.6e-10	fold change	-2.06	17.3096	0.0096	fold change	-1.43	31.1962	0.0001	fold change	1.84	23.0005	0.007	fold change	-1.4
RBM43	375287	RNA binding motif protein 43	4 out of 5	111.708					33.795	1.2e-07	fold change	-1.91	23.2353	0.0037	fold change	-1.57	23.0566	0.0001	fold change	1.64	31.6216	2.2e-06	fold change	-1.53
CLEC11A	6320	C-type lectin domain family 11, member A	4 out of 5	111.434					26.0081	1.8e-07	fold change	-1.75	14.1903	0.0395	fold change	-1.34	44.9559	1.7e-05	fold change	2.23	26.2801	0.007	fold change	-1.45
BC041482	NA		4 out of 5	111.385	76.8144	0.0455	fold change	-2.49873	10.5129	0.0013	fold change	-1.36	12.8158	0.0002	fold change	-1.29	11.2417	0.0481	fold change	1.32
RAN	5901	RAN, member RAS oncogene family	4 out of 5	111.35					42.2955	6.2e-10	fold change	2.11	18.1157	0.0292	fold change	1.45	13.5326	0.0015	fold change	-1.39	37.4058	2.3e-06	fold change	1.62
RYR1	6261	ryanodine receptor 1 (skeletal)	4 out of 5	111.349					25.5645	2.4e-05	fold change	1.74	44.825	0.0096	fold change	2.05	18.6461	0.0005	fold change	-1.53	22.3133	0.0042	fold change	1.39
PCLO	27445	piccolo (presynaptic cytomatrix protein)	4 out of 5	111.323					14.4421	0.0059	fold change	-1.48	57.9206	2.7e-05	fold change	-2.44	21.4886	0.0413	fold change	1.6	17.4718	0.0012	fold change	-1.31
FAM49A	81553	family with sequence similarity 49, member A	4 out of 5	111.273					27.4239	2.6e-09	fold change	1.78	34.7601	0.0008	fold change	1.82	35.8868	2e-05	fold change	-1.96	13.2023	0.0003	fold change	1.23
IVD	3712	isovaleryl-CoA dehydrogenase	4 out of 5	111.227					22.5739	7.7e-10	fold change	-1.68	42.7961	1.6e-05	fold change	-2	21.4886	0.0002	fold change	1.6	24.3681	4.3e-06	fold change	-1.42
ANKRD50	57182	ankyrin repeat domain 50	4 out of 5	111.195					9.7091	0.005	fold change	-1.33	40.18	0.0003	fold change	-1.94	37.6798	0.0002	fold change	2.01	23.6257	0.0027	fold change	-1.41
COPS3	8533	COP9 constitutive photomorphogenic homolog subunit 3 (Arabidopsis)	4 out of 5	111.158	57.0073	0.0141	fold change	1.88004	23.5423	6.4e-09	fold change	1.7	14.8199	0.0377	fold change	1.36					15.7889	0.0007	fold change	1.28
RHEB	6009	Ras homolog enriched in brain	4 out of 5	111.065					39.8673	5.6e-10	fold change	2.05	16.9306	0.0136	fold change	1.42	19.4578	9.4e-05	fold change	-1.55	34.8097	4.2e-05	fold change	1.58
LSM2	57819	LSM2 homolog, U6 small nuclear RNA associated (S. cerevisiae)	4 out of 5	111.003					31.3393	1e-11	fold change	1.86	43.9437	8.7e-06	fold change	2.03	16.3669	0.0005	fold change	-1.47	19.3534	7.4e-06	fold change	1.34
SPG11	80208	spastic paraplegia 11 (autosomal recessive)	4 out of 5	110.974					12.719	2.1e-07	fold change	-1.43	51.426	1.4e-06	fold change	-2.22	13.1475	0.005	fold change	1.38	33.6818	7.9e-07	fold change	-1.56
CDK8	1024	cyclin-dependent kinase 8	4 out of 5	110.896					22.1149	2e-07	fold change	1.67	45.5726	0.002	fold change	2.07	18.2178	1.5e-06	fold change	-1.52	24.9903	0.0031	fold change	1.43
NPEPPS	9520	aminopeptidase puromycin sensitive	4 out of 5	110.837	69.8324	0.0157	fold change	-2.26155					17.3096	0.0082	fold change	-1.43	11.8428	0.0074	fold change	1.34	11.852	0.0148	fold change	-1.2
TCP1	6950	t-complex 1	4 out of 5	110.796					28.4521	3.2e-07	fold change	1.8	22.3522	0.0072	fold change	1.55	30.3415	5.4e-07	fold change	-1.82	29.65	0.0015	fold change	1.5
TPCN1	53373	two pore segment channel 1	4 out of 5	110.724					23.5423	2.6e-13	fold change	-1.7	54.7477	8.8e-08	fold change	-2.33	10.6884	0.0162	fold change	1.3	21.7454	2.9e-07	fold change	-1.38
NBPF1	55672	neuroblastoma breakpoint family, member 1	4 out of 5	110.662					31.3393	1.1e-07	fold change	-1.86	25.9805	0.0102	fold change	-1.63	30.3415	0.0025	fold change	1.82	23.0005	0.0003	fold change	-1.4
EHD2	30846	EH-domain containing 2	4 out of 5	110.465					47.9929	5.7e-16	fold change	-2.26	16.2394	0.0019	fold change	-1.4	28.0945	1.1e-05	fold change	1.77	18.1382	0.0025	fold change	-1.32
CDKAL1	54901	CDK5 regulatory subunit associated protein 1-like 1	4 out of 5	110.379					31.3393	1.2e-05	fold change	1.86	46.4861	3.2e-05	fold change	2.09	16.7643	0.0041	fold change	-1.48	15.7889	0.0149	fold change	1.28
ATP11A	23250	ATPase, class VI, type 11A	4 out of 5	110.227					16.8147	7e-10	fold change	1.54	25.9805	0.0062	fold change	1.63	39.8804	5.1e-06	fold change	-2.08	27.5514	0.0003	fold change	1.47
AK023816	NA		4 out of 5	110.128					44.5327	7e-09	fold change	2.17	16.2394	0.0405	fold change	-1.4	37.0887	0.0002	fold change	-1.99	12.2673	0.007	fold change	1.21
GTF2H2B	653238	general transcription factor IIH, polypeptide 2B (pseudogene)	4 out of 5	110.103					30.3415	1.4e-05	fold change	-1.84	32.5856	0.0071	fold change	-1.77	31.9336	0.0052	fold change	1.86	15.2423	0.0082	fold change	-1.27
DHFR	1719	dihydrofolate reductase	4 out of 5	110.067	52.5249	0.0203	fold change	1.73554	16.3473	3.2e-09	fold change	1.53					23.0566	7.8e-05	fold change	-1.64	18.1382	0.0001	fold change	1.32
PLCL1	5334	phospholipase C-like 1	4 out of 5	109.969					12.719	0.0003	fold change	-1.43	19.7359	0.0165	fold change	-1.49	60.6046	0.0007	fold change	2.77	16.9091	0.0459	fold change	-1.3
OPTN	10133	optineurin	4 out of 5	109.942					17.6806	4e-08	fold change	1.56	46.0164	0.0002	fold change	2.08	23.9319	0.0001	fold change	-1.66	22.3133	0.0004	fold change	1.39
TSPO	706	translocator protein (18kDa)	4 out of 5	109.921					19.6131	6.7e-08	fold change	1.61	36.7888	0.0009	fold change	1.86	19.8378	0.0004	fold change	-1.56	33.6818	2.6e-10	fold change	1.56
DOK5	55816	docking protein 5	4 out of 5	109.916					22.1149	0.0011	fold change	1.67	52.0356	0.0002	fold change	2.24	19.4578	0.0113	fold change	-1.55	16.3074	0.0054	fold change	1.29
ETV7	51513	ets variant 7	4 out of 5	109.867	62.4844	0.0198	fold change	-2.04224	14.7718	2e-07	fold change	1.49	18.1157	0.0001	fold change	1.45	14.4949	0.0237	fold change	-1.42
NEBL	10529	nebulette	4 out of 5	109.849					10.8135	7.7e-05	fold change	1.37	30.3339	0.0326	fold change	-1.72	12.1639	0.0155	fold change	-1.35	56.5374	0.0028	fold change	-1.94
TSN	7247	translin	4 out of 5	109.847	55.091	0.0216	fold change	1.81173	19.2537	7.2e-06	fold change	1.6	23.2353	0.007	fold change	1.57					12.2673	0.0442	fold change	1.21
NMI	9111	N-myc (and STAT) interactor	4 out of 5	109.755					29.4544	2.2e-10	fold change	1.82	30.3339	0.0055	fold change	1.72	21.0399	0.001	fold change	-1.59	28.9268	0.0009	fold change	1.49
KIN	22944	KIN, antigenic determinant of recA protein homolog (mouse)	4 out of 5	109.754					33.795	6.5e-10	fold change	1.91	40.18	0.0014	fold change	1.94	15.2011	6.2e-05	fold change	-1.44	20.578	0.0036	fold change	1.36
DALRD3	55152	DALR anticodon binding domain containing 3	4 out of 5	109.653					14.7718	3.2e-08	fold change	-1.49	45.2043	3.7e-07	fold change	-2.06	32.768	3e-06	fold change	1.88	16.9091	0.0025	fold change	-1.3
ZNF280B	140883	zinc finger protein 280B	4 out of 5	109.437					25.5645	2.1e-05	fold change	1.74	33.8882	0.0003	fold change	1.8	36.343	0.001	fold change	-1.97	13.6417	0.012	fold change	1.24
RBM5	10181	RNA binding motif protein 5	4 out of 5	109.398					32.882	1.8e-09	fold change	-1.89	30.7437	6.1e-05	fold change	-1.73	14.8773	0.0116	fold change	1.43	30.8949	2.5e-06	fold change	-1.52
AW025928	NA		4 out of 5	109.284					28.4521	3.2e-08	fold change	1.8	15.1617	0.0035	fold change	1.37	49.8818	2e-05	fold change	-2.38	15.7889	0.0029	fold change	1.28
SPC24	147841	SPC24, NDC80 kinetochore complex component, homolog (S. cerevisiae)	4 out of 5	109.276					39.8673	1.4e-12	fold change	2.05	11.6509	0.0269	fold change	1.24	32.768	1.3e-05	fold change	-1.88	24.9903	2.6e-09	fold change	1.43
USP31	57478	ubiquitin specific peptidase 31	4 out of 5	109.263	58.6386	0.0263	fold change	1.93191					11.2809	0.035	fold change	1.22	18.2178	4.2e-05	fold change	-1.52	21.1256	0.0151	fold change	-1.37
PTGR1	22949	prostaglandin reductase 1	4 out of 5	109.188					24.5289	7.2e-07	fold change	-1.72	26.4444	0.0365	fold change	-1.64	37.0887	1.3e-05	fold change	1.99	21.1256	0.002	fold change	-1.37
PAK1IP1	55003	PAK1 interacting protein 1	4 out of 5	109.159					21.7049	2.4e-08	fold change	1.66	42.7961	6.6e-05	fold change	2	19.0655	0.0002	fold change	-1.54	25.593	0.0057	fold change	1.44
RND1	27289	Rho family GTPase 1	4 out of 5	109.125					9.43776	0.0128	fold change	-1.32	63.3208	2.2e-08	fold change	-2.62	19.4578	0.01	fold change	1.55	16.9091	0.0085	fold change	-1.3
ADAM33	80332	ADAM metallopeptidase domain 33	4 out of 5	109.076					64.3824	5e-11	fold change	-2.74	11.0956	0.0125	fold change	-1.21	17.8087	0.0003	fold change	1.51	15.7889	1.1e-06	fold change	-1.28
CCDC88C	440193	coiled-coil domain containing 88C	4 out of 5	109.071	58.751	0.0355	fold change	1.93609					23.2353	0.0092	fold change	-1.57	11.8428	0.0294	fold change	-1.34	15.2423	0.0305	fold change	-1.27
NUP93	9688	nucleoporin 93kDa	4 out of 5	109.03					28.4521	2.4e-10	fold change	1.8	19.3415	0.0012	fold change	1.48	30.3415	1.9e-06	fold change	-1.82	30.8949	1e-07	fold change	1.52
SGSM2	9905	small G protein signaling modulator 2	4 out of 5	109.016					41.1073	2.2e-05	fold change	-2.08	17.3096	0.0096	fold change	-1.43	31.9336	4.1e-05	fold change	1.86	18.6654	2.5e-09	fold change	-1.33
NDFIP1	80762	Nedd4 family interacting protein 1	4 out of 5	108.941					18.0732	3.1e-06	fold change	-1.57	18.9362	0.0369	fold change	-1.47	25.1101	2.3e-07	fold change	1.69	46.8217	5.2e-07	fold change	-1.77
RBM17	84991	RNA binding motif protein 17	4 out of 5	108.928					14.7718	4.8e-07	fold change	1.49	44.825	1.3e-05	fold change	2.05	17.1239	5.2e-05	fold change	-1.49	32.2076	5.2e-06	fold change	1.54
TTC12	54970	tetratricopeptide repeat domain 12	4 out of 5	108.813					18.0732	1.1e-08	fold change	-1.57	25.5167	0.0001	fold change	-1.62	40.2327	8.9e-05	fold change	2.09	24.9903	1.2e-05	fold change	-1.43
H1F0	3005	H1 histone family, member 0	4 out of 5	108.79	56.8227	0.0194	fold change	1.87369					17.3096	0.0266	fold change	-1.43	13.5326	0.0228	fold change	1.39	21.1256	0.0027	fold change	-1.37
PRELP	5549	proline/arginine-rich end leucine-rich repeat protein	4 out of 5	108.764					38.6512	1.1e-05	fold change	-2.02	26.4444	0.0064	fold change	1.64	20.6684	0.0434	fold change	1.58	23.0005	0.0034	fold change	-1.4
TRMT6	51605	tRNA methyltransferase 6 homolog (S. cerevisiae)	4 out of 5	108.76					38.2187	9.6e-13	fold change	2.01	19.7359	0.0085	fold change	1.49	17.1239	2.4e-06	fold change	-1.49	33.6818	0.0003	fold change	1.56
AW272333	NA		4 out of 5	108.728					10.8135	0.0131	fold change	-1.37	38.1476	0.0033	fold change	-1.89	42.2955	0.005	fold change	2.15	17.4718	0.0249	fold change	-1.31
IL27RA	9466	interleukin 27 receptor, alpha	4 out of 5	108.724					12.3933	0.0028	fold change	1.42	66.364	0.0002	fold change	2.74	16.7643	0.0385	fold change	-1.48	13.2023	0.0455	fold change	1.23
KLHL23	151230	kelch-like 23 (Drosophila)	4 out of 5	108.473	51.1907	0.0263	fold change	1.66633	12.3933	0.0005	fold change	1.42	31.6867	3.9e-05	fold change	1.75					13.2023	0.0105	fold change	1.23
AI701943	NA		4 out of 5	108.442					45.2374	2.9e-09	fold change	-2.19	21.4511	0.0003	fold change	-1.53	24.2817	0.0051	fold change	1.67	17.4718	0.0011	fold change	-1.31
SAR1B	51128	SAR1 homolog B (S. cerevisiae)	4 out of 5	108.313					15.5315	3.2e-07	fold change	-1.51	50.0646	2.3e-06	fold change	-2.18	17.1239	0.0003	fold change	1.49	25.593	9.4e-05	fold change	-1.44
LPP	4026	LIM domain containing preferred translocation partner in lipoma	4 out of 5	108.056	69.9917	0.0187	fold change	-2.26521	9.43776	7.9e-05	fold change	-1.32					12.8372	0.0067	fold change	1.37	15.7889	0.0057	fold change	-1.28
ZUFSP	221302	zinc finger with UFM1-specific peptidase domain	4 out of 5	107.976					39.8673	1.6e-12	fold change	2.05	25.0283	0.0142	fold change	1.61	17.4869	0.001	fold change	-1.5	25.593	7e-05	fold change	1.44
PDK3	5165	pyruvate dehydrogenase kinase, isozyme 3	4 out of 5	107.882					31.3393	5e-08	fold change	1.86	42.7961	0.0023	fold change	2	15.6084	0.0323	fold change	-1.45	18.1382	0.0068	fold change	1.32
ORAI3	93129	ORAI calcium release-activated calcium modulator 3	4 out of 5	107.87					9.96975	6.7e-06	fold change	-1.34	44.4038	1.5e-06	fold change	-2.04	32.371	6.6e-06	fold change	1.87	21.1256	1.3e-06	fold change	-1.37
PAK2	5062	p21 protein (Cdc42/Rac)-activated kinase 2	4 out of 5	107.801					41.5942	6.6e-10	fold change	2.09	28.8529	0.0369	fold change	1.69	15.6084	0.0005	fold change	-1.45	21.7454	0.0032	fold change	1.38
SSBP2	23635	single-stranded DNA binding protein 2	4 out of 5	107.779					39.8673	4.7e-08	fold change	-2.05	30.3339	0.0178	fold change	-1.72	20.6684	0.0069	fold change	1.58	16.9091	0.006	fold change	-1.3
WDR5	11091	WD repeat domain 5	4 out of 5	107.768					33.795	5.4e-13	fold change	1.91	13.6	0.0064	fold change	1.32	26.6914	4.2e-06	fold change	-1.73	33.6818	1.2e-07	fold change	1.56
CCDC167	154467	coiled-coil domain containing 167	4 out of 5	107.66					26.5072	9.8e-12	fold change	1.76	25.9805	0.0002	fold change	1.63	19.8378	0.005	fold change	-1.56	35.3344	8.8e-08	fold change	1.59
AW972351	NA		4 out of 5	107.62					49.4805	3e-08	fold change	-2.29	11.8349	0.0433	fold change	-1.25	33.5825	3.7e-05	fold change	1.9	12.7225	0.0022	fold change	-1.22
MAN2B2	23324	mannosidase, alpha, class 2B, member 2	4 out of 5	107.602					16.3473	1.1e-09	fold change	-1.53	42.7961	7e-08	fold change	-2	20.2596	0.0008	fold change	1.57	28.1987	1.6e-06	fold change	-1.48
223666_at	NA		4 out of 5	107.491					27.4239	1.2e-13	fold change	1.78	18.5365	0.0007	fold change	1.46	41.5521	6e-06	fold change	-2.13	19.9785	3.2e-07	fold change	1.35
KARS	3735	lysyl-tRNA synthetase	4 out of 5	107.477					19.6131	6.3e-07	fold change	1.61	15.8642	0.0045	fold change	1.39	29.4473	2.4e-07	fold change	-1.8	42.5528	2.9e-08	fold change	1.7
MED28	80306	mediator complex subunit 28	4 out of 5	107.447	56.2765	0.0183	fold change	-1.8469	13.3474	0.0013	fold change	1.45	25.9805	0.0019	fold change	1.63	11.8428	0.0016	fold change	1.34
TUBB6	84617	tubulin, beta 6 class V	4 out of 5	107.418					13.0333	8e-05	fold change	1.44	54.4081	4.2e-05	fold change	2.32	15.6084	0.0327	fold change	-1.45	24.3681	0.0015	fold change	1.42
PML	5371	promyelocytic leukemia	4 out of 5	107.384	70.4732	0.0198	fold change	2.27762	10.261	4.7e-05	fold change	1.35	14.4863	0.0252	fold change	1.35	12.1639	5.7e-05	fold change	-1.35
RALGAPA1	253959	Ral GTPase activating protein, alpha subunit 1 (catalytic)	4 out of 5	107.384					14.0508	9.2e-05	fold change	-1.47	42.7961	5.1e-06	fold change	-2	13.8529	0.0076	fold change	1.4	36.6846	5.2e-05	fold change	-1.61
ZBED4	9889	zinc finger, BED-type containing 4	4 out of 5	107.365					32.882	4.1e-10	fold change	1.89	29.855	0.0003	fold change	1.71	20.2596	0.0007	fold change	-1.57	24.3681	0.0001	fold change	1.42
ACSF2	80221	acyl-CoA synthetase family member 2	4 out of 5	107.329					14.4421	0.0026	fold change	-1.48	30.7437	0.0144	fold change	-1.73	33.9443	6.5e-06	fold change	1.91	28.1987	9.3e-07	fold change	-1.48
214021_x_at	NA		4 out of 5	107.241					12.719	0.0021	fold change	-1.43	15.5315	0.0062	fold change	-1.38	40.2327	1.2e-05	fold change	2.09	38.7576	0.0028	fold change	-1.64
PDE4DIP	9659	phosphodiesterase 4D interacting protein	4 out of 5	107.196	50.0035	0.0375	fold change	-1.59152	26.0081	8.8e-06	fold change	1.75	10.9162	0.016	fold change	-1.2	11.8428	0.0114	fold change	-1.34
TRAF3IP3	80342	TRAF3 interacting protein 3	4 out of 5	107.146					15.9465	0.0179	fold change	1.52	42.7961	0.005	fold change	2	27.2778	0.0136	fold change	-1.75	21.1256	0.0228	fold change	1.37
CLCN5	1184	chloride channel, voltage-sensitive 5	4 out of 5	107.117					13.6985	2.4e-05	fold change	1.46	16.9306	0.0076	fold change	1.42	50.2079	1.1e-09	fold change	-2.39	26.2801	5.6e-06	fold change	1.45
LOC100996496	100996496	uncharacterized LOC100996496	4 out of 5	107.067					27.9286	9e-08	fold change	-1.79	47.918	9.8e-05	fold change	-2.12	11.2417	0.0364	fold change	1.32	19.9785	0.0068	fold change	-1.35
ZNRF1	84937	zinc and ring finger 1, E3 ubiquitin protein ligase	4 out of 5	107.014	59.8673	0.0157	fold change	1.96881	9.19765	0.0021	fold change	1.31					21.0399	0.0007	fold change	-1.59	16.9091	0.0002	fold change	1.3
TM2D1	83941	TM2 domain containing 1	4 out of 5	106.996					31.8758	1.6e-06	fold change	-1.87	32.97	0.001	fold change	-1.78	12.5004	0.0398	fold change	1.36	29.65	0.0012	fold change	-1.5
BG036618	NA		4 out of 5	106.98					17.6806	0.0003	fold change	-1.56	27.9412	4.8e-06	fold change	-1.67	35.0776	0.003	fold change	1.94	26.2801	2.3e-09	fold change	-1.45
TP53RK	112858	TP53 regulating kinase	4 out of 5	106.94					33.795	1.3e-08	fold change	1.91	23.2353	0.0053	fold change	1.57	20.2596	0.0005	fold change	-1.57	29.65	3e-05	fold change	1.5
NAA50	80218	N(alpha)-acetyltransferase 50, NatE catalytic subunit	4 out of 5	106.923					34.2374	6.9e-07	fold change	1.92	29.2372	0.0337	fold change	1.7	13.1475	0.0032	fold change	-1.38	30.3006	0.002	fold change	1.51
PLA2G12A	81579	phospholipase A2, group XIIA	4 out of 5	106.9					22.1149	3.4e-06	fold change	-1.67	25.5167	0.0048	fold change	-1.62	30.3415	4.7e-05	fold change	1.82	28.9268	0.0001	fold change	-1.49
VWA5A	4013	von Willebrand factor A domain containing 5A	4 out of 5	106.807					25.0692	2.1e-07	fold change	-1.73	23.5875	0.0062	fold change	-1.58	31.1962	0.0012	fold change	1.84	26.9546	0.0001	fold change	-1.46
ACOT13	55856	acyl-CoA thioesterase 13	4 out of 5	106.798					37.4389	2e-10	fold change	1.99	29.2372	0.0007	fold change	1.7	17.8087	0.0017	fold change	-1.51	22.3133	0.0004	fold change	1.39
NFYA	4800	nuclear transcription factor Y, alpha	4 out of 5	106.785					28.4521	1.8e-07	fold change	1.8	42.0062	0.0051	fold change	1.98	15.2011	0.0154	fold change	-1.44	21.1256	0.0058	fold change	1.37
C7orf73	647087	chromosome 7 open reading frame 73	4 out of 5	106.782					33.795	1.7e-10	fold change	1.91	24.573	0.0017	fold change	1.6	9.65648	0.0133	fold change	-1.26	38.7576	1.1e-07	fold change	1.64
PSMB4	5692	proteasome (prosome, macropain) subunit, beta type, 4	4 out of 5	106.603					31.3393	5.8e-10	fold change	1.86	19.7359	0.0003	fold change	1.49	17.4869	3e-05	fold change	-1.5	38.041	5.3e-07	fold change	1.63
DNM1L	10059	dynamin 1-like	4 out of 5	106.491					26.0081	1.7e-09	fold change	1.75	23.2353	0.0049	fold change	1.57	24.2817	5.6e-06	fold change	-1.67	32.9659	0.0002	fold change	1.55
AA669135	NA		4 out of 5	106.482					15.9465	0.0046	fold change	1.52	38.1476	0.0008	fold change	1.89	38.2424	0.0013	fold change	-2.03	14.1452	0.0238	fold change	1.25
SNRPG	6637	small nuclear ribonucleoprotein polypeptide G	4 out of 5	106.429					52.4576	2.3e-14	fold change	2.36	16.608	0.0003	fold change	1.41	10.4088	0.0012	fold change	-1.29	26.9546	3.8e-05	fold change	1.46
LANCL2	55915	LanC lantibiotic synthetase component C-like 2 (bacterial)	4 out of 5	106.284					22.1149	4e-09	fold change	1.67	21.8788	0.0015	fold change	1.54	28.0945	0.0015	fold change	-1.77	34.1958	0.0012	fold change	1.57
JMJD4	65094	jumonji domain containing 4	4 out of 5	106.225					21.7049	2.3e-09	fold change	1.66	43.6007	1.9e-05	fold change	2.02	23.448	0.0005	fold change	-1.65	17.4718	6.5e-06	fold change	1.31
MAML3	55534	mastermind-like 3 (Drosophila)	4 out of 5	106.082					20.8719	1.2e-05	fold change	-1.64	42.7961	6.2e-05	fold change	-2	20.6684	0.0084	fold change	1.58	21.7454	0.0013	fold change	-1.38
AI093722	NA		4 out of 5	106.046					29.4544	2.8e-11	fold change	-1.82	20.9681	0.0159	fold change	-1.52	18.2178	0.0005	fold change	1.52	37.4058	2.3e-06	fold change	-1.62
EID1	23741	EP300 interacting inhibitor of differentiation 1	4 out of 5	106.046					15.143	5.6e-06	fold change	-1.5	34.7601	0.0116	fold change	-1.82	19.4578	0.0044	fold change	1.55	36.6846	4.8e-05	fold change	-1.61
MEF2A	4205	myocyte enhancer factor 2A	4 out of 5	106.024	51.8823	0.0329	fold change	1.70147					27.9412	0.0173	fold change	1.67	9.89353	0.0227	fold change	-1.27	16.3074	0.0298	fold change	1.29
POLR1C	9533	polymerase (RNA) I polypeptide C, 30kDa	4 out of 5	105.986					14.4421	6e-07	fold change	1.48	38.4337	1.3e-05	fold change	1.9	21.4886	0.0001	fold change	-1.6	31.6216	2.5e-05	fold change	1.53
PSMD14	10213	proteasome (prosome, macropain) 26S subunit, non-ATPase, 14	4 out of 5	105.948					44.8414	2.6e-10	fold change	2.18	11.0956	0.0468	fold change	1.21	15.2011	2.6e-05	fold change	-1.44	34.8097	3.7e-07	fold change	1.58
TRMT11	60487	tRNA methyltransferase 11 homolog (S. cerevisiae)	4 out of 5	105.917					31.3393	2.9e-09	fold change	1.86	41.5379	4.2e-05	fold change	1.97	19.8378	0.0014	fold change	-1.56	13.2023	0.0341	fold change	1.23
FANCE	2178	Fanconi anemia, complementation group E	4 out of 5	105.902					17.6806	2.5e-10	fold change	1.56	46.0164	1.5e-07	fold change	2.08	22.2269	9.6e-05	fold change	-1.62	19.9785	3.8e-05	fold change	1.35
H2BFXP	767811	H2B histone family, member X, pseudogene	4 out of 5	105.876					13.0333	0.0068	fold change	1.44	29.855	0.0165	fold change	1.71	46.6805	0.0006	fold change	-2.28	16.3074	0.0031	fold change	1.29
BOLA3	388962	bolA homolog 3 (E. coli)	4 out of 5	105.74					37.4389	1.6e-08	fold change	1.99	15.1617	0.0123	fold change	1.37	19.4578	4.1e-05	fold change	-1.55	33.6818	4.5e-06	fold change	1.56
AW152166	NA		4 out of 5	105.643					56.4315	1.1e-13	fold change	-2.46	13.0416	0.0027	fold change	-1.3	23.448	0.0045	fold change	1.65	12.7225	0.0005	fold change	-1.22
FOXN3	1112	forkhead box N3	4 out of 5	105.607	54.6986	0.0306	fold change	1.79956	16.3473	2.8e-07	fold change	-1.53	12.8158	0.0076	fold change	1.29					21.7454	0.01	fold change	-1.38
NFKBIE	4794	nuclear factor of kappa light polypeptide gene enhancer in B-cells inhibitor, epsilon	4 out of 5	105.606					21.3431	2.4e-08	fold change	1.65	45.5726	4.9e-06	fold change	2.07	23.448	6.2e-05	fold change	-1.65	15.2423	0.0002	fold change	1.27
TOP1MT	116447	topoisomerase (DNA) I, mitochondrial	4 out of 5	105.587					13.0333	6e-06	fold change	1.44	32.1089	0.0034	fold change	1.76	25.1101	0.0002	fold change	-1.69	35.3344	0.0002	fold change	1.59
PCBD2	84105	pterin-4 alpha-carbinolamine dehydratase/dimerization cofactor of hepatocyte nuclear factor 1 alpha (TCF1) 2	4 out of 5	105.572					23.0782	1.4e-07	fold change	-1.69	18.9362	0.0007	fold change	-1.47	47.7687	6.9e-07	fold change	2.31	15.7889	4.3e-06	fold change	-1.28
LAYN	143903	layilin	4 out of 5	105.487	58.388	0.0123	fold change	-1.92694	16.8147	2.2e-05	fold change	-1.54					14.4949	0.0161	fold change	1.42	15.7889	0.0044	fold change	-1.28
DGKD	8527	diacylglycerol kinase, delta 130kDa	4 out of 5	105.474					14.0508	2.3e-06	fold change	-1.47	48.2756	1.4e-07	fold change	-2.13	29.0027	9.8e-06	fold change	1.79	14.1452	0.0004	fold change	-1.25
CLK4	57396	CDC-like kinase 4	4 out of 5	105.401					21.3431	1.2e-07	fold change	-1.65	22.7915	0.0086	fold change	-1.56	21.0399	0.0007	fold change	1.59	40.2269	1.6e-06	fold change	-1.66
CXCL16	58191	chemokine (C-X-C motif) ligand 16	4 out of 5	105.385					26.5072	1.4e-08	fold change	1.76	45.2043	0.0002	fold change	2.06	16.7643	0.0142	fold change	-1.48	16.9091	0.025	fold change	1.3
HCCS	3052	holocytochrome c synthase	4 out of 5	105.35					40.6587	4e-15	fold change	2.07	18.9362	0.0033	fold change	1.47	29.4473	2.8e-07	fold change	-1.8	16.3074	8e-06	fold change	1.29
PLIN5	440503	perilipin 5	4 out of 5	105.322					26.9785	3.4e-05	fold change	-1.77	14.8199	0.0014	fold change	-1.36	49.8818	8.6e-05	fold change	2.38	13.6417	2.8e-06	fold change	-1.24
FNIP1	96459	folliculin interacting protein 1	4 out of 5	105.308					26.0081	8e-05	fold change	-1.75	23.5875	1.6e-05	fold change	-1.58	10.6884	0.002	fold change	1.3	45.0235	1.2e-06	fold change	-1.74
RHNO1	83695	RAD9-HUS1-RAD1 interacting nuclear orphan 1	4 out of 5	105.264					34.6916	8.7e-12	fold change	1.93	30.3339	0.0003	fold change	1.72	20.2596	0.0014	fold change	-1.57	19.9785	0.0034	fold change	1.35
AU145679	NA		4 out of 5	105.144					64.6195	1.7e-13	fold change	-2.75	12.3052	0.0363	fold change	-1.27	16.3669	0.0196	fold change	1.47	11.852	0.0236	fold change	-1.2
TLE3	7090	transducin-like enhancer of split 3 (E(sp1) homolog, Drosophila)	4 out of 5	104.855					10.5129	2.2e-05	fold change	1.36	42.7961	0.0001	fold change	-2	22.6195	3e-05	fold change	1.63	28.9268	5.7e-11	fold change	-1.49
TNIK	23043	TRAF2 and NCK interacting kinase	4 out of 5	104.765					28.4521	3.2e-05	fold change	-1.8	38.4337	0.0098	fold change	-1.9	24.6766	0.0272	fold change	1.68	13.2023	0.0084	fold change	-1.23
GART	2618	phosphoribosylglycinamide formyltransferase, phosphoribosylglycinamide synthetase, phosphoribosylaminoimidazole synthetase	4 out of 5	104.732					30.7975	2.1e-13	fold change	1.85	26.9253	0.0001	fold change	1.65	19.4578	5.7e-07	fold change	-1.55	27.5514	0.0024	fold change	1.47
DHRS11	79154	dehydrogenase/reductase (SDR family) member 11	4 out of 5	104.703					12.719	0.0032	fold change	1.43	42.2808	9.8e-05	fold change	1.99	28.5778	0.0015	fold change	-1.78	21.1256	0.0023	fold change	1.37
AW510927	NA		4 out of 5	104.699					25.5645	3.1e-07	fold change	-1.74	24.0301	0.0058	fold change	-1.59	14.8773	0.0135	fold change	1.43	40.2269	1.1e-05	fold change	-1.66
PDE2A	5138	phosphodiesterase 2A, cGMP-stimulated	4 out of 5	104.659					62.0424	6.1e-11	fold change	-2.66	11.8349	0.0176	fold change	-1.25	9.65648	0.0266	fold change	1.26	21.1256	0.0006	fold change	-1.37
POLI	11201	polymerase (DNA directed) iota	4 out of 5	104.658					25.5645	1.1e-10	fold change	-1.74	22.7915	0.0099	fold change	-1.56	31.9336	0.0002	fold change	1.86	24.3681	0.0002	fold change	-1.42
SLIT3	6586	slit homolog 3 (Drosophila)	4 out of 5	104.592					48.9481	1.3e-09	fold change	-2.28	14.4863	0.0028	fold change	-1.35	14.8773	0.009	fold change	1.43	26.2801	0.0008	fold change	-1.45
AW197616	NA		4 out of 5	104.412	69.3202	0.0063	fold change	-2.24472	9.7091	4.8e-07	fold change	1.33	16.2394	0.0014	fold change	1.4	9.14359	0.0354	fold change	-1.24
TET1	80312	tet methylcytosine dioxygenase 1	4 out of 5	104.292					29.8406	0.0001	fold change	1.83	37.6223	0.0003	fold change	1.88	21.0399	0.0123	fold change	-1.59	15.7889	0.0045	fold change	1.28
204317_at	NA		4 out of 5	104.208					50.3931	8.8e-21	fold change	2.31	11.8349	0.0325	fold change	1.25	27.2778	2.5e-06	fold change	-1.75	14.7021	2e-05	fold change	1.26
ACTR2	10097	ARP2 actin-related protein 2 homolog (yeast)	4 out of 5	104.195	61.7932	0.0394	fold change	2.01934	18.5114	0.0011	fold change	1.58					10.6884	0.0105	fold change	-1.3	13.2023	0.0411	fold change	1.23
PDCD2L	84306	programmed cell death 2-like	4 out of 5	104.047					24.0208	1.8e-10	fold change	1.71	30.3339	0.0013	fold change	1.72	26.6914	0.0001	fold change	-1.73	23.0005	0.0002	fold change	1.4
AI018235	NA		4 out of 5	104.042					35.2284	5.4e-06	fold change	-1.94	26.9253	0.0016	fold change	-1.65	15.6084	0.0373	fold change	1.45	26.2801	0.0001	fold change	-1.45
229676_at	NA		4 out of 5	104.015					32.882	4.3e-05	fold change	1.89	31.6867	0.0216	fold change	1.75	13.8529	0.0035	fold change	-1.4	25.593	0.0092	fold change	1.44
ARHGAP35	2909	Rho GTPase activating protein 35	4 out of 5	103.972					11.4522	0.0006	fold change	-1.39	30.7437	0.0002	fold change	-1.73	28.0945	1.7e-05	fold change	1.77	33.6818	1.3e-05	fold change	-1.56
RNF8	9025	ring finger protein 8, E3 ubiquitin protein ligase	4 out of 5	103.954					20.8719	1.8e-12	fold change	1.64	41.5379	2.2e-06	fold change	1.97	15.9507	0.0002	fold change	-1.46	25.593	2.2e-06	fold change	1.44
FBXL5	26234	F-box and leucine-rich repeat protein 5	4 out of 5	103.901					14.0508	1.7e-05	fold change	-1.47	28.3537	0.0037	fold change	-1.68	19.4578	4.2e-06	fold change	1.55	42.0384	3.4e-06	fold change	-1.69
PDHA1	5160	pyruvate dehydrogenase (lipoamide) alpha 1	4 out of 5	103.776					16.8147	7.4e-10	fold change	1.54	33.8882	0.0001	fold change	1.8	29.4473	1.8e-08	fold change	-1.8	23.6257	3.8e-05	fold change	1.41
CLIP4	79745	CAP-GLY domain containing linker protein family, member 4	4 out of 5	103.717					11.7433	1.6e-06	fold change	1.4	58.6669	0.0007	fold change	2.47	21.0399	3.4e-05	fold change	-1.59	12.2673	0.0404	fold change	-1.21
IVNS1ABP	10625	influenza virus NS1A binding protein	4 out of 5	103.713					16.8147	2.2e-07	fold change	1.54	20.1798	0.0029	fold change	1.5	16.7643	0.005	fold change	-1.48	49.954	2.6e-06	fold change	1.82
CFLAR	8837	CASP8 and FADD-like apoptosis regulator	4 out of 5	103.674	50.6006	0.0462	fold change	-1.63245					20.9681	0.0092	fold change	1.52	19.8378	0.0011	fold change	-1.56	12.2673	0.0189	fold change	-1.21
CSK	1445	c-src tyrosine kinase	4 out of 5	103.623	64.7216	0.003	fold change	2.1056	10.261	2.5e-06	fold change	1.35					14.4949	2.1e-06	fold change	-1.42	14.1452	5.2e-05	fold change	1.25
RIT1	6016	Ras-like without CAAX 1	4 out of 5	103.517					40.2065	2.9e-12	fold change	2.06	24.573	0.0241	fold change	1.6	21.8282	0.0001	fold change	-1.61	16.9091	0.0061	fold change	1.3
RRP1B	23076	ribosomal RNA processing 1 homolog B (S. cerevisiae)	4 out of 5	103.515					15.9465	1.5e-08	fold change	1.52	43.1265	4.9e-06	fold change	2.01	17.4869	0.0002	fold change	-1.5	26.9546	0.0015	fold change	1.46
GFRA3	2676	GDNF family receptor alpha 3	4 out of 5	103.451					20.8719	0.0006	fold change	1.64	34.2947	0.0024	fold change	1.81	33.5825	0.0002	fold change	-1.9	14.7021	0.0107	fold change	1.26
FOLH1	2346	folate hydrolase (prostate-specific membrane antigen) 1	4 out of 5	103.447					14.0508	0.0024	fold change	1.47	28.8529	0.0029	fold change	1.69	41.8774	2.3e-06	fold change	-2.14	18.6654	0.0028	fold change	1.33
FRS2	10818	fibroblast growth factor receptor substrate 2	4 out of 5	103.368					14.0508	0.0001	fold change	-1.47	32.1089	0.0096	fold change	-1.76	33.5825	1.4e-05	fold change	1.9	23.6257	8.5e-06	fold change	-1.41
TIMP2	7077	TIMP metallopeptidase inhibitor 2	4 out of 5	103.171	56.6136	0.0186	fold change	-1.86321	12.719	0.0003	fold change	1.43					16.3669	0.0082	fold change	1.47	17.4718	0.0063	fold change	1.31
EXOC6	54536	exocyst complex component 6	4 out of 5	103.166					11.7433	0.0048	fold change	-1.4	34.7601	2e-06	fold change	-1.82	43.0207	1.3e-07	fold change	2.17	13.6417	0.0146	fold change	-1.24
HIC1	3090	hypermethylated in cancer 1	4 out of 5	103.057					49.4805	1.3e-15	fold change	-2.29	11.4629	0.0123	fold change	-1.23	23.448	0.0001	fold change	1.65	18.6654	0.0041	fold change	-1.33
GARS	2617	glycyl-tRNA synthetase	4 out of 5	103.045					20.4517	2.8e-08	fold change	1.63	17.3096	0.0024	fold change	1.43	20.2596	2.2e-05	fold change	-1.57	45.0235	1.4e-06	fold change	1.74
OLFML1	283298	olfactomedin-like 1	4 out of 5	103.017					38.6512	2.9e-07	fold change	-2.02	11.2809	0.0027	fold change	-1.22	28.0945	0.0002	fold change	1.77	24.9903	0.0007	fold change	-1.43
CCL13	6357	chemokine (C-C motif) ligand 13	4 out of 5	102.864					19.6131	2.1e-06	fold change	1.61	20.1798	0.0102	fold change	1.5	39.4452	0.0001	fold change	-2.07	23.6257	0.001	fold change	1.41
SPTSSA	171546	serine palmitoyltransferase, small subunit A	4 out of 5	102.863					33.795	2.4e-05	fold change	1.91	32.97	0.0039	fold change	-1.78	9.14359	0.017	fold change	-1.24	26.9546	0.0124	fold change	1.46
BE464643	NA		4 out of 5	102.742					35.2284	6.6e-11	fold change	-1.94	13.3084	0.0053	fold change	-1.31	36.7339	3.2e-05	fold change	1.98	17.4718	3e-08	fold change	-1.31
ZNF286A	57335	zinc finger protein 286A	4 out of 5	102.524					17.2175	0.0001	fold change	1.55	53.4851	3.6e-06	fold change	2.28	11.8428	0.0248	fold change	-1.34	19.9785	0.0124	fold change	1.35
DCLRE1C	64421	DNA cross-link repair 1C	4 out of 5	102.423					21.3431	1.2e-09	fold change	1.65	25.0283	0.0227	fold change	1.61	18.6461	0.0003	fold change	-1.53	37.4058	0.0019	fold change	1.62
MCOLN2	255231	mucolipin 2	4 out of 5	102.374					35.2284	1.9e-07	fold change	1.94	12.0755	0.0178	fold change	1.26	33.9443	0.0012	fold change	-1.91	21.1256	8.1e-05	fold change	1.37
LSM5	23658	LSM5 homolog, U6 small nuclear RNA associated (S. cerevisiae)	4 out of 5	102.339					36.6027	2e-08	fold change	1.97	16.2394	0.0066	fold change	1.4	13.5326	0.0141	fold change	-1.39	35.9648	0.0012	fold change	1.6
W18186	NA		4 out of 5	102.33					37.0217	4.3e-07	fold change	-1.98	14.8199	0.018	fold change	-1.36	36.343	0.0001	fold change	1.97	14.1452	5.4e-05	fold change	-1.25
BE905157	NA		4 out of 5	102.324					11.1318	1.2e-05	fold change	-1.38	25.5167	0.0116	fold change	-1.62	30.3415	0.0019	fold change	1.82	35.3344	8.1e-06	fold change	-1.59
NPM3	10360	nucleophosmin/nucleoplasmin 3	4 out of 5	102.319					16.8147	6.6e-05	fold change	1.54	36.7888	8.4e-05	fold change	1.86	19.0655	0.0099	fold change	-1.54	29.65	7.7e-06	fold change	1.5
PARVB	29780	parvin, beta	4 out of 5	102.318					15.9465	0.0002	fold change	1.52	37.1897	5.5e-05	fold change	1.87	22.2269	0.0008	fold change	-1.62	26.9546	0.0005	fold change	1.46
DTNA	1837	dystrobrevin, alpha	4 out of 5	102.219					29.8406	1.5e-08	fold change	1.83	24.573	0.0131	fold change	1.6	33.1034	0.0012	fold change	-1.89	14.7021	0.0018	fold change	1.26
228752_at	NA		4 out of 5	102.201					22.5739	6.3e-05	fold change	-1.68	33.3821	0.0079	fold change	-1.79	22.6195	0.0356	fold change	1.63	23.6257	0.0015	fold change	-1.41
TMEM68	137695	transmembrane protein 68	4 out of 5	102.097					25.0692	6.2e-09	fold change	1.73	31.2438	0.0047	fold change	1.74	25.8061	0.0016	fold change	-1.71	19.9785	0.0034	fold change	1.35
IMPAD1	54928	inositol monophosphatase domain containing 1	4 out of 5	101.972					26.5072	1.5e-05	fold change	1.76	23.2353	0.0076	fold change	1.57	14.1887	0.0007	fold change	-1.41	38.041	0.0002	fold change	1.63
CPSF3	51692	cleavage and polyadenylation specific factor 3, 73kDa	4 out of 5	101.959					35.6473	2.9e-12	fold change	1.95	23.2353	0.0013	fold change	1.57	14.8773	3e-05	fold change	-1.43	28.1987	5.1e-05	fold change	1.48
LSM4	25804	LSM4 homolog, U6 small nuclear RNA associated (S. cerevisiae)	4 out of 5	101.843					26.9785	1.6e-05	fold change	1.77	18.5365	0.0009	fold change	1.46	16.7643	0.0032	fold change	-1.48	39.5638	0.0079	fold change	1.65
LYSMD2	256586	LysM, putative peptidoglycan-binding, domain containing 2	4 out of 5	101.836					26.0081	7.1e-08	fold change	1.75	28.8529	0.0034	fold change	1.69	26.9962	0.0016	fold change	-1.74	19.9785	0.0031	fold change	1.35
MRPL9	65005	mitochondrial ribosomal protein L9	4 out of 5	101.825					28.4521	6.6e-11	fold change	1.8	35.2791	4.7e-05	fold change	1.83	12.5004	0.0018	fold change	-1.36	25.593	0.0009	fold change	1.44
UBE2J1	51465	ubiquitin-conjugating enzyme E2, J1	4 out of 5	101.726					26.9785	1.1e-08	fold change	1.77	24.573	0.0123	fold change	1.6	25.8061	8.8e-08	fold change	-1.71	24.3681	5.5e-05	fold change	1.42
FSTL3	10272	follistatin-like 3 (secreted glycoprotein)	4 out of 5	101.683	60.2482	0.0419	fold change	-1.98055	12.0957	7e-06	fold change	-1.41					17.4869	0.0002	fold change	1.5	11.852	0.0002	fold change	-1.2
MYO15B	80022	myosin XVB pseudogene	4 out of 5	101.667					53.4382	2.8e-10	fold change	-2.38	21.8788	0.0005	fold change	-1.54	13.1475	0.0037	fold change	1.38	13.2023	1.2e-07	fold change	-1.23
VARS	7407	valyl-tRNA synthetase	4 out of 5	101.564					18.0732	1.6e-09	fold change	1.57	23.5875	0.0017	fold change	1.58	27.6958	7.7e-06	fold change	-1.76	32.2076	9.8e-06	fold change	1.54
MFHAS1	9258	malignant fibrous histiocytoma amplified sequence 1	4 out of 5	101.56					19.2537	2.2e-07	fold change	1.6	29.855	0.0032	fold change	1.71	38.8099	3.6e-06	fold change	-2.05	13.6417	0.0239	fold change	1.24
RALA	5898	v-ral simian leukemia viral oncogene homolog A (ras related)	4 out of 5	101.558					18.913	5.3e-07	fold change	1.59	18.5365	0.0124	fold change	1.46	29.9131	5.2e-06	fold change	-1.81	34.1958	1.8e-05	fold change	1.57
EMC8	10328	ER membrane protein complex subunit 8	4 out of 5	101.468					24.5289	1.6e-10	fold change	1.72	15.8642	0.0177	fold change	1.39	25.1101	4.2e-08	fold change	-1.69	35.9648	1.5e-06	fold change	1.6
ZBTB4	57659	zinc finger and BTB domain containing 4	4 out of 5	101.468					21.7049	3.2e-13	fold change	-1.66	17.6806	0.0046	fold change	-1.44	24.6766	6e-07	fold change	1.68	37.4058	3e-05	fold change	-1.62
OXCT1	5019	3-oxoacid CoA transferase 1	4 out of 5	101.35					18.5114	5.1e-05	fold change	1.58	30.7437	0.0208	fold change	1.73	37.3932	3.3e-06	fold change	-2	14.7021	0.0038	fold change	1.26
TSR1	55720	TSR1, 20S rRNA accumulation, homolog (S. cerevisiae)	4 out of 5	101.312					29.4544	1.9e-13	fold change	1.82	25.5167	0.0043	fold change	1.62	9.65648	0.0095	fold change	1.26	36.6846	5.6e-05	fold change	1.61
LYAR	55646	Ly1 antibody reactive homolog (mouse)	4 out of 5	101.287					22.1149	5e-11	fold change	1.67	28.3537	2.8e-06	fold change	1.68	22.6195	4.5e-06	fold change	-1.63	28.1987	6.4e-05	fold change	1.48
AI493276	NA		4 out of 5	101.276					44.5327	3.3e-13	fold change	-2.17	16.9306	0.0004	fold change	-1.42	25.1101	0.0007	fold change	1.69	14.7021	7.1e-07	fold change	-1.26
SPATA6	54558	spermatogenesis associated 6	4 out of 5	101.24					14.7718	0.0001	fold change	-1.49	17.3096	0.0041	fold change	-1.43	48.581	1.4e-05	fold change	2.34	20.578	0.0001	fold change	-1.36
PRR15L	79170	proline rich 15-like	4 out of 5	101.172					17.6806	0.0036	fold change	-1.56	35.2791	0.0033	fold change	-1.83	22.6195	0.0215	fold change	1.63	25.593	0.0079	fold change	-1.44
MPZL1	9019	myelin protein zero-like 1	4 out of 5	101.105					27.4239	2.2e-05	fold change	1.78	28.8529	0.022	fold change	1.69	21.8282	0.002	fold change	-1.61	23.0005	0.0043	fold change	1.4
RAB11A	8766	RAB11A, member RAS oncogene family	4 out of 5	100.993					11.1318	0.0004	fold change	1.38	27.4239	0.0062	fold change	-1.66	18.6461	0.0036	fold change	1.53	43.7913	2.4e-06	fold change	-1.72
HEBP2	23593	heme binding protein 2	4 out of 5	100.964					32.32	2.9e-09	fold change	1.88	33.3821	0.0049	fold change	1.79	17.1239	0.0128	fold change	-1.49	18.1382	0.0218	fold change	1.32
PIK3AP1	118788	phosphoinositide-3-kinase adaptor protein 1	4 out of 5	100.941					30.7975	1.4e-05	fold change	1.85	19.7359	0.0054	fold change	1.49	28.0945	0.0005	fold change	-1.77	22.3133	0.0002	fold change	1.39
LSR	51599	lipolysis stimulated lipoprotein receptor	4 out of 5	100.889					25.5645	3.2e-07	fold change	1.74	27.9412	0.0016	fold change	1.67	26.258	7.5e-06	fold change	-1.72	21.1256	0.0413	fold change	1.37
YEATS2	55689	YEATS domain containing 2	4 out of 5	100.819					19.6131	1.4e-09	fold change	1.61	24.573	0.0003	fold change	1.6	20.6684	1.1e-05	fold change	-1.58	35.9648	6.4e-06	fold change	1.6
C8orf33	65265	chromosome 8 open reading frame 33	4 out of 5	100.683					22.5739	6.2e-09	fold change	1.68	25.9805	0.0018	fold change	1.63	21.8282	0.0023	fold change	-1.61	30.3006	0.001	fold change	1.51
COQ3	51805	coenzyme Q3 homolog, methyltransferase (S. cerevisiae)	4 out of 5	100.438					38.2187	1.8e-13	fold change	2.01	16.608	0.0054	fold change	1.41	26.258	0.0002	fold change	-1.72	19.3534	0.0013	fold change	1.34
GLRX2	51022	glutaredoxin 2	4 out of 5	100.436					38.6512	1.4e-09	fold change	2.02	18.1157	0.0098	fold change	1.45	20.6684	7.6e-05	fold change	-1.58	23.0005	0.0009	fold change	1.4
PTP4A3	11156	protein tyrosine phosphatase type IVA, member 3	4 out of 5	100.42					9.7091	0.0021	fold change	1.33	33.8882	0.015	fold change	1.8	35.0776	1.5e-05	fold change	-1.94	21.7454	0.002	fold change	1.38
CISH	1154	cytokine inducible SH2-containing protein	4 out of 5	100.354					11.4522	0.0008	fold change	-1.39	36.2466	0.0002	fold change	-1.85	30.3415	0.0001	fold change	1.82	22.3133	4.8e-05	fold change	-1.39
NOP2	4839	NOP2 nucleolar protein homolog (yeast)	4 out of 5	100.184					22.1149	1.2e-09	fold change	1.67	25.0283	0.009	fold change	1.61	36.7339	5.8e-06	fold change	-1.98	16.3074	0.0003	fold change	1.29
MGEA5	10724	meningioma expressed antigen 5 (hyaluronidase)	4 out of 5	100.132					20.4517	2.2e-06	fold change	-1.63	44.825	2.7e-06	fold change	-2.05	14.8773	0.0016	fold change	1.43	19.9785	0.0219	fold change	-1.35
239232_at	NA		4 out of 5	100.122					23.0782	0.0006	fold change	-1.69	38.9084	3.7e-05	fold change	-1.91	21.8282	0.011	fold change	1.61	16.3074	6.7e-05	fold change	-1.29
PTPRG	5793	protein tyrosine phosphatase, receptor type, G	4 out of 5	99.907					32.32	1.2e-05	fold change	-1.88	22.7915	0.0145	fold change	-1.56	14.4949	0.0275	fold change	1.42	30.3006	0.0002	fold change	-1.51
RGMB	285704	RGM domain family, member B	4 out of 5	99.8266					18.0732	2e-06	fold change	-1.57	34.2947	0.0002	fold change	-1.81	17.8087	0.0292	fold change	1.51	29.65	3.1e-05	fold change	-1.5
OSCP1	127700	organic solute carrier partner 1	4 out of 5	99.8012					9.43776	0.0035	fold change	-1.32	17.6806	0.0145	fold change	-1.44	43.756	2.5e-06	fold change	2.19	28.9268	2.4e-06	fold change	-1.49
ATP5G1	516	ATP synthase, H+ transporting, mitochondrial Fo complex, subunit C1 (subunit 9)	4 out of 5	99.7888	58.7227	0.0202	fold change	1.93608	10.8135	4.8e-05	fold change	1.37	13.8857	0.0394	fold change	1.33	16.3669	0.0015	fold change	-1.47
UBE2V2	7336	ubiquitin-conjugating enzyme E2 variant 2	4 out of 5	99.7554					29.8406	3.3e-07	fold change	1.83	20.9681	0.0083	fold change	1.52	18.6461	0.0002	fold change	-1.53	30.3006	0.0005	fold change	1.51
GAS2L3	283431	growth arrest-specific 2 like 3	4 out of 5	99.6733					27.9286	5e-08	fold change	1.79	15.1617	0.044	fold change	1.37	33.5825	0.0001	fold change	-1.9	23.0005	0.0003	fold change	1.4
239069_s_at	NA		4 out of 5	99.6467					30.3415	7.2e-08	fold change	1.84	39.7128	0.0082	fold change	1.93	15.9507	0.0214	fold change	-1.46	13.6417	0.0422	fold change	1.24
PCYOX1	51449	prenylcysteine oxidase 1	4 out of 5	99.5883					16.3473	0.0008	fold change	-1.53	18.5365	0.005	fold change	-1.46	12.5004	0.0274	fold change	1.36	52.2041	0.0002	fold change	-1.86
HOXC9	3225	homeobox C9	4 out of 5	99.5828					20.4517	0.0032	fold change	-1.63	41.5379	6.9e-05	fold change	-1.97	23.448	0.0491	fold change	1.65	14.1452	0.0068	fold change	-1.25
C1orf31	388753	chromosome 1 open reading frame 31	4 out of 5	99.5736					32.882	1.2e-09	fold change	1.89	30.3339	3.7e-05	fold change	1.72	9.40309	0.0189	fold change	-1.25	26.9546	2.2e-05	fold change	1.46
COL22A1	169044	collagen, type XXII, alpha 1	4 out of 5	99.2772					47.3095	8.7e-08	fold change	2.24	20.5991	0.0224	fold change	1.51	18.6461	0.0106	fold change	-1.53	12.7225	0.0134	fold change	1.22
PSMG4	389362	proteasome (prosome, macropain) assembly chaperone 4	4 out of 5	99.2647					14.4421	1.4e-05	fold change	1.48	29.2372	0.0008	fold change	1.7	22.6195	0.0002	fold change	-1.63	32.9659	0.0004	fold change	1.55
MRS2	57380	MRS2 magnesium homeostasis factor homolog (S. cerevisiae)	4 out of 5	99.2592					31.8758	6e-10	fold change	1.87	25.5167	0.002	fold change	1.62	10.9718	0.0053	fold change	-1.31	30.8949	0.001	fold change	1.52
PREP	5550	prolyl endopeptidase	4 out of 5	99.2126					34.2374	9.5e-13	fold change	1.92	16.2394	0.0008	fold change	1.4	25.1101	5e-05	fold change	-1.69	23.6257	4.1e-05	fold change	1.41
HSPA13	6782	heat shock protein 70kDa family, member 13	4 out of 5	99.1616					39.8673	1.6e-06	fold change	2.05	34.2947	0.013	fold change	1.81	13.1475	0.0149	fold change	-1.38	11.852	0.0294	fold change	1.2
AI791859	NA		4 out of 5	99.0328					29.8406	7.6e-07	fold change	-1.83	33.8882	5.6e-07	fold change	-1.8	15.9507	0.0247	fold change	1.46	19.3534	7.6e-06	fold change	-1.34
NKTR	4820	natural killer-tumor recognition sequence	4 out of 5	98.9928					30.3415	2e-06	fold change	-1.84	18.1157	0.0059	fold change	-1.45	10.9718	0.0416	fold change	1.31	39.5638	0.0002	fold change	-1.65
TMEM170A	124491	transmembrane protein 170A	4 out of 5	98.9918					25.5645	1.1e-12	fold change	1.74	21.4511	0.0006	fold change	1.53	36.7339	7e-07	fold change	-1.98	15.2423	3.8e-05	fold change	1.27
BEND3	57673	BEN domain containing 3	4 out of 5	98.8534					31.3393	1.2e-10	fold change	1.86	16.608	0.008	fold change	1.41	32.768	4.7e-06	fold change	-1.88	18.1382	2.9e-05	fold change	1.32
PEX11A	8800	peroxisomal biogenesis factor 11 alpha	4 out of 5	98.8382					11.4522	0.0014	fold change	-1.39	47.3642	5.4e-06	fold change	-2.11	20.6684	0.0278	fold change	1.58	19.3534	1.3e-07	fold change	-1.34
SLC7A1	6541	solute carrier family 7 (cationic amino acid transporter, y+ system), member 1	4 out of 5	98.8071					29.4544	1.9e-10	fold change	1.82	19.3415	0.0006	fold change	1.48	23.0566	0.0001	fold change	-1.64	26.9546	0.0017	fold change	1.46
AI250910	NA		4 out of 5	98.8061					43.066	8.2e-14	fold change	-2.13	18.5365	0.0017	fold change	-1.46	19.0655	0.0064	fold change	1.54	18.1382	0.0003	fold change	-1.32
TRIM3	10612	tripartite motif containing 3	4 out of 5	98.795					16.8147	3.3e-07	fold change	-1.54	47.3642	2.2e-06	fold change	-2.11	15.9507	0.0005	fold change	1.46	18.6654	1.7e-07	fold change	-1.33
HSPB11	51668	heat shock protein family B (small), member 11	4 out of 5	98.5051					46.9479	8.7e-14	fold change	2.23	23.2353	0.0096	fold change	1.57	9.65648	0.0219	fold change	-1.26	18.6654	0.0027	fold change	1.33
TSHZ1	10194	teashirt zinc finger homeobox 1	4 out of 5	98.4951					33.795	8e-14	fold change	-1.91	23.5875	0.0374	fold change	-1.58	17.4869	0.0004	fold change	1.5	23.6257	0.0056	fold change	-1.41
FAM216A	29902	family with sequence similarity 216, member A	4 out of 5	98.4125					14.4421	0.0003	fold change	1.48	45.5726	6e-05	fold change	2.07	20.2596	0.0056	fold change	-1.57	18.1382	0.0426	fold change	1.32
UBL3	5412	ubiquitin-like 3	4 out of 5	98.385					11.7433	0.0007	fold change	-1.4	18.9362	0.0129	fold change	-1.47	32.371	6.2e-09	fold change	1.87	35.3344	5.7e-05	fold change	-1.59
SNHG16	100507246	small nucleolar RNA host gene 16 (non-protein coding)	4 out of 5	98.2171					19.6131	2.5e-05	fold change	1.61	21.4511	0.0113	fold change	1.53	26.258	2.3e-06	fold change	-1.72	30.8949	5.5e-06	fold change	1.52
DEF8	54849	differentially expressed in FDCP 8 homolog (mouse)	4 out of 5	98.2028					16.3473	1.2e-09	fold change	1.53	16.608	0.016	fold change	1.41	29.9131	1.8e-05	fold change	-1.81	35.3344	9.4e-07	fold change	1.59
SUOX	6821	sulfite oxidase	4 out of 5	98.1896					11.7433	2.7e-07	fold change	-1.4	52.615	4.2e-07	fold change	-2.25	13.8529	0.0005	fold change	1.4	19.9785	5.1e-07	fold change	-1.35
ECHDC1	55862	enoyl CoA hydratase domain containing 1	4 out of 5	98.1733					17.6806	4.8e-06	fold change	1.56	49.0263	0.0029	fold change	2.15	16.7643	0.0028	fold change	-1.48	14.7021	0.0052	fold change	1.26
CYP7B1	9420	cytochrome P450, family 7, subfamily B, polypeptide 1	4 out of 5	98.171					14.7718	4.6e-08	fold change	1.49	31.6867	2.4e-05	fold change	1.75	39.4452	1.7e-05	fold change	-2.07	12.2673	0.0167	fold change	1.21
Hs.670059	NA		4 out of 5	98.1591					22.1149	9.3e-06	fold change	-1.67	23.5875	0.0008	fold change	-1.58	33.1034	0.0004	fold change	1.89	19.3534	2.4e-06	fold change	-1.34
AI655806	NA		4 out of 5	98.0781					19.9894	2.3e-05	fold change	-1.62	37.1897	1.5e-06	fold change	-1.87	25.1101	0.0005	fold change	1.69	15.7889	0.0021	fold change	-1.28
PRRT3-AS1	100874032	PRRT3 antisense RNA 1	4 out of 5	98.0525					11.1318	0.0062	fold change	1.38	22.3522	0.0124	fold change	1.55	52.3013	1e-05	fold change	-2.46	12.2673	0.0072	fold change	1.21
TMED5	50999	transmembrane emp24 protein transport domain containing 5	4 out of 5	98.0321					27.4239	5.7e-06	fold change	1.78	25.9805	0.0299	fold change	1.63	20.2596	7.2e-05	fold change	-1.57	24.3681	0.0002	fold change	1.42
LPAR6	10161	lysophosphatidic acid receptor 6	4 out of 5	98.0076					16.8147	0.0006	fold change	-1.54	26.9253	0.012	fold change	-1.65	19.4578	0.0009	fold change	1.55	34.8097	0.0007	fold change	-1.58
Hs.572336	NA		4 out of 5	97.9807					25.5645	4.3e-12	fold change	-1.74	24.573	0.0046	fold change	-1.6	14.8773	0.003	fold change	1.43	32.9659	1.1e-05	fold change	-1.55
NASP	4678	nuclear autoantigenic sperm protein (histone-binding)	4 out of 5	97.9707					18.913	4.9e-10	fold change	1.59	17.6806	0.0093	fold change	1.44	22.6195	9.7e-05	fold change	-1.63	38.7576	2.8e-06	fold change	1.64
TJP3	27134	tight junction protein 3	4 out of 5	97.9216					11.1318	0.0046	fold change	-1.38	23.5875	0.0372	fold change	-1.58	31.5808	0.0017	fold change	1.85	31.6216	0.0038	fold change	-1.53
W92005	NA		4 out of 5	97.8688					35.2284	2.6e-07	fold change	-1.94	14.4863	0.006	fold change	-1.35	35.8868	0.0064	fold change	1.96	12.2673	0.0004	fold change	-1.21
MSL1	339287	male-specific lethal 1 homolog (Drosophila)	4 out of 5	97.8326					15.9465	2.8e-06	fold change	-1.52	49.781	0.0039	fold change	-2.17	19.8378	6.4e-05	fold change	1.56	12.2673	0.0427	fold change	1.21
NGEF	25791	neuronal guanine nucleotide exchange factor	4 out of 5	97.7918	54.1208	0.0259	fold change	1.78323	9.19765	0.0152	fold change	1.31					14.4949	0.0174	fold change	-1.42	19.9785	0.0059	fold change	1.35
EML4	27436	echinoderm microtubule associated protein like 4	4 out of 5	97.734					19.6131	7.7e-05	fold change	1.61	20.9681	0.001	fold change	1.52	26.258	5.6e-06	fold change	-1.72	30.8949	1.2e-05	fold change	1.52
SMCHD1	23347	structural maintenance of chromosomes flexible hinge domain containing 1	4 out of 5	97.7097					15.9465	8.8e-05	fold change	1.52	37.1897	0.0024	fold change	1.87	23.448	0.0004	fold change	-1.65	21.1256	0.0008	fold change	1.37
PAPOLA	10914	poly(A) polymerase alpha	4 out of 5	97.6049	50.8518	0.0467	fold change	-1.64873	10.5129	0.0006	fold change	-1.36					14.4949	0.0057	fold change	1.42	21.7454	0.0068	fold change	-1.38
TTC36	143941	tetratricopeptide repeat domain 36	4 out of 5	97.581					9.19765	0.0006	fold change	-1.31	18.5365	0.0082	fold change	-1.46	42.2955	0.0007	fold change	2.15	27.5514	5e-06	fold change	-1.47
PDS5B	23047	PDS5, regulator of cohesion maintenance, homolog B (S. cerevisiae)	4 out of 5	97.3662	51.0204	0.0455	fold change	1.65705					14.4863	0.01	fold change	-1.35	18.2178	0.0006	fold change	1.52	13.6417	0.0164	fold change	-1.24
Hs.632805	NA		4 out of 5	97.3575					18.5114	4.1e-08	fold change	1.58	43.9437	0.0007	fold change	2.03	16.7643	1.1e-06	fold change	-1.48	18.1382	0.0001	fold change	1.32
UBE2I	7329	ubiquitin-conjugating enzyme E2I	4 out of 5	97.2857					9.7091	3.8e-06	fold change	1.33	11.4629	0.0099	fold change	-1.23	35.8868	6.2e-05	fold change	1.96	40.2269	2.4e-05	fold change	-1.66
DMXL1	1657	Dmx-like 1	4 out of 5	97.2783					9.7091	0.015	fold change	-1.33	35.2791	0.0004	fold change	-1.83	13.5326	0.0104	fold change	1.39	38.7576	0.0005	fold change	-1.64
EIF2S2	8894	eukaryotic translation initiation factor 2, subunit 2 beta, 38kDa	4 out of 5	97.266					29.8406	3.2e-09	fold change	1.83	15.5315	0.016	fold change	1.38	13.8529	1.9e-05	fold change	-1.4	38.041	2.6e-06	fold change	1.63
AA058941	NA		4 out of 5	97.1682					36.6027	1.4e-20	fold change	1.97	20.5991	0.0008	fold change	1.51	21.8282	0.0003	fold change	-1.61	18.1382	1.1e-05	fold change	1.32
RAB10	10890	RAB10, member RAS oncogene family	4 out of 5	97.1359					41.1073	9.1e-11	fold change	2.08	14.4863	0.0064	fold change	1.35	11.2417	0.001	fold change	-1.32	30.3006	3.3e-05	fold change	1.51
NDUFA9	4704	NADH dehydrogenase (ubiquinone) 1 alpha subcomplex, 9, 39kDa	4 out of 5	97.0779					23.5423	6.4e-12	fold change	1.7	36.7888	8.7e-05	fold change	1.86	19.8378	0.0004	fold change	-1.56	16.9091	0.001	fold change	1.3
FZD4	8322	frizzled family receptor 4	4 out of 5	96.9744					42.2955	2.1e-11	fold change	-2.11	22.3522	0.0015	fold change	-1.55	14.1887	0.0128	fold change	1.41	18.1382	0.0002	fold change	-1.32
GLRX3	10539	glutaredoxin 3	4 out of 5	96.9704					28.9753	4.9e-09	fold change	1.81	21.8788	0.003	fold change	1.54	14.4949	0.0006	fold change	-1.42	31.6216	4.1e-06	fold change	1.53
AGTPBP1	23287	ATP/GTP binding protein 1	4 out of 5	96.8385					16.8147	3.7e-07	fold change	1.54	27.9412	0.0002	fold change	1.67	33.9443	5e-06	fold change	-1.91	18.1382	0.0014	fold change	1.32
CBX3	11335	chromobox homolog 3	4 out of 5	96.7361					32.32	1.2e-07	fold change	1.88	16.2394	0.0117	fold change	1.4	14.4949	0.0003	fold change	-1.42	33.6818	0.0004	fold change	1.56
RFWD3	55159	ring finger and WD repeat domain 3	4 out of 5	96.6812					32.32	4.1e-09	fold change	1.88	16.2394	0.0328	fold change	1.4	26.9962	0.0004	fold change	-1.74	21.1256	6.6e-05	fold change	1.37
BE674269	NA		4 out of 5	96.6261					34.6916	1.4e-08	fold change	-1.93	34.7601	1.3e-07	fold change	-1.82	13.5326	0.0101	fold change	1.39	13.6417	0.0003	fold change	-1.24
ADSL	158	adenylosuccinate lyase	4 out of 5	96.4246					16.8147	9.2e-08	fold change	1.54	23.5875	0.0013	fold change	1.58	23.0566	4.1e-06	fold change	-1.64	32.9659	1.8e-06	fold change	1.55
PJA2	9867	praja ring finger 2, E3 ubiquitin protein ligase	4 out of 5	96.3833					13.3474	0.0005	fold change	-1.45	19.3415	0.0264	fold change	-1.48	16.3669	0.0001	fold change	1.47	47.3274	1.1e-07	fold change	-1.78
TEK	7010	TEK tyrosine kinase, endothelial	4 out of 5	96.3668					51.8382	9.6e-12	fold change	-2.34	13.3084	0.0006	fold change	-1.31	11.2417	0.0108	fold change	1.32	19.9785	0.0007	fold change	-1.35
DCPS	28960	decapping enzyme, scavenger	4 out of 5	96.3339					25.5645	2.4e-09	fold change	1.74	24.573	0.0004	fold change	1.6	21.8282	0.0004	fold change	-1.61	24.3681	0.0002	fold change	1.42
SLC35E2B	728661	solute carrier family 35, member E2B	4 out of 5	96.2795					16.8147	3.2e-08	fold change	-1.54	16.608	0.0207	fold change	-1.41	19.0655	0.0004	fold change	1.54	43.7913	1.2e-05	fold change	-1.72
SMYD2	56950	SET and MYND domain containing 2	4 out of 5	96.2719					19.2537	2.4e-07	fold change	1.6	45.2043	9.1e-05	fold change	2.06	10.6884	0.0242	fold change	-1.3	21.1256	0.0014	fold change	1.37
CDK2AP1	8099	cyclin-dependent kinase 2 associated protein 1	4 out of 5	96.265					19.9894	1.4e-05	fold change	1.62	33.8882	0.0003	fold change	1.8	14.1887	0.0003	fold change	-1.41	28.1987	8.7e-08	fold change	1.48
ZNF639	51193	zinc finger protein 639	4 out of 5	96.1949					20.4517	5.4e-07	fold change	1.63	43.6007	2.2e-05	fold change	2.02	12.1639	0.0025	fold change	-1.35	19.9785	0.0106	fold change	1.35
CD59	966	CD59 molecule, complement regulatory protein	4 out of 5	96.1556					22.1149	0.0002	fold change	1.67	36.7888	0.0059	fold change	1.86	10.9718	0.0332	fold change	-1.31	26.2801	0.0017	fold change	1.45
RAB27A	5873	RAB27A, member RAS oncogene family	4 out of 5	95.9627					28.9753	1.3e-07	fold change	1.81	18.9362	0.0086	fold change	1.47	29.9131	2.6e-06	fold change	-1.81	18.1382	0.0099	fold change	1.32
TMEM123	114908	transmembrane protein 123	4 out of 5	95.9331					32.882	7.2e-05	fold change	1.89	30.3339	0.0041	fold change	1.72	10.9718	0.0134	fold change	-1.31	21.7454	0.005	fold change	1.38
AI344332	NA		4 out of 5	95.8838					44.1966	3.6e-09	fold change	-2.16	17.6806	0.0288	fold change	-1.44	18.2178	0.0021	fold change	1.52	15.7889	0.006	fold change	-1.28
MZF1	7593	myeloid zinc finger 1	4 out of 5	95.8415					23.0782	7.7e-07	fold change	-1.69	28.8529	0.0003	fold change	-1.69	23.9319	7.4e-06	fold change	1.66	19.9785	7.2e-05	fold change	-1.35
PAFAH1B1	5048	platelet-activating factor acetylhydrolase 1b, regulatory subunit 1 (45kDa)	4 out of 5	95.7322					35.6473	7.2e-16	fold change	1.95	25.0283	0.0006	fold change	1.61	10.6884	0.0009	fold change	1.3	18.6654	0.0035	fold change	-1.33
ADSSL1	122622	adenylosuccinate synthase like 1	4 out of 5	95.5659					15.9465	0.0011	fold change	-1.52	46.0164	1.5e-05	fold change	-2.08	19.4578	0.0103	fold change	1.55	14.1452	0.006	fold change	-1.25
IFT88	8100	intraflagellar transport 88 homolog (Chlamydomonas)	4 out of 5	95.5451					14.0508	1.3e-08	fold change	-1.47	15.8642	0.0064	fold change	-1.39	47.492	1e-08	fold change	2.3	18.1382	1e-05	fold change	-1.32
RHBDF2	79651	rhomboid 5 homolog 2 (Drosophila)	4 out of 5	95.4542					22.5739	2.2e-11	fold change	1.68	19.3415	0.0038	fold change	1.48	29.9131	1.8e-07	fold change	-1.81	23.6257	6.7e-07	fold change	1.41
NPM1	4869	nucleophosmin (nucleolar phosphoprotein B23, numatrin)	4 out of 5	95.445					31.3393	2.6e-07	fold change	1.86	15.5315	0.0337	fold change	1.38	15.6084	0.0069	fold change	-1.45	32.9659	0.0001	fold change	1.55
C8orf59	401466	chromosome 8 open reading frame 59	4 out of 5	95.4112					12.3933	9.3e-05	fold change	1.42	27.4239	0.0214	fold change	1.66	20.2596	0.0002	fold change	-1.57	35.3344	0.0003	fold change	1.59
ZNF516	9658	zinc finger protein 516	4 out of 5	95.3946					15.143	1.2e-05	fold change	-1.5	16.2394	0.0319	fold change	-1.4	50.8099	2.9e-05	fold change	2.41	13.2023	0.0038	fold change	-1.23
CALU	813	calumenin	4 out of 5	95.3147					19.6131	0.0019	fold change	1.61	36.2466	0.0277	fold change	1.85	12.5004	0.0267	fold change	-1.36	26.9546	0.0006	fold change	1.46
FAM100B	283991	family with sequence similarity 100, member B	4 out of 5	94.9361					17.6806	4.6e-11	fold change	1.56	22.3522	0.0008	fold change	1.55	29.9131	3.3e-07	fold change	-1.81	24.9903	1.6e-06	fold change	1.43
USP53	54532	ubiquitin specific peptidase 53	4 out of 5	94.9204					15.5315	0.0021	fold change	-1.51	21.8788	0.0042	fold change	-1.54	10.6884	0.0308	fold change	1.3	46.8217	3.4e-07	fold change	-1.77
ANGPTL2	23452	angiopoietin-like 2	4 out of 5	94.8347					20.4517	2.4e-05	fold change	-1.63	14.4863	0.0405	fold change	-1.35	23.9319	0.008	fold change	1.66	35.9648	0.0021	fold change	-1.6
TAGLN2	8407	transgelin 2	4 out of 5	94.8332					28.9753	1.2e-05	fold change	1.81	15.1617	0.0338	fold change	1.37	27.6958	0.0006	fold change	-1.76	23.0005	0.0007	fold change	1.4
CDC5L	988	CDC5 cell division cycle 5-like (S. pombe)	4 out of 5	94.8212					17.2175	5.4e-07	fold change	1.55	43.1265	0.0138	fold change	2.01	12.1639	0.0108	fold change	-1.35	22.3133	0.0001	fold change	1.39
WDFY3	23001	WD repeat and FYVE domain containing 3	4 out of 5	94.7738					18.913	5e-09	fold change	-1.59	39.7128	2.3e-06	fold change	-1.93	13.1475	0.0005	fold change	1.38	23.0005	0.0001	fold change	-1.4
APC	324	adenomatous polyposis coli	4 out of 5	94.5055	50.4139	0.0314	fold change	1.62074	19.9894	0.0001	fold change	-1.62	11.8349	0.0193	fold change	-1.25					12.2673	0.0052	fold change	-1.21
239432_at	NA		4 out of 5	94.4628					24.5289	0.0015	fold change	-1.72	38.1476	0.0002	fold change	-1.89	14.8773	0.0162	fold change	1.43	16.9091	0.0003	fold change	-1.3
213266_at	NA		4 out of 5	94.1947					26.5072	3.8e-14	fold change	-1.76	28.3537	0.0011	fold change	-1.68	20.6684	0.0005	fold change	1.58	18.6654	3.6e-06	fold change	-1.33
ALG13	79868	asparagine-linked glycosylation 13 homolog (S. cerevisiae)	4 out of 5	94.1576					14.4421	0.0002	fold change	1.48	52.9549	7.5e-05	fold change	-2.26	10.9718	0.0376	fold change	1.31	15.7889	0.0072	fold change	-1.28
SMC6	79677	structural maintenance of chromosomes 6	4 out of 5	94.0879					31.3393	8.1e-10	fold change	1.86	22.7915	0.0013	fold change	1.56	9.65648	0.0364	fold change	-1.26	30.3006	1.9e-07	fold change	1.51
RUFY3	22902	RUN and FYVE domain containing 3	4 out of 5	94.0519					32.882	4e-12	fold change	-1.89	33.8882	0.001	fold change	-1.8	9.14359	0.0331	fold change	1.24	18.1382	0.0265	fold change	-1.32
RTKN	6242	rhotekin	4 out of 5	93.9453					18.0732	2.2e-07	fold change	1.57	26.9253	0.0013	fold change	1.65	18.6461	0.0004	fold change	-1.53	30.3006	3.9e-05	fold change	1.51
EPB41L5	57669	erythrocyte membrane protein band 4.1 like 5	4 out of 5	93.8614					9.19765	0.0313	fold change	1.31	38.1476	4.2e-06	fold change	-1.89	32.371	0.0038	fold change	1.87	14.1452	0.0008	fold change	-1.25
CD58	965	CD58 molecule	4 out of 5	93.8313					26.5072	2.3e-07	fold change	1.76	23.2353	0.0361	fold change	1.57	17.8087	9.7e-05	fold change	-1.51	26.2801	7.4e-05	fold change	1.45
226345_at	NA		4 out of 5	93.8179					26.5072	1.9e-05	fold change	1.76	30.7437	0.0025	fold change	1.73	20.2596	3.6e-06	fold change	-1.57	16.3074	0.0196	fold change	1.29
USP30	84749	ubiquitin specific peptidase 30	4 out of 5	93.816					14.4421	3.4e-06	fold change	-1.48	30.3339	0.0002	fold change	-1.72	21.4886	7.3e-05	fold change	1.6	27.5514	1.9e-06	fold change	-1.47
AXIN2	8313	axin 2	4 out of 5	93.8086					39.0814	5.7e-10	fold change	-2.03	15.8642	0.0008	fold change	-1.39	14.4949	0.0156	fold change	1.42	24.3681	2.6e-07	fold change	-1.42
PTPN2	5771	protein tyrosine phosphatase, non-receptor type 2	4 out of 5	93.7689					16.8147	1.8e-08	fold change	1.54	38.1476	0.0003	fold change	1.89	20.6684	9.5e-05	fold change	-1.58	18.1382	4e-05	fold change	1.32
KIAA1217	56243	KIAA1217	4 out of 5	93.6749					11.7433	0.0005	fold change	-1.4	23.2353	0.0089	fold change	-1.57	33.1034	0.0003	fold change	1.89	25.593	0.0087	fold change	-1.44
METTL21A	151194	methyltransferase like 21A	4 out of 5	93.6486					29.8406	3.9e-07	fold change	1.83	25.9805	0.0025	fold change	1.63	12.8372	0.0054	fold change	1.37	24.9903	0.0003	fold change	1.43
BAI2	576	brain-specific angiogenesis inhibitor 2	4 out of 5	93.6061					10.261	0.0054	fold change	-1.35	25.9805	0.0009	fold change	-1.63	42.6625	0.0004	fold change	2.16	14.7021	0.0009	fold change	-1.26
WDR3	10885	WD repeat domain 3	4 out of 5	93.5323					26.0081	3e-08	fold change	1.75	25.9805	0.0045	fold change	1.63	15.9507	1.6e-05	fold change	-1.46	25.593	0.0002	fold change	1.44
FGF1	2246	fibroblast growth factor 1 (acidic)	4 out of 5	93.3567					45.7766	1.2e-07	fold change	-2.2	11.6509	0.0333	fold change	-1.24	15.9507	0.012	fold change	1.46	19.9785	0.0002	fold change	-1.35
POP7	10248	processing of precursor 7, ribonuclease P/MRP subunit (S. cerevisiae)	4 out of 5	93.3497					31.3393	5.4e-10	fold change	1.86	15.5315	0.0079	fold change	1.38	21.4886	1.5e-05	fold change	-1.6	24.9903	7.7e-06	fold change	1.43
SIK3	23387	SIK family kinase 3	4 out of 5	93.2299					22.5739	9e-06	fold change	-1.68	15.5315	0.0026	fold change	-1.38	16.3669	0.0023	fold change	1.47	38.7576	1.1e-06	fold change	-1.64
RRP7A	27341	ribosomal RNA processing 7 homolog A (S. cerevisiae)	4 out of 5	93.1933					11.7433	0.0001	fold change	1.4	14.4863	0.0473	fold change	1.35	32.768	6e-05	fold change	-1.88	34.1958	1.8e-05	fold change	1.57
ANKH	56172	ankylosis, progressive homolog (mouse)	4 out of 5	93.1531					9.96975	0.0113	fold change	1.34	38.4337	6.9e-05	fold change	1.9	27.2778	7.7e-05	fold change	-1.75	17.4718	0.0049	fold change	1.31
SMAGP	57228	small cell adhesion glycoprotein	4 out of 5	93.1332					16.8147	9.6e-06	fold change	1.54	16.9306	0.0357	fold change	1.42	38.8099	0.0024	fold change	-2.05	20.578	5.7e-05	fold change	1.36
GNAS	2778	GNAS complex locus	4 out of 5	93.1217					12.0957	0.0045	fold change	-1.41	27.9412	0.0081	fold change	-1.67	28.0945	0.0136	fold change	-1.77	24.9903	0.0121	fold change	1.43
USP13	8975	ubiquitin specific peptidase 13 (isopeptidase T-3)	4 out of 5	93.0976					18.913	3.4e-14	fold change	1.59	25.5167	0.0009	fold change	1.62	31.1962	0.0015	fold change	-1.84	17.4718	0.0043	fold change	1.31
INPP5J	27124	inositol polyphosphate-5-phosphatase J	4 out of 5	93.0747					19.2537	2.5e-07	fold change	-1.6	33.3821	1.8e-05	fold change	-1.79	10.1383	0.0246	fold change	1.28	30.3006	4.5e-09	fold change	-1.51
RUVBL1	8607	RuvB-like 1 (E. coli)	4 out of 5	93.0221					37.0217	9.1e-12	fold change	1.98	20.9681	0.0014	fold change	1.52	16.3669	0.0017	fold change	-1.47	18.6654	0.0031	fold change	1.33
LTBP3	4054	latent transforming growth factor beta binding protein 3	4 out of 5	92.8941					24.0208	1.7e-06	fold change	-1.71	27.4239	0.0125	fold change	-1.66	14.4949	3.6e-06	fold change	1.42	26.9546	0.0008	fold change	-1.46
NFIC	4782	nuclear factor I/C (CCAAT-binding transcription factor)	4 out of 5	92.8932					31.8758	2.6e-07	fold change	-1.87	20.1798	0.0222	fold change	-1.5	20.2596	0.0008	fold change	1.57	20.578	0.0014	fold change	-1.36
BRI3	25798	brain protein I3	4 out of 5	92.8578					10.261	4.3e-05	fold change	1.35	32.5856	7.4e-05	fold change	1.77	23.0566	3.9e-07	fold change	-1.64	26.9546	2.2e-06	fold change	1.46
KLHDC5	57542	kelch domain containing 5	4 out of 5	92.7061	58.6112	0.0325	fold change	1.93117	9.7091	0.0004	fold change	-1.33					9.14359	0.0097	fold change	1.24	15.2423	0.003	fold change	1.27
LARP4B	23185	La ribonucleoprotein domain family, member 4B	4 out of 5	92.6683					37.0217	6.9e-19	fold change	1.98	19.7359	0.0223	fold change	1.49	20.6684	2.6e-05	fold change	-1.58	15.2423	0.0156	fold change	1.27
GOLGB1	2804	golgin B1	4 out of 5	92.6574					12.0957	1.8e-07	fold change	-1.41	25.9805	0.0013	fold change	-1.63	13.1475	0.0018	fold change	1.38	41.4336	1.1e-08	fold change	-1.68
ZNF264	9422	zinc finger protein 264	4 out of 5	92.6534					14.7718	2.4e-07	fold change	-1.49	21.8788	0.0006	fold change	-1.54	20.6684	1e-05	fold change	1.58	35.3344	0.0002	fold change	-1.59
AA489041	NA		4 out of 5	92.5885					20.4517	6.3e-08	fold change	1.63	20.9681	0.0087	fold change	1.52	17.4869	0.0006	fold change	-1.5	33.6818	6.5e-06	fold change	1.56
TJP1	7082	tight junction protein 1	4 out of 5	92.4622					30.7975	6.2e-08	fold change	-1.85	14.8199	0.0133	fold change	-1.36	18.6461	0.001	fold change	1.53	28.1987	0.0003	fold change	-1.48
YKT6	10652	YKT6 v-SNARE homolog (S. cerevisiae)	4 out of 5	92.3883					30.3415	1.8e-06	fold change	1.84	11.8349	0.0233	fold change	1.25	23.9319	0.0009	fold change	-1.66	26.2801	0.0004	fold change	1.45
AK021987	NA		4 out of 5	92.3811					35.6473	5.9e-08	fold change	-1.95	28.8529	8.5e-05	fold change	-1.69	10.9718	0.028	fold change	1.31	16.9091	0.0056	fold change	-1.3
MAPK1	5594	mitogen-activated protein kinase 1	4 out of 5	92.3605					14.7718	0.0009	fold change	1.49	28.8529	0.0213	fold change	1.69	25.1101	9.3e-07	fold change	-1.69	23.6257	0.0005	fold change	1.41
CLK1	1195	CDC-like kinase 1	4 out of 5	92.1989					15.9465	7.6e-10	fold change	-1.52	31.6867	0.0005	fold change	-1.75	16.3669	0.0041	fold change	1.47	28.1987	0.0007	fold change	-1.48
SELRC1	65260	Sel1 repeat containing 1	4 out of 5	92.1554					18.0732	1.8e-08	fold change	1.57	21.8788	0.0005	fold change	1.54	28.5778	2.6e-06	fold change	-1.78	23.6257	0.0025	fold change	1.41
CHAF1A	10036	chromatin assembly factor 1, subunit A (p150)	4 out of 5	92.1101					26.5072	6.3e-15	fold change	1.76	19.3415	0.0001	fold change	1.48	20.6684	1.5e-05	fold change	-1.58	25.593	3e-06	fold change	1.44
MIS18BP1	55320	MIS18 binding protein 1	4 out of 5	92.0845	57.7301	0.0238	fold change	1.90463	9.7091	0.0004	fold change	1.33					9.40309	0.0307	fold change	-1.25	15.2423	0.018	fold change	1.27
LAMA5	3911	laminin, alpha 5	4 out of 5	92.0567					9.19765	0.0067	fold change	-1.31	57.2994	1.3e-05	fold change	-2.42	12.8372	0.0021	fold change	-1.37	12.2673	0.0113	fold change	-1.21
SLC45A4	57210	solute carrier family 45, member 4	4 out of 5	92.0017					11.4522	0.0018	fold change	1.39	28.8529	0.0003	fold change	1.69	25.4164	1.2e-05	fold change	-1.7	26.2801	0.0014	fold change	1.45
ORAI1	84876	ORAI calcium release-activated calcium modulator 1	4 out of 5	92.0012					19.6131	9.7e-08	fold change	1.61	23.5875	0.0003	fold change	1.58	29.4473	1.1e-06	fold change	-1.8	19.3534	0.0004	fold change	1.34
DDX21	9188	DEAD (Asp-Glu-Ala-Asp) box helicase 21	4 out of 5	91.9838					26.5072	9.3e-09	fold change	1.76	17.3096	0.0002	fold change	1.43	15.2011	4e-05	fold change	-1.44	32.9659	2.1e-05	fold change	1.55
MRPL2	51069	mitochondrial ribosomal protein L2	4 out of 5	91.7119					11.7433	1.8e-07	fold change	1.4	45.5726	0.0003	fold change	2.07	17.4869	1.5e-05	fold change	-1.5	16.9091	0.0005	fold change	1.3
PLOD1	5351	procollagen-lysine, 2-oxoglutarate 5-dioxygenase 1	4 out of 5	91.6945					13.6985	2.5e-05	fold change	1.46	35.2791	0.0003	fold change	1.83	17.1239	0.0025	fold change	-1.49	25.593	0.0003	fold change	1.44
MOB1A	55233	MOB kinase activator 1A	4 out of 5	91.5763					44.1966	5.5e-11	fold change	2.16	18.9362	0.0323	fold change	1.47	10.9718	0.0054	fold change	-1.31	17.4718	0.0044	fold change	1.31
MED13L	23389	mediator complex subunit 13-like	4 out of 5	91.5027					24.0208	2.9e-07	fold change	-1.71	18.1157	0.0316	fold change	-1.45	19.0655	0.0011	fold change	1.54	30.3006	1.5e-05	fold change	-1.51
LCOR	84458	ligand dependent nuclear receptor corepressor	4 out of 5	91.4933					11.7433	2.4e-05	fold change	-1.4	25.0283	0.0003	fold change	-1.61	14.4949	0.0008	fold change	1.42	40.2269	1.7e-05	fold change	-1.66
AI191905	NA		4 out of 5	91.4637					14.0508	0.0014	fold change	-1.47	15.5315	0.0311	fold change	-1.38	31.5808	0.0001	fold change	1.85	30.3006	2.5e-06	fold change	-1.51
EPG5	57724	ectopic P-granules autophagy protein 5 homolog (C. elegans)	4 out of 5	91.4231	51.3832	0.0488	fold change	-1.67692	9.19765	0.0002	fold change	-1.31	17.3096	0.0376	fold change	-1.43	13.5326	0.0106	fold change	1.39
EIF4E3	317649	eukaryotic translation initiation factor 4E family member 3	4 out of 5	91.4047					10.5129	0.0046	fold change	-1.36	28.3537	0.0338	fold change	-1.68	26.258	8.1e-05	fold change	1.72	26.2801	5.8e-06	fold change	-1.45
CAMTA1	23261	calmodulin binding transcription activator 1	4 out of 5	91.3589					25.0692	4.1e-08	fold change	1.73	42.0062	2.6e-06	fold change	1.98	10.1383	0.0091	fold change	-1.28	14.1452	0.0098	fold change	1.25
DCUN1D1	54165	DCN1, defective in cullin neddylation 1, domain containing 1 (S. cerevisiae)	4 out of 5	91.2778					21.7049	3.3e-07	fold change	1.66	25.9805	0.0144	fold change	1.63	29.4473	2.1e-06	fold change	-1.8	14.1452	0.0046	fold change	1.25
217518_at	NA		4 out of 5	91.215					23.5423	8e-06	fold change	-1.7	20.5991	0.0001	fold change	-1.51	23.448	0.0005	fold change	1.65	23.6257	1.2e-07	fold change	-1.41
LOC100130987	100130987	uncharacterized LOC100130987	4 out of 5	91.1689					20.8719	7.3e-06	fold change	-1.64	30.3339	0.0022	fold change	-1.72	27.6958	0.001	fold change	1.76	12.2673	0.0002	fold change	-1.21
DR1	1810	down-regulator of transcription 1, TBP-binding (negative cofactor 2)	4 out of 5	91.1685					24.0208	4.3e-06	fold change	1.71	22.3522	0.017	fold change	1.55	14.4949	0.0005	fold change	-1.42	30.3006	0.0002	fold change	1.51
FLJ39051	399972	uncharacterized LOC399972	4 out of 5	90.9509					25.0692	1.1e-07	fold change	1.73	20.1798	0.0022	fold change	1.5	29.9131	0.0008	fold change	-1.81	15.7889	8.7e-05	fold change	1.28
SMAD5	4090	SMAD family member 5	4 out of 5	90.8495					21.7049	1e-05	fold change	-1.66	22.3522	0.0021	fold change	-1.55	19.8378	1.7e-05	fold change	1.56	26.9546	0.0004	fold change	-1.46
RNASEH1	246243	ribonuclease H1	4 out of 5	90.8281					17.6806	1.4e-09	fold change	1.56	24.573	0.0001	fold change	1.6	16.3669	2e-05	fold change	-1.47	32.2076	6.7e-07	fold change	1.54
FAM172A	83989	family with sequence similarity 172, member A	4 out of 5	90.724					18.913	6.4e-06	fold change	-1.59	14.8199	0.0314	fold change	-1.36	16.7643	0.0031	fold change	1.48	40.2269	2.2e-08	fold change	-1.66
RGL2	5863	ral guanine nucleotide dissociation stimulator-like 2	4 out of 5	90.6114					16.8147	7.2e-08	fold change	-1.54	25.9805	0.0007	fold change	-1.63	23.448	5.6e-05	fold change	1.65	24.3681	1.1e-07	fold change	-1.42
51072	51072	mediator of cell motility 1	4 out of 5	90.6075					18.5114	1.2e-07	fold change	1.58	22.7915	0.001	fold change	1.56	14.4949	3.4e-05	fold change	-1.42	34.8097	3e-06	fold change	1.58
AA521106	NA		4 out of 5	90.5884					33.3367	1.8e-13	fold change	1.9	18.1157	0.0022	fold change	1.45	22.2269	3.5e-05	fold change	-1.62	16.9091	0.0038	fold change	1.3
ATP13A3	79572	ATPase type 13A3	4 out of 5	90.5664					14.4421	1.9e-07	fold change	1.48	50.4139	0.0016	fold change	2.19	9.40309	0.0221	fold change	-1.25	16.3074	0.0119	fold change	1.29
EIF4B	1975	eukaryotic translation initiation factor 4B	4 out of 5	90.5581					22.5739	4.2e-06	fold change	-1.68	12.0755	0.0388	fold change	-1.26	22.2269	4.4e-06	fold change	1.62	33.6818	1e-05	fold change	-1.56
COX16	51241	COX16 cytochrome c oxidase assembly homolog (S. cerevisiae)	4 out of 5	90.534					11.1318	0.0001	fold change	-1.38	24.573	0.0016	fold change	-1.6	27.2778	5.6e-05	fold change	1.75	27.5514	3.2e-09	fold change	-1.47
CREM	1390	cAMP responsive element modulator	4 out of 5	90.5044					32.882	4.9e-11	fold change	1.89	20.9681	0.0286	fold change	1.52	23.9319	8.7e-05	fold change	-1.66	12.7225	0.0004	fold change	1.22
PRIM2	5558	primase, DNA, polypeptide 2 (58kDa)	4 out of 5	90.2948					27.4239	5.2e-14	fold change	1.78	20.1798	0.0366	fold change	1.5	19.0655	0.0004	fold change	-1.54	23.6257	1.3e-05	fold change	1.41
RIPK4	54101	receptor-interacting serine-threonine kinase 4	4 out of 5	90.2278					9.19765	0.017	fold change	1.31	30.3339	0.0009	fold change	1.72	27.6958	0.0013	fold change	-1.76	23.0005	0.0016	fold change	1.4
TRAK1	22906	trafficking protein, kinesin binding 1	4 out of 5	90.1995					19.9894	1.7e-06	fold change	-1.62	23.2353	0.0032	fold change	-1.57	26.9962	8.2e-05	fold change	1.74	19.9785	0.002	fold change	-1.35
214487_s_at	NA		4 out of 5	90.1769					9.7091	0.0016	fold change	1.33	51.7947	0.0009	fold change	2.23	15.9507	0.0003	fold change	-1.46	12.7225	0.0218	fold change	1.22
EMG1	10436	EMG1 nucleolar protein homolog (S. cerevisiae)	4 out of 5	90.1619					26.5072	1.3e-09	fold change	1.76	32.5856	0.0004	fold change	1.77	16.3669	0.002	fold change	-1.47	14.7021	0.0043	fold change	1.26
ANKRD27	84079	ankyrin repeat domain 27 (VPS9 domain)	4 out of 5	90.1551					17.2175	2e-08	fold change	1.55	18.1157	0.0057	fold change	1.45	31.1962	1.1e-07	fold change	-1.84	23.6257	0.0003	fold change	1.41
NCBP2	22916	nuclear cap binding protein subunit 2, 20kDa	4 out of 5	90.1174					35.6473	3.3e-12	fold change	1.95	19.3415	0.0038	fold change	1.48	10.1383	0.0305	fold change	-1.28	24.9903	0.0011	fold change	1.43
Hs.669412	NA		4 out of 5	90.0014					36.1504	1.6e-08	fold change	-1.96	17.6806	0.01	fold change	-1.44	23.448	0.014	fold change	1.65	12.7225	0.0001	fold change	-1.22
CDCA4	55038	cell division cycle associated 4	4 out of 5	89.936					37.8306	2.1e-16	fold change	2	12.3052	0.0156	fold change	1.27	17.4869	0.0008	fold change	-1.5	22.3133	5.9e-06	fold change	1.39
HDGF	3068	hepatoma-derived growth factor	4 out of 5	89.8827					30.3415	1.5e-16	fold change	1.84	22.3522	0.0002	fold change	1.55	14.1887	0.0005	fold change	-1.41	23.0005	0.0001	fold change	1.4
SEC22C	9117	SEC22 vesicle trafficking protein homolog C (S. cerevisiae)	4 out of 5	89.8393	58.0302	0.0382	fold change	1.914	10.8135	0.0046	fold change	-1.37					9.14359	0.004	fold change	1.24	11.852	0.0295	fold change	-1.2
STK17B	9262	serine/threonine kinase 17b	4 out of 5	89.8173					25.0692	8.5e-07	fold change	1.73	18.5365	0.0196	fold change	1.46	33.9443	1.5e-05	fold change	-1.91	12.2673	0.0073	fold change	1.21
RIN2	54453	Ras and Rab interactor 2	4 out of 5	89.8072					21.3431	0.0003	fold change	-1.65	17.3096	0.0379	fold change	1.43	20.2596	9e-05	fold change	1.57	30.8949	0.0028	fold change	-1.52
CHCHD3	54927	coiled-coil-helix-coiled-coil-helix domain containing 3	4 out of 5	89.8071					29.8406	2e-10	fold change	1.83	20.5991	0.0005	fold change	1.51	16.3669	0.0005	fold change	-1.47	23.0005	4.7e-06	fold change	1.4
C16orf87	388272	chromosome 16 open reading frame 87	4 out of 5	89.7796					24.0208	1.6e-06	fold change	1.71	13.6	0.0184	fold change	1.32	31.5808	4.9e-07	fold change	-1.85	20.578	9.5e-05	fold change	1.36
POLR1B	84172	polymerase (RNA) I polypeptide B, 128kDa	4 out of 5	89.619					18.0732	2.1e-07	fold change	1.57	15.8642	0.0156	fold change	-1.39	12.5004	0.0002	fold change	-1.36	31.6216	0.0018	fold change	1.53
ABTB2	25841	ankyrin repeat and BTB (POZ) domain containing 2	4 out of 5	89.5493					23.5423	2.3e-08	fold change	1.7	13.8857	0.0162	fold change	1.33	32.768	5.6e-06	fold change	-1.88	19.3534	0.0001	fold change	1.34
MAP3K12	7786	mitogen-activated protein kinase kinase kinase 12	4 out of 5	89.4524					27.4239	2.8e-13	fold change	-1.78	29.2372	5.5e-05	fold change	-1.7	18.6461	5.5e-05	fold change	1.53	14.1452	1e-07	fold change	-1.25
MICAL3	57553	microtubule associated monoxygenase, calponin and LIM domain containing 3	4 out of 5	89.3951					9.7091	6.5e-05	fold change	1.33	12.3052	0.0044	fold change	1.27	49.2426	1.2e-08	fold change	-2.36	18.1382	0.0064	fold change	1.32
PVR	5817	poliovirus receptor	4 out of 5	89.3767					19.9894	3.2e-10	fold change	1.62	16.9306	0.005	fold change	1.42	33.1034	3.1e-09	fold change	-1.89	19.3534	5.8e-06	fold change	1.34
GLI2	2736	GLI family zinc finger 2	4 out of 5	89.3302					50.0035	8.2e-11	fold change	-2.3	14.4863	0.0395	fold change	1.35	10.1383	0.0324	fold change	1.28	14.7021	0.0025	fold change	-1.26
EPRS	2058	glutamyl-prolyl-tRNA synthetase	4 out of 5	89.2655					28.9753	4.2e-09	fold change	1.81	27.9412	0.0256	fold change	1.67	14.8773	0.0012	fold change	-1.43	17.4718	0.0042	fold change	1.31
LRP12	29967	low density lipoprotein receptor-related protein 12	4 out of 5	89.1561					15.9465	0.0006	fold change	1.52	20.5991	0.0328	fold change	1.51	13.8529	0.0358	fold change	-1.4	38.7576	3.6e-06	fold change	1.64
SNAP23	8773	synaptosomal-associated protein, 23kDa	4 out of 5	89.1188					18.5114	1.2e-05	fold change	-1.58	22.7915	1.4e-05	fold change	-1.56	15.6084	0.0023	fold change	1.45	32.2076	3.3e-05	fold change	-1.54
SAMHD1	25939	SAM domain and HD domain 1	4 out of 5	89.0333					10.5129	0.0111	fold change	1.36	37.6223	0.0146	fold change	1.88	27.6958	9.5e-05	fold change	-1.76	13.2023	0.0199	fold change	1.23
SSRP1	6749	structure specific recognition protein 1	4 out of 5	89.0312					17.6806	5.8e-10	fold change	1.56	29.2372	0.0108	fold change	1.7	23.448	1e-05	fold change	-1.65	18.6654	0.0365	fold change	1.33
STRN	6801	striatin, calmodulin binding protein	4 out of 5	88.9502					35.2284	1.9e-07	fold change	1.94	20.1798	0.008	fold change	1.5	14.1887	0.0056	fold change	-1.41	19.3534	0.0097	fold change	1.34
KCMF1	56888	potassium channel modulatory factor 1	4 out of 5	88.9048					26.0081	5e-12	fold change	1.75	20.1798	0.0001	fold change	1.5	17.1239	2.4e-05	fold change	-1.49	25.593	1e-05	fold change	1.44
SMARCE1	6605	SWI/SNF related, matrix associated, actin dependent regulator of chromatin, subfamily e, member 1	4 out of 5	88.8972					9.43776	0.0256	fold change	-1.32	12.8158	0.0445	fold change	1.29	36.343	0.0001	fold change	1.97	30.3006	0.0006	fold change	-1.51
GLIS2	84662	GLIS family zinc finger 2	4 out of 5	88.8437					12.0957	0.0011	fold change	-1.41	17.6806	0.0168	fold change	-1.44	35.4416	0.001	fold change	1.95	23.6257	0.0328	fold change	-1.41
DKFZP586I1420	222161	uncharacterized protein DKFZp586I1420	4 out of 5	88.829					10.5129	0.0008	fold change	-1.36	38.1476	0.0003	fold change	-1.89	11.2417	0.0391	fold change	1.32	28.9268	0.0057	fold change	-1.49
SNRPB	6628	small nuclear ribonucleoprotein polypeptides B and B1	4 out of 5	88.7583					26.9785	4.2e-07	fold change	1.77	12.5412	0.0372	fold change	1.28	21.0399	2.8e-06	fold change	-1.59	28.1987	0.0003	fold change	1.48
DNAJC2	27000	DnaJ (Hsp40) homolog, subfamily C, member 2	4 out of 5	88.4893					26.5072	1.6e-14	fold change	1.76	15.8642	0.0093	fold change	1.39	19.8378	3.6e-05	fold change	-1.56	26.2801	1.5e-05	fold change	1.45
BTBD7	55727	BTB (POZ) domain containing 7	4 out of 5	88.4329					25.0692	7e-09	fold change	-1.73	18.9362	0.0009	fold change	-1.47	13.5326	2.8e-05	fold change	1.39	30.8949	4.1e-05	fold change	-1.52
NCK2	8440	NCK adaptor protein 2	4 out of 5	88.4031					9.19765	0.0002	fold change	1.31	37.6223	5e-05	fold change	1.88	19.8378	2e-06	fold change	-1.56	21.7454	2.9e-06	fold change	1.38
GAMT	2593	guanidinoacetate N-methyltransferase	4 out of 5	88.3799					10.8135	0.0001	fold change	-1.37	25.0283	0.0015	fold change	-1.61	26.258	0.0014	fold change	1.72	26.2801	3.4e-06	fold change	-1.45
GMPR	2766	guanosine monophosphate reductase	4 out of 5	88.342					10.261	0.0337	fold change	1.35	20.1798	0.0424	fold change	1.5	43.756	5.1e-05	fold change	-2.19	14.1452	0.0451	fold change	1.25
Hs.607760	NA		4 out of 5	88.2835					22.1149	1.3e-06	fold change	-1.67	36.7888	0.0006	fold change	-1.86	11.2417	0.0448	fold change	1.32	18.1382	0.0097	fold change	-1.32
TIMM8A	1678	translocase of inner mitochondrial membrane 8 homolog A (yeast)	4 out of 5	88.1578					27.9286	7.3e-14	fold change	1.79	18.1157	0.0034	fold change	1.45	25.8061	0.0002	fold change	-1.71	16.3074	0.0001	fold change	1.29
ZDHHC13	54503	zinc finger, DHHC-type containing 13	4 out of 5	88.1245					37.0217	1.5e-09	fold change	1.98	18.1157	0.0356	fold change	1.45	11.2417	0.0174	fold change	-1.32	21.7454	0.0022	fold change	1.38
MDH1	4190	malate dehydrogenase 1, NAD (soluble)	4 out of 5	87.9769					37.0217	5.1e-10	fold change	1.98	16.9306	0.0016	fold change	1.42	9.65648	0.0169	fold change	-1.26	24.3681	4.8e-06	fold change	1.42
WBP1L	54838	WW domain binding protein 1-like	4 out of 5	87.9666					12.719	5.2e-08	fold change	-1.43	18.9362	0.0022	fold change	-1.47	25.4164	6.5e-08	fold change	1.7	30.8949	6.8e-06	fold change	-1.52
SAYSD1	55776	SAYSVFN motif domain containing 1	4 out of 5	87.6614					21.3431	1.3e-09	fold change	1.65	28.8529	0.002	fold change	1.69	17.4869	0.0036	fold change	-1.5	19.9785	0.0014	fold change	1.35
MTAP	4507	methylthioadenosine phosphorylase	4 out of 5	87.6004					18.0732	8.3e-07	fold change	1.57	33.3821	0.0024	fold change	1.79	19.8378	0.004	fold change	-1.56	16.3074	0.0026	fold change	1.29
TSPAN31	6302	tetraspanin 31	4 out of 5	87.5442					19.9894	7.3e-10	fold change	-1.62	22.7915	0.0191	fold change	-1.56	17.8087	0.0009	fold change	1.51	26.9546	4.5e-05	fold change	-1.46
C21orf56	84221	chromosome 21 open reading frame 56	4 out of 5	87.5411					14.7718	0.0006	fold change	1.49	27.9412	0.0013	fold change	1.67	19.8378	0.0083	fold change	-1.56	24.9903	0.0015	fold change	1.43
NEDD4	4734	neural precursor cell expressed, developmentally down-regulated 4, E3 ubiquitin protein ligase	4 out of 5	87.463					17.6806	3.1e-05	fold change	-1.56	25.9805	7.9e-05	fold change	-1.63	21.4886	0.0039	fold change	1.6	22.3133	9.1e-07	fold change	-1.39
DBT	1629	dihydrolipoamide branched chain transacylase E2	4 out of 5	87.4172	53.4851	0.0302	fold change	-1.76877	9.7091	0.0004	fold change	-1.33	14.8199	0.0187	fold change	-1.36	9.40309	0.0155	fold change	1.25
243249_at	NA		4 out of 5	87.4169					21.7049	6.3e-07	fold change	-1.66	41.5379	8.2e-05	fold change	-1.97	10.9718	0.0224	fold change	1.31	13.2023	0.0189	fold change	-1.23
PGPEP1	54858	pyroglutamyl-peptidase I	4 out of 5	87.3796					28.4521	7.8e-11	fold change	-1.8	17.3096	0.0102	fold change	-1.43	21.0399	0.0001	fold change	1.59	20.578	4.4e-06	fold change	-1.36
NEK11	79858	NIMA (never in mitosis gene a)- related kinase 11	4 out of 5	87.3786					10.8135	7.6e-06	fold change	-1.37	13.0416	0.0084	fold change	-1.3	49.8818	1.5e-09	fold change	2.38	13.6417	8.9e-06	fold change	-1.24
ZFAND6	54469	zinc finger, AN1-type domain 6	4 out of 5	87.3615					26.0081	6.2e-06	fold change	-1.75	29.855	0.0006	fold change	-1.71	11.5199	0.0056	fold change	1.33	19.9785	0.0006	fold change	-1.35
CCDC88A	55704	coiled-coil domain containing 88A	4 out of 5	87.361					15.9465	2e-05	fold change	1.52	34.7601	0.0018	fold change	1.82	23.9319	0.0003	fold change	-1.66	12.7225	0.013	fold change	1.22
216603_at	NA		4 out of 5	87.331					16.3473	0.0001	fold change	-1.53	18.5365	0.0027	fold change	-1.46	10.4088	8.8e-05	fold change	1.29	42.0384	1.2e-07	fold change	-1.69
ZC3H14	79882	zinc finger CCCH-type containing 14	4 out of 5	87.2876					13.3474	2e-09	fold change	-1.45	15.8642	0.0034	fold change	-1.39	25.1101	2.3e-07	fold change	1.69	32.9659	2.6e-06	fold change	-1.55
233874_at	NA		4 out of 5	87.2809					18.913	2.9e-05	fold change	-1.59	44.4038	0.0001	fold change	-2.04	11.2417	0.0158	fold change	1.32	12.7225	0.0148	fold change	-1.22
TMBIM6	7009	transmembrane BAX inhibitor motif containing 6	4 out of 5	87.1864					9.7091	5.1e-06	fold change	-1.33	34.2947	7.1e-07	fold change	-1.81	13.5326	0.0008	fold change	1.39	29.65	1.6e-05	fold change	-1.5
RAB7L1	8934	RAB7, member RAS oncogene family-like 1	4 out of 5	87.1806					17.6806	0.0041	fold change	1.56	33.3821	0.007	fold change	1.79	18.6461	0.0376	fold change	-1.53	17.4718	0.0399	fold change	1.31
FDX1	2230	ferredoxin 1	4 out of 5	87.1636					27.4239	3.3e-08	fold change	1.78	18.5365	0.031	fold change	1.46	19.4578	0.0004	fold change	-1.55	21.7454	0.0034	fold change	1.38
ASMTL	8623	acetylserotonin O-methyltransferase-like	4 out of 5	87.1341					12.719	2.7e-05	fold change	-1.43	29.2372	0.0011	fold change	-1.7	14.8773	0.0003	fold change	1.43	30.3006	6.1e-05	fold change	-1.51
EBNA1BP2	10969	EBNA1 binding protein 2	4 out of 5	86.7105					31.8758	9.9e-12	fold change	1.87	17.6806	0.0482	fold change	1.44	12.1639	0.0014	fold change	-1.35	24.9903	0.0002	fold change	1.43
C9orf123	90871	chromosome 9 open reading frame 123	4 out of 5	86.6729					29.4544	3.4e-08	fold change	1.82	24.573	0.0117	fold change	1.6	11.5199	0.0322	fold change	-1.33	21.1256	0.0134	fold change	1.37
CDC42EP1	11135	CDC42 effector protein (Rho GTPase binding) 1	4 out of 5	86.5274					9.7091	0.0024	fold change	1.33	41.5379	0.0003	fold change	1.97	17.8087	3.6e-05	fold change	-1.51	17.4718	0.002	fold change	1.31
GPI	2821	glucose-6-phosphate isomerase	4 out of 5	86.4654					22.1149	1.3e-07	fold change	1.67	17.6806	0.0232	fold change	-1.44	26.6914	1.7e-06	fold change	-1.73	19.9785	0.0084	fold change	1.35
COX5A	9377	cytochrome c oxidase subunit Va	4 out of 5	86.4415					18.5114	2.1e-06	fold change	1.58	14.8199	0.0159	fold change	1.36	21.4886	2.3e-06	fold change	-1.6	31.6216	6.9e-05	fold change	1.53
[truncated: 3,050 more rows]
