# Supplementary material for: Tumor cell-produced matrix metalloproteinase 9 (MMP-9) drives malignant progression and metastasis of basal-like triple negative breast cancer
Source: Oncotarget. 2014 May 1;5(9):2736–49. doi: 10.18632/oncotarget.1932 (PMC4058041; doi:10.18632/oncotarget.1932)
Supplement: Supplementary file 7 [file oncotarget-05-2736-s007.xlsx]

## Sheet: Supplemental Table 6 MMP9 kd an
Biosets vs Genes record downloaded from NextBio(2013/05/22 13:14:21)
Bioset 1: NT over MMP9 kd (Study: Orthotopic MMP9 knockdown)
Bioset 2: Breast tumor ER negative _vs_ ER positive (Study: Response of breast tumors treated with docetaxel-capecitabine (+/- trastuzumab))
Bioset 3: Breast cancer - triple negative ER- PR- HER2- _vs_ triple positive ER+ PR+ HER2+ (Study: Expression data from breast cancer FNA biopsies from patients)
Bioset 4: Primary breast tumor - ER- _vs_ ER+ (Study: Breast cancer subtypes: differences in expression profiles)
Bioset 5: Breast cancer reference pool - ER-PR- _vs_ ER+PR+ (Study: Expression in triple negative breast cancer patients before treatment with cisplatin)
Bioset 6: Breast cancer tumor tissue- status ER- _vs_ ER+ (Study: Predicting Features of Breast Cancer with Gene Expression Patterns)
Bioset 7: Breast cancer biopsies - ER- _vs_ ER+ (Study: Breast cancer biopsies with associated TP53 status, hormone status, and clinical findings)
Bioset 8: Primary breast tumors - ER negative _vs_ ER positive_GPL570 (Study: Breast cancer - tumor gene expression in a large cohort of patients)
https://mayo.nextbio.com/c/search/adv.nb?ids=739550,480043,231784,440599,114289,91204,258694,643460
Gene	EntrezGene ID	Gene Description	Specificity	Overall Gene score	Score Bioset 1	p-value Bioset 1	activity type Bioset 1	activity value Bioset 1	Score Bioset 2	p-value Bioset 2	activity type Bioset 2	activity value Bioset 2	Score Bioset 3	p-value Bioset 3	activity type Bioset 3	activity value Bioset 3	Score Bioset 4	p-value Bioset 4	activity type Bioset 4	activity value Bioset 4	Score Bioset 5	p-value Bioset 5	activity type Bioset 5	activity value Bioset 5	Score Bioset 6	p-value Bioset 6	activity type Bioset 6	activity value Bioset 6	Score Bioset 7	p-value Bioset 7	activity type Bioset 7	activity value Bioset 7	Score Bioset 8	p-value Bioset 8	activity type Bioset 8	activity value Bioset 8
GSTM3	2947	glutathione S-transferase mu 3 (brain)	8 out of 8	561.532	53.6717	0.0302	fold change	1.77291	76.9859	1.3e-09	fold change	-2.7	59.3824	0.0046	fold change	-1.87	70.1508	0.0065	fold change	-1.97	87.0413	3.6e-06	fold change	-3.91	56.9541	6.3e-08	fold change	-2.74	84.707	8.9e-06	fold change	-2.06	72.6385	8e-05	fold change	-2.54
APOBEC3B	9582	apolipoprotein B mRNA editing enzyme, catalytic polypeptide-like 3B	8 out of 8	558.882	77.688	0.0137	fold change	2.5234	55.7029	1.4e-05	fold change	2.13	42.6621	9.6e-06	fold change	1.58	91.7162	3.2e-07	fold change	3.08	92.5446	2.5e-06	fold change	4.83	74.6224	4.6e-14	fold change	3.81	63.1608	0.0011	fold change	1.64	60.7851	0.007	fold change	2.17
FAM198B	51313	family with sequence similarity 198, member B	8 out of 8	553.124	99.6751	0.0064	fold change	-16.3604	49.2533	5.3e-09	fold change	-2	52.2466	0.0166	fold change	-1.74	66.114	1.5e-05	fold change	-1.9	91.1727	2.4e-09	fold change	-4.64	49.3213	2.4e-14	fold change	-2.44	81.2269	7.4e-06	fold change	-1.97	64.1141	6.7e-07	fold change	-2.25
IRS1	3667	insulin receptor substrate 1	8 out of 8	547.598	80.5919	0.007	fold change	-2.64511	54.9916	1.1e-12	fold change	-2.12	44.0141	0.0273	fold change	-1.6	67.9782	3.1e-05	fold change	-1.93	96.695	1.1e-10	fold change	-7	77.8368	8.5e-13	fold change	-4.17	78.5065	1.6e-08	fold change	-1.89	46.9836	0.0003	fold change	-1.86
SEMA3C	10512	sema domain, immunoglobulin domain (Ig), short basic domain, secreted, (semaphorin) 3C	8 out of 8	522.97	74.6224	0.0098	fold change	-2.40151	38.4308	1.4e-06	fold change	-1.81	87.5657	4.4e-05	fold change	-2.95	68.9703	0.0002	fold change	-1.95	96.3168	3.2e-12	fold change	-6.66	62.0117	1e-11	fold change	-2.95	37.2951	0.0383	fold change	-1.37	57.7574	0.0002	fold change	-2.09
MAST4	375449	microtubule associated serine/threonine kinase family member 4	8 out of 8	504.224	66.1848	0.0264	fold change	2.15002	38.4308	2.5e-09	fold change	-1.81	30.1568	0.017	fold change	-1.4	73.288	3.9e-07	fold change	-2.04	86.3066	2.5e-12	fold change	-3.8	60.845	1.1e-15	fold change	-2.9	79.0601	1.1e-07	fold change	-1.9	69.9516	1.2e-07	fold change	-2.43
CEP55	55165	centrosomal protein 55kDa	8 out of 8	500.531	54.0254	0.0458	fold change	1.78087	46.3383	7.6e-07	fold change	1.95	33.3333	0.0324	fold change	1.45	80.5919	1.1e-05	fold change	2.23	51.3616	0.0002	fold change	2.1	86.795	2.3e-15	fold change	5.77	85.5696	6e-07	fold change	2.1	62.5156	8.8e-06	fold change	2.21
RTN1	6252	reticulon 1	8 out of 8	499.947	73.2011	0.0384	fold change	-2.35672	9.81618	0.0041	fold change	-1.29	56.4972	0.0357	fold change	-1.81	82.8185	0.0002	fold change	-2.33	92.4061	4.6e-08	fold change	-4.81	54.9922	6.8e-07	fold change	-2.67	64.7015	2e-05	fold change	-1.66	65.5145	4.5e-07	fold change	-2.29
ATP8B1	5205	ATPase, aminophospholipid transporter, class I, type 8B, member 1	8 out of 8	496.308	80.329	0.0052	fold change	-2.63294	30.8585	0.0238	fold change	-1.68	73.2064	0.0052	fold change	2.22	43.3088	0.001	fold change	-1.55	89.447	1.5e-07	fold change	-4.22	48.1997	1.6e-12	fold change	-2.41	64.7015	2.5e-05	fold change	-1.66	66.2568	9.4e-09	fold change	-2.31
SLC7A5	8140	solute carrier family 7 (amino acid transporter light chain, L system), member 5	8 out of 8	487.512	62.7077	0.0078	fold change	-2.05117	39.0625	7e-13	fold change	1.82	56.4972	0.0057	fold change	1.81	76.8144	0.0002	fold change	2.14	27.1993	0.0002	fold change	1.57	53.3459	1.5e-09	fold change	2.6	90.9753	5.5e-08	fold change	2.39	80.9101	1.3e-08	fold change	3
TRIM2	23321	tripartite motif containing 2	8 out of 8	483.239	66.5433	0.0302	fold change	2.15925	63.8586	2e-12	fold change	2.28	34.8189	0.0419	fold change	1.47	58.9769	0.001	fold change	1.77	47.2184	0.0001	fold change	2	60.845	3.8e-08	fold change	2.9	68.7144	0.0005	fold change	1.71	82.2639	3e-08	fold change	3.1
CIRBP	1153	cold inducible RNA binding protein	8 out of 8	479.078	82.9297	0.0218	fold change	-2.74568	19.0724	2.6e-06	fold change	-1.48	68.306	1.3e-07	fold change	-2.07	49.0653	8.2e-08	fold change	-1.62	83.1546	4.1e-11	fold change	-3.5	74.173	8e-22	fold change	-3.76	53.5063	1.1e-06	fold change	-1.53	48.8706	6.8e-08	fold change	-1.89
CYB5A	1528	cytochrome b5 type A (microsomal)	8 out of 8	467.04	53.6481	0.0348	fold change	-1.77237	35.2463	5.7e-08	fold change	-1.76	86.2069	0.003	fold change	-2.87	63.8806	6.8e-05	fold change	-1.86	76.7189	3e-06	fold change	-3.04	28.1976	3.4e-07	fold change	-1.83	63.8814	0.0002	fold change	-1.65	59.2607	1.4e-05	fold change	-2.13
BUB1	699	budding uninhibited by benzimidazoles 1 homolog (yeast)	8 out of 8	464.663	56.0708	0.0277	fold change	1.84062	50.4429	7.3e-08	fold change	2.03	40	0.0012	fold change	1.54	75.6796	1.2e-05	fold change	2.11	19.3324	1.8e-05	fold change	1.39	77.3467	6.4e-14	fold change	4.13	73.1518	6.2e-06	fold change	1.79	72.6385	3.7e-07	fold change	2.54
TYMS	7298	thymidylate synthetase	8 out of 8	453.019	78.2326	0.0251	fold change	2.54131	36.5358	6.4e-06	fold change	1.78	52.9101	0.0239	fold change	1.75	60.1895	1.6e-05	fold change	1.79	56.4054	0.0001	fold change	2.22	63.7154	5.1e-12	fold change	3.02	67.0241	0.0001	fold change	1.69	38.0061	0.0002	fold change	1.69
GJA1	2697	gap junction protein, alpha 1, 43kDa	8 out of 8	439.94	96.1649	0.0025	fold change	-5.01408	18.0578	0.0161	fold change	-1.46	95.9693	0.0006	fold change	-5.54	38.9084	0.0158	fold change	-1.5	78.583	6.5e-06	fold change	-3.15	28.9685	3.9e-08	fold change	-1.85	57.7021	0.007	fold change	-1.57	25.5858	0.0111	fold change	-1.48
SH3BGRL	6451	SH3 domain binding glutamic acid-rich protein like	8 out of 8	435.237	53.8596	0.0404	fold change	1.77652	31.4501	4.3e-08	fold change	-1.69	87.26	6.8e-08	fold change	-2.93	52.615	0.0003	fold change	-1.67	61.8552	5e-05	fold change	-2.38	14.6591	0.0004	fold change	-1.49	68.7144	3.8e-06	fold change	-1.71	64.8239	8.2e-11	fold change	-2.27
NUSAP1	51203	nucleolar and spindle associated protein 1	8 out of 8	428.35	52.1018	0.0419	fold change	1.71311	9.43966	0.0073	fold change	1.28	47.9846	0.0115	fold change	1.66	56.7962	0.0004	fold change	1.74	87.4738	1.1e-07	fold change	3.97	69.7136	5.1e-12	fold change	3.4	72.0025	2.7e-06	fold change	1.77	32.8379	0.0004	fold change	1.6
MKI67	4288	antigen identified by monoclonal antibody Ki-67	8 out of 8	400.323	51.6855	0.0382	fold change	1.69096	41.6601	2e-07	fold change	1.86	23.7417	0.0394	fold change	1.31	80.5919	1.1e-06	fold change	2.23	50.2079	5.6e-06	fold change	2.07	33.8602	6.9e-06	fold change	1.98	68.7144	2.6e-07	fold change	1.71	49.8619	1.8e-06	fold change	1.91
CPE	1363	carboxypeptidase E	8 out of 8	388.325	94.9037	0.0174	fold change	-4.28306	12.4385	0.0319	fold change	-1.35	67.659	0.0031	fold change	-2.06	40.7259	0.0048	fold change	-1.52	63.0287	5.3e-06	fold change	-2.42	42.0207	2e-09	fold change	-2.2	42.5709	0.0025	fold change	-1.42	24.9775	0.0038	fold change	-1.47
KAL1	3730	Kallmann syndrome 1 sequence	8 out of 8	386.005	89.2522	0.0006	fold change	-3.19069	9.81618	0.0049	fold change	-1.29	49.456	0.0001	fold change	-1.69	29.6461	0.0186	fold change	-1.39	77.688	1.2e-07	fold change	-3.09	40.8751	1.6e-10	fold change	-2.16	39.4092	0.002	fold change	-1.39	49.8619	1e-05	fold change	-1.91
NQO1	1728	NAD(P)H dehydrogenase, quinone 1	8 out of 8	365.554	70.6754	0.0303	fold change	2.28295	24.0264	0.0008	fold change	-1.57	76.9231	0.0036	fold change	-2.43	51.9259	0.0029	fold change	-1.66	39.9712	0.0498	fold change	-1.84	15.0448	0.0086	fold change	-1.5	43.6019	0.0057	fold change	-1.43	43.3851	0.0076	fold change	-1.79
STK39	27347	serine threonine kinase 39	8 out of 8	349.578	82.7061	0.0003	fold change	2.73868	25.1304	6.3e-06	fold change	-1.59	35.5366	0.0192	fold change	-1.48	38.9084	0.0082	fold change	-1.5	58.2221	0.0013	fold change	-2.27	30.906	4.8e-08	fold change	-1.9	27.0197	0.0261	fold change	-1.28	51.1483	4.1e-07	fold change	-1.94
ASAH1	427	N-acylsphingosine amidohydrolase (acid ceramidase) 1	8 out of 8	334.905	58.1125	0.0177	fold change	-1.91788	22.3365	3.6e-08	fold change	-1.54	72.4638	0.0173	fold change	-2.2	24.2913	0.0119	fold change	-1.33	40.8207	4.7e-05	fold change	-1.86	14.2942	7.9e-09	fold change	-1.48	49.5855	5.5e-05	fold change	-1.49	53.0003	1.2e-10	fold change	-1.98
FEN1	2237	flap structure-specific endonuclease 1	8 out of 8	266.323	54.0021	0.0432	fold change	1.78081	18.0578	1.3e-06	fold change	1.46	27.9642	0.0395	fold change	1.37	28.6845	0.0008	fold change	1.38	23.9599	0.0412	fold change	1.5	36.0233	3.5e-11	fold change	2.04	43.6019	3.9e-05	fold change	1.43	34.0289	0.0002	fold change	1.62
KIFC1	3833	kinesin family member C1	8 out of 8	257.249	61.7619	0.0228	fold change	2.01869	18.0578	5.3e-05	fold change	1.46	22.4115	0.0375	fold change	1.29	37.1446	4.7e-05	fold change	1.48	13.5624	0.0003	fold change	1.22	55.6898	3.4e-10	fold change	2.69	31.7811	5.6e-05	fold change	1.32	16.8401	0.0009	fold change	1.34
PNP	4860	purine nucleoside phosphorylase	8 out of 8	238.058	53.392	0.0408	fold change	1.76592	14.2846	1.1e-05	fold change	1.39	29.5334	0.0033	fold change	1.39	39.7643	3e-05	fold change	1.51	20.8684	0.0049	fold change	1.43	16.4921	4.2e-06	fold change	1.54	25.717	0.0015	fold change	1.27	38.0061	2.5e-07	fold change	1.69
ETV6	2120	ets variant 6	8 out of 8	235.892	52.8865	0.0394	fold change	1.74924	14.8255	1.4e-05	fold change	1.4	24.4978	5.5e-05	fold change	1.32	32.2182	0.0009	fold change	1.42	17.8397	0.0166	fold change	1.35	24.6321	1.2e-08	fold change	1.75	24.588	0.013	fold change	1.26	44.4038	1e-05	fold change	1.81
CFLAR	8837	CASP8 and FADD-like apoptosis regulator	8 out of 8	222.757	50.6006	0.0462	fold change	-1.63245	27.6515	4e-10	fold change	1.63	17.319	0.0294	fold change	1.22	21.6247	0.0076	fold change	1.3	24.3684	0.0038	fold change	1.51	25.1049	8e-12	fold change	1.76	25.717	3e-06	fold change	1.27	30.3713	5e-06	fold change	1.56
CHAF1B	8208	chromatin assembly factor 1, subunit B (p60)	8 out of 8	188.308	55.4139	0.0306	fold change	1.82179	19.6208	2.6e-05	fold change	1.49	22.4115	0.0325	fold change	1.29	17.0456	0.0052	fold change	1.24	13.8622	0.0008	fold change	1.23	16.154	1.4e-06	fold change	1.53	22.1368	0.0003	fold change	1.24	21.6628	0.0002	fold change	1.42
ESR1	2099	estrogen receptor 1	7 out of 8	689.001					99.5659	1.1e-24	fold change	-12.2	90.9091	0.0403	fold change	-3.68	99.9181	6.7e-13	fold change	-13.6	99.9181	1.6e-38	fold change	-50.4	98.9531	1.1e-30	fold change	-30.5	99.9001	1.4e-15	fold change	-12	99.8363	3.1e-25	fold change	-32.9
TFF1	7031	trefoil factor 1	7 out of 8	670.748	88.93	0.0092	fold change	-3.17612	87.7717	4.5e-12	fold change	-3.52					99.6751	3.7e-07	fold change	-10.6	99.2713	1e-08	fold change	-17	95.6425	1.2e-24	fold change	-12.3	99.7029	7.7e-12	fold change	-6.22	99.7546	6.5e-19	fold change	-32.4
ABAT	18	4-aminobutyrate aminotransferase	7 out of 8	665.477	95.0498	0.0123	fold change	-4.32107	85.5915	1.5e-13	fold change	-3.28					95.6425	1.5e-07	fold change	-3.83	99.5937	1.1e-20	fold change	-25.6	97.4621	5.4e-18	fold change	-18.3	96.6445	3.9e-10	fold change	-3.37	95.4927	6.2e-15	fold change	-5.74
CA12	771	carbonic anhydrase XII	7 out of 8	662.098					93.6137	2.7e-16	fold change	-4.56	73.2064	0.0495	fold change	-2.22	99.1926	3.7e-08	fold change	-5.86	99.7546	1.6e-14	fold change	-28.9	99.7546	6.7e-19	fold change	-73.4	99.1139	1.6e-10	fold change	-4.77	97.4621	2e-11	fold change	-7.66
TBC1D9	23158	TBC1 domain family, member 9 (with GRAM domain)	7 out of 8	659.299					89.8311	5.3e-20	fold change	-3.87	91.5751	0.0002	fold change	-3.71	94.4662	3.6e-10	fold change	-3.54	99.4332	1.6e-17	fold change	-19.8	91.2409	1.2e-17	fold change	-7.8	97.11	3.7e-09	fold change	-3.53	95.6425	9.8e-14	fold change	-5.81
SCUBE2	57758	signal peptide, CUB domain, EGF-like 2	7 out of 8	653.104					96.3633	7.7e-17	fold change	-5.19	60.7533	0.0203	fold change	-1.9	99.5124	5.2e-09	fold change	-8.44	99.3522	6e-14	fold change	-19.5	98.0065	3.3e-26	fold change	-21.2	99.6036	2.6e-17	fold change	-5.8	99.5124	4.3e-15	fold change	-13.6
GATA3	2625	GATA binding protein 3	7 out of 8	645.676	58.1673	0.0293	fold change	-1.91911	96.7698	1.5e-21	fold change	-5.58					97.1534	3.6e-08	fold change	-4.41	99.112	1.3e-11	fold change	-16.6	97.3843	9e-16	fold change	-18.2	98.5338	5.6e-10	fold change	-4.17	98.5552	8.1e-15	fold change	-9.14
FABP7	2173	fatty acid binding protein 7, brain	7 out of 8	645.234					95.429	7.2e-10	fold change	5.07	69.4444	0.003	fold change	2.1	94.9037	0.0004	fold change	3.69	93.1064	0.0002	fold change	5.01	98.8728	2.4e-10	fold change	29.4	94.2063	0.0005	fold change	2.69	99.2713	9e-08	fold change	12.5
ELF5	2001	E74-like factor 5 (ets domain transcription factor)	7 out of 8	640.732					93.2349	1.9e-12	fold change	4.5	77.8816	0.0066	fold change	2.46	93.6032	0.0002	fold change	3.38	94.7562	2.3e-05	fold change	5.8	96.0154	2.9e-07	fold change	13.1	91.6372	0.0008	fold change	2.42	93.6032	9.6e-07	fold change	4.94
GABRP	2568	gamma-aminobutyric acid (GABA) A receptor, pi	7 out of 8	634.257					95.5621	6.8e-10	fold change	5.08	93.4579	0.0009	fold change	4.14	82.2084	0.0373	fold change	2.31	91.3759	0.0004	fold change	4.66	83.4934	0.001	fold change	5.01	89.8408	0.0055	fold change	2.33	98.3187	2.9e-06	fold change	8.71
SLC7A2	6542	solute carrier family 7 (cationic amino acid transporter, y+ system), member 2	7 out of 8	623.128	61.1172	0.0381	fold change	2.00189	78.4757	1.7e-08	fold change	-2.77					96.1649	3.6e-05	fold change	-3.95	98.7147	4.6e-21	fold change	-12.9	98.4775	3.6e-15	fold change	-25.1	95.2744	3e-14	fold change	-2.93	94.9037	2.9e-13	fold change	-5.53
CYP4B1	1580	cytochrome P450, family 4, subfamily B, polypeptide 1	7 out of 8	611.095					71.5502	5.8e-07	fold change	-2.48	76.6871	0.0379	fold change	-2.42	93.9602	2.7e-05	fold change	-3.43	95.7158	1.8e-08	fold change	-6.28	95.4927	9.2e-11	fold change	-12.2	91.8038	1.8e-05	fold change	-2.44	85.8856	1.4e-05	fold change	-3.39
AR	367	androgen receptor	7 out of 8	610.855					89.1345	1.6e-11	fold change	-3.76	68.306	0.0084	fold change	-2.07	91.9912	0.0001	fold change	-3.1	93.5314	3.3e-06	fold change	-5.29	90.6355	2.5e-09	fold change	-7.46	86.8221	0.0014	fold change	-2.15	90.4339	3.8e-05	fold change	-4.15
S100A9	6280	S100 calcium binding protein A9	7 out of 8	591.238					73.2225	2.7e-07	fold change	2.56	89.1266	0.0232	fold change	3.21	95.5676	0.0001	fold change	3.82	68.2054	0.0002	fold change	2.6	88.3548	7.4e-08	fold change	6.37	83.5143	0.0051	fold change	2.03	93.247	2.9e-07	fold change	4.77
CXCL14	9547	chemokine (C-X-C motif) ligand 14	7 out of 8	584.78					67.9514	4.7e-06	fold change	-2.37	94.3396	0.0055	fold change	-4.58	80.0666	0.0078	fold change	-2.22	94.2489	1.3e-05	fold change	-5.57	71.623	5.6e-06	fold change	-3.55	96.2742	7.3e-07	fold change	-3.26	80.2761	0.0004	fold change	-2.96
CLIC6	54102	chloride intracellular channel 6	7 out of 8	583.894	85.6458	0.0116	fold change	2.89673	55.7029	0.0002	fold change	-2.13					75.6796	0.0164	fold change	-2.11	97.4621	1.3e-06	fold change	-8.15	90.0366	2.2e-13	fold change	-7.12	86.8221	2.8e-05	fold change	-2.15	92.5446	3.2e-09	fold change	-4.56
ZIC1	7545	Zic family member 1	7 out of 8	571.517					91.6221	3e-08	fold change	4.26	75.5287	2.4e-07	fold change	2.36	64.4164	0.0432	fold change	1.87	91.7852	8.1e-05	fold change	4.74	95.8662	9.5e-09	fold change	12.8	63.8814	0.0035	fold change	1.65	88.4173	6.8e-05	fold change	3.78
IL6ST	3572	interleukin 6 signal transducer (gp130, oncostatin M receptor)	7 out of 8	564.883					56.8518	9e-12	fold change	-2.15	94.518	2.9e-14	fold change	-4.6	77.935	2.4e-05	fold change	-2.17	95.5676	2.1e-12	fold change	-6.15	62.9969	7.5e-06	fold change	-2.99	89.6009	1.6e-12	fold change	-2.3	87.4126	1.8e-14	fold change	-3.61
MAPT	4137	microtubule-associated protein tau	7 out of 8	561.91					91.3793	2.4e-16	fold change	-4.2	49.456	0.013	fold change	-1.69	91.0382	2e-05	fold change	-2.97	38.1002	1.3e-06	fold change	-1.8	98.3981	5.2e-16	fold change	-23	98.34	2.3e-11	fold change	-4.13	95.1982	8e-14	fold change	-5.59
C10orf116	10974	chromosome 10 open reading frame 116	7 out of 8	559.696					86.3424	9.6e-13	fold change	-3.34	97.2763	0.0083	fold change	-6.2	91.3075	1.5e-05	fold change	-3.01	23.9599	0.0003	fold change	-1.5	74.5323	2.4e-16	fold change	-3.8	93.5926	4.1e-07	fold change	-2.64	92.6853	1.1e-07	fold change	-4.58
EVL	51466	Enah/Vasp-like	7 out of 8	556.437					72.4522	1.5e-17	fold change	-2.53	58.6166	0.008	fold change	-1.85	87.6609	7.6e-07	fold change	-2.61	68.7389	2.1e-12	fold change	-2.62	89.3831	4.2e-30	fold change	-6.9	89.6797	1.2e-12	fold change	-2.31	89.9054	2.4e-22	fold change	-4.06
SLPI	6590	secretory leukocyte peptidase inhibitor	7 out of 8	553.858					85.0629	2.7e-11	fold change	3.23	75.7576	0.0053	fold change	2.38	88.9949	0.001	fold change	2.74	59.0047	0.0002	fold change	2.29	72.9831	3.7e-07	fold change	3.63	81.6207	0.0013	fold change	1.98	90.4339	6.2e-06	fold change	4.15
MMP12	4321	matrix metallopeptidase 12 (macrophage elastase)	7 out of 8	551.798					93.8685	1.5e-09	fold change	4.6	80.1282	0.0374	fold change	2.58	91.0382	0.0007	fold change	2.97	69.0093	0.0138	fold change	2.63	57.975	1.8e-06	fold change	2.78	63.1608	0.0032	fold change	1.64	96.6184	9.4e-07	fold change	6.82
CDC20	991	cell division cycle 20 homolog (S. cerevisiae)	7 out of 8	549.286					39.6926	1.3e-09	fold change	1.83	72.8863	0.014	fold change	2.21	89.3831	2.8e-07	fold change	2.77	80.1192	2.6e-09	fold change	3.26	90.9703	1.4e-17	fold change	7.71	90.6487	1.1e-06	fold change	2.37	85.5857	1.9e-08	fold change	3.38
ROPN1B	152015	rhophilin associated tail protein 1B	7 out of 8	547.202					96.7698	5.3e-11	fold change	5.58	65.8762	0.0024	fold change	2.01	86.7333	0.0004	fold change	2.54	69.2809	0.0002	fold change	2.64	81.7167	1.3e-05	fold change	4.71	57.7021	0.0073	fold change	1.57	89.1234	5.9e-05	fold change	3.91
C6orf211	79624	chromosome 6 open reading frame 211	7 out of 8	541.414					48.0848	1.3e-08	fold change	-1.98	79.1139	0.0025	fold change	-2.53	84.2375	4e-08	fold change	-2.4	97.0761	2.2e-10	fold change	-7.49	54.3602	3.6e-20	fold change	-2.64	95.2744	1.5e-12	fold change	-2.93	83.2667	4.5e-16	fold change	-3.18
LRRC17	10234	leucine rich repeat containing 17	7 out of 8	541.203					76.1348	1.4e-08	fold change	-2.67	46.1681	0.027	fold change	-1.63	92.1285	3.4e-06	fold change	-3.11	85.9446	2.9e-14	fold change	-3.75	87.5994	2.2e-12	fold change	-5.92	88.8115	5.6e-09	fold change	-2.24	64.4164	0.0002	fold change	-2.26
FOXC1	2296	forkhead box C1	7 out of 8	537.799					80.6803	2.9e-10	fold change	2.9	34.8189	0.0002	fold change	1.47	90.1031	0.0005	fold change	2.87	94.4662	6.5e-05	fold change	5.61	85.0528	7.1e-08	fold change	5.32	57.7021	0.0014	fold change	1.57	94.9758	4.2e-07	fold change	5.57
PTGER3	5733	prostaglandin E receptor 3 (subtype EP3)	7 out of 8	532.525					21.8686	0.0001	fold change	-1.53	79.3651	0.0125	fold change	-2.54	86.9792	8.4e-06	fold change	-2.56	94.6844	3e-11	fold change	-5.71	79.8072	1.9e-10	fold change	-4.39	83.5143	1.7e-08	fold change	-2.03	86.3066	3.6e-12	fold change	-3.47
CENPA	1058	centromere protein A	7 out of 8	527.115					57.9999	9.1e-10	fold change	2.17	57.0125	0.0036	fold change	1.82	83.6064	1.5e-06	fold change	2.37	86.4887	1.7e-07	fold change	3.85	87.1642	1.1e-17	fold change	5.8	77.3025	3.6e-06	fold change	1.87	77.541	1.7e-08	fold change	2.76
EN1	2019	engrailed homeobox 1	7 out of 8	523.939					64.577	3.1e-08	fold change	2.29	66.6667	2.6e-05	fold change	2.03	85.706	0.0001	fold change	2.48	30.0521	0.0013	fold change	1.63	95.7909	5.8e-17	fold change	12.4	85.2806	0.0009	fold change	2.09	95.8662	1.2e-07	fold change	5.91
RHOB	388	ras homolog family member B	7 out of 8	522.184	71.9155	0.0136	fold change	-2.31885					86.6551	0.0042	fold change	-2.88	62.8354	8.3e-05	fold change	-1.84	54.968	3.8e-06	fold change	-2.19	50.9149	9.2e-14	fold change	-2.49	90.4846	3.6e-07	fold change	-2.35	64.8239	3.7e-07	fold change	-2.27
COL4A5	1287	collagen, type IV, alpha 5	7 out of 8	521.437	83.2667	0.0103	fold change	-2.75649	35.7956	2e-06	fold change	-1.77					85.9446	0.0002	fold change	-2.49	72.5531	1e-05	fold change	-2.8	76.4807	9.4e-14	fold change	-4.03	89.3623	1.4e-06	fold change	-2.29	78.0336	1.6e-05	fold change	-2.79
TTK	7272	TTK protein kinase	7 out of 8	519.285					63.0986	1.1e-07	fold change	2.26	46.8165	0.0121	fold change	1.64	89.5127	6.6e-08	fold change	2.79	69.4773	5e-07	fold change	2.65	74.7138	1.8e-12	fold change	3.82	92.904	4.8e-08	fold change	2.54	82.7623	7.1e-08	fold change	3.14
GCNT2	2651	glucosaminyl (N-acetyl) transferase 2, I-branching enzyme (I blood group)	7 out of 8	513.467	70.1912	0.0098	fold change	-2.26881	59.8645	1.7e-09	fold change	2.2					82.3737	3.2e-05	fold change	2.32	78.4326	2.1e-05	fold change	3.14	67.8656	1.9e-05	fold change	3.28	78.0202	0.0002	fold change	1.88	76.7189	1.4e-09	fold change	2.71
PPP1R3C	5507	protein phosphatase 1, regulatory subunit 3C	7 out of 8	509.002	58.8069	0.0405	fold change	-1.93828	65.622	3.1e-08	fold change	-2.31					85.5271	0.0005	fold change	-2.47	68.7389	8e-06	fold change	-2.62	70.6754	3.3e-10	fold change	-3.46	75.3943	7.5e-07	fold change	-1.83	84.2375	3.7e-09	fold change	-3.25
VGLL1	51442	vestigial like 1 (Drosophila)	7 out of 8	504.2					66.8315	3.5e-14	fold change	2.34	24.4978	0.0015	fold change	1.32	98.1624	5.6e-06	fold change	4.87	24.7461	0.0038	fold change	1.52	98.6349	1.9e-14	fold change	26.6	93.9426	0.0006	fold change	2.68	97.3843	8.1e-07	fold change	7.61
UGT8	7368	UDP glycosyltransferase 8	7 out of 8	500.42	75.3545	0.001	fold change	2.42862	75.057	1.7e-09	fold change	2.64	34.8189	1.9e-08	fold change	1.47	88.227	0.0001	fold change	2.66	39.9712	0.0002	fold change	1.84	93.6733	2.6e-09	fold change	9.7					93.3184	2.7e-06	fold change	4.78
OVOS2	144203	ovostatin 2	7 out of 8	498.191	61.9487	0.0322	fold change	2.02702	60.2308	4.4e-05	fold change	2.21					76.0537	0.0017	fold change	2.12	73.244	0.0068	fold change	2.83	59.9549	3.2e-05	fold change	2.87	90.8926	0.0003	fold change	2.38	75.8668	0.0024	fold change	2.67
BCL11A	53335	B-cell CLL/lymphoma 11A (zinc finger protein)	7 out of 8	497.498					80.2118	1.4e-10	fold change	2.87	25.2653	0.0084	fold change	1.33	88.9949	8.6e-05	fold change	2.74	40.3382	4.3e-05	fold change	1.85	83.2113	1.1e-12	fold change	4.95	87.3485	8e-05	fold change	2.17	92.1285	5.6e-07	fold change	4.43
MELK	9833	maternal embryonic leucine zipper kinase	7 out of 8	496.844					53.2907	8e-08	fold change	2.08	58.2072	0.0032	fold change	1.84	85.1716	4.1e-07	fold change	2.44	81.1781	2.5e-05	fold change	3.34	77.8368	1.4e-14	fold change	4.17	74.7239	3.5e-06	fold change	1.82	66.4355	3.6e-08	fold change	2.32
DSC2	1824	desmocollin 2	7 out of 8	495.234					48.0848	3.4e-11	fold change	1.98	44.0141	1.4e-05	fold change	1.6	82.9862	3.1e-06	fold change	2.34	80.9638	3.6e-06	fold change	3.33	85.6458	2.4e-17	fold change	5.41	67.6535	4.2e-05	fold change	1.7	85.8856	1.5e-10	fold change	3.39
BCL2	596	B-cell CLL/lymphoma 2	7 out of 8	491.436					39.6926	2.4e-06	fold change	-1.83	36.1795	0.0331	fold change	-1.49	84.5852	2.1e-06	fold change	-2.42	96.1649	1.3e-10	fold change	-6.56	71.2901	2.6e-15	fold change	-3.52	80.2568	2e-07	fold change	-1.94	83.2667	1.7e-07	fold change	-3.18
PRR11	55771	proline rich 11	7 out of 8	491.414					22.3365	3.4e-06	fold change	1.54	57.4713	0.0114	fold change	1.83	83.3806	2.3e-06	fold change	2.35	95.6425	4.9e-10	fold change	6.17	65.3057	4.8e-15	fold change	3.11	90.8926	1.1e-07	fold change	2.38	76.3849	5.4e-09	fold change	2.7
TTC18	118491	tetratricopeptide repeat domain 18	7 out of 8	485.465	69.0093	0.0127	fold change	-2.23439	41.6601	9.1e-07	fold change	-1.86					75.3091	0.0001	fold change	-2.1	74.9873	1e-08	fold change	-2.92	82.7623	3.1e-13	fold change	-4.89	72.4165	1.4e-12	fold change	-1.78	69.3202	2.5e-07	fold change	-2.41
CPA3	1359	carboxypeptidase A3 (mast cell)	7 out of 8	482.751					40.2726	3.1e-05	fold change	-1.84	63.2911	0.013	fold change	-1.95	79.4976	0.0009	fold change	-2.21	88.6101	1e-09	fold change	-4.11	82.5396	2.5e-09	fold change	-4.84	53.5063	1.2e-06	fold change	-1.53	75.0334	0.0002	fold change	-2.63
FAM134B	54463	family with sequence similarity 134, member B	7 out of 8	476.589					54.3413	2.8e-08	fold change	-2.11	33.9905	0.0139	fold change	-1.46	85.1716	3.5e-05	fold change	-2.44	82.1544	1.1e-07	fold change	-3.4	50.9149	2.2e-10	fold change	-2.49	84.0718	8.8e-11	fold change	-2.05	85.9446	2.5e-13	fold change	-3.4
UGCG	7357	UDP-glucose ceramide glucosyltransferase	7 out of 8	476.092	75.0334	0.0138	fold change	-2.41626	44.3125	2.6e-10	fold change	-1.91					72.3819	1.2e-06	fold change	-2.02	96.9236	1.2e-14	fold change	-7.27	47.419	4.6e-19	fold change	-2.39	76.8309	1.7e-10	fold change	-1.86	63.1912	0.0016	fold change	-2.23
GALNT6	11226	UDP-N-acetyl-alpha-D-galactosamine:polypeptide N-acetylgalactosaminyltransferase 6 (GalNAc-T6)	7 out of 8	475.169	76.9112	0.023	fold change	2.50257	33.7448	5e-05	fold change	-1.73					71.9155	0.0007	fold change	-2.01	59.4043	0.0016	fold change	-2.3	86.6731	2.1e-09	fold change	-5.76	85.2806	5.9e-06	fold change	-2.09	61.2392	0.0003	fold change	-2.18
LCN2	3934	lipocalin 2	7 out of 8	472.243					68.2883	3.8e-07	fold change	2.38	76.3359	2e-08	fold change	2.4	81.3392	0.0028	fold change	2.25	18.9275	0.0007	fold change	1.38	84.468	3.6e-05	fold change	5.17	64.7015	0.0092	fold change	1.66	78.1824	0.0002	fold change	2.8
SYBU	55638	syntabulin (syntaxin-interacting)	7 out of 8	469.466					78.4757	2.5e-10	fold change	-2.77	28.7191	0.0035	fold change	-1.38	80.0666	0.0011	fold change	-2.22	54.2641	3.2e-06	fold change	-2.17	60.278	7.7e-13	fold change	-2.88	78.0202	1.8e-09	fold change	-1.88	89.6427	7.5e-12	fold change	-4.02
CHI3L2	1117	chitinase 3-like 2	7 out of 8	464.669	91.3075	0.045	fold change	-3.49127	68.6964	4.8e-06	fold change	2.39	44.0141	0.0005	fold change	1.6	74.8503	0.0079	fold change	2.09	59.0047	0.0004	fold change	2.29	53.508	2.2e-05	fold change	2.61					73.288	0.0001	fold change	2.57
NDC80	10403	NDC80 kinetochore complex component homolog (S. cerevisiae)	7 out of 8	464.524					51.9642	1.5e-08	fold change	2.06	38.7898	0.0118	fold change	1.52	79.4976	2.6e-06	fold change	2.21	69.2809	9.4e-06	fold change	2.64	80.2761	1.7e-14	fold change	4.46	83.9306	6.9e-07	fold change	2.04	60.7851	3.9e-06	fold change	2.17
SCRG1	11341	stimulator of chondrogenesis 1	7 out of 8	462.762					65.9361	6.9e-06	fold change	2.32	40	0.0008	fold change	1.54	64.8921	0.0157	fold change	1.88	75.5401	0.0014	fold change	2.95	82.2084	6.9e-06	fold change	4.76	55.6019	0.0252	fold change	1.55	78.583	0.0016	fold change	2.82
LRP8	7804	low density lipoprotein receptor-related protein 8, apolipoprotein e receptor	7 out of 8	460.629					75.5504	9.2e-15	fold change	2.65	41.5973	0.0031	fold change	1.56	82.8185	1.1e-06	fold change	2.33	55.5389	8.2e-06	fold change	2.2	75.2627	8.7e-19	fold change	3.86	49.5855	7e-05	fold change	1.49	80.2761	8.8e-10	fold change	2.96
CXXC5	51523	CXXC finger protein 5	7 out of 8	460.391	62.7392	0.0056	fold change	-2.05124	50.1128	3e-11	fold change	-2.02					68.5091	1.9e-06	fold change	-1.94	76.0537	2.4e-10	fold change	-2.98	56.5873	2.8e-16	fold change	-2.72	77.3025	5.1e-07	fold change	-1.87	69.0865	3.2e-11	fold change	-2.4
PHGDH	26227	phosphoglycerate dehydrogenase	7 out of 8	459.52					76.2195	1.8e-12	fold change	2.68	32.8947	0.0068	fold change	1.44	81.6087	4.2e-06	fold change	2.27	48.5616	4.6e-11	fold change	2.03	75.7266	5.3e-20	fold change	3.91	64.7015	1.7e-05	fold change	1.66	79.8072	3.2e-08	fold change	2.92
DLGAP5	9787	discs, large (Drosophila) homolog-associated protein 5	7 out of 8	459.429					38.4308	2.8e-06	fold change	1.81	44.8833	0.0142	fold change	1.61	81.0163	2.2e-05	fold change	2.24	88.5457	5.9e-08	fold change	4.1	63.7154	2.3e-12	fold change	3.02	71.3399	5e-06	fold change	1.76	71.498	7.7e-07	fold change	2.48
ADAMDEC1	27299	ADAM-like, decysin 1	7 out of 8	458.686					67.9514	6.6e-07	fold change	2.37	47.4383	0.0002	fold change	1.65	68.9703	0.0142	fold change	1.95	70.92	0.0004	fold change	2.72	51.6855	8.8e-07	fold change	2.53	80.5127	0.0002	fold change	1.95	71.2078	0.0022	fold change	2.47
RNASE4	6038	ribonuclease, RNase A family, 4	7 out of 8	452.301					19.6208	0.0005	fold change	-1.49	79.6178	0.0306	fold change	-2.55	67.9782	5.6e-05	fold change	-1.93	90.3685	4.5e-13	fold change	-4.38	52.014	4.4e-14	fold change	-2.54	74.7239	5.2e-06	fold change	-1.82	67.9782	6.7e-09	fold change	-2.36
RAI2	10742	retinoic acid induced 2	7 out of 8	451.41					49.2533	3.7e-07	fold change	-2	64.0205	0.0126	fold change	-1.97	77.4437	0.0003	fold change	-2.16	22.1788	1.2e-07	fold change	-1.46	72.9831	4e-09	fold change	-3.63	88.8115	2.5e-09	fold change	-2.24	76.7189	5.7e-06	fold change	-2.71
MYO10	4651	myosin X	7 out of 8	449.168	84.8191	0.0183	fold change	2.8219	31.9605	8.6e-09	fold change	1.7					79.4976	4.5e-11	fold change	2.21	58.2221	1.8e-07	fold change	2.27	61.669	2e-10	fold change	2.93	69.809	8.2e-06	fold change	1.73	63.1912	1.5e-08	fold change	2.23
CILP	8483	cartilage intermediate layer protein, nucleotide pyrophosphohydrolase	7 out of 8	446.03					41.6601	5.4e-08	fold change	-1.86	50.4032	0.0053	fold change	-1.71	69.5555	0.005	fold change	-1.96	93.1064	1.6e-10	fold change	-5.01	63.5171	6.1e-13	fold change	-3.01	70.9381	0.0004	fold change	-1.75	56.8492	0.0014	fold change	-2.07
TDO2	6999	tryptophan 2,3-dioxygenase	7 out of 8	445.481					61.8521	7.7e-10	fold change	2.24	33.3333	0.0116	fold change	1.45	58.2221	0.0238	fold change	1.76	53.1152	0.0006	fold change	2.14	66.1498	5e-10	fold change	3.16	84.707	9.6e-05	fold change	2.06	88.1011	2.8e-06	fold change	3.73
NANOS1	340719	nanos homolog 1 (Drosophila)	7 out of 8	443.27	77.1522	0.0098	fold change	-2.50989	34.1799	4.5e-05	fold change	1.74					61.918	0.0048	fold change	1.82	73.9492	0.0001	fold change	2.86	69.7136	3.6e-10	fold change	3.4	71.3399	0.0003	fold change	1.76	55.017	0.0021	fold change	2.03
BIRC5	332	baculoviral IAP repeat containing 5	7 out of 8	440.722					33.7448	6.6e-05	fold change	1.73	27.3075	0.0166	fold change	1.36	79.4976	4.3e-05	fold change	2.21	75.171	1.7e-08	fold change	2.93	81.4465	2.2e-07	fold change	4.64	76.8309	2e-06	fold change	1.86	66.7236	8.9e-07	fold change	2.33
FBP1	2203	fructose-1,6-bisphosphatase 1	7 out of 8	439.007	71.664	0.0055	fold change	2.31233	54.9916	1.7e-07	fold change	-2.12					57.5142	0.0008	fold change	-1.75	29.5678	0.0003	fold change	-1.62	72.51	3.2e-14	fold change	-3.6	75.8484	1e-05	fold change	-1.84	76.9112	3.1e-11	fold change	-2.72
ANP32E	81611	acidic (leucine-rich) nuclear phosphoprotein 32 family, member E	7 out of 8	438.404					37.8192	3.5e-07	fold change	1.8	32.1958	0.0358	fold change	1.43	81.0163	7.5e-06	fold change	2.24	77.2977	4.6e-05	fold change	3.08	62.7715	2.4e-12	fold change	2.98	76.8309	4.6e-05	fold change	1.86	70.4732	8.7e-05	fold change	2.45
SOD2	6648	superoxide dismutase 2, mitochondrial	7 out of 8	435.428					64.577	1.2e-11	fold change	2.29	48.4027	0.028	fold change	1.67	62.8354	0.0005	fold change	1.84	59.0047	0.0008	fold change	2.29	56.5873	3.2e-11	fold change	2.72	78.5065	3.1e-05	fold change	1.89	65.5145	2.7e-05	fold change	2.29
DEPDC1	55635	DEP domain containing 1	7 out of 8	435.154					42.3255	1.1e-07	fold change	1.87	25.9471	0.0155	fold change	1.34	72.8534	6.4e-05	fold change	2.03	64.1141	3.1e-07	fold change	2.46	88.6729	3e-19	fold change	6.49	67.0241	7.9e-06	fold change	1.69	74.217	1.4e-08	fold change	2.61
APBB2	323	amyloid beta (A4) precursor protein-binding, family B, member 2	7 out of 8	434.52					28.4154	3.8e-08	fold change	-1.64	49.456	6.3e-05	fold change	-1.69	70.7164	8.4e-06	fold change	-1.98	84.468	7.4e-11	fold change	-3.6	59.1184	3.3e-19	fold change	-2.83	76.8309	1.8e-08	fold change	-1.86	65.5145	1.3e-10	fold change	-2.29
NEAT1	283131	nuclear paraspeckle assembly transcript 1 (non-protein coding)	7 out of 8	430.909	71.3735	0.0036	fold change	-2.30168	11.9717	0.0108	fold change	-1.34					48.0677	0.0048	fold change	-1.61	96.6184	3.7e-09	fold change	-6.78	48.5616	1.4e-08	fold change	-2.42	86.8221	4.6e-09	fold change	-2.15	67.4937	2.8e-06	fold change	-2.35
GAL	51083	galanin prepropeptide	7 out of 8	430.548	60.0132	0.0446	fold change	1.97613	55.7029	1.1e-07	fold change	2.13	20.35	0.0036	fold change	1.26	91.8544	3.5e-07	fold change	3.09					78.6324	1.2e-09	fold change	4.29	32.8906	0.0054	fold change	1.33	91.1046	1.3e-06	fold change	4.25
LMO4	8543	LIM domain only 4	7 out of 8	430.259					35.2463	2.9e-07	fold change	1.76	20.35	0.0406	fold change	1.26	58.2221	4.1e-05	fold change	1.76	86.6116	2.8e-10	fold change	3.87	72.8534	1.1e-14	fold change	3.62	80.2568	7.8e-06	fold change	1.94	76.7189	5.2e-06	fold change	2.71
KYNU	8942	kynureninase	7 out of 8	430.171					36.5358	8.1e-05	fold change	1.78	30.1568	0.0037	fold change	1.4	85.1716	3.7e-05	fold change	2.44	37.2573	0.041	fold change	1.78	70.1115	1.3e-07	fold change	3.43	81.6207	0.0025	fold change	1.98	89.3176	1.3e-06	fold change	3.93
CYBRD1	79901	cytochrome b reductase 1	7 out of 8	429.637					18.0578	0.0002	fold change	-1.46	70.028	0.0007	fold change	-2.12	73.288	9.9e-06	fold change	-2.04	92.1982	4.1e-09	fold change	-4.78	44.874	4.7e-12	fold change	-2.3	76.8309	4.2e-07	fold change	-1.86	54.3602	9.2e-06	fold change	-2.01
MIA	8190	melanoma inhibitory activity	7 out of 8	427.596					65.622	6.1e-05	fold change	2.31	53.8793	0.0067	fold change	1.77	56.7962	0.0152	fold change	1.74	65.3407	0.0007	fold change	2.49	62.7715	0.0001	fold change	2.98	39.4092	0.0312	fold change	1.39	83.7774	0.0002	fold change	3.23
PADI2	11240	peptidyl arginine deiminase, type II	7 out of 8	426.302					14.2846	4.8e-07	fold change	1.39	58.6166	2.8e-05	fold change	1.85	85.1716	1.2e-05	fold change	2.44	31.204	1.5e-07	fold change	1.65	65.0297	1.2e-06	fold change	3.09	81.2269	8.1e-07	fold change	1.97	90.7688	1.8e-11	fold change	4.17
PFKP	5214	phosphofructokinase, platelet	7 out of 8	424.456					56.8518	1e-13	fold change	2.15	47.4383	0.0436	fold change	1.65	56.7962	0.0008	fold change	1.74	50.873	1.3e-07	fold change	2.09	59.8086	2.8e-19	fold change	2.86	78.0202	5.4e-08	fold change	1.88	74.6681	4.1e-10	fold change	2.62
WWP1	11059	WW domain containing E3 ubiquitin protein ligase 1	7 out of 8	423.84					43.6388	1.5e-13	fold change	-1.9	56.4972	0.0002	fold change	-1.81	64.8921	9.1e-06	fold change	-1.88	85.4672	2.5e-07	fold change	-3.68	38.6393	1.6e-11	fold change	-2.1	67.6535	1.7e-10	fold change	-1.7	67.052	1.9e-10	fold change	-2.34
SHISA2	387914	shisa homolog 2 (Xenopus laevis)	7 out of 8	422.663	63.6157	0.0121	fold change	2.07583	13.3312	0.0414	fold change	-1.37					88.6729	0.0008	fold change	-2.73	71.3318	0.0015	fold change	-2.74	47.419	0.0001	fold change	-2.39	88.8115	4.2e-05	fold change	-2.24	49.4805	0.0275	fold change	-1.9
CXADR	1525	coxsackie virus and adenovirus receptor	7 out of 8	422.469	87.0413	0.0009	fold change	3.01357	39.6926	3.6e-05	fold change	1.83					67.9782	0.0018	fold change	1.93	63.0287	6e-05	fold change	2.42	44.6134	5.9e-10	fold change	2.29	40.3073	0.0273	fold change	1.4	79.8072	1.3e-07	fold change	2.92
FOXM1	2305	forkhead box M1	7 out of 8	422.258					33.0646	3.9e-08	fold change	1.72	44.8833	0.0291	fold change	1.61	79.4976	1.9e-05	fold change	2.21	25.2442	4.4e-07	fold change	1.53	86.9792	3.6e-11	fold change	5.78	78.5065	1.5e-05	fold change	1.89	74.0829	7.9e-07	fold change	2.6
IGF1	3479	insulin-like growth factor 1 (somatomedin C)	7 out of 8	422.181					20.7243	0.0012	fold change	-1.51	88.968	0.036	fold change	-3.17	78.5324	2.4e-05	fold change	-2.18	72.4249	1.2e-05	fold change	-2.79	70.3918	1e-05	fold change	-3.45	44.7239	0.0259	fold change	-1.44	46.4162	0.0138	fold change	-1.85
BTG2	7832	BTG family, member 2	7 out of 8	421.95					33.0646	2.4e-10	fold change	-1.72	44.0141	0.025	fold change	-1.6	61.1479	1.5e-06	fold change	-1.81	78.583	1.2e-11	fold change	-3.15	49.6401	9.4e-20	fold change	-2.45	75.8484	6.2e-07	fold change	-1.84	79.6521	8.7e-11	fold change	-2.9
MCM10	55388	minichromosome maintenance complex component 10	7 out of 8	421.158					43.147	1e-07	fold change	1.89	30.1568	0.0133	fold change	1.4	87.35	7.6e-07	fold change	2.6	46.0164	3e-05	fold change	1.97	84.8191	1.9e-13	fold change	5.24	50.5807	3.1e-05	fold change	1.5	79.0876	3.3e-07	fold change	2.87
SPARC	6678	secreted protein, acidic, cysteine-rich (osteonectin)	7 out of 8	418.33	99.5937	0.0008	fold change	-15.121	13.7543	0.0068	fold change	-1.38	97.6562	0.0007	fold change	-6.77	34.5939	0.0111	fold change	-1.45	91.1046	3.9e-07	fold change	-4.61	33.1389	2.2e-09	fold change	-1.96	48.4881	0.0006	fold change	-1.48
TRIP13	9319	thyroid hormone receptor interactor 13	7 out of 8	417.982					24.0264	2.4e-05	fold change	1.57	49.456	0.0101	fold change	1.69	84.468	9.9e-08	fold change	2.41	70.5129	3.2e-10	fold change	2.7	61.669	4.7e-16	fold change	2.93	71.3399	7.9e-06	fold change	1.76	56.5093	4e-06	fold change	2.06
KIF2C	11004	kinesin family member 2C	7 out of 8	417.62					22.9464	2.1e-07	fold change	1.55	44.8833	0.0083	fold change	1.61	81.8264	1.5e-07	fold change	2.28	66.1848	4.2e-07	fold change	2.53	69.3202	1.5e-18	fold change	3.37	61.5794	3.4e-07	fold change	1.62	70.8798	3.4e-08	fold change	2.46
SCCPDH	51097	saccharopine dehydrogenase (putative)	7 out of 8	416.589					21.8686	4.3e-05	fold change	-1.53	33.9905	6.3e-09	fold change	-1.46	85.2893	4.1e-09	fold change	-2.45	87.1019	3.8e-12	fold change	-3.93	50.2487	1e-11	fold change	-2.47	76.078	8.3e-11	fold change	-1.85	62.0117	2e-05	fold change	-2.2
RBPMS	11030	RNA binding protein with multiple splicing	7 out of 8	414.636					18.5687	3.7e-05	fold change	-1.47	70.028	0.0314	fold change	-2.12	38.1595	0.001	fold change	-1.49	89.5127	5.1e-09	fold change	-4.24	85.7648	1.2e-09	fold change	-5.48	48.4881	0.0003	fold change	-1.48	64.1141	0.0001	fold change	-2.25
ME1	4199	malic enzyme 1, NADP(+)-dependent, cytosolic	7 out of 8	414.62	94.32	0.005	fold change	4.10889	23.486	0.0001	fold change	1.56					71.1663	0.0002	fold change	1.99	67.2721	0.0002	fold change	2.56	37.0887	1.2e-07	fold change	2.06	72.4165	1.7e-05	fold change	1.78	48.8706	6.7e-05	fold change	1.89
CCNB2	9133	cyclin B2	7 out of 8	414.558					35.2463	5.1e-09	fold change	1.76	52.9101	0.008	fold change	1.75	74.217	1.4e-05	fold change	2.07	91.5801	7.9e-12	fold change	4.72	24.6321	2.4e-14	fold change	1.75	67.6535	9e-07	fold change	1.7	68.3191	1.4e-07	fold change	2.37
RGS5	8490	regulator of G-protein signaling 5	7 out of 8	413.201					32.5801	0.0001	fold change	-1.71	84.6024	0.0167	fold change	-2.8	49.7206	0.0006	fold change	-1.63	66.8691	0.0001	fold change	-2.55	54.9922	1.6e-11	fold change	-2.67	78.0202	1.1e-05	fold change	-1.88	46.4162	0.0011	fold change	-1.85
CAMK2N1	55450	calcium/calmodulin-dependent protein kinase II inhibitor 1	7 out of 8	413.066	70.8798	0.0001	fold change	2.28643	28.9526	2.9e-05	fold change	-1.65					43.3088	0.0098	fold change	-1.55	80.2761	9.2e-05	fold change	-3.27	78.2828	2.9e-05	fold change	-4.22	50.5807	0.0087	fold change	-1.5	60.7851	0.001	fold change	-2.17
ZNF385B	151126	zinc finger protein 385B	7 out of 8	411.401	63.9468	0.0171	fold change	2.08515	42.3255	0.0002	fold change	-1.87					81.935	0.0013	fold change	-2.3	42.2083	0.0012	fold change	-1.89	68.2054	6.6e-05	fold change	-3.3	28.1357	0.0002	fold change	-1.29	84.6439	3.5e-07	fold change	-3.28
CDKN2A	1029	cyclin-dependent kinase inhibitor 2A	7 out of 8	408.587					26.2405	0.0032	fold change	1.61	70.6215	6e-07	fold change	2.14	53.931	0.0163	fold change	1.69	81.5541	0.0011	fold change	3.36	48.1997	2.8e-07	fold change	2.41	59.2628	0.0125	fold change	1.59	68.7777	0.0005	fold change	2.39
AURKA	6790	aurora kinase A	7 out of 8	407.01					23.486	2.2e-05	fold change	1.56	62.422	0.0017	fold change	1.93	62.2626	0.0002	fold change	1.83	85.2297	3.2e-07	fold change	3.66	47.7874	1.9e-12	fold change	2.4	79.8748	1.4e-06	fold change	1.93	45.9474	3.7e-05	fold change	1.84
GTSE1	51512	G-2 and S-phase expressed 1	7 out of 8	403.469	60.6046	0.0286	fold change	1.98818					49.8008	0.005	fold change	1.7	80.0666	1.4e-06	fold change	2.22	13.5624	2.6e-07	fold change	1.22	69.3202	3.2e-14	fold change	3.37	60.0031	3.6e-06	fold change	1.6	70.1115	3.7e-09	fold change	2.44
MAD2L1	4085	MAD2 mitotic arrest deficient-like 1 (yeast)	7 out of 8	403.415					41.6601	1.6e-06	fold change	1.86	40.6504	0.0243	fold change	1.55	49.0653	0.0009	fold change	1.62	73.3762	5.3e-05	fold change	2.84	53.3459	1.9e-10	fold change	2.6	79.0601	8.9e-06	fold change	1.9	66.2568	2.2e-07	fold change	2.31
CCNE1	898	cyclin E1	7 out of 8	400.627					44.9483	1.3e-11	fold change	1.92	18.875	0.0067	fold change	1.24	73.7724	3.4e-07	fold change	2.06	77.688	5.5e-08	fold change	3.09	66.8691	3.8e-14	fold change	3.21	60.0031	5.4e-05	fold change	1.6	58.4713	8.4e-08	fold change	2.11
AKAP12	9590	A kinase (PRKA) anchor protein 12	7 out of 8	400.416	78.0835	0.006	fold change	2.53658	15.3883	0.0115	fold change	-1.41	80.5153	0.0248	fold change	-2.61	42.3829	0.0027	fold change	-1.54	70.031	1.2e-11	fold change	-2.68	81.1241	5.2e-09	fold change	-4.57	32.8906	0.0017	fold change	-1.33
RABEP1	9135	rabaptin, RAB GTPase binding effector protein 1	7 out of 8	395.865					42.3255	1e-07	fold change	-1.87	17.319	0.0019	fold change	-1.22	43.3088	0.0003	fold change	-1.55	80.3807	6.1e-11	fold change	-3.28	49.3213	3.1e-17	fold change	-2.44	86.0082	1.8e-10	fold change	-2.13	77.201	8.2e-16	fold change	-2.74
KLHL7	55975	kelch-like 7 (Drosophila)	7 out of 8	393.197					37.8192	7.9e-12	fold change	1.8	21.7675	0.0085	fold change	1.28	80.0666	1.3e-07	fold change	2.22	82.9862	1.8e-07	fold change	3.49	59.577	8.3e-17	fold change	2.85	44.7239	0.0002	fold change	1.44	66.2568	4.5e-06	fold change	2.31
CENPN	55839	centromere protein N	7 out of 8	392.809					38.4308	9.1e-09	fold change	1.81	32.1958	0.0066	fold change	1.43	60.1895	2.6e-05	fold change	1.79	70.031	2.4e-08	fold change	2.68	62.2626	5.8e-11	fold change	2.96	65.585	2e-07	fold change	1.67	64.1141	1.4e-07	fold change	2.25
ABRACL	58527	ABRA C-terminal like	7 out of 8	391.114	96.7717	0.0013	fold change	5.24247	28.4154	1.4e-06	fold change	1.64					37.1446	0.0002	fold change	1.48	45.0386	0.0057	fold change	1.95	45.6404	9.8e-19	fold change	2.33	73.6865	8.4e-08	fold change	1.8	64.4164	8.8e-17	fold change	2.26
DCLK1	9201	doublecortin-like kinase 1	7 out of 8	387.83					34.6613	0.0002	fold change	-1.75	59.3824	0.0436	fold change	-1.87	55.8416	0.0152	fold change	-1.72	85.9446	2.1e-06	fold change	-3.75	53.7889	1.4e-05	fold change	-2.62	64.7015	2.8e-05	fold change	-1.66	33.5094	0.017	fold change	-1.61
KCNN4	3783	potassium intermediate/small conductance calcium-activated channel, subfamily N, member 4	7 out of 8	386.783					61.8521	1.9e-14	fold change	2.24	39.3082	0.0037	fold change	1.53	82.8185	1.2e-07	fold change	2.33	19.3324	5.3e-08	fold change	1.39	64.3824	7.3e-12	fold change	3.06	50.5807	0.0002	fold change	1.5	68.5091	2.8e-06	fold change	2.38
PLA2G16	11145	phospholipase A2, group XVI	7 out of 8	382.978					40.2726	4.7e-05	fold change	-1.84	83.0565	0.0322	fold change	-2.71	57.5142	0.0009	fold change	-1.75	67.3827	5.1e-05	fold change	-2.57	27.84	0.0021	fold change	-1.82	49.5855	0.0041	fold change	-1.49	57.3263	5.2e-05	fold change	-2.08
UBE2C	11065	ubiquitin-conjugating enzyme E2C	7 out of 8	382.44					25.1304	0.0006	fold change	1.59	58.2072	0.0343	fold change	1.84	68.9703	0.0002	fold change	1.95	45.0386	1.6e-06	fold change	1.95	61.1479	6.8e-14	fold change	2.91	66.1883	1.4e-06	fold change	1.68	57.7574	1.2e-05	fold change	2.09
FANK1	92565	fibronectin type III and ankyrin repeat domains 1	7 out of 8	382.306	61.4228	0.004	fold change	-2.01091	50.1128	5.1e-11	fold change	-2.02					62.8354	0.0004	fold change	-1.84	70.2711	1.1e-08	fold change	-2.69	59.8086	1.7e-09	fold change	-2.86	39.4092	5.6e-07	fold change	-1.39	38.4459	0.0002	fold change	-1.7
SPARCL1	8404	SPARC-like 1 (hevin)	7 out of 8	381.31					11.5117	0.0113	fold change	-1.33	97.8474	0.0006	fold change	-6.81	56.7962	4.3e-05	fold change	-1.74	87.8488	4.7e-09	fold change	-4.02	38.1831	1.1e-10	fold change	-2.09	54.4016	0.0001	fold change	-1.54	34.721	0.0034	fold change	-1.63
SPOPL	339745	speckle-type POZ protein-like	7 out of 8	380.281	69.635	0.0007	fold change	2.25436	11.9717	0.0003	fold change	-1.34					62.8354	2.2e-08	fold change	-1.84	92.4061	1.1e-10	fold change	-4.81	31.9918	5.2e-13	fold change	-1.93	61.5794	3.5e-06	fold change	-1.62	49.8619	3.7e-09	fold change	-1.91
ADCY9	115	adenylate cyclase 9	7 out of 8	378.468					43.6388	2.3e-11	fold change	-1.9	22.4115	0.015	fold change	-1.29	61.918	8.8e-07	fold change	-1.82	56.7704	6.4e-08	fold change	-2.23	54.6747	1.3e-13	fold change	-2.66	72.0025	3.4e-11	fold change	-1.77	67.052	2.2e-11	fold change	-2.34
STMN1	3925	stathmin 1	7 out of 8	376.252	91.1046	0.0141	fold change	3.44023	21.2156	4e-05	fold change	1.52					27.7269	0.0024	fold change	1.37	74.7138	1.2e-07	fold change	2.9	52.014	3.5e-16	fold change	2.54	69.376	2.6e-06	fold change	1.72	40.1014	4e-07	fold change	1.73
KIAA1211L	343990	KIAA1211-like	7 out of 8	375.603	89.3831	0.0178	fold change	3.2161	9.43966	0.0006	fold change	-1.28					46.5744	0.0004	fold change	-1.59	66.0432	0.002	fold change	-2.52	58.2499	3.8e-06	fold change	-2.79	55.6019	0.0004	fold change	-1.55	50.3104	5e-05	fold change	-1.92
KIAA1804	84451	mixed lineage kinase 4	7 out of 8	375.445	88.4815	0.0005	fold change	3.12287	46.7788	3.3e-10	fold change	1.96					73.288	1.2e-05	fold change	2.04	17.8397	0.0043	fold change	1.35	49.3213	6.5e-10	fold change	2.44	46.7351	0.0013	fold change	1.46	53.0003	6.8e-05	fold change	1.98
QDPR	5860	quinoid dihydropteridine reductase	7 out of 8	372.529					31.4501	1.6e-08	fold change	-1.69	55.2486	0.0021	fold change	-1.79	56.7962	0.0006	fold change	-1.74	45.556	4.3e-05	fold change	-1.96	40.8751	4.7e-10	fold change	-2.16	74.2843	4e-11	fold change	-1.81	68.3191	9.4e-14	fold change	-2.37
PRSS23	11098	protease, serine, 23	7 out of 8	372.314					19.0724	0.0003	fold change	-1.48	55.2486	0.0234	fold change	-1.79	43.3088	0.0108	fold change	-1.55	87.1642	3.9e-08	fold change	-3.94	76.9586	5.2e-09	fold change	-4.1	63.8814	1.4e-06	fold change	-1.65	26.6798	0.0146	fold change	-1.5
LYPD6B	130576	LY6/PLAUR domain containing 6B	7 out of 8	371.39	90.2348	0.0356	fold change	-3.33815	15.3883	0.0013	fold change	-1.41					75.3091	0.0002	fold change	-2.1	36.833	1.9e-05	fold change	-1.77	57.1664	2.5e-10	fold change	-2.75	33.9425	1.4e-07	fold change	-1.34	62.5156	1e-06	fold change	-2.21
COL1A1	1277	collagen, type I, alpha 1	7 out of 8	370.585	93.6733	0.0318	fold change	-3.95504	16.9434	0.0023	fold change	-1.44	99.4036	0.0006	fold change	-10.2	15.5158	0.0196	fold change	-1.22	57.1664	0.0002	fold change	-2.24	54.9922	2.6e-09	fold change	-2.67	32.8906	0.0059	fold change	-1.33
GPSM2	29899	G-protein signaling modulator 2	7 out of 8	368.267	55.7407	0.0232	fold change	1.83324	28.9526	1.1e-07	fold change	1.65					52.615	2.4e-05	fold change	1.67	53.9072	2.4e-06	fold change	2.16	80.7507	4.6e-13	fold change	4.53	61.5794	0.0005	fold change	1.62	34.721	0.0001	fold change	1.63
ODC1	4953	ornithine decarboxylase 1	7 out of 8	367.66					35.2463	4.3e-09	fold change	1.76	35.5366	0.0095	fold change	1.48	62.8354	1.2e-05	fold change	1.84	67.8656	1.2e-06	fold change	2.59	46.3637	9.2e-11	fold change	2.36	58.2357	3.6e-05	fold change	1.58	61.5764	3e-08	fold change	2.19
PTTG1	9232	pituitary tumor-transforming 1	7 out of 8	367.201					19.6208	3.4e-06	fold change	1.49	44.8833	0.0274	fold change	1.61	56.7962	0.0003	fold change	1.74	82.3737	1.2e-06	fold change	3.42	49.6401	1.6e-12	fold change	2.45	60.0031	2.5e-07	fold change	1.6	53.8834	6.4e-07	fold change	2
KIF4A	24137	kinesin family member 4A	7 out of 8	365.992					11.1234	4.8e-05	fold change	1.32	48.7805	0.0072	fold change	1.68	67.198	5.4e-05	fold change	1.92	60.1598	2.2e-06	fold change	2.33	67.8656	6.7e-11	fold change	3.28	63.8814	8.3e-07	fold change	1.65	46.9836	9.2e-06	fold change	1.86
ZCCHC24	219654	zinc finger, CCHC domain containing 24	7 out of 8	365.635					29.6375	5.3e-06	fold change	-1.66	84.317	0.0031	fold change	-2.77	48.0677	0.0001	fold change	-1.61	48.5616	8.2e-05	fold change	-2.03	50.2487	1.5e-12	fold change	-2.47	64.7015	3.7e-05	fold change	-1.66	40.1014	0.0014	fold change	-1.73
ELOVL5	60481	ELOVL fatty acid elongase 5	7 out of 8	363.005					21.2156	7.3e-05	fold change	-1.52	76.3359	0.0001	fold change	-2.4	36.1611	0.0031	fold change	-1.47	84.0068	1.4e-07	fold change	-3.57	24.6321	6.9e-11	fold change	-1.75	67.6535	1.5e-06	fold change	-1.7	53.0003	6.8e-08	fold change	-1.98
ITPR1	3708	inositol 1,4,5-trisphosphate receptor, type 1	7 out of 8	362.17					15.8557	0.0006	fold change	-1.42	42.1585	0.0018	fold change	-1.57	41.6223	0.0053	fold change	-1.53	75.8668	1.6e-07	fold change	-2.96	47.7874	9.8e-11	fold change	-2.4	77.3025	2.5e-05	fold change	-1.87	61.5764	2.1e-08	fold change	-2.19
PLSCR4	57088	phospholipid scramblase 4	7 out of 8	361.95	71.3318	0.0393	fold change	2.29592					76.4526	0.0401	fold change	-2.41	48.0677	6.3e-05	fold change	-1.61	73.244	1.8e-08	fold change	-2.83	31.22	1.8e-09	fold change	-1.91	34.9548	0.0021	fold change	-1.35	26.6798	0.0029	fold change	-1.5
BUB1B	701	budding uninhibited by benzimidazoles 1 homolog beta (yeast)	7 out of 8	360.496					13.7543	0.0026	fold change	1.38	31.6256	0.0067	fold change	1.42	68.5091	2.5e-05	fold change	1.94	63.0287	1.6e-07	fold change	2.42	59.4325	9.2e-11	fold change	2.84	74.2843	3.3e-06	fold change	1.81	49.8619	5e-06	fold change	1.91
LRIG1	26018	leucine-rich repeats and immunoglobulin-like domains 1	7 out of 8	360.019					20.7243	1e-06	fold change	-1.51	58.6166	0.0002	fold change	-1.85	33.8229	0.0034	fold change	-1.44	79.2921	2.8e-06	fold change	-3.2	42.3392	2.3e-11	fold change	-2.21	68.7144	4.4e-08	fold change	-1.71	56.5093	4.7e-12	fold change	-2.06
CDCA3	83461	cell division cycle associated 3	7 out of 8	359.797					12.8658	2.3e-05	fold change	1.36	30.1568	0.0073	fold change	1.4	61.918	0.0002	fold change	1.82	87.6609	1.9e-09	fold change	3.99	54.0494	1.6e-13	fold change	2.63	59.2628	1.1e-05	fold change	1.59	53.8834	3.5e-06	fold change	2
HTRA1	5654	HtrA serine peptidase 1	7 out of 8	359.245					25.1304	0.0002	fold change	-1.59	93.2836	0.0003	fold change	-4.11	37.1446	0.0097	fold change	-1.48	84.1213	7.1e-08	fold change	-3.58	41.4539	2.4e-09	fold change	-2.18	51.4319	0.0003	fold change	-1.51	26.6798	0.023	fold change	-1.5
FNDC3B	64778	fibronectin type III domain containing 3B	7 out of 8	358.565	71.0843	0.0361	fold change	-2.29187	70.8145	7.8e-15	fold change	2.46					49.7206	0.0007	fold change	1.63	30.0521	1e-06	fold change	1.63	52.5475	9.4e-16	fold change	2.57	27.0197	0.0002	fold change	1.28	57.3263	2e-06	fold change	2.08
CDK6	1021	cyclin-dependent kinase 6	7 out of 8	357.135					39.0625	4.4e-09	fold change	1.82	18.0766	0.011	fold change	1.23	45.8619	0.0035	fold change	1.58	31.5808	0.0007	fold change	1.66	81.935	8.5e-10	fold change	4.74	65.585	0.0002	fold change	1.67	75.0334	6.4e-07	fold change	2.63
C16orf45	89927	chromosome 16 open reading frame 45	7 out of 8	356.719					42.3255	4.4e-08	fold change	-1.87	31.6256	0.0221	fold change	-1.42	68.9703	1e-06	fold change	-1.95	31.204	1.5e-05	fold change	-1.65	75.4011	3.2e-11	fold change	-3.87	65.585	5.6e-05	fold change	-1.67	41.6081	0.0002	fold change	-1.76
EZH2	2146	enhancer of zeste homolog 2 (Drosophila)	7 out of 8	355.631					31.9605	4.2e-06	fold change	1.7	42.6621	0.036	fold change	1.58	58.9769	9.7e-05	fold change	1.77	66.0432	7.3e-05	fold change	2.52	31.9918	6.6e-08	fold change	1.93	73.6865	1.9e-05	fold change	1.8	50.3104	1.1e-05	fold change	1.92
MCM4	4173	minichromosome maintenance complex component 4	7 out of 8	355.476	50.1057	0.0487	fold change	1.59448	23.486	5.6e-06	fold change	1.56					41.6223	0.0008	fold change	1.53	71.4143	2e-08	fold change	2.75	82.8748	2.7e-10	fold change	4.91	55.6019	0.0002	fold change	1.55	30.3713	0.0018	fold change	1.56
LPIN1	23175	lipin 1	7 out of 8	355.195					43.6388	3.4e-11	fold change	1.9	18.0766	0.0012	fold change	1.23	54.5048	1.6e-05	fold change	1.7	33.1838	3.3e-05	fold change	1.69	73.5954	1.3e-08	fold change	3.67	64.7015	2.5e-07	fold change	1.66	67.4937	4.5e-08	fold change	2.35
HN1	51155	hematological and neurological expressed 1	7 out of 8	354.332	74.173	0.0143	fold change	2.38	18.0578	0.0002	fold change	1.46					43.3088	6.6e-05	fold change	1.55	65.3407	5.8e-06	fold change	2.49	47.0376	2.1e-11	fold change	2.38	52.5309	8.6e-05	fold change	1.52	53.8834	1.4e-07	fold change	2
C5orf30	90355	chromosome 5 open reading frame 30	7 out of 8	353.674					40.991	1.1e-10	fold change	-1.85	23.0734	0.013	fold change	-1.3	60.1895	9.8e-06	fold change	-1.79	75.2627	2.6e-10	fold change	-2.94	38.6393	1.1e-13	fold change	-2.1	53.5063	6e-06	fold change	-1.53	62.0117	2.9e-10	fold change	-2.2
PDCD4	27250	programmed cell death 4 (neoplastic transformation inhibitor)	7 out of 8	353.627					30.8585	1.1e-06	fold change	-1.68	54.7046	0.0088	fold change	-1.78	43.3088	0.0007	fold change	-1.55	62.5156	3.8e-05	fold change	-2.4	38.1831	1.3e-08	fold change	-2.09	65.585	0.0001	fold change	-1.67	58.4713	7.2e-08	fold change	-2.11
TCEAL1	9338	transcription elongation factor A (SII)-like 1	7 out of 8	353.183					28.9526	9e-10	fold change	-1.65	28.7191	0.0083	fold change	-1.38	62.2626	1e-06	fold change	-1.83	85.4672	2e-10	fold change	-3.68	37.0887	3.2e-12	fold change	-2.06	51.4319	1.5e-10	fold change	-1.51	59.2607	6.8e-11	fold change	-2.13
GZMB	3002	granzyme B (granzyme 2, cytotoxic T-lymphocyte-associated serine esterase 1)	7 out of 8	352.642					55.7029	5.1e-08	fold change	2.13	28.7191	0.0059	fold change	1.38	60.1895	0.0131	fold change	1.79	34.8391	0.0004	fold change	1.73	35.575	3.9e-07	fold change	2.03	76.8309	3e-05	fold change	1.86	60.7851	0.0012	fold change	2.17
CCNA2	890	cyclin A2	7 out of 8	351.854					11.1234	1.2e-05	fold change	1.32	39.3082	0.0005	fold change	1.53	66.6152	0.0002	fold change	1.91	48.2565	6.2e-07	fold change	2.02	69.7136	2.3e-17	fold change	3.4	50.5807	3.3e-06	fold change	1.5	66.2568	6.2e-07	fold change	2.31
NFE2L3	9603	nuclear factor (erythroid-derived 2)-like 3	7 out of 8	345.129	67.5302	0.0178	fold change	2.18985	44.9483	1.4e-08	fold change	1.92					46.5744	0.0062	fold change	1.59	45.0386	0.0024	fold change	1.95	39.7899	3.4e-08	fold change	2.13	38.3156	0.0002	fold change	1.38	62.9319	1.3e-05	fold change	2.22
TCEAL4	79921	transcription elongation factor A (SII)-like 4	7 out of 8	343.503					21.8686	6.3e-08	fold change	-1.53	65.2742	8.5e-05	fold change	-1.99	47.2545	2.5e-05	fold change	-1.6	66.0432	1.2e-07	fold change	-2.52	31.6216	1.5e-13	fold change	-1.92	61.5794	1.1e-11	fold change	-1.62	49.8619	1.6e-13	fold change	-1.91
TNNT1	7138	troponin T type 1 (skeletal, slow)	7 out of 8	343.432	50.8937	0.0419	fold change	1.6505	44.3125	5.5e-05	fold change	-1.91					54.5048	0.0284	fold change	-1.7	14.1821	0.0338	fold change	-1.24	74.7138	0.0025	fold change	-3.82	44.7239	3.9e-08	fold change	-1.44	60.1012	9e-05	fold change	-2.15
ITGBL1	9358	integrin, beta-like 1 (with EGF-like repeat domains)	7 out of 8	342.912					25.6544	0.0001	fold change	-1.6	27.9642	0.0027	fold change	-1.37	57.5142	0.0024	fold change	-1.75	90.6355	1.5e-11	fold change	-4.48	58.2499	5e-08	fold change	-2.79	54.4016	0.0019	fold change	-1.54	28.4918	0.007	fold change	-1.53
MKL2	57496	MKL/myocardin-like 2	7 out of 8	342.839					20.7243	2.4e-07	fold change	-1.51	47.9846	1.5e-06	fold change	-1.66	38.1595	7.1e-06	fold change	-1.49	84.1213	5.2e-11	fold change	-3.58	48.1997	2.9e-17	fold change	-2.41	57.7021	1.9e-10	fold change	-1.57	45.9474	4.2e-10	fold change	-1.84
CHML	1122	choroideremia-like (Rab escort protein 2)	7 out of 8	342.028	75.3091	0.007	fold change	2.42795	21.8686	3.4e-05	fold change	1.53					52.615	0.0001	fold change	1.67	74.1279	4.7e-05	fold change	2.88	44.3719	6.5e-08	fold change	2.28	37.2951	0.0035	fold change	1.37	36.44	8.3e-05	fold change	1.66
CBS	875	cystathionine-beta-synthase	7 out of 8	340.443					16.4499	5.4e-05	fold change	1.43	31.6256	0.0004	fold change	1.42	60.6649	0.0068	fold change	1.8	18.9275	0.0004	fold change	1.38	70.6754	9.7e-10	fold change	3.46	56.6322	0.0011	fold change	1.56	85.4672	7.8e-06	fold change	3.37
GPD1L	23171	glycerol-3-phosphate dehydrogenase 1-like	7 out of 8	339.633					32.5801	2.9e-08	fold change	-1.71	37.8215	0.0253	fold change	-1.51	43.3088	0.0009	fold change	-1.55	76.5755	2.8e-07	fold change	-3.03	53.3459	9.7e-11	fold change	-2.6	49.5855	5.5e-05	fold change	-1.49	46.4162	1.2e-05	fold change	-1.85
LRRC6	23639	leucine rich repeat containing 6	7 out of 8	339.216	76.2905	0.0055	fold change	-2.46502	24.5311	3.8e-10	fold change	-1.58					50.2079	0.0009	fold change	-1.64	66.0432	3.6e-07	fold change	-2.52	37.8421	2.6e-07	fold change	-2.08	43.6019	1.3e-06	fold change	-1.43	40.699	2.9e-07	fold change	-1.74
GPRC5A	9052	G protein-coupled receptor, family C, group 5, member A	7 out of 8	338.994	77.3467	0.0154	fold change	-2.51565	21.2156	1.6e-05	fold change	-1.52					64.4164	0.0086	fold change	-1.87	39.4957	0.0035	fold change	-1.83	57.7301	6e-06	fold change	-2.77	43.6019	0.0094	fold change	-1.43	35.188	0.0408	fold change	-1.64
PMP22	5376	peripheral myelin protein 22	7 out of 8	334.329	81.9901	0.0003	fold change	2.70902	11.5117	0.0022	fold change	-1.33	87.7193	9.8e-05	fold change	-2.99					68.2054	6.6e-05	fold change	-2.6	12.9837	9.2e-05	fold change	-1.44	57.7021	0.0001	fold change	-1.57	14.2165	0.0308	fold change	-1.29
NAMPT	10135	nicotinamide phosphoribosyltransferase	7 out of 8	333.336	55.5389	0.0422	fold change	-1.82907	50.4429	4e-11	fold change	2.03	49.8008	0.0114	fold change	1.7	53.931	4.4e-07	fold change	1.69					55.314	5.2e-06	fold change	2.68	36.1324	0.0018	fold change	1.36	32.1761	0.0001	fold change	1.59
PDGFRL	5157	platelet-derived growth factor receptor-like	7 out of 8	332.494	62.6433	0.0205	fold change	2.04735	15.3883	0.0029	fold change	-1.41	89.7666	0.0076	fold change	-3.32	35.4519	0.0234	fold change	-1.46	66.8691	2.3e-07	fold change	-2.55	31.6216	1.5e-06	fold change	-1.92	30.7535	0.0193	fold change	-1.31
ASNS	440	asparagine synthetase (glutamine-hydrolyzing)	7 out of 8	330.943					34.1799	3.9e-09	fold change	1.74	57.4713	0.0279	fold change	1.83	60.1895	1.5e-06	fold change	1.79	60.4858	3.4e-05	fold change	2.34	25.538	4.4e-07	fold change	1.77	47.5728	0.0006	fold change	1.47	45.5054	1.2e-05	fold change	1.83
MLF1IP	79682	MLF1 interacting protein	7 out of 8	328.978	78.1824	0.0318	fold change	2.54001	11.9717	0.0116	fold change	1.34					32.9878	0.0101	fold change	1.43	70.7574	2.3e-05	fold change	2.71	40.4845	7.2e-09	fold change	2.15	62.4181	2.5e-05	fold change	1.63	32.1761	0.0009	fold change	1.59
NRIP1	8204	nuclear receptor interacting protein 1	7 out of 8	326.981					28.4154	1.2e-07	fold change	-1.64	63.2911	0.0014	fold change	-1.95	56.4054	0.0002	fold change	-1.73	71.2078	4e-05	fold change	-2.73	24.6321	8.2e-09	fold change	-1.75	60.6892	1.3e-06	fold change	-1.61	22.34	0.005	fold change	-1.43
E2F8	79733	E2F transcription factor 8	7 out of 8	326.919	64.2814	0.0254	fold change	2.09394	28.4154	0.0002	fold change	1.64					64.4164	0.0005	fold change	1.87	49.4805	1.7e-05	fold change	2.05	37.8421	3.3e-08	fold change	2.08	27.0197	2.4e-05	fold change	1.28	55.4637	3.9e-06	fold change	2.04
REEP5	7905	receptor accessory protein 5	7 out of 8	326.885					26.2405	4.9e-11	fold change	-1.61	71.3267	5.6e-05	fold change	-2.16	44.054	3.6e-06	fold change	-1.56	65.0297	2e-05	fold change	-2.48	37.4844	1.9e-12	fold change	-2.07	41.5877	2.8e-05	fold change	-1.41	41.1624	9.1e-05	fold change	-1.75
FAM60A	58516	family with sequence similarity 60, member A	7 out of 8	326.827					17.5251	2.4e-06	fold change	1.45	52.2466	0.0233	fold change	1.74	39.7643	0.0011	fold change	1.51	40.3382	0.0001	fold change	1.85	45.9133	1.7e-12	fold change	2.34	70.9381	1.8e-05	fold change	1.75	60.1012	5e-07	fold change	2.15
ACE2	59272	angiotensin I converting enzyme (peptidyl-dipeptidase A) 2	7 out of 8	326.005					60.8687	8.2e-09	fold change	2.22	32.8947	0.0005	fold change	1.44	56.4054	0.0004	fold change	1.73	16.47	0.0003	fold change	1.31	58.8069	4.8e-06	fold change	2.81	31.7811	0.0119	fold change	1.32	68.7777	0.0102	fold change	2.39
GSTP1	2950	glutathione S-transferase pi 1	7 out of 8	325.354	49.7409	0.0458	fold change	1.5371	32.5801	1.5e-06	fold change	1.71					35.4519	0.0185	fold change	1.46	68.3191	4.3e-07	fold change	2.61	39.2563	1.5e-09	fold change	2.12	55.6019	0.0004	fold change	1.55	44.4038	4.6e-05	fold change	1.81
AHNAK	79026	AHNAK nucleoprotein	7 out of 8	324.719					14.2846	0.0003	fold change	-1.39	79.8722	0.0003	fold change	-2.57	32.2182	0.0002	fold change	-1.42	78.1335	2e-12	fold change	-3.11	33.8602	3.6e-11	fold change	-1.98	56.6322	2e-07	fold change	-1.56	29.7179	7.4e-06	fold change	-1.55
GALNT10	55568	UDP-N-acetyl-alpha-D-galactosamine:polypeptide N-acetylgalactosaminyltransferase 10 (GalNAc-T10)	7 out of 8	324.1					33.7448	1.3e-06	fold change	-1.73	55.2486	0.0252	fold change	-1.79	37.1446	0.008	fold change	-1.48	63.5171	1.5e-05	fold change	-2.44	38.1831	3e-09	fold change	-2.09	59.2628	9e-05	fold change	-1.59	36.9992	0.0002	fold change	-1.67
KIF11	3832	kinesin family member 11	7 out of 8	323.802					30.2358	8.8e-08	fold change	1.67	18.875	0.0228	fold change	1.24	46.5744	0.0006	fold change	1.59	51.7513	0.0002	fold change	2.11	59.8086	3.6e-08	fold change	2.86	75.3943	3e-06	fold change	1.83	41.1624	0.0004	fold change	1.75
SERPINI1	5274	serpin peptidase inhibitor, clade I (neuroserpin), member 1	7 out of 8	322.337	77.9849	0.0196	fold change	-2.53361					35.5366	0.0461	fold change	-1.48	32.9878	0.0241	fold change	-1.43	74.9873	3.5e-05	fold change	-2.92	21.5338	0.0015	fold change	-1.67	32.8906	0.0249	fold change	-1.33	46.4162	4.8e-05	fold change	-1.85
NME3	4832	NME/NM23 nucleoside diphosphate kinase 3	7 out of 8	321.767					45.8758	8.2e-15	fold change	-1.94	23.7417	0.0051	fold change	-1.31	68.5091	9.8e-10	fold change	-1.94	16.47	0.0022	fold change	-1.31	52.1241	4.5e-11	fold change	-2.55	52.5309	5.7e-09	fold change	-1.52	62.5156	7.2e-11	fold change	-2.21
ZNF91	7644	zinc finger protein 91	7 out of 8	321.392	73.5078	0.0003	fold change	-2.35899					26.6525	0.0038	fold change	-1.35	42.3829	0.0016	fold change	-1.54	51.3616	0.0015	fold change	-2.1	20.2797	2.2e-05	fold change	-1.64	47.5728	0.0045	fold change	-1.47	59.6346	0.0006	fold change	-2.14
TGFBR3	7049	transforming growth factor, beta receptor III	7 out of 8	321.207					14.8255	0.0222	fold change	-1.4	81.6993	0.0027	fold change	-2.64	32.2182	0.028	fold change	-1.42	61.8552	0.0002	fold change	-2.38	31.6216	0.0004	fold change	-1.92	55.6019	0.0028	fold change	-1.55	43.3851	0.0026	fold change	-1.79
SYNCRIP	10492	synaptotagmin binding, cytoplasmic RNA interacting protein	7 out of 8	320.467	73.3762	0.0161	fold change	2.35786	17.5251	5.5e-07	fold change	1.45					40.7259	2.3e-06	fold change	1.52	49.8619	0.0002	fold change	2.06	38.9205	8.3e-17	fold change	2.11	45.6972	3.5e-05	fold change	1.45	54.3602	1.2e-07	fold change	2.01
PGBD5	79605	piggyBac transposable element derived 5	7 out of 8	319.459					26.2405	0.0001	fold change	1.61	37.8215	0.0107	fold change	1.51	57.5142	0.0017	fold change	1.75	41.412	0.0002	fold change	1.87	87.35	4.9e-07	fold change	5.85	22.1368	0.0499	fold change	1.24	46.9836	0.0007	fold change	1.86
CCL20	6364	chemokine (C-C motif) ligand 20	7 out of 8	318.074					23.486	4.9e-06	fold change	1.56	46.8165	2.4e-05	fold change	1.64	64.4164	0.0036	fold change	1.87	27.1993	0.0389	fold change	1.57	87.1642	4.2e-09	fold change	5.8	24.588	0.0128	fold change	1.26	44.4038	0.0003	fold change	1.81
C11orf75	56935	chromosome 11 open reading frame 75	7 out of 8	317.925	59.4615	0.0036	fold change	1.95651	20.1663	8.3e-08	fold change	1.5					55.8416	3e-07	fold change	1.72	29.0989	0.0004	fold change	1.61	39.7899	5.1e-13	fold change	2.13	62.4181	4.3e-07	fold change	1.63	51.1483	4.4e-10	fold change	1.94
TK1	7083	thymidine kinase 1, soluble	7 out of 8	315.483	77.8853	0.0087	fold change	2.53163	18.0578	0.0015	fold change	1.46					48.0677	0.0004	fold change	1.61	48.2565	8.2e-06	fold change	2.02	43.7713	2.1e-09	fold change	2.26	44.7239	2.9e-05	fold change	1.44	34.721	0.0004	fold change	1.63
HMMR	3161	hyaluronan-mediated motility receptor (RHAMM)	7 out of 8	314.363					11.1234	0.0106	fold change	1.32	30.1568	0.0465	fold change	1.4	55.8416	0.0013	fold change	1.72	81.3921	5.9e-06	fold change	3.35	39.7899	6.5e-09	fold change	2.13	43.6019	0.0005	fold change	1.43	52.4576	6e-06	fold change	1.97
THBS1	7057	thrombospondin 1	7 out of 8	314	96.0154	0.0017	fold change	-4.91212					42.6621	0.0476	fold change	-1.58	29.6461	0.0191	fold change	-1.39	46.4688	5.1e-05	fold change	-1.98	39.2563	0.0007	fold change	-2.12	42.5709	0.0014	fold change	-1.42	17.3806	0.0079	fold change	-1.35
MYOF	26509	myoferlin	7 out of 8	313.506					10.7135	6.4e-05	fold change	-1.31	65.6168	1.6e-06	fold change	-2	36.1611	0.0003	fold change	-1.47	88.1011	2.7e-10	fold change	-4.05	36.5049	3.5e-09	fold change	-2.05	39.4092	0.0011	fold change	-1.39	36.9992	9.1e-05	fold change	-1.67
ADRA2A	150	adrenoceptor alpha 2A	7 out of 8	313.273					30.2358	7e-06	fold change	-1.67	52.9101	0.0193	fold change	-1.75	48.0677	0.0029	fold change	-1.61	14.1821	0.0036	fold change	-1.24	73.7724	5e-08	fold change	-3.69	42.5709	1.3e-05	fold change	-1.42	51.5342	0.0011	fold change	-1.95
VEGFA	7422	vascular endothelial growth factor A	7 out of 8	313.179	81.6633	0.0051	fold change	2.68715	41.6601	9.8e-07	fold change	1.86					70.7164	4.2e-07	fold change	1.98	19.7232	0.0005	fold change	1.4	19.5818	4.8e-05	fold change	1.62	23.3251	0.0418	fold change	1.25	56.5093	6.4e-05	fold change	2.06
ACTR3B	57180	ARP3 actin-related protein 3 homolog B (yeast)	7 out of 8	312.287					42.719	3e-06	fold change	1.88	39.3082	0.0001	fold change	1.53	40.7259	0.0083	fold change	1.52	54.2641	0.0005	fold change	2.17	41.1624	1.3e-05	fold change	2.17	39.4092	0.0238	fold change	1.39	54.6986	0.0005	fold change	2.02
KMO	8564	kynurenine 3-monooxygenase (kynurenine 3-hydroxylase)	7 out of 8	312.129					16.4499	0.0027	fold change	1.43	20.35	0.0019	fold change	1.26	74.8503	0.0017	fold change	2.09	40.8207	0.0162	fold change	1.86	41.1624	0.0004	fold change	2.17	70.2958	0.0029	fold change	1.74	48.1997	0.0082	fold change	1.88
ATL2	64225	atlastin GTPase 2	7 out of 8	311.337	52.3237	0.0178	fold change	1.72197	37.8192	2.8e-11	fold change	1.8					47.2545	0.0003	fold change	1.6	25.2442	0.0059	fold change	1.53	56.0199	6.1e-15	fold change	2.7	38.3156	0.0014	fold change	1.38	54.3602	2.3e-05	fold change	2.01
PRKX	5613	protein kinase, X-linked	7 out of 8	309.182					48.4905	2.3e-11	fold change	1.99	19.6696	0.0035	fold change	1.25	68.5091	3.2e-05	fold change	1.94	13.2796	0.0135	fold change	1.21	31.9918	5.8e-08	fold change	1.93	59.2628	6.4e-06	fold change	1.59	67.9782	2.3e-08	fold change	2.36
MEIS3P1	4213	Meis homeobox 3 pseudogene 1	7 out of 8	309.054					35.2463	3.2e-13	fold change	-1.76	37.037	0.0004	fold change	-1.5	54.5048	2.1e-06	fold change	-1.7	25.2442	0.0006	fold change	-1.53	26.8253	2.4e-09	fold change	-1.8	73.6865	1.9e-10	fold change	-1.8	56.5093	2e-08	fold change	-2.06
EIF2C2	27161	eukaryotic translation initiation factor 2C, 2	7 out of 8	306.944					31.4501	3.4e-08	fold change	1.69	24.4978	0.0438	fold change	1.32	67.9782	6.4e-07	fold change	1.93	42.692	3e-06	fold change	1.9	38.6393	2.1e-11	fold change	2.1	43.6019	0.0001	fold change	1.43	58.0848	1.5e-06	fold change	2.1
PRICKLE2	166336	prickle homolog 2 (Drosophila)	7 out of 8	306.517	74.1279	0.008	fold change	-2.37773	21.2156	2.9e-05	fold change	-1.52					45.0386	0.001	fold change	-1.57	30.0521	1.1e-07	fold change	-1.63	53.7889	5.9e-09	fold change	-2.62	47.5728	4.8e-06	fold change	-1.47	34.721	7.6e-05	fold change	-1.63
PNPLA4	8228	patatin-like phospholipase domain containing 4	7 out of 8	306.003					35.7956	2e-09	fold change	-1.77	16.4582	0.0483	fold change	-1.21	53.23	0.0001	fold change	-1.68	49.0461	1.1e-08	fold change	-2.04	58.9484	2.4e-10	fold change	-2.82	32.8906	9.7e-05	fold change	-1.33	59.6346	3.2e-07	fold change	-2.14
HSPB1	3315	heat shock 27kDa protein 1	7 out of 8	305.035					30.2358	3.8e-08	fold change	-1.67	64.6831	0.02	fold change	-1.98	36.1611	0.0057	fold change	-1.47	25.8114	0.0098	fold change	-1.54	43.0056	2.4e-08	fold change	-2.23	67.6535	0.0001	fold change	-1.7	37.4844	3.8e-05	fold change	-1.68
ATP11C	286410	ATPase, class VI, type 11C	7 out of 8	303.671	67.7911	0.0007	fold change	2.19923	19.6208	4.1e-08	fold change	1.49					38.1595	6.9e-05	fold change	1.49	30.6057	0.0165	fold change	1.64	49.6401	1.2e-06	fold change	2.45	55.6019	1.1e-06	fold change	1.55	42.2519	3.3e-07	fold change	1.77
GPM6B	2824	glycoprotein M6B	7 out of 8	303.606					61.8521	8.4e-10	fold change	2.24	16.4582	0.041	fold change	1.21	60.6649	0.0029	fold change	1.8	26.202	0.0413	fold change	1.55	28.5713	0.0014	fold change	1.84	52.5309	0.0036	fold change	1.52	57.3263	6.3e-05	fold change	2.08
MCM5	4174	minichromosome maintenance complex component 5	7 out of 8	302.741	66.507	0.0186	fold change	2.15912	16.4499	4.7e-07	fold change	1.43					45.0386	5.7e-07	fold change	1.57	33.1838	3.2e-09	fold change	1.69	35.575	8.3e-12	fold change	2.03	63.1608	6.8e-07	fold change	1.64	42.8258	2.4e-08	fold change	1.78
EMP2	2013	epithelial membrane protein 2	7 out of 8	300.621	56.4831	0.0318	fold change	1.85935	16.4499	2.1e-05	fold change	-1.43					50.2079	8e-05	fold change	-1.64	52.3906	9.8e-05	fold change	-2.12	19.1875	1.2e-05	fold change	-1.61	57.7021	8.2e-08	fold change	-1.57	48.1997	8.5e-08	fold change	-1.88
FRY	10129	furry homolog (Drosophila)	7 out of 8	300.401					13.7543	0.0004	fold change	-1.38	30.7503	0.0009	fold change	-1.41	30.5678	0.0239	fold change	-1.4	60.7851	1.6e-07	fold change	-2.35	52.014	3.9e-09	fold change	-2.54	67.0241	5.9e-07	fold change	-1.69	45.5054	0.0003	fold change	-1.83
STIL	6491	SCL/TAL1 interrupting locus	7 out of 8	298.298					25.1304	3.1e-07	fold change	1.59	22.4115	0.0086	fold change	1.29	57.5142	8.1e-06	fold change	1.75	58.583	8e-06	fold change	2.28	35.575	3.3e-11	fold change	2.03	44.7239	2e-05	fold change	1.44	54.3602	1.9e-07	fold change	2.01
CTPS1	1503	CTP synthase 1	7 out of 8	297.832					30.2358	4.8e-09	fold change	1.67	44.8833	0.0214	fold change	1.61	49.7206	1.8e-05	fold change	1.63	46.0164	6.6e-07	fold change	1.97	28.1976	1.3e-11	fold change	1.83	40.3073	3.9e-05	fold change	1.4	58.4713	5.8e-07	fold change	2.11
HJURP	55355	Holliday junction recognition protein	7 out of 8	296.849					37.8192	2.3e-08	fold change	1.8	37.037	0.0055	fold change	1.5	66.114	1.3e-05	fold change	1.9	23.0955	2.6e-08	fold change	1.48	35.2185	1.3e-13	fold change	2.02	50.5807	3.3e-07	fold change	1.5	46.9836	5.4e-07	fold change	1.86
PCM1	5108	pericentriolar material 1	7 out of 8	296.089					14.2846	1.9e-05	fold change	-1.39	47.4383	6e-05	fold change	-1.65	47.2545	0.0001	fold change	-1.6	55.8416	3e-05	fold change	-2.21	45.9133	2.4e-08	fold change	-2.34	39.4092	8e-06	fold change	-1.39	45.9474	2.5e-05	fold change	-1.84
C14orf132	56967	chromosome 14 open reading frame 132	7 out of 8	295.365					27.6515	0.0002	fold change	-1.63	31.6256	0.0471	fold change	-1.42	76.0537	8.9e-05	fold change	-2.12	37.2573	0.0005	fold change	-1.78	68.3948	1.2e-06	fold change	-3.31	30.7535	0.0026	fold change	-1.31	23.6283	0.0234	fold change	-1.45
221760_at	NA		7 out of 8	294.591	50.7048	0.0493	fold change	-1.63425					82.9187	0.0036	fold change	-2.7	21.6247	0.0185	fold change	-1.3	73.9492	4.6e-07	fold change	-2.86	18.7657	7.8e-06	fold change	-1.6	21.0418	0.0479	fold change	-1.23	25.5858	0.0046	fold change	-1.48
FAM64A	54478	family with sequence similarity 64, member A	7 out of 8	294.319					44.9483	1.4e-07	fold change	1.92	25.2653	0.0096	fold change	1.33	49.0653	2e-05	fold change	1.62	42.2083	3.9e-09	fold change	1.89	79.3437	2.6e-14	fold change	4.35	19.9785	1.9e-05	fold change	1.22	33.5094	9.5e-06	fold change	1.61
ZNF367	195828	zinc finger protein 367	7 out of 8	293.376	70.7574	0.0351	fold change	2.28506	28.4154	4.6e-05	fold change	1.64					26.8078	0.0094	fold change	1.36	51.3616	0.0003	fold change	2.1	42.0207	6.8e-09	fold change	2.2	56.6322	0.0001	fold change	1.56	17.3806	0.0214	fold change	1.35
MALL	7851	mal, T-cell differentiation protein-like	7 out of 8	292.658	82.4294	0.0323	fold change	2.72881	39.0625	3.1e-08	fold change	1.82					45.0386	0.004	fold change	1.57	17.1096	4e-05	fold change	1.33	31.6216	1.9e-05	fold change	1.92	37.2951	0.002	fold change	1.37	40.1014	0.0007	fold change	1.73
OPN3	23596	opsin 3	7 out of 8	292.22	93.4597	0.0008	fold change	-3.86121	12.4385	0.0043	fold change	1.35					30.5678	0.0086	fold change	1.4	22.1788	0.0139	fold change	1.46	33.1389	5e-07	fold change	1.96	48.4881	0.0023	fold change	1.48	51.9481	1.4e-05	fold change	1.96
CCNG2	901	cyclin G2	7 out of 8	292.167					9.43966	0.0076	fold change	-1.28	32.8947	0.003	fold change	-1.44	37.1446	0.0073	fold change	-1.48	82.7061	6.4e-07	fold change	-3.45	44.6134	4.4e-13	fold change	-2.29	52.5309	8.7e-07	fold change	-1.52	32.8379	5.1e-05	fold change	-1.6
AK4	205	adenylate kinase 4	7 out of 8	291.348	88.3548	0.0003	fold change	3.10068	36.5358	3.6e-09	fold change	1.78					32.9878	0.0325	fold change	1.43	16.7918	0.01	fold change	1.32	25.538	5.5e-07	fold change	1.77	44.7239	0.0002	fold change	1.44	46.4162	0.0003	fold change	1.85
LIMA1	51474	LIM domain and actin binding 1	7 out of 8	290.198					14.2846	8.6e-05	fold change	-1.39	59.8802	0.0054	fold change	-1.88	30.5678	0.0013	fold change	-1.4	77.688	2.1e-09	fold change	-3.09	25.1049	2.2e-09	fold change	-1.76	42.5709	0.0005	fold change	-1.42	40.1014	0.0003	fold change	-1.73
PTP4A2	8073	protein tyrosine phosphatase type IVA, member 2	7 out of 8	289.435					18.5687	1.1e-08	fold change	-1.47	52.2466	0.0003	fold change	-1.74	38.1595	1e-05	fold change	-1.49	62.5156	1.2e-08	fold change	-2.4	19.8795	2.7e-12	fold change	-1.63	40.3073	2.8e-07	fold change	-1.4	57.7574	2.6e-08	fold change	-2.09
NEK2	4751	NIMA (never in mitosis gene a)-related kinase 2	7 out of 8	287.939					18.5687	0.0009	fold change	1.47	22.4115	0.0073	fold change	1.29	49.7206	0.005	fold change	1.63	49.0461	1.5e-06	fold change	2.04	47.419	8.5e-08	fold change	2.39	65.585	8.7e-05	fold change	1.67	35.188	0.0024	fold change	1.64
MST4	51765	serine/threonine protein kinase MST4	7 out of 8	286.172					30.8585	1.6e-06	fold change	1.68	35.5366	0.0402	fold change	1.48	34.5939	0.017	fold change	1.45	54.968	7.1e-05	fold change	2.19	37.8421	4.2e-09	fold change	2.08	63.8814	3.2e-05	fold change	1.65	28.4918	0.0181	fold change	1.53
HSD17B4	3295	hydroxysteroid (17-beta) dehydrogenase 4	7 out of 8	285.366					14.8255	9.1e-10	fold change	-1.4	73.4214	6e-05	fold change	-2.23	32.9878	1.1e-05	fold change	-1.43	61.8552	1.4e-05	fold change	-2.38	31.9918	1e-15	fold change	-1.93	39.4092	0.0002	fold change	-1.39	30.8749	2.2e-06	fold change	-1.57
KIAA0232	9778	KIAA0232	7 out of 8	285.265					12.4385	3.7e-07	fold change	-1.35	44.0141	1.8e-07	fold change	-1.6	44.054	1.6e-05	fold change	-1.56	54.2641	2e-07	fold change	-2.17	34.487	5.1e-16	fold change	-2	45.6972	2e-07	fold change	-1.45	50.3104	1.7e-07	fold change	-1.92
OGFRL1	79627	opioid growth factor receptor-like 1	7 out of 8	284.711	62.4524	0.0293	fold change	-2.03926	40.991	1.9e-07	fold change	1.85					26.8078	0.0408	fold change	1.36	21.2839	0.0027	fold change	1.44	45.6404	1.5e-08	fold change	2.33	41.5877	0.0094	fold change	1.41	45.9474	0.0001	fold change	1.84
CDC25A	993	cell division cycle 25 homolog A (S. pombe)	7 out of 8	284.506					13.3312	1.7e-06	fold change	1.37	31.6256	0.0098	fold change	1.42	60.1895	1.6e-06	fold change	1.79	24.7461	1.1e-08	fold change	1.52	88.4173	3.7e-12	fold change	6.39	24.588	1.4e-05	fold change	1.26	41.6081	1.3e-05	fold change	1.76
LZTFL1	54585	leucine zipper transcription factor-like 1	7 out of 8	284.164	50.747	0.04	fold change	-1.63796	16.4499	3.8e-07	fold change	-1.43					44.054	9.6e-06	fold change	-1.56	50.873	2.4e-06	fold change	-2.09	24.1863	7.8e-09	fold change	-1.74	55.6019	8.1e-10	fold change	-1.55	42.2519	6.4e-08	fold change	-1.77
E2F3	1871	E2F transcription factor 3	7 out of 8	283.957					22.9464	0.003	fold change	-1.55	37.8215	0.0115	fold change	1.51	39.7643	5e-06	fold change	1.51	32.6635	0.0008	fold change	1.68	39.7899	3.8e-12	fold change	2.13	69.809	1.5e-06	fold change	1.73	41.1624	2.6e-06	fold change	1.75
FUT8	2530	fucosyltransferase 8 (alpha (1,6) fucosyltransferase)	7 out of 8	283.535					33.0646	7.9e-12	fold change	-1.72	16.4582	0.0193	fold change	-1.21	52.615	4.9e-05	fold change	-1.67	20.8684	9e-07	fold change	-1.43	53.3459	3.9e-19	fold change	-2.6	57.7021	3.6e-06	fold change	-1.57	49.4805	5.3e-07	fold change	-1.9
DSCC1	79075	defective in sister chromatid cohesion 1 homolog (S. cerevisiae)	7 out of 8	283.395					32.5801	2e-06	fold change	1.71	29.5334	0.0282	fold change	1.39	29.6461	0.0201	fold change	1.39	65.0297	8.6e-07	fold change	2.48	51.1907	2.4e-12	fold change	2.51	45.6972	0.0003	fold change	1.45	29.7179	0.0003	fold change	1.55
TTLL4	9654	tubulin tyrosine ligase-like family, member 4	7 out of 8	282.719					41.6601	4.4e-11	fold change	1.86	46.8165	4.1e-05	fold change	1.64	56.4054	1.3e-05	fold change	1.73	13.2796	0.0007	fold change	1.21	20.6997	8e-07	fold change	1.65	40.3073	2.5e-06	fold change	1.4	63.5502	1.8e-07	fold change	2.24
ITGB5	3693	integrin, beta 5	7 out of 8	281.992					18.5687	0.0001	fold change	-1.47	69.4444	0.0029	fold change	-2.1	27.7269	0.0068	fold change	-1.37	64.5853	6.8e-07	fold change	-2.47	34.8588	5.4e-09	fold change	-2.01	38.3156	0.0003	fold change	-1.38	28.4918	0.0005	fold change	-1.53
C21orf91	54149	chromosome 21 open reading frame 91	7 out of 8	281.732					34.1799	3.9e-12	fold change	1.74	27.3075	0.0005	fold change	1.36	38.1595	0.0072	fold change	1.49	42.2083	2.8e-06	fold change	1.89	54.0494	7.9e-10	fold change	2.63	24.588	0.0203	fold change	1.26	61.2392	2.5e-05	fold change	2.18
PIEZO2	63895	piezo-type mechanosensitive ion channel component 2	7 out of 8	281.657					38.4308	2e-05	fold change	-1.81	29.5334	0.0292	fold change	-1.39	48.0677	0.0138	fold change	-1.61	16.47	0.0328	fold change	-1.31	50.9149	2.2e-06	fold change	-2.49	56.6322	1.3e-07	fold change	-1.56	41.6081	0.0001	fold change	-1.76
KCNK5	8645	potassium channel, subfamily K, member 5	7 out of 8	280.901					45.273	1.2e-08	fold change	1.93	19.6696	6.4e-05	fold change	1.25	70.7164	1.9e-05	fold change	1.98	21.2839	4e-05	fold change	1.44	19.8795	1.2e-07	fold change	1.63	31.7811	0.0127	fold change	1.32	72.2972	7.4e-06	fold change	2.52
MCM6	4175	minichromosome maintenance complex component 6	7 out of 8	279.685	84.0647	0.0086	fold change	2.78593	19.0724	3.5e-07	fold change	1.48					23.3456	0.0011	fold change	1.32	32.2352	0.0011	fold change	1.67	26.8253	3.7e-13	fold change	1.8	57.7021	9.8e-07	fold change	1.57	36.44	6.3e-08	fold change	1.66
CST3	1471	cystatin C	7 out of 8	278.577					28.4154	1.7e-07	fold change	-1.64	81.3008	0.0019	fold change	-2.63	45.0386	4.7e-05	fold change	-1.57	13.5624	0.003	fold change	-1.22	25.538	7.9e-09	fold change	-1.77	55.6019	3.3e-06	fold change	-1.55	29.1195	0.002	fold change	-1.54
PDSS1	23590	prenyl (decaprenyl) diphosphate synthase, subunit 1	7 out of 8	277.124					31.4501	4.3e-10	fold change	1.69	31.6256	0.0033	fold change	1.42	50.2079	4.7e-06	fold change	1.64	49.0461	5.9e-06	fold change	2.04	31.22	4.6e-15	fold change	1.91	32.8906	2e-06	fold change	1.33	50.6842	3.4e-08	fold change	1.93
HOXB2	3212	homeobox B2	7 out of 8	277.041					37.1664	5.2e-05	fold change	-1.79	32.1958	0.0229	fold change	-1.43	64.8921	0.0003	fold change	-1.88	38.9946	0.0049	fold change	-1.82	31.22	0.0016	fold change	-1.91	36.1324	0.0023	fold change	-1.36	36.44	0.0026	fold change	-1.66
TOB1	10140	transducer of ERBB2, 1	7 out of 8	276.97					22.9464	1.5e-05	fold change	-1.55	45.6204	0.0194	fold change	-1.62	19.2959	0.0078	fold change	-1.27	53.5315	0.005	fold change	-2.15	20.6997	6e-05	fold change	-1.65	41.5877	0.0055	fold change	-1.41	73.288	9.1e-08	fold change	-2.57
MEGF9	1955	multiple EGF-like-domains 9	7 out of 8	276.502	61.669	0.0412	fold change	2.0147					35.5366	0.0017	fold change	-1.48	41.6223	0.0012	fold change	-1.53	45.556	1.4e-06	fold change	-1.96	25.1049	2.8e-09	fold change	-1.76	37.2951	0.0008	fold change	-1.37	29.7179	0.0001	fold change	-1.55
CSNK1A1	1452	casein kinase 1, alpha 1	7 out of 8	276.497	67.6416	0.0042	fold change	2.19478					31.6256	0.0141	fold change	-1.42	25.1461	0.0003	fold change	-1.34	48.5616	1.1e-05	fold change	-2.03	34.8588	1.3e-14	fold change	-2.01	33.9425	2.6e-07	fold change	-1.34	34.721	0.0016	fold change	-1.63
PPP1CB	5500	protein phosphatase 1, catalytic subunit, beta isozyme	7 out of 8	276.255	70.7975	0.0025	fold change	2.2858	49.2533	5.9e-09	fold change	2					24.2913	0.0014	fold change	1.33	43.1567	2e-06	fold change	1.91	31.9918	7.3e-14	fold change	1.93	24.588	0.0015	fold change	1.26	32.1761	1e-08	fold change	1.59
CHST15	51363	carbohydrate (N-acetylgalactosamine 4-sulfate 6-O) sulfotransferase 15	7 out of 8	274.474					9.43966	0.005	fold change	-1.28	33.3333	0.005	fold change	-1.45	45.8619	0.0003	fold change	-1.58	74.039	1.4e-09	fold change	-2.87	41.4539	2.5e-16	fold change	-2.18	53.5063	4.2e-05	fold change	-1.53	16.8401	0.0005	fold change	-1.34
AIG1	51390	androgen-induced 1	7 out of 8	273.797	73.8607	0.0004	fold change	-2.37276	15.3883	1.4e-05	fold change	-1.41					41.6223	0.0004	fold change	-1.53	62.5156	1e-05	fold change	-2.4	12.3733	8e-05	fold change	-1.42	45.6972	4.7e-06	fold change	-1.45	22.34	0.0033	fold change	-1.43
WFS1	7466	Wolfram syndrome 1 (wolframin)	7 out of 8	272.73					13.3312	2e-07	fold change	-1.37	41.5973	0.0005	fold change	-1.56	36.1611	9e-05	fold change	-1.47	26.202	0.0002	fold change	-1.55	57.7301	1.1e-16	fold change	-2.77	59.2628	1.1e-07	fold change	-1.59	38.4459	1.7e-06	fold change	-1.7
ECI2	10455	enoyl-CoA delta isomerase 2	7 out of 8	271.865					30.8585	1.1e-08	fold change	-1.68	50.4032	0.0086	fold change	-1.71	34.5939	0.0028	fold change	-1.45	47.6395	7.6e-05	fold change	-2.01	29.7826	2.4e-07	fold change	-1.87	41.5877	0.0029	fold change	-1.41	36.9992	2.8e-05	fold change	-1.67
QKI	9444	QKI, KH domain containing, RNA binding	7 out of 8	271.646	95.8662	0.0025	fold change	4.88787	16.4499	4e-07	fold change	1.43					27.7269	0.0006	fold change	1.37	53.5315	0.0001	fold change	-2.15	25.538	2e-07	fold change	1.77	21.0418	0.0213	fold change	1.23	31.4919	0.0003	fold change	1.58
MCM7	4176	minichromosome maintenance complex component 7	7 out of 8	270.659	54.6502	0.0424	fold change	1.79806	9.43966	9.1e-05	fold change	1.28					51.1483	5.9e-06	fold change	1.65	37.2573	5.6e-06	fold change	1.78	34.487	1.2e-08	fold change	2	48.4881	2.3e-05	fold change	1.48	35.188	3.1e-05	fold change	1.64
NR2F2	7026	nuclear receptor subfamily 2, group F, member 2	7 out of 8	269.916					16.9434	0.0001	fold change	-1.44	68.5871	0.0011	fold change	-2.08	58.9769	1.4e-05	fold change	-1.77	35.7718	0.0101	fold change	-1.75	16.4921	2e-05	fold change	-1.54	40.3073	0.0018	fold change	-1.4	32.8379	0.0003	fold change	-1.6
SEPP1	6414	selenoprotein P, plasma, 1	7 out of 8	269.279					14.2846	0.0093	fold change	-1.39	89.2857	0.0093	fold change	-3.28	52.615	0.0004	fold change	-1.67	61.453	0.0029	fold change	-2.37	9.99976	0.012	fold change	-1.34	19.9785	0.033	fold change	-1.22	21.6628	0.0343	fold change	-1.42
CYB5R2	51700	cytochrome b5 reductase 2	7 out of 8	268.886					28.9526	1.2e-06	fold change	1.65	31.6256	0.0017	fold change	1.42	64.8921	0.0002	fold change	1.88	49.4805	6.9e-06	fold change	2.05	25.1049	9.1e-06	fold change	1.76	23.3251	0.0082	fold change	1.25	45.5054	0.0026	fold change	1.83
MED13L	23389	mediator complex subunit 13-like	7 out of 8	268.77					26.2405	3.8e-10	fold change	-1.61	23.7417	0.0023	fold change	-1.31	43.3088	1.3e-06	fold change	-1.55	45.0386	4.4e-13	fold change	-1.95	41.4539	2.5e-18	fold change	-2.18	46.7351	1.2e-09	fold change	-1.46	42.2519	9e-09	fold change	-1.77
TCF4	6925	transcription factor 4	7 out of 8	268.558					11.5117	0.0009	fold change	-1.33	83.1947	0.0008	fold change	-2.73	21.6247	0.0118	fold change	-1.3	79.7041	1.6e-08	fold change	-3.23	26.3424	8.2e-09	fold change	-1.79	23.3251	0.0102	fold change	-1.25	22.8551	0.009	fold change	-1.44
FAH	2184	fumarylacetoacetate hydrolase (fumarylacetoacetase)	7 out of 8	267.678					20.7243	2.5e-05	fold change	-1.51	81.0373	0.0181	fold change	-2.62	34.5939	0.0051	fold change	-1.45	21.7664	0.0191	fold change	-1.45	30.545	0.001	fold change	-1.89	42.5709	0.0014	fold change	-1.42	36.44	0.0005	fold change	-1.66
MXRA8	54587	matrix-remodelling associated 8	7 out of 8	267.354	72.2116	0.0242	fold change	-2.32292	16.4499	0.0024	fold change	-1.43	64.0205	0.0044	fold change	-1.97	22.4461	0.024	fold change	-1.31	24.7461	8.2e-05	fold change	-1.52	32.5252	4.5e-08	fold change	-1.94	34.9548	0.0016	fold change	-1.35
RUNX3	864	runt-related transcription factor 3	7 out of 8	266.435					37.1664	7.9e-10	fold change	1.79	28.7191	0.0249	fold change	1.38	25.1461	0.043	fold change	1.34	15.4475	0.0191	fold change	1.28	26.8253	5.7e-05	fold change	1.8	79.2468	3.2e-06	fold change	1.91	53.8834	2.2e-05	fold change	2
SLIT2	9353	slit homolog 2 (Drosophila)	7 out of 8	266.35	68.9313	0.0007	fold change	-2.23175	11.5117	0.0033	fold change	-1.33	36.1795	0.0138	fold change	-1.49	38.1595	0.0009	fold change	-1.49	29.5678	1.7e-06	fold change	-1.62	62.9969	1.3e-09	fold change	-2.99	19.0032	0.003	fold change	-1.21
CDCA8	55143	cell division cycle associated 8	7 out of 8	266.201					45.273	1.9e-10	fold change	1.93	27.3075	0.0113	fold change	1.36	55.1651	3.4e-05	fold change	1.71	18.2178	1e-08	fold change	1.36	45.6404	3.9e-18	fold change	2.33	39.4092	1.4e-05	fold change	1.39	35.188	1.5e-05	fold change	1.64
PPP6C	5537	protein phosphatase 6, catalytic subunit	7 out of 8	265.585	90.7688	0.0042	fold change	3.41183					42.6621	0.0006	fold change	-1.58	29.6461	8.5e-06	fold change	-1.39	45.556	1.2e-06	fold change	-1.96	10.8325	2.3e-07	fold change	-1.37	19.9785	0.001	fold change	-1.22	26.1408	3.7e-06	fold change	-1.49
UGDH	7358	UDP-glucose 6-dehydrogenase	7 out of 8	263.77					17.5251	0.0008	fold change	-1.45	40.6504	0.0163	fold change	-1.55	52.615	0.0008	fold change	-1.67	47.6395	0.0002	fold change	-2.01	39.7899	1.2e-09	fold change	-2.13	39.4092	6.9e-05	fold change	-1.39	26.1408	0.0019	fold change	-1.49
CHODL	140578	chondrolectin	7 out of 8	263.686					20.1663	4.6e-06	fold change	1.5	18.0766	0.0265	fold change	1.23	58.9769	0.0044	fold change	1.77	44.4682	3.4e-05	fold change	1.94	45.2374	1.7e-07	fold change	2.32	19.0032	0.0045	fold change	1.21	57.7574	0.0003	fold change	2.09
PURA	5813	purine-rich element binding protein A	7 out of 8	263.518	78.2828	0.0009	fold change	2.5425					43.0293	0.009	fold change	-1.59	20.0481	0.0001	fold change	-1.28	61.0568	1.2e-06	fold change	-2.36	11.1297	0.0007	fold change	-1.38	30.7535	0.0002	fold change	-1.31	19.2175	7.8e-06	fold change	-1.38
KLHDC2	23588	kelch domain containing 2	7 out of 8	262.437					10.2407	4.1e-07	fold change	-1.3	55.2486	0.001	fold change	-1.79	25.1461	0.0007	fold change	-1.34	78.1335	1.1e-08	fold change	-3.11	17.2586	1.7e-09	fold change	-1.56	51.4319	4.6e-07	fold change	-1.51	24.9775	2.4e-09	fold change	-1.47
FUT3	2525	fucosyltransferase 3 (galactoside 3(4)-L-fucosyltransferase, Lewis blood group)	7 out of 8	262.18					75.8829	5.8e-09	fold change	2.66	25.9471	0.0005	fold change	1.34	49.0653	7.5e-05	fold change	1.62	14.7949	0.0003	fold change	1.26	45.0714	1.4e-09	fold change	2.31	17.9094	0.0012	fold change	1.2	33.5094	0.0003	fold change	1.61
RIPK2	8767	receptor-interacting serine-threonine kinase 2	7 out of 8	258.347					18.5687	8.8e-07	fold change	1.47	25.9471	0.0323	fold change	1.34	35.4519	0.0002	fold change	1.46	50.2079	1.2e-06	fold change	2.07	61.669	0.0001	fold change	2.93	31.7811	0.0002	fold change	1.32	34.721	4.6e-05	fold change	1.63
MTUS1	57509	microtubule associated tumor suppressor 1	7 out of 8	256.817					15.3883	0.0004	fold change	-1.41	58.2072	0.0037	fold change	-1.84	32.2182	0.0017	fold change	-1.42	54.968	2.3e-06	fold change	-2.19	24.6321	1.2e-07	fold change	-1.75	44.7239	0.0005	fold change	-1.44	26.6798	0.0005	fold change	-1.5
FOLH1	2346	folate hydrolase (prostate-specific membrane antigen) 1	7 out of 8	256.779					60.2308	1.1e-11	fold change	2.21	18.0766	0.0109	fold change	1.23	46.5744	0.0004	fold change	1.59	19.7232	0.0002	fold change	1.4	33.5276	7.2e-10	fold change	1.97	22.1368	0.0004	fold change	1.24	56.5093	4.1e-06	fold change	2.06
PLIN2	123	perilipin 2	7 out of 8	255.757	60.0716	0.0325	fold change	-1.97699	33.7448	1.5e-06	fold change	1.73					45.8619	0.0001	fold change	1.58	23.5108	0.0251	fold change	1.49	21.1158	6.2e-06	fold change	1.66	30.7535	0.0003	fold change	1.31	40.699	8.2e-06	fold change	1.74
LTBP2	4053	latent transforming growth factor beta binding protein 2	7 out of 8	254.155	65.3407	0.0097	fold change	2.12452					40	0.0132	fold change	-1.54	28.6845	0.0106	fold change	-1.38	43.1567	3.9e-05	fold change	-1.91	38.1831	7.7e-12	fold change	-2.09	19.0032	0.0025	fold change	-1.21	19.7867	0.0091	fold change	-1.39
RFC3	5983	replication factor C (activator 1) 3, 38kDa	7 out of 8	252.858					16.9434	6.3e-05	fold change	1.44	27.9642	0.0068	fold change	1.37	34.5939	0.0013	fold change	1.45	30.6057	0.0076	fold change	1.64	64.2475	4.2e-06	fold change	3.05	50.5807	5.5e-05	fold change	1.5	27.9222	1.3e-05	fold change	1.52
ARL3	403	ADP-ribosylation factor-like 3	7 out of 8	252.403					25.1304	8.1e-12	fold change	-1.59	40.6504	0.0196	fold change	-1.55	37.1446	1e-05	fold change	-1.48	41.9347	5.2e-06	fold change	-1.88	17.2586	8.7e-10	fold change	-1.56	49.5855	6.8e-07	fold change	-1.49	40.699	2.6e-10	fold change	-1.74
DEPTOR	64798	DEP domain containing MTOR-interacting protein	7 out of 8	252.262	97.4621	0.0003	fold change	-5.99345	13.3312	0.0007	fold change	-1.37					32.9878	0.0094	fold change	-1.43	30.0521	0.0061	fold change	-1.63	13.9408	0.0002	fold change	-1.47	23.3251	0.0211	fold change	-1.25	41.1624	0.0006	fold change	-1.75
SLC25A37	51312	solute carrier family 25 (mitochondrial iron transporter), member 37	7 out of 8	252.13					22.9464	4.7e-08	fold change	1.55	52.9101	0.0076	fold change	1.75	45.8619	0.0027	fold change	1.58	28.7046	0.0007	fold change	1.6	26.8253	0.0002	fold change	1.8	50.5807	0.0006	fold change	1.5	24.301	0.0016	fold change	1.46
MYCN	4613	v-myc myelocytomatosis viral related oncogene, neuroblastoma derived (avian)	7 out of 8	251.343					11.5117	0.0198	fold change	-1.33	22.4115	8e-05	fold change	1.29	71.9155	0.0004	fold change	2.01	32.2352	0.0016	fold change	1.67	52.014	0.0005	fold change	2.54	19.0032	0.0348	fold change	1.21	42.2519	0.0007	fold change	1.77
IDH2	3418	isocitrate dehydrogenase 2 (NADP+), mitochondrial	7 out of 8	251.225	50.0851	0.0454	fold change	-1.59432	37.8192	8e-08	fold change	1.8					36.1611	0.0007	fold change	1.47	35.2993	0.0002	fold change	1.74	17.6072	7.8e-06	fold change	1.57	47.5728	2.2e-05	fold change	1.47	26.6798	0.0018	fold change	1.5
CBR3	874	carbonyl reductase 3	7 out of 8	250.825	53.2532	0.0197	fold change	1.76224	17.5251	0.0001	fold change	1.45					26.0687	0.0193	fold change	1.35	46.9479	0.0002	fold change	1.99	37.8421	2.5e-09	fold change	2.08	43.6019	0.0003	fold change	1.43	25.5858	0.0016	fold change	1.48
CCNYL1	151195	cyclin Y-like 1	7 out of 8	250.709	53.0465	0.0311	fold change	-1.75696	32.5801	5.1e-09	fold change	1.71					49.0653	1.2e-07	fold change	1.62	31.204	0.0003	fold change	1.65	27.3872	3e-15	fold change	1.81	24.588	0.0018	fold change	1.26	32.8379	3.4e-05	fold change	1.6
PSME4	23198	proteasome (prosome, macropain) activator subunit 4	7 out of 8	250.372					16.9434	3.1e-11	fold change	1.44	26.6525	0.01	fold change	1.35	56.4054	1e-06	fold change	1.73	26.6105	0.0108	fold change	-1.56	41.4539	1.4e-16	fold change	2.18	51.4319	2.9e-07	fold change	1.51	30.8749	2.8e-06	fold change	1.57
KANK2	25959	KN motif and ankyrin repeat domains 2	7 out of 8	249.878					15.8557	0.0008	fold change	-1.42	18.0766	0.0335	fold change	1.23	20.8014	0.0101	fold change	-1.29	62.1682	2.6e-07	fold change	-2.39	39.2563	2.6e-10	fold change	-2.12	28.1357	0.0008	fold change	-1.29	14.2165	0.0198	fold change	-1.29
TMCO3	55002	transmembrane and coiled-coil domains 3	7 out of 8	249.326	51.9918	0.022	fold change	-1.70899	10.7135	0.0002	fold change	-1.31	35.5366	0.0057	fold change	-1.48					50.873	0.0001	fold change	-2.09	15.4378	7.6e-05	fold change	-1.51	54.4016	0.0011	fold change	-1.54	30.3713	0.0022	fold change	-1.56
LYN	4067	v-yes-1 Yamaguchi sarcoma viral related oncogene homolog	7 out of 8	247.902					20.1663	5.4e-06	fold change	1.5	38.7898	0.0211	fold change	1.52	31.3714	0.0025	fold change	1.41	42.692	1.4e-05	fold change	1.9	36.0233	8.6e-09	fold change	2.04	48.4881	0.0009	fold change	1.48	30.3713	0.0019	fold change	1.56
MAP3K1	4214	mitogen-activated protein kinase kinase kinase 1, E3 ubiquitin protein ligase	7 out of 8	246.44	54.9185	0.0202	fold change	-1.8053	11.1234	0.0006	fold change	-1.32					30.5678	0.0019	fold change	-1.4	49.0461	3.5e-08	fold change	-2.04	26.3424	6.2e-10	fold change	-1.79	44.7239	4.4e-05	fold change	-1.44	29.7179	2.7e-06	fold change	-1.55
BID	637	BH3 interacting domain death agonist	7 out of 8	246.058					24.5311	9.6e-10	fold change	1.58	19.6696	0.0239	fold change	1.25	45.8619	0.0001	fold change	1.58	49.4805	2.4e-05	fold change	2.05	36.0233	4.3e-12	fold change	2.04	38.3156	5e-05	fold change	1.38	32.1761	8.7e-06	fold change	1.59
SLC30A1	7779	solute carrier family 30 (zinc transporter), member 1	7 out of 8	244.735	51.4477	0.0294	fold change	1.67861					32.8947	0.0237	fold change	-1.44	21.6247	0.0007	fold change	-1.3	59.4043	5.4e-05	fold change	-2.3	10.2885	0.0002	fold change	-1.35	46.7351	7e-07	fold change	-1.46	22.34	4.7e-06	fold change	-1.43
FMOD	2331	fibromodulin	7 out of 8	243.65					10.7135	0.0152	fold change	-1.31	46.1681	0.0226	fold change	-1.63	48.0677	0.0029	fold change	-1.61	28.2365	7.6e-07	fold change	-1.59	39.7899	3.8e-11	fold change	-2.13	45.6972	7.3e-06	fold change	-1.45	24.9775	0.0017	fold change	-1.47
FBXL7	23194	F-box and leucine-rich repeat protein 7	7 out of 8	243.12					23.486	3.5e-07	fold change	-1.56	23.7417	0.0022	fold change	-1.31	58.9769	0.0002	fold change	-1.77	24.7461	3.7e-06	fold change	-1.52	26.3424	6.8e-11	fold change	-1.79	24.588	0.0013	fold change	-1.26	61.2392	1.3e-09	fold change	-2.18
TSC22D3	1831	TSC22 domain family, member 3	7 out of 8	241.439					21.8686	1.3e-06	fold change	-1.53	58.9623	0.0001	fold change	-1.86	25.1461	0.0056	fold change	-1.34	52.3906	3.4e-08	fold change	-2.12	13.9408	0.0002	fold change	1.47	33.9425	0.004	fold change	-1.34	35.188	0.0005	fold change	-1.64
SKP1	6500	S-phase kinase-associated protein 1	7 out of 8	236.064					19.6208	3.6e-07	fold change	-1.49	44.0141	0.0001	fold change	-1.6	39.7643	2.8e-08	fold change	-1.51	33.6193	0.0006	fold change	-1.7	15.4378	2.6e-14	fold change	-1.51	51.4319	0.0004	fold change	-1.51	32.1761	1.7e-07	fold change	-1.59
CLIC4	25932	chloride intracellular channel 4	7 out of 8	234.932					18.5687	3.2e-08	fold change	1.47	24.4978	0.038	fold change	-1.32	40.7259	3e-05	fold change	1.52	17.8397	1.1e-06	fold change	1.35	73.1572	3.9e-09	fold change	3.64	22.1368	0.0018	fold change	1.24	38.0061	1e-05	fold change	1.69
CHST2	9435	carbohydrate (N-acetylglucosamine-6-O) sulfotransferase 2	7 out of 8	234.538					41.6601	6.9e-10	fold change	1.86	18.875	0.0151	fold change	1.24	33.8229	0.008	fold change	1.44	17.1096	0.0072	fold change	1.33	28.1976	2.4e-06	fold change	1.83	39.4092	0.0003	fold change	1.39	55.4637	6.6e-05	fold change	2.04
PPID	5481	peptidylprolyl isomerase D	7 out of 8	233.874	73.288	0.0172	fold change	-2.35771	10.7135	0.0299	fold change	-1.31					60.1895	5.7e-07	fold change	-1.79	38.9946	9.3e-07	fold change	-1.82	10.569	0.0002	fold change	1.36	28.1357	0.0004	fold change	-1.29	11.9837	0.0059	fold change	1.24
BBS4	585	Bardet-Biedl syndrome 4	7 out of 8	233.673					24.5311	1.3e-13	fold change	-1.58	17.319	0.0288	fold change	-1.22	38.9084	1.8e-05	fold change	-1.5	40.8207	8.3e-09	fold change	-1.86	41.4539	6.4e-09	fold change	-2.18	25.717	1.3e-06	fold change	-1.27	44.9232	5.7e-10	fold change	-1.82
RBKS	64080	ribokinase	7 out of 8	233.555	75.7266	0.0028	fold change	-2.45253	14.8255	1.3e-05	fold change	-1.4					35.4519	8.1e-05	fold change	-1.46	33.6193	4.6e-06	fold change	-1.7	13.3098	1.6e-07	fold change	-1.45	33.9425	9e-12	fold change	-1.34	26.6798	3.1e-05	fold change	-1.5
TCTN1	79600	tectonic family member 1	7 out of 8	233.334	54.336	0.0183	fold change	-1.78814	21.8686	1e-11	fold change	-1.53					35.4519	2.4e-06	fold change	-1.46	28.7046	8.6e-09	fold change	-1.6	38.6393	1.2e-14	fold change	-2.1	27.0197	5.6e-10	fold change	-1.28	27.3142	5.5e-08	fold change	-1.51
EID1	23741	EP300 interacting inhibitor of differentiation 1	7 out of 8	231.622					10.7135	1.4e-05	fold change	-1.31	64.6831	0.001	fold change	-1.98	31.3714	0.0002	fold change	-1.41	67.2721	1e-05	fold change	-2.56	16.154	3.5e-10	fold change	-1.53	24.588	0.0031	fold change	-1.26	16.8401	0.0034	fold change	-1.34
UBE2B	7320	ubiquitin-conjugating enzyme E2B	7 out of 8	230.393	95.5676	0.0003	fold change	4.50862					21.7675	0.008	fold change	-1.28	21.6247	2.4e-05	fold change	-1.3	36.3214	8.3e-05	fold change	-1.76	10.8325	1.6e-06	fold change	-1.37	19.9785	0.0001	fold change	-1.22	24.301	3.5e-07	fold change	-1.46
RPL39L	116832	ribosomal protein L39-like	7 out of 8	229.575	58.2221	0.0215	fold change	1.92157	22.9464	9.6e-06	fold change	1.55					28.6845	0.0126	fold change	1.38	27.752	7.7e-07	fold change	1.58	43.0056	3.8e-09	fold change	2.23	21.0418	0.0216	fold change	1.23	27.9222	0.0003	fold change	1.52
PPARA	5465	peroxisome proliferator-activated receptor alpha	7 out of 8	229.325	62.1999	0.0436	fold change	-2.03073	13.3312	1.8e-06	fold change	1.37					53.23	8.1e-07	fold change	1.68	21.2839	0.0007	fold change	1.44	23.7792	5e-06	fold change	1.73	23.3251	0.0003	fold change	1.25	32.1761	4e-06	fold change	1.59
E2F2	1870	E2F transcription factor 2	7 out of 8	228.684	54.7232	0.0354	fold change	1.80014	40.2726	1.3e-09	fold change	1.84					28.6845	0.0012	fold change	1.38	17.1096	7.8e-06	fold change	1.33	38.6393	2.4e-08	fold change	2.1	29.4681	3.8e-07	fold change	1.3	19.7867	0.0004	fold change	1.39
CALD1	800	caldesmon 1	7 out of 8	228.499	52.3681	0.0197	fold change	-1.72612	11.1234	0.0031	fold change	1.32	82.6446	0.0108	fold change	-2.69	21.6247	0.0048	fold change	1.3	29.0989	0.0113	fold change	-1.61	13.3098	0.0003	fold change	-1.45					12.8735	0.0043	fold change	1.26
AGPS	8540	alkylglycerone phosphate synthase	7 out of 8	227.096	87.5994	0.0008	fold change	3.04798					31.6256	0.0335	fold change	-1.42	15.5158	0.0425	fold change	-1.22	32.2352	0.0094	fold change	-1.67	9.46027	0.0021	fold change	1.32	22.1368	0.0001	fold change	-1.24	19.2175	0.0063	fold change	-1.38
FBXL5	26234	F-box and leucine-rich repeat protein 5	7 out of 8	225.402					11.1234	2.4e-06	fold change	-1.32	56.4972	0.0166	fold change	-1.81	29.6461	7e-08	fold change	-1.39	46.9479	0.0003	fold change	-1.99	25.1049	3e-07	fold change	-1.76	31.7811	1.4e-06	fold change	-1.32	24.301	4.6e-06	fold change	-1.46
PDE9A	5152	phosphodiesterase 9A	7 out of 8	224.197					18.5687	4.7e-05	fold change	1.47	18.0766	0.0444	fold change	1.23	49.0653	0.0014	fold change	1.62	13.2796	0.0007	fold change	1.21	48.9481	5.8e-05	fold change	2.43	30.7535	0.0001	fold change	1.31	45.5054	2.6e-06	fold change	1.83
TRIM8	81603	tripartite motif containing 8	7 out of 8	223.1					13.3312	3.6e-07	fold change	-1.37	51.1247	0.0107	fold change	-1.72	29.6461	2.6e-06	fold change	-1.39	47.6395	1.6e-05	fold change	-2.01	28.1976	8.5e-16	fold change	-1.83	27.0197	6.8e-05	fold change	-1.28	26.1408	3.1e-05	fold change	-1.49
KRT86	3892	keratin 86	7 out of 8	222.504					35.7956	3.7e-05	fold change	1.77	19.6696	0.0414	fold change	1.25	39.7643	0.0442	fold change	1.51	18.9275	0.0038	fold change	1.38	21.9217	0.0008	fold change	1.68	50.5807	0.0143	fold change	1.5	35.8449	0.0009	fold change	1.65
ALDH6A1	4329	aldehyde dehydrogenase 6 family, member A1	7 out of 8	217.45	60.6347	0.0495	fold change	-1.98857	20.1663	1.4e-07	fold change	-1.5					24.2913	0.0032	fold change	-1.33	22.1788	0.0001	fold change	-1.46	23.7792	4.4e-09	fold change	-1.73	32.8906	6.8e-05	fold change	-1.33	33.5094	0.0036	fold change	-1.61
NDFIP1	80762	Nedd4 family interacting protein 1	7 out of 8	217.111					13.3312	4.3e-11	fold change	-1.37	47.9846	0.0004	fold change	-1.66	28.6845	7.8e-06	fold change	-1.38	43.5544	3e-05	fold change	-1.92	19.5818	7.9e-08	fold change	-1.62	37.2951	6.1e-07	fold change	-1.37	26.6798	1.2e-06	fold change	-1.5
CDC25B	994	cell division cycle 25 homolog B (S. pombe)	7 out of 8	215.457					19.6208	4.7e-06	fold change	1.49	23.0734	0.0024	fold change	1.3	35.4519	0.0014	fold change	1.46	20.445	1.5e-05	fold change	1.42	12.9837	5.2e-05	fold change	1.44	54.4016	8.2e-06	fold change	1.54	49.4805	2.9e-06	fold change	1.9
NPEPPS	9520	aminopeptidase puromycin sensitive	7 out of 8	215.297	69.8324	0.0157	fold change	-2.26155	11.9717	1.2e-06	fold change	-1.34	28.7191	0.0055	fold change	-1.38					29.0989	0.0005	fold change	-1.61	17.6072	5.3e-10	fold change	-1.57	30.7535	3e-07	fold change	-1.31	27.3142	1.5e-05	fold change	-1.51
HEBP1	50865	heme binding protein 1	7 out of 8	215.03					22.3365	1e-06	fold change	-1.54	48.7805	0.0228	fold change	-1.68	26.0687	0.011	fold change	-1.35	45.0386	0.0002	fold change	-1.95	11.4309	0.0001	fold change	-1.39	41.5877	0.0005	fold change	-1.41	19.7867	0.0003	fold change	-1.39
OIP5	11339	Opa interacting protein 5	7 out of 8	213.841					17.5251	0.0019	fold change	1.45	25.2653	0.0098	fold change	1.33	46.5744	0.0007	fold change	1.59	34.0384	1.7e-06	fold change	1.71	15.7807	4.8e-09	fold change	1.52	46.7351	4.6e-05	fold change	1.46	27.9222	0.0056	fold change	1.52
TMPO	7112	thymopoietin	7 out of 8	213.725	51.3405	0.0382	fold change	1.675					41.5973	0.009	fold change	1.56	21.6247	0.0023	fold change	1.3	16.47	0.0121	fold change	1.31	31.9918	1.8e-06	fold change	1.93	34.9548	0.0003	fold change	1.35	15.7463	0.003	fold change	1.32
SLC24A1	9187	solute carrier family 24 (sodium/potassium/calcium exchanger), member 1	7 out of 8	212.681	50.7887	0.0385	fold change	-1.6413	9.43966	0.0001	fold change	-1.28					23.3456	0.0008	fold change	-1.32	38.5303	1.7e-09	fold change	-1.81	53.7889	8.6e-10	fold change	-2.62	21.0418	1.1e-06	fold change	-1.23	15.7463	0.0031	fold change	-1.32
EFS	10278	embryonal Fyn-associated substrate	7 out of 8	210.339					14.8255	0.0002	fold change	1.4	17.319	0.0188	fold change	1.22	47.2545	0.0021	fold change	1.6	50.2079	0.0058	fold change	2.07	9.72447	0.0105	fold change	1.33	22.1368	0.0223	fold change	1.24	48.8706	3.4e-07	fold change	1.89
PLK4	10733	polo-like kinase 4	7 out of 8	210.135	56.7176	0.0331	fold change	1.86942					16.4582	0.0167	fold change	1.21	34.5939	0.0012	fold change	1.45	17.8397	0.01	fold change	1.35	31.9918	1.9e-06	fold change	1.93	21.0418	0.0002	fold change	1.23	31.4919	0.0001	fold change	1.58
SUMF1	285362	sulfatase modifying factor 1	7 out of 8	209.786	79.5494	0.0088	fold change	2.59044	10.2407	2.4e-05	fold change	-1.3					14.8288	0.024	fold change	-1.21	38.5303	0.0005	fold change	-1.81	11.7298	0.0001	fold change	-1.4	33.9425	0.0001	fold change	-1.34	20.9645	4e-07	fold change	-1.41
TBC1D7	51256	TBC1 domain family, member 7	7 out of 8	209.734	60.1598	0.0051	fold change	-1.97918	16.4499	1.3e-07	fold change	1.43					27.7269	0.0002	fold change	1.37	22.6237	0.0008	fold change	1.47	15.0448	1.3e-07	fold change	1.5	41.5877	3.1e-05	fold change	1.41	26.1408	2.1e-06	fold change	1.49
TRPV6	55503	transient receptor potential cation channel, subfamily V, member 6	7 out of 8	207.925					44.9483	1.1e-07	fold change	1.92	27.9642	0.0009	fold change	1.37	36.1611	3.1e-06	fold change	1.47	29.0989	0.0017	fold change	1.61	27.84	6.3e-07	fold change	1.82	23.3251	0.0005	fold change	1.25	18.5869	0.0008	fold change	1.37
SQLE	6713	squalene epoxidase	7 out of 8	203.834					14.8255	0.0098	fold change	1.4	31.6256	0.05	fold change	1.42	42.3829	0.0013	fold change	1.54	14.5068	0.0003	fold change	1.25	42.0207	1.7e-05	fold change	2.2	36.1324	0.0046	fold change	1.36	22.34	0.0092	fold change	1.43
BLVRA	644	biliverdin reductase A	7 out of 8	202.004					11.5117	0.0002	fold change	-1.33	50.4032	0.0092	fold change	-1.71	35.4519	0.0012	fold change	-1.46	26.6105	0.0004	fold change	-1.56	15.7807	1.2e-05	fold change	-1.52	30.7535	0.0054	fold change	-1.31	31.4919	8.8e-05	fold change	-1.58
SMARCE1	6605	SWI/SNF related, matrix associated, actin dependent regulator of chromatin, subfamily e, member 1	7 out of 8	201.239					12.8658	0.0003	fold change	-1.36	30.7503	0.0152	fold change	-1.41	46.5744	0.0004	fold change	-1.59	34.0384	0.0007	fold change	-1.71	29.3839	6.8e-07	fold change	-1.86	23.3251	0.004	fold change	-1.25	24.301	0.0071	fold change	-1.46
LRRC8D	55144	leucine rich repeat containing 8 family, member D	7 out of 8	198.928	77.201	0.0273	fold change	-2.51149	11.5117	3.8e-05	fold change	1.33					17.7778	0.0093	fold change	1.25	16.7918	0.01	fold change	1.32	25.9148	4.2e-10	fold change	1.78	32.8906	4e-05	fold change	1.33	16.8401	0.0001	fold change	1.34
GLUL	2752	glutamate-ammonia ligase	7 out of 8	198.211					9.81618	0.011	fold change	-1.29	36.1795	0.0379	fold change	-1.49	23.3456	0.0001	fold change	-1.32	35.7718	0.0001	fold change	-1.75	18.351	2e-11	fold change	-1.59	42.5709	4.7e-05	fold change	-1.42	32.1761	3.2e-11	fold change	-1.59
TP53TG1	11257	TP53 target 1 (non-protein coding)	7 out of 8	197.949					31.9605	9.1e-09	fold change	-1.7	25.9471	0.0319	fold change	-1.34	38.1595	0.0027	fold change	-1.49	32.2352	7e-05	fold change	-1.67	26.3424	5.2e-07	fold change	-1.79	19.0032	0.0156	fold change	-1.21	24.301	0.0055	fold change	-1.46
HSPA14	51182	heat shock 70kDa protein 14	7 out of 8	197.791					19.0724	2.1e-05	fold change	1.48	33.9905	0.034	fold change	1.46	32.9878	0.0002	fold change	1.43	27.752	0.0222	fold change	1.58	27.84	8.2e-09	fold change	1.82	29.4681	0.0002	fold change	1.3	26.6798	1.7e-05	fold change	1.5
ABCD3	5825	ATP-binding cassette, sub-family D (ALD), member 3	7 out of 8	195.483					13.3312	0.0002	fold change	-1.37	37.037	0.018	fold change	-1.5	25.1461	0.0009	fold change	-1.34	26.6105	0.0017	fold change	-1.56	15.0448	0.0035	fold change	1.5	40.3073	5e-05	fold change	-1.4	38.0061	1.3e-07	fold change	-1.69
FRMD4A	55691	FERM domain containing 4A	7 out of 8	195.325	54.0494	0.0394	fold change	1.78163	12.8658	0.0016	fold change	1.36					35.4519	0.0005	fold change	1.46	15.7827	0.0157	fold change	1.29	26.8253	2.4e-05	fold change	1.8	19.9785	0.0333	fold change	1.22	30.3713	0.0002	fold change	1.56
ACTR2	10097	ARP2 actin-related protein 2 homolog (yeast)	7 out of 8	192.632	61.7932	0.0394	fold change	2.01934	11.1234	1.6e-05	fold change	1.32					17.7778	0.0005	fold change	1.25	16.47	0.0006	fold change	1.31	56.0199	2.9e-13	fold change	2.7	17.9094	3.6e-05	fold change	1.2	11.5382	0.0352	fold change	1.23
KIAA0020	9933	KIAA0020	7 out of 8	192.172					26.9697	1.8e-08	fold change	1.62	34.8189	6.3e-05	fold change	1.47	27.7269	0.0013	fold change	1.37	24.7461	0.0145	fold change	1.52	26.3424	3.9e-08	fold change	1.79	31.7811	0.0016	fold change	1.32	19.7867	0.0009	fold change	1.39
WHSC1L1	54904	Wolf-Hirschhorn syndrome candidate 1-like 1	7 out of 8	191.24	54.2164	0.0202	fold change	1.78669	10.2407	0.0002	fold change	-1.3					17.0456	0.0431	fold change	-1.24	47.6395	2e-06	fold change	-2.01	15.7807	1.1e-06	fold change	-1.52	19.0032	0.0042	fold change	-1.21	27.3142	0.0011	fold change	-1.51
LPAR1	1902	lysophosphatidic acid receptor 1	7 out of 8	190.576					9.43966	0.0089	fold change	-1.28	46.1681	0.0309	fold change	-1.63	20.8014	0.0439	fold change	-1.29	50.2079	2.6e-06	fold change	-2.07	25.538	2.6e-08	fold change	-1.77	22.1368	0.0123	fold change	-1.24	16.2846	0.0268	fold change	-1.33
DDX39A	10212	DEAD (Asp-Glu-Ala-Asp) box polypeptide 39A	7 out of 8	190.025	50.1872	0.043	fold change	1.59855	9.43966	8e-05	fold change	1.28					25.1461	0.0013	fold change	1.34	23.9599	0.0009	fold change	1.5	12.0566	1.6e-06	fold change	1.41	47.5728	1.1e-05	fold change	1.47	21.6628	3.2e-05	fold change	1.42
KLHL24	54800	kelch-like 24 (Drosophila)	7 out of 8	189.427					18.5687	5.3e-08	fold change	1.47	55.2486	0.003	fold change	1.79	20.0481	0.0043	fold change	1.28	13.2796	0.0194	fold change	1.21	32.5252	1.4e-10	fold change	1.94	31.7811	0.0001	fold change	1.32	17.9753	0.0005	fold change	1.36
FYCO1	79443	FYVE and coiled-coil domain containing 1	7 out of 8	188.909					9.81618	0.0001	fold change	-1.29	44.0141	0.0072	fold change	-1.6	17.7778	0.0106	fold change	-1.25	49.0461	1.8e-06	fold change	-2.04	17.6072	9.8e-07	fold change	-1.57	27.0197	0.0016	fold change	-1.28	23.6283	0.0001	fold change	-1.45
TMBIM6	7009	transmembrane BAX inhibitor motif containing 6	7 out of 8	188.545					16.9434	3.7e-10	fold change	-1.44	35.5366	3.5e-05	fold change	-1.48	18.5841	0.0016	fold change	-1.26	29.5678	0.0005	fold change	-1.62	14.2942	3e-09	fold change	-1.48	45.6972	1.5e-07	fold change	-1.45	27.9222	1.4e-07	fold change	-1.52
TAF9B	51616	TAF9B RNA polymerase II, TATA box binding protein (TBP)-associated factor, 31kDa	7 out of 8	187.966					11.1234	0.0002	fold change	-1.32	30.1568	0.0152	fold change	-1.4	25.1461	0.0007	fold change	-1.34	53.5315	3.3e-06	fold change	-2.15	16.154	1.3e-07	fold change	-1.53	22.1368	0.0005	fold change	-1.24	29.7179	1.6e-05	fold change	-1.55
ACTR3	10096	ARP3 actin-related protein 3 homolog (yeast)	7 out of 8	185.362	54.4805	0.0324	fold change	1.7927	14.8255	1.3e-07	fold change	1.4					19.2959	4e-06	fold change	1.27	18.2178	0.0118	fold change	1.36	28.5713	4e-17	fold change	1.84	30.7535	6.2e-06	fold change	1.31	19.2175	2.4e-06	fold change	1.38
FANCA	2175	Fanconi anemia, complementation group A	7 out of 8	185.17					30.2358	1.5e-06	fold change	1.67	20.35	0.0014	fold change	1.26	37.1446	0.0013	fold change	1.48	14.5068	6.5e-05	fold change	1.25	19.1875	8.5e-08	fold change	1.61	22.1368	5.7e-05	fold change	1.24	41.6081	5.2e-06	fold change	1.76
NASP	4678	nuclear autoantigenic sperm protein (histone-binding)	7 out of 8	184.905					22.3365	9.5e-09	fold change	1.54	20.9644	8.1e-05	fold change	1.27	21.6247	0.0007	fold change	1.3	24.3684	0.0145	fold change	1.51	14.6591	8.7e-08	fold change	1.49	50.5807	6.4e-06	fold change	1.5	30.3713	2.7e-07	fold change	1.56
SAP30L	79685	SAP30-like	7 out of 8	183.578	58.3608	0.0323	fold change	1.92608	9.81618	0.0001	fold change	-1.29					23.3456	0.0003	fold change	-1.32	39.9712	3.8e-06	fold change	-1.84	19.8795	9.5e-11	fold change	-1.63	21.0418	0.001	fold change	-1.23	11.1631	0.0238	fold change	-1.22
UPP1	7378	uridine phosphorylase 1	7 out of 8	183.529					20.1663	4.6e-08	fold change	1.5	24.4978	0.0211	fold change	1.32	49.0653	3.1e-06	fold change	1.62	19.3324	0.0019	fold change	1.39	16.154	0.0002	fold change	1.53	22.1368	4e-05	fold change	1.24	32.1761	5.5e-05	fold change	1.59
BTF3	689	basic transcription factor 3	7 out of 8	183.243					14.2846	2.4e-10	fold change	-1.39	30.7503	0.0018	fold change	-1.41	19.2959	2.4e-05	fold change	-1.27	48.2565	0.0001	fold change	-2.02	9.99976	1.3e-10	fold change	-1.34	38.3156	5.1e-07	fold change	-1.38	22.34	5.1e-09	fold change	-1.43
GLUD1	2746	glutamate dehydrogenase 1	7 out of 8	182.275					11.1234	2.6e-05	fold change	-1.32	46.8165	0.0006	fold change	-1.64	19.2959	0.0022	fold change	-1.27	41.9347	2.9e-09	fold change	-1.88	26.8253	4.9e-13	fold change	-1.8	21.0418	0.0004	fold change	-1.23	15.2369	0.0141	fold change	-1.31
DKC1	1736	dyskeratosis congenita 1, dyskerin	7 out of 8	180.631					16.4499	1.3e-05	fold change	1.43	29.5334	0.0014	fold change	1.39	34.5939	7.1e-05	fold change	1.45	16.47	0.0021	fold change	1.31	26.8253	3.7e-11	fold change	1.8	31.7811	0.0001	fold change	1.32	24.9775	5.6e-05	fold change	1.47
SH3KBP1	30011	SH3-domain kinase binding protein 1	7 out of 8	180.432	59.7507	0.0063	fold change	1.96699	10.7135	0.0004	fold change	1.31					15.5158	0.0366	fold change	1.22	23.0955	0.0444	fold change	1.48	13.3098	0.0002	fold change	1.45	23.3251	0.0012	fold change	1.25	34.721	0.0003	fold change	1.63
BECN1	8678	beclin 1, autophagy related	7 out of 8	178.978					9.43966	2.3e-07	fold change	-1.28	25.2653	0.0132	fold change	-1.33	17.0456	0.0016	fold change	-1.24	59.0047	2.7e-07	fold change	-2.29	10.8325	1.5e-06	fold change	-1.37	29.4681	5.7e-06	fold change	-1.3	27.9222	1.5e-10	fold change	-1.52
RAD51	5888	RAD51 homolog (S. cerevisiae)	7 out of 8	177.922					26.9697	4.6e-06	fold change	1.62	18.875	0.0151	fold change	1.24	50.2079	0.0002	fold change	1.64	27.1993	4e-07	fold change	1.57	9.99976	3.8e-07	fold change	1.34	21.0418	0.0002	fold change	1.23	23.6283	0.001	fold change	1.45
MSH2	4436	mutS homolog 2, colon cancer, nonpolyposis type 1 (E. coli)	7 out of 8	175.56					18.5687	1.7e-06	fold change	1.47	19.6696	0.0486	fold change	1.25	21.6247	0.004	fold change	1.3	13.8622	0.0009	fold change	1.23	40.8751	3.2e-12	fold change	2.16	29.4681	0.0031	fold change	1.3	31.4919	0.0001	fold change	1.58
IFI30	10437	interferon, gamma-inducible protein 30	7 out of 8	175.427	65.0297	0.0041	fold change	-2.11566	10.2407	0.0206	fold change	1.3					21.6247	0.0146	fold change	1.3	16.1265	0.0304	fold change	1.3	12.0566	0.0003	fold change	1.41	36.1324	0.0031	fold change	1.36	14.2165	0.018	fold change	1.29
PIGT	51604	phosphatidylinositol glycan anchor biosynthesis, class T	7 out of 8	173.838					21.8686	2.3e-11	fold change	-1.53	20.35	0.0112	fold change	-1.26	15.5158	0.0199	fold change	-1.22	21.7664	0.0012	fold change	-1.45	23.4212	6.5e-11	fold change	-1.72	43.6019	3.8e-13	fold change	-1.43	27.3142	4.1e-13	fold change	-1.51
RCC1	1104	regulator of chromosome condensation 1	7 out of 8	171.715					13.7543	1.6e-06	fold change	1.38	19.6696	0.0006	fold change	1.25	37.1446	0.0001	fold change	1.48	15.7827	1.8e-05	fold change	1.29	36.0233	5.8e-10	fold change	2.04	30.7535	8.5e-05	fold change	1.31	18.5869	0.0009	fold change	1.37
PFDN5	5204	prefoldin subunit 5	7 out of 8	170.334					13.7543	8.1e-08	fold change	-1.38	49.456	0.0038	fold change	-1.69	17.7778	0.0001	fold change	-1.25	21.2839	0.0006	fold change	-1.44	13.9408	1.1e-09	fold change	-1.47	31.7811	1.1e-06	fold change	-1.32	22.34	3.2e-08	fold change	-1.43
CYB5R1	51706	cytochrome b5 reductase 1	7 out of 8	170.328					18.0578	5.6e-10	fold change	-1.46	38.7898	0.0027	fold change	-1.52	20.8014	0.0075	fold change	-1.29	14.5068	0.0012	fold change	-1.25	20.2797	8.3e-09	fold change	-1.64	25.717	0.005	fold change	-1.27	32.1761	1.5e-07	fold change	-1.59
TEX30	93081	testis expressed 30	7 out of 8	166.832					21.2156	1.2e-06	fold change	1.52	21.7675	0.0004	fold change	1.28	35.4519	0.0003	fold change	1.46	17.1096	0.0044	fold change	1.33	28.9685	6.2e-09	fold change	1.85	19.9785	0.0035	fold change	1.22	22.34	0.0014	fold change	1.43
ULK2	9706	unc-51-like kinase 2 (C. elegans)	7 out of 8	164.346	56.6393	0.0177	fold change	1.86512	11.1234	6.5e-05	fold change	-1.32					25.1461	0.0003	fold change	-1.34	14.1821	0.0323	fold change	-1.24	15.0448	7.7e-06	fold change	-1.5	17.9094	0.0012	fold change	-1.2	24.301	4.8e-06	fold change	-1.46
PLAUR	5329	plasminogen activator, urokinase receptor	7 out of 8	163.222					26.9697	6.9e-06	fold change	1.62	27.3075	0.0135	fold change	1.36	23.3456	0.0144	fold change	1.32	23.0955	0.0002	fold change	1.48	9.46027	9.5e-06	fold change	1.32	23.3251	0.0096	fold change	1.25	29.7179	0.0004	fold change	1.55
NUP93	9688	nucleoporin 93kDa	7 out of 8	162.516					11.5117	4.6e-07	fold change	1.33	15.6104	0.0006	fold change	1.2	31.3714	9.6e-06	fold change	1.41	17.8397	0.002	fold change	1.35	21.1158	4.5e-07	fold change	1.66	32.8906	1.8e-05	fold change	1.33	32.1761	1.5e-07	fold change	1.59
RPS23	6228	ribosomal protein S23	7 out of 8	162.4					9.43966	0.0005	fold change	-1.28	18.0766	0.0002	fold change	-1.23	43.3088	0.0009	fold change	-1.55	16.1265	0.0228	fold change	-1.3	22.632	3.9e-06	fold change	-1.7	19.9785	3e-05	fold change	-1.22	32.8379	0.0002	fold change	-1.6
ATP2C1	27032	ATPase, Ca++ transporting, type 2C, member 1	7 out of 8	161.954	63.9141	0.0263	fold change	-2.08433	16.9434	9.3e-06	fold change	1.44					17.7778	0.0006	fold change	1.25	16.47	0.0117	fold change	1.31	9.99976	3.6e-09	fold change	1.34	22.1368	0.0014	fold change	1.24	14.7117	0.0006	fold change	1.3
VEZF1	7716	vascular endothelial zinc finger 1	7 out of 8	157.865					12.4385	2.4e-06	fold change	-1.35	22.4115	0.0403	fold change	-1.29	23.3456	0.0015	fold change	-1.32	30.6057	3.3e-05	fold change	-1.64	20.2797	7.3e-12	fold change	-1.64	17.9094	0.0047	fold change	-1.2	30.8749	1.5e-07	fold change	-1.57
CDC42EP3	10602	CDC42 effector protein (Rho GTPase binding) 3	7 out of 8	156.929					11.9717	0.0003	fold change	1.34	21.7675	0.0124	fold change	1.28	25.1461	0.0169	fold change	1.34	20.8684	0.0049	fold change	1.43	26.8253	8.3e-06	fold change	1.8	19.9785	0.0417	fold change	1.22	30.3713	0.0002	fold change	1.56
NT5C2	22978	5'-nucleotidase, cytosolic II	7 out of 8	156.625					12.4385	2.1e-06	fold change	1.35	25.9471	0.0068	fold change	1.34	25.1461	0.0003	fold change	1.34	21.2839	0.025	fold change	1.44	13.9408	1.6e-08	fold change	1.47	32.8906	4e-06	fold change	1.33	24.9775	3.1e-07	fold change	1.47
SNRPA1	6627	small nuclear ribonucleoprotein polypeptide A'	7 out of 8	151.852					15.8557	5.1e-07	fold change	1.42	23.7417	0.013	fold change	1.31	22.4461	0.0021	fold change	1.31	17.8397	0.0006	fold change	1.35	9.72447	6.6e-05	fold change	-1.33	42.5709	4.5e-06	fold change	1.42	15.7463	0.0004	fold change	1.32
SLC22A4	6583	solute carrier family 22 (organic cation/ergothioneine transporter), member 4	7 out of 8	151.148					14.2846	2.1e-06	fold change	-1.39	16.4582	0.0116	fold change	1.21	26.8078	0.0333	fold change	-1.36	24.7461	0.0009	fold change	-1.52	20.2797	0.0006	fold change	-1.64	25.717	0.0002	fold change	-1.27	22.8551	0.0103	fold change	-1.44
NCAPG2	54892	non-SMC condensin II complex, subunit G2	7 out of 8	150.587					11.9717	0.0004	fold change	1.34	22.4115	0.0066	fold change	1.29	28.6845	0.0064	fold change	1.38	19.7232	0.0054	fold change	1.4	13.9408	7e-06	fold change	1.47	32.8906	0.0006	fold change	1.33	20.9645	0.0047	fold change	1.41
IDI1	3422	isopentenyl-diphosphate delta isomerase 1	7 out of 8	148.52					15.8557	6.3e-05	fold change	1.42	24.4978	0.0249	fold change	1.32	23.3456	0.0063	fold change	1.32	14.1821	0.0115	fold change	1.24	31.6216	1.8e-10	fold change	1.92	21.0418	0.0057	fold change	1.23	17.9753	0.0005	fold change	1.36
CAMLG	819	calcium modulating ligand	7 out of 8	146.666					10.7135	3e-08	fold change	-1.31	30.1568	0.0204	fold change	-1.4	20.0481	1.7e-05	fold change	-1.28	35.2993	1e-05	fold change	-1.74	9.72447	5.1e-06	fold change	-1.33	22.1368	7.5e-05	fold change	-1.24	18.5869	2.7e-06	fold change	-1.37
FAM172A	83989	family with sequence similarity 172, member A	7 out of 8	146.159					11.9717	0.0002	fold change	-1.34	32.8947	0.0166	fold change	-1.44	18.5841	0.0056	fold change	-1.26	33.6193	0.0002	fold change	-1.7	9.46027	0.0003	fold change	-1.32	21.0418	0.0004	fold change	-1.23	18.5869	0.0005	fold change	-1.37
ATP5G2	517	ATP synthase, H+ transporting, mitochondrial Fo complex, subunit C2 (subunit 9)	7 out of 8	145.962					10.2407	8.4e-11	fold change	-1.3	34.8189	0.0007	fold change	-1.47	18.5841	0.0007	fold change	-1.26	13.5624	0.002	fold change	-1.22	13.9408	1.3e-10	fold change	-1.47	28.1357	0.0001	fold change	-1.29	26.6798	5.6e-09	fold change	-1.5
NUMA1	4926	nuclear mitotic apparatus protein 1	7 out of 8	144.183					11.5117	1.2e-06	fold change	-1.33	22.4115	0.0346	fold change	-1.29	24.2913	2.2e-05	fold change	-1.33	14.5068	0.024	fold change	-1.25	36.0233	2.6e-12	fold change	-2.04	22.1368	3.5e-05	fold change	-1.24	13.3012	0.0006	fold change	1.27
TAF5	6877	TAF5 RNA polymerase II, TATA box binding protein (TBP)-associated factor, 100kDa	7 out of 8	140.093					9.81618	3.6e-05	fold change	1.29	23.7417	0.0002	fold change	1.31	28.6845	4.8e-06	fold change	1.38	25.8114	0.0028	fold change	1.54	13.618	3.7e-05	fold change	1.46	22.1368	0.0002	fold change	1.24	16.2846	0.001	fold change	1.33
LIMK2	3985	LIM domain kinase 2	7 out of 8	137.311					16.4499	1.4e-07	fold change	1.43	31.6256	0.0375	fold change	1.42	18.5841	0.005	fold change	1.26	14.7949	0.0172	fold change	1.26	12.0566	1.8e-05	fold change	1.41	22.1368	0.0054	fold change	1.24	21.6628	0.0014	fold change	1.42
NFKBIE	4794	nuclear factor of kappa light polypeptide gene enhancer in B-cells inhibitor, epsilon	7 out of 8	136.551					15.8557	6.5e-06	fold change	1.42	26.6525	0.0007	fold change	1.35	23.3456	0.0005	fold change	1.32	16.47	6.9e-05	fold change	1.31	15.4378	1.1e-05	fold change	1.51	19.0032	0.0006	fold change	1.21	19.7867	0.0001	fold change	1.39
XPOT	11260	exportin, tRNA (nuclear export receptor for tRNAs)	7 out of 8	132.296					13.7543	1.3e-06	fold change	1.38	24.4978	0.0151	fold change	1.32	20.0481	0.0002	fold change	1.28	20.0776	0.0124	fold change	1.41	15.7807	1.2e-09	fold change	1.52	25.717	0.0006	fold change	1.27	12.4208	0.008	fold change	1.25
IFT46	56912	intraflagellar transport 46 homolog (Chlamydomonas)	7 out of 8	128.751					21.8686	1.6e-08	fold change	-1.53	16.4582	0.0179	fold change	-1.21	16.2997	0.0059	fold change	-1.23	18.9275	7.4e-05	fold change	-1.38	17.6072	1.7e-08	fold change	-1.57	19.0032	0.0005	fold change	-1.21	18.5869	1.3e-05	fold change	-1.37
ANP32B	10541	acidic (leucine-rich) nuclear phosphoprotein 32 family, member B	7 out of 8	121.829					12.4385	1.5e-06	fold change	1.35	20.35	0.045	fold change	1.26	17.0456	3.3e-05	fold change	1.24	17.1096	0.0092	fold change	1.33	13.3098	2.7e-09	fold change	1.45	30.7535	4.4e-07	fold change	1.31	10.8221	0.0009	fold change	1.21
DNA2	1763	DNA replication helicase 2 homolog (yeast)	7 out of 8	119.122					17.5251	5.8e-05	fold change	1.45	19.6696	0.0132	fold change	1.25	22.4461	0.0037	fold change	1.31	14.1821	0.0007	fold change	1.24	10.2885	0.0029	fold change	1.35	22.1368	7.8e-05	fold change	1.24	12.8735	0.0276	fold change	1.26
AGR3	155465	anterior gradient 3 homolog (Xenopus laevis)	6 out of 8	599.163					99.8542	8e-21	fold change	-16.7					99.8363	1.5e-08	fold change	-12.9	99.8363	5.8e-22	fold change	-46.4	99.9181	1.1e-23	fold change	-311	99.8004	3.9e-11	fold change	-11.5	99.9181	2.6e-17	fold change	-56
AGR2	10551	anterior gradient 2 homolog (Xenopus laevis)	6 out of 8	589.832					97.5914	1.3e-10	fold change	-6.6					98.0834	5.8e-05	fold change	-4.83	98.6349	8.1e-10	fold change	-12.8	99.5937	7.2e-12	fold change	-48.6	96.7361	2.4e-05	fold change	-3.39	99.1926	3.2e-09	fold change	-12
NAT1	9	N-acetyltransferase 1 (arylamine N-acetyltransferase)	6 out of 8	589.383					98.9942	9.8e-24	fold change	-8.89					99.112	7.3e-08	fold change	-5.69	99.5124	2e-15	fold change	-22.4	92.8247	5.8e-23	fold change	-9.03	99.5064	1.5e-10	fold change	-5.65	99.4332	2.8e-20	fold change	-13.3
TFF3	7033	trefoil factor 3 (intestinal)	6 out of 8	583.522					98.8513	1.9e-15	fold change	-8.86					97.4621	3.5e-05	fold change	-4.6	91.9912	2e-06	fold change	-4.75	99.2713	9.1e-17	fold change	-34.2	97.8627	8.9e-08	fold change	-3.83	98.0834	3.2e-13	fold change	-8.5
GREB1	9687	growth regulation by estrogen in breast cancer 1	6 out of 8	582.19					94.3841	5.5e-18	fold change	-4.73					98.6349	9.3e-09	fold change	-5.36	98.5552	1.5e-09	fold change	-11.7	96.6184	5.3e-22	fold change	-15.1	96.9218	4.8e-16	fold change	-3.51	97.0761	3.5e-19	fold change	-7.21
PGR	5241	progesterone receptor	6 out of 8	579.776					87.1065	1.7e-12	fold change	-3.42					98.5552	4.3e-06	fold change	-5.27	98.8728	5.4e-10	fold change	-15.5	97.0761	1.6e-25	fold change	-16.9	99.2123	3.8e-21	fold change	-4.96	98.9531	3.1e-17	fold change	-11.3
DNAJC12	56521	DnaJ (Hsp40) homolog, subfamily C, member 12	6 out of 8	573.933					87.7717	6.9e-12	fold change	-3.52					97.54	2e-07	fold change	-4.61	99.2713	1.2e-18	fold change	-17	99.1926	1.1e-16	fold change	-33.3	95.9085	1.5e-12	fold change	-3.12	94.2489	4.5e-10	fold change	-5.22
GFRA1	2674	GDNF family receptor alpha 1	6 out of 8	573.576					97.7307	5.5e-17	fold change	-6.67					99.0315	4.9e-08	fold change	-5.66	82.3737	8.9e-08	fold change	-3.42	99.8363	5.1e-24	fold change	-86.3	97.2971	4e-18	fold change	-3.6	97.3066	9.9e-11	fold change	-7.36
NPY1R	4886	neuropeptide Y receptor Y1	6 out of 8	572.773					96.9049	4.2e-09	fold change	-5.75					89.7086	0.0038	fold change	-2.85	98.1624	1.2e-06	fold change	-9.76	96.3168	5.2e-15	fold change	-14.5	95.3634	2.2e-07	fold change	-2.94	96.3168	2.2e-07	fold change	-6.5
ERBB4	2066	v-erb-a erythroblastic leukemia viral oncogene homolog 4 (avian)	6 out of 8	570.371					86.5591	9.5e-12	fold change	-3.37					99.3522	5.7e-09	fold change	-6.34	97.9278	1.4e-16	fold change	-9.14	97.8493	1.6e-19	fold change	-19.7	92.1387	4.2e-08	fold change	-2.48	96.5437	4.6e-15	fold change	-6.79
S100A8	6279	S100 calcium binding protein A8	6 out of 8	568.69					89.1345	9.2e-09	fold change	3.76					97.9278	4e-05	fold change	4.73	96.7717	9.4e-05	fold change	7.08	88.9949	2.9e-10	fold change	6.76	98.2453	3.6e-05	fold change	4.07	97.6162	1.6e-08	fold change	7.89
ANKRD30A	91074	ankyrin repeat domain 30A	6 out of 8	568.083					82.4185	7.1e-10	fold change	-3.03					99.5937	4.3e-07	fold change	-8.72	94.5376	9.6e-08	fold change	-5.62	95.0498	6.9e-14	fold change	-11.7	97.7689	5.5e-06	fold change	-3.74	98.7147	2.4e-10	fold change	-9.76
DACH1	1602	dachshund homolog 1 (Drosophila)	6 out of 8	565.751					78.4757	2.4e-09	fold change	-2.77					97.8493	1e-07	fold change	-4.71	98.3981	1e-13	fold change	-10.8	98.2415	1.3e-23	fold change	-21.6	96.091	4e-11	fold change	-3.19	96.695	3.8e-14	fold change	-7.01
PDZK1	5174	PDZ domain containing 1	6 out of 8	565.474					91.1378	6.1e-12	fold change	-4.13					95.9398	0.0001	fold change	-3.92	94.1761	1.5e-06	fold change	-5.49	93.3184	1.2e-12	fold change	-9.5	94.7364	4.7e-22	fold change	-2.84	96.1649	7.9e-14	fold change	-6.39
PSAT1	29968	phosphoserine aminotransferase 1	6 out of 8	565.303					82.4185	1.4e-15	fold change	3.03					98.7147	1.2e-07	fold change	5.41	95.7909	6.6e-12	fold change	6.31	93.0354	3.4e-21	fold change	9.15	96.5512	1.2e-08	fold change	3.36	98.7928	1.6e-15	fold change	10.3
THSD4	79875	thrombospondin, type I, domain containing 4	6 out of 8	565.101					93.4877	1.2e-15	fold change	-4.52					95.7909	3.6e-08	fold change	-3.87	96.4674	3.2e-14	fold change	-6.74	87.6609	1.1e-21	fold change	-5.95	96.2742	2.8e-14	fold change	-3.26	95.4198	2.3e-21	fold change	-5.73
MLPH	79083	melanophilin	6 out of 8	564.405					94.5126	9.3e-13	fold change	-4.76					92.1285	6.1e-06	fold change	-3.11	98.0065	4.2e-07	fold change	-9.16	91.1046	2.6e-15	fold change	-7.74	92.5617	1.6e-06	fold change	-2.52	96.091	3.1e-08	fold change	-6.35
PROM1	8842	prominin 1	6 out of 8	558.278					91.2592	2.1e-12	fold change	4.16					91.9912	0.0037	fold change	3.1	95.0498	6e-06	fold change	5.95	85.9446	5.8e-10	fold change	5.55	95.6352	0.0002	fold change	3.09	98.3981	1.8e-10	fold change	8.96
FOXA1	3169	forkhead box A1	6 out of 8	557.244					98.4271	2.5e-13	fold change	-8.03					95.4198	0.0001	fold change	-3.81	76.1487	6.7e-10	fold change	-2.99	95.9398	4.8e-12	fold change	-13	93.7682	8.5e-07	fold change	-2.66	97.54	5.3e-08	fold change	-7.67
DNALI1	7802	dynein, axonemal, light intermediate chain 1	6 out of 8	552.888					95.9601	1.1e-19	fold change	-5.13					94.3931	2.3e-07	fold change	-3.53	75.171	4e-09	fold change	-2.93	99.0315	1.6e-21	fold change	-31.2	92.3924	2.7e-13	fold change	-2.5	95.9398	4.1e-13	fold change	-5.99
MMP1	4312	matrix metallopeptidase 1 (interstitial collagenase)	6 out of 8	546.396					85.1687	9.5e-07	fold change	3.25					89.5784	0.011	fold change	2.81	96.3911	5.2e-05	fold change	6.72	85.1716	3.1e-09	fold change	5.34	98.4368	5.2e-05	fold change	4.15	91.6489	7.8e-05	fold change	4.33
SCGB2A2	4250	secretoglobin, family 2A, member 2	6 out of 8	539.568					68.6964	0.0081	fold change	-2.39					97.3066	0.0019	fold change	-4.54	95.9398	0.0043	fold change	-6.42	80.8564	4.3e-05	fold change	-4.55	98.9198	0.0002	fold change	-4.64	97.8493	0.0007	fold change	-8.2
STC2	8614	stanniocalcin 2	6 out of 8	539.536					65.9361	3.7e-07	fold change	-2.32					85.4073	0.0008	fold change	-2.46	97.3066	1.1e-09	fold change	-7.93	98.1624	4.3e-14	fold change	-21.5	97.6734	8.8e-17	fold change	-3.73	95.0498	1.9e-15	fold change	-5.58
ANXA9	8416	annexin A9	6 out of 8	538.679					86.1267	1.5e-18	fold change	-3.33					98.3981	6.4e-10	fold change	-5.09	70.7574	6.4e-05	fold change	-2.71	97.7727	6.8e-18	fold change	-19.3	91.3042	1.1e-12	fold change	-2.41	94.32	1.1e-16	fold change	-5.27
SLC39A6	25800	solute carrier family 39 (zinc transporter), member 6	6 out of 8	538.35					86.6671	1.3e-13	fold change	-3.38					95.1239	7.7e-08	fold change	-3.71	90.9025	5.4e-11	fold change	-4.5	73.3321	2.1e-16	fold change	-3.65	96.4581	1.9e-12	fold change	-3.31	95.8662	2.7e-20	fold change	-5.91
LONRF2	164832	LON peptidase N-terminal domain and ring finger 2	6 out of 8	538.306					56.8518	1.7e-08	fold change	-2.15					97.6162	7.3e-08	fold change	-4.62	93.3184	2.1e-10	fold change	-5.14	97.0761	1.7e-14	fold change	-16.9	97.2025	4.8e-11	fold change	-3.55	96.2408	3.2e-11	fold change	-6.45
RERG	85004	RAS-like, estrogen-regulated, growth inhibitor	6 out of 8	538.195					82.7144	6.6e-10	fold change	-3.04					94.8299	9.3e-08	fold change	-3.67	96.0154	6.8e-15	fold change	-6.52	78.2326	3e-11	fold change	-4.21	95.095	1.3e-06	fold change	-2.91	91.3075	1.6e-06	fold change	-4.26
SOX11	6664	SRY (sex determining region Y)-box 11	6 out of 8	535.764					94.9037	3.2e-18	fold change	4.9					97.0007	2.3e-07	fold change	4.3	61.8552	1.5e-06	fold change	2.38	92.3361	1.2e-15	fold change	8.79	95.6352	2e-06	fold change	3.09	94.0327	1.9e-08	fold change	5.06
FDCSP	260436	follicular dendritic cell secreted protein	6 out of 8	532.645					82.025	5.6e-09	fold change	3					96.695	0.0014	fold change	4.21	82.1544	0.0126	fold change	3.4	83.6064	3.2e-06	fold change	5.02	88.8115	0.0059	fold change	2.24	99.3522	1e-06	fold change	12.8
CPB1	1360	carboxypeptidase B1 (tissue)	6 out of 8	527.385					44.3125	2.4e-05	fold change	-1.91					98.7928	0.0008	fold change	-5.42	96.5437	3.4e-06	fold change	-6.75	97.6162	3e-14	fold change	-18.9	95.7268	3e-09	fold change	-3.1	94.3931	9.5e-06	fold change	-5.3
CCDC74B	91409	coiled-coil domain containing 74B	6 out of 8	523.457					92.2356	1.5e-16	fold change	-4.34					94.1035	1.7e-08	fold change	-3.46	69.2809	1.9e-07	fold change	-2.64	86.3677	9.4e-22	fold change	-5.69	90.1616	1.2e-13	fold change	-2.34	91.3075	6.6e-14	fold change	-4.26
SCGB1D2	10647	secretoglobin, family 1D, member 2	6 out of 8	522.635					51.0407	0.0047	fold change	-2.04					97.8493	0.001	fold change	-4.71	87.2875	0.0044	fold change	-3.96	94.9037	4.9e-06	fold change	-11.5	97.0158	0.0002	fold change	-3.52	94.5376	0.0003	fold change	-5.37
RARRES1	5918	retinoic acid receptor responder (tazarotene induced) 1	6 out of 8	521.957					74.0883	1.3e-10	fold change	2.59					84.5852	0.0021	fold change	2.42	88.2909	1.1e-05	fold change	4.07	89.2522	5.5e-10	fold change	6.88	91.6372	6.8e-05	fold change	2.42	94.1035	4.3e-08	fold change	5.08
CDCA7	83879	cell division cycle associated 7	6 out of 8	515.551					82.9132	1.9e-12	fold change	3.05					88.4173	6.4e-05	fold change	2.69	83.1546	1.7e-08	fold change	3.5	78.8345	7.3e-18	fold change	4.31	89.125	1.6e-05	fold change	2.27	93.1064	2.3e-09	fold change	4.75
SUSD3	203328	sushi domain containing 3	6 out of 8	514.401					89.3655	2.1e-15	fold change	-3.77					95.2708	1.4e-08	fold change	-3.74	49.4805	7.7e-06	fold change	-2.05	92.4761	8e-16	fold change	-8.8	95.8166	1.6e-20	fold change	-3.11	91.9912	2.3e-19	fold change	-4.36
MYB	4602	v-myb myeloblastosis viral oncogene homolog (avian)	6 out of 8	514.253					81.6367	1.8e-10	fold change	-2.97					92.5446	7e-08	fold change	-3.17	88.4815	1.2e-11	fold change	-4.08	72.4249	1.4e-12	fold change	-3.59	93.1602	2e-09	fold change	-2.58	86.0052	2.1e-10	fold change	-3.41
CYP4X1	260293	cytochrome P450, family 4, subfamily X, polypeptide 1	6 out of 8	506.543					63.0986	9.3e-05	fold change	-2.26					95.0498	0.0001	fold change	-3.7	97.1534	6e-07	fold change	-7.54	77.4929	5.3e-06	fold change	-4.14	87.1976	0.005	fold change	-2.16	86.5501	0.0001	fold change	-3.49
AFF3	3899	AF4/FMR2 family, member 3	6 out of 8	506.283					20.7243	4.4e-10	fold change	-1.51					97.0007	1.2e-05	fold change	-4.3	92.9662	1.8e-07	fold change	-4.97	97.2309	2.7e-17	fold change	-17.1	99.4075	5.2e-14	fold change	-5.19	98.9531	3.8e-14	fold change	-11.3
HORMAD1	84072	HORMA domain containing 1	6 out of 8	504.103					78.0311	9.4e-08	fold change	2.76					94.611	5.7e-05	fold change	3.58	79.4976	0.0002	fold change	3.21	97.9278	1e-11	fold change	20	60.0031	0.0021	fold change	1.6	94.0327	4.6e-05	fold change	5.06
NTN4	59277	netrin 4	6 out of 8	502.795					65.622	1.6e-07	fold change	-2.31					82.8185	0.0007	fold change	-2.33	98.0834	1.5e-11	fold change	-9.28	73.9492	7.2e-11	fold change	-3.73	95.095	3.4e-06	fold change	-2.91	87.2265	2.5e-06	fold change	-3.57
ROPN1	54763	rhophilin associated tail protein 1	6 out of 8	502.759					97.178	2.5e-11	fold change	5.89					87.2875	0.0003	fold change	2.59	78.4326	0.0006	fold change	3.14	91.6489	2.1e-10	fold change	8.06	56.6322	0.0032	fold change	1.56	91.5801	4.3e-05	fold change	4.32
KCNE4	23704	potassium voltage-gated channel, Isk-related family, member 4	6 out of 8	502.581					60.8687	7.8e-06	fold change	-2.22					90.501	8.4e-05	fold change	-2.9	91.0382	4.6e-09	fold change	-4.57	89.5127	1e-10	fold change	-6.91	88.8889	1.4e-13	fold change	-2.25	81.7715	2.1e-07	fold change	-3.06
IGF1R	3480	insulin-like growth factor 1 receptor	6 out of 8	502.269					60.2308	1.4e-10	fold change	-2.21					85.706	2.2e-07	fold change	-2.48	95.8662	2e-13	fold change	-6.32	81.9901	8.5e-16	fold change	-4.75	95.095	8e-08	fold change	-2.91	83.3806	3.7e-07	fold change	-3.19
NPNT	255743	nephronectin	6 out of 8	499.442					79.2883	1.6e-09	fold change	-2.83					90.3685	2.6e-05	fold change	-2.89	68.2054	0.0002	fold change	-2.6	88.2909	1.8e-08	fold change	-6.31	83.5143	4.4e-05	fold change	-2.03	89.7747	4e-08	fold change	-4.04
BMPR1B	658	bone morphogenetic protein receptor, type IB	6 out of 8	498.183					21.8686	6.9e-06	fold change	-1.53					97.6944	0.0006	fold change	-4.63	92.4061	0.0002	fold change	-4.81	89.5784	2.5e-06	fold change	-6.93	98.6291	9.4e-11	fold change	-4.3	98.0065	1.6e-13	fold change	-8.4
AGTR1	185	angiotensin II receptor, type 1	6 out of 8	497.854					69.5285	1.2e-07	fold change	-2.42					87.1019	0.0029	fold change	-2.57	80.6452	2.5e-05	fold change	-3.3	79.5494	7.7e-07	fold change	-4.37	91.9709	1.3e-12	fold change	-2.46	89.0583	5.8e-09	fold change	-3.9
ZG16B	124220	zymogen granule protein 16 homolog B (rat)	6 out of 8	493.597					84.7486	5.4e-08	fold change	-3.19					87.9121	0.0002	fold change	-2.65	56.7704	0.0015	fold change	-2.23	82.3737	2.6e-07	fold change	-4.79	90.4846	2.6e-06	fold change	-2.35	91.3075	1.2e-07	fold change	-4.26
TMC5	79838	transmembrane channel-like 5	6 out of 8	492.423					81.0609	3.9e-05	fold change	-2.94					61.918	0.0478	fold change	-1.82	92.1982	6.8e-06	fold change	-4.78	87.9121	1.2e-07	fold change	-6.09	82.3547	0.0056	fold change	-2	86.9792	0.0011	fold change	-3.56
CAPN8	388743	calpain 8	6 out of 8	491.571					45.273	8.2e-10	fold change	-1.93					95.3452	6.9e-05	fold change	-3.78	68.7389	1.4e-07	fold change	-2.62	89.9717	2.5e-18	fold change	-7.07	94.4697	2.8e-07	fold change	-2.75	97.7727	4.8e-11	fold change	-8.05
C4A	720	complement component 4A (Rodgers blood group)	6 out of 8	489.791					31.4501	5.6e-08	fold change	-1.69					93.5314	4.6e-07	fold change	-3.3	88.9949	6.7e-08	fold change	-4.15	93.7453	5.2e-17	fold change	-9.85	94.4697	1e-08	fold change	-2.75	87.5994	5.1e-06	fold change	-3.63
AREG	374	amphiregulin	6 out of 8	487.088					62.4126	3.8e-05	fold change	-2.25					92.2679	0.0002	fold change	-3.13	94.4662	2.4e-07	fold change	-5.61	83.6638	3.9e-13	fold change	-5.04	69.809	0.0038	fold change	-1.73	84.468	2.5e-05	fold change	-3.27
F2RL2	2151	coagulation factor II (thrombin) receptor-like 2	6 out of 8	485.808					70.4523	4e-07	fold change	-2.45					86.8568	4.2e-05	fold change	-2.55	84.8767	3.6e-10	fold change	-3.63	90.5682	9.2e-11	fold change	-7.44	78.0202	4.9e-05	fold change	-1.88	75.0334	0.0005	fold change	-2.63
TMSB15A	11013	thymosin beta 15a	6 out of 8	484.732					76.4725	3.1e-08	fold change	2.69					65.6194	0.0213	fold change	1.89	96.8467	1.6e-07	fold change	7.22	66.328	2.6e-11	fold change	3.17	89.3623	0.0001	fold change	2.29	90.1031	4.3e-06	fold change	4.11
ANLN	54443	anillin, actin binding protein	6 out of 8	482.61					49.2533	5.3e-09	fold change	2					86.4289	1.1e-06	fold change	2.53	81.5541	7e-07	fold change	3.36	86.9792	2e-16	fold change	5.78	94.5591	3.1e-07	fold change	2.76	83.8349	5e-09	fold change	3.24
SLC16A6	9120	solute carrier family 16, member 6 (monocarboxylic acid transporter 7)	6 out of 8	482.042					69.0407	4.4e-12	fold change	-2.41					68.5091	0.0025	fold change	-1.94	89.5784	1.6e-09	fold change	-4.25	71.4143	2.6e-15	fold change	-3.53	94.8263	6.3e-09	fold change	-2.89	88.6729	2e-12	fold change	-3.82
SCNN1A	6337	sodium channel, non-voltage-gated 1 alpha subunit	6 out of 8	481.325					24.0264	2.7e-05	fold change	-1.57					88.9949	7.5e-05	fold change	-2.74	94.9758	2.1e-09	fold change	-5.92	95.4198	3.7e-10	fold change	-12.1	89.3623	3e-05	fold change	-2.29	88.5457	1.3e-05	fold change	-3.79
ACADSB	36	acyl-CoA dehydrogenase, short/branched chain	6 out of 8	480.922					58.742	7.6e-10	fold change	-2.18					89.2522	3.2e-08	fold change	-2.75	92.0607	2e-12	fold change	-4.77	90.1697	1.8e-17	fold change	-7.18	65.585	1.6e-05	fold change	-1.67	85.1122	6.6e-11	fold change	-3.34
VAV3	10451	vav 3 guanine nucleotide exchange factor	6 out of 8	477.36					54.9916	2.2e-07	fold change	-2.12					82.3737	6.3e-06	fold change	-2.32	97.54	4.1e-10	fold change	-8.17	76.8144	5.1e-12	fold change	-4.09	83.1007	7e-07	fold change	-2.02	82.5396	1.6e-08	fold change	-3.12
B3GNT5	84002	UDP-GlcNAc:betaGal beta-1,3-N-acetylglucosaminyltransferase 5	6 out of 8	476.793					84.9574	1.4e-15	fold change	3.22					85.1716	3.7e-06	fold change	2.44	85.4672	3.4e-05	fold change	3.68	69.0093	8.8e-14	fold change	3.35	83.1007	0.0001	fold change	2.02	69.0865	1.2e-06	fold change	2.4
CRIP1	1396	cysteine-rich protein 1 (intestinal)	6 out of 8	476.371					66.8315	2.4e-11	fold change	-2.34					87.2265	1.3e-05	fold change	-2.58	79.9629	0.0007	fold change	-3.25	75.5869	2.8e-12	fold change	-3.9	81.8867	7.7e-05	fold change	-1.99	84.8767	9.4e-09	fold change	-3.3
TTC39A	22996	tetratricopeptide repeat domain 39A	6 out of 8	474.745					57.3723	2.3e-06	fold change	-2.16					80.5919	0.0001	fold change	-2.23	85.706	3.4e-07	fold change	-3.73	72.2116	3.8e-11	fold change	-3.58	91.6372	3.7e-10	fold change	-2.42	87.2265	6.6e-08	fold change	-3.57
OGN	4969	osteoglycin	6 out of 8	473.594					55.7029	0.0001	fold change	-2.13					86.8568	0.0005	fold change	-2.55	97.3843	6e-10	fold change	-8.06	96.5437	7.5e-09	fold change	-14.9	80.2568	7.1e-05	fold change	-1.94	56.8492	0.021	fold change	-2.07
DYNLRB2	83657	dynein, light chain, roadblock-type 2	6 out of 8	469.682					72.3003	2.3e-11	fold change	-2.52					92.3361	8.5e-09	fold change	-3.14	67.7534	6.2e-07	fold change	-2.58	89.6427	3.5e-12	fold change	-6.96	68.7144	1.9e-13	fold change	-1.71	78.9353	5.7e-08	fold change	-2.85
CALML5	51806	calmodulin-like 5	6 out of 8	467.906					81.4438	5.2e-06	fold change	2.95					92.4061	0.0037	fold change	3.15	18.9275	0.0004	fold change	1.38	98.0834	7.5e-14	fold change	21.3	83.5143	0.0042	fold change	2.03	93.5314	2.3e-05	fold change	4.91
IL8	3576	interleukin 8	6 out of 8	466.316					84.2318	2.2e-08	fold change	3.15					90.7688	1.6e-05	fold change	2.91	72.7675	0.0005	fold change	2.81	85.7648	1.4e-07	fold change	5.48	40.3073	0.0068	fold change	1.4	92.4761	1.5e-06	fold change	4.55
CYP2B7P1	1556	cytochrome P450, family 2, subfamily B, polypeptide 7 pseudogene 1	6 out of 8	466.172					24.0264	2.2e-07	fold change	-1.57					95.0498	7.5e-06	fold change	-3.7	68.7389	4.3e-05	fold change	-2.62	91.8544	4.8e-13	fold change	-8.27	91.3042	4e-20	fold change	-2.41	95.1982	6.6e-18	fold change	-5.59
SLC6A14	11254	solute carrier family 6 (amino acid transporter), member 14	6 out of 8	466.004					85.2733	3.3e-09	fold change	3.26	65.2742	3.9e-06	fold change	1.99	76.0537	0.0197	fold change	2.12	56.7704	0.031	fold change	2.23	87.2875	3.2e-06	fold change	5.82					95.3452	1.6e-05	fold change	5.61
INPP4B	8821	inositol polyphosphate-4-phosphatase, type II, 105kDa	6 out of 8	463.871					53.7478	8.8e-12	fold change	-2.1					83.6064	9.7e-06	fold change	-2.37	83.6064	2.8e-08	fold change	-3.54	75.0785	2.9e-13	fold change	-3.84	90.4846	2.7e-09	fold change	-2.35	77.3467	4.4e-06	fold change	-2.75
CXCL11	6373	chemokine (C-X-C motif) ligand 11	6 out of 8	463.842	85.2297	0.0286	fold change	-2.86828	61.3565	6.9e-06	fold change	2.23									67.2721	0.0126	fold change	2.56	86.3066	2.3e-09	fold change	5.68	91.9709	5.5e-05	fold change	2.46	71.7062	0.001	fold change	2.49
REPS2	9185	RALBP1 associated Eps domain containing 2	6 out of 8	463.592					48.0848	5.6e-07	fold change	-1.98					85.4073	3.7e-05	fold change	-2.46	75.9601	3.1e-06	fold change	-2.97	83.8926	4.8e-07	fold change	-5.06	83.5143	5.9e-13	fold change	-2.03	86.7333	9e-14	fold change	-3.52
CELSR1	9620	cadherin, EGF LAG seven-pass G-type receptor 1 (flamingo homolog, Drosophila)	6 out of 8	462.338					57.9999	2.4e-11	fold change	-2.17					86.7333	9.6e-07	fold change	-2.54	64.5853	1.4e-10	fold change	-2.47	75.8196	2.2e-25	fold change	-3.93	92.7317	9e-11	fold change	-2.53	84.468	3.1e-14	fold change	-3.27
ART3	419	ADP-ribosyltransferase 3	6 out of 8	460.992					90.7771	2.7e-07	fold change	4.09	42.1585	6.4e-06	fold change	1.57	91.5114	5.8e-05	fold change	3.04	52.3906	2.6e-05	fold change	2.12	93.3184	4.1e-14	fold change	9.5					90.8364	7.2e-05	fold change	4.21
PPP1R14C	81706	protein phosphatase 1, regulatory (inhibitor) subunit 14C	6 out of 8	459.793					90.4208	6.2e-16	fold change	3.97					98.4775	4.4e-09	fold change	5.24	28.2365	2.9e-06	fold change	1.59	92.0607	6.1e-16	fold change	8.37	57.7021	0.0006	fold change	1.57	92.8954	2.7e-08	fold change	4.61
SERPINA3	12	serpin peptidase inhibitor, clade A (alpha-1 antiproteinase, antitrypsin), member 3	6 out of 8	458.914					39.6926	0.002	fold change	-1.83					88.5457	0.0016	fold change	-2.71	88.7374	1.1e-05	fold change	-4.12	65.0297	1.7e-06	fold change	-3.09	95.9988	3.2e-07	fold change	-3.14	80.9101	0.0002	fold change	-3
BF968097	NA		6 out of 8	458.511	94.1035	0.0063	fold change	-4.04654									72.3819	0.0002	fold change	-2.02	75.8668	5.2e-07	fold change	-2.96	49.9426	6.4e-12	fold change	-2.46	86.8221	5.3e-09	fold change	-2.15	79.3941	7.2e-09	fold change	-2.89
NOSTRIN	115677	nitric oxide synthase trafficker	6 out of 8	458.151					65.622	1.6e-09	fold change	-2.31					63.8806	0.0021	fold change	-1.86	80.8042	6.7e-08	fold change	-3.32	75.0785	2.5e-11	fold change	-3.84	87.6532	1.3e-06	fold change	-2.19	85.1122	1.6e-07	fold change	-3.34
MUC1	4582	mucin 1, cell surface associated	6 out of 8	456.791					40.2726	0.0003	fold change	-1.84					71.7484	0.0053	fold change	-2	92.8247	2e-07	fold change	-4.96	85.8856	1.7e-12	fold change	-5.5	80.7702	0.0001	fold change	-1.96	85.2893	2.4e-05	fold change	-3.36
KRT16	3868	keratin 16	6 out of 8	456.122					68.6964	1.1e-09	fold change	2.39	56.4972	2.5e-06	fold change	1.81	81.0163	6.5e-05	fold change	2.24					93.4597	3e-08	fold change	9.59	71.3399	0.0014	fold change	1.76	85.1122	6.3e-07	fold change	3.34
HRASLS	57110	HRAS-like suppressor	6 out of 8	454.651					69.0407	1.2e-07	fold change	2.41					87.8488	7.8e-05	fold change	2.63	85.2297	1.8e-05	fold change	3.66	89.7747	8.1e-12	fold change	6.98	44.7239	0.0003	fold change	1.44	78.0336	1.9e-06	fold change	2.79
SYTL4	94121	synaptotagmin-like 4	6 out of 8	454.017					63.0986	1.8e-13	fold change	-2.26					76.4327	3.8e-05	fold change	-2.13	68.7389	3.6e-05	fold change	-2.62	73.6833	2.3e-11	fold change	-3.68	82.3547	7.9e-11	fold change	-2	89.7086	1.1e-12	fold change	-4.03
TBX3	6926	T-box 3	6 out of 8	453.592					70.4523	1.4e-10	fold change	-2.45					72.8534	0.0003	fold change	-2.03	78.4326	2e-07	fold change	-3.14	84.5852	5.9e-11	fold change	-5.19	75.3943	5.8e-07	fold change	-1.83	71.8742	2.9e-08	fold change	-2.5
BBOX1	8424	butyrobetaine (gamma), 2-oxoglutarate dioxygenase (gamma-butyrobetaine hydroxylase) 1	6 out of 8	453.109					74.894	1.6e-10	fold change	2.63					92.4761	5.6e-05	fold change	3.16	59.6922	0.0006	fold change	2.31	57.975	2.4e-05	fold change	2.78	77.3025	0.0011	fold change	1.87	90.7688	4.4e-06	fold change	4.17
ASPM	259266	asp (abnormal spindle) homolog, microcephaly associated (Drosophila)	6 out of 8	450.952					48.0848	5.6e-07	fold change	1.98					81.3921	2.3e-05	fold change	2.26	81.935	5e-08	fold change	3.39	85.4073	5.7e-14	fold change	5.36	88.2675	1.6e-06	fold change	2.22	65.8657	2.3e-06	fold change	2.3
AA489100	NA		6 out of 8	450.844	94.1761	0.0119	fold change	-4.04688									72.3819	0.0002	fold change	-2.02	74.4424	1.8e-06	fold change	-2.89	43.0056	7.5e-10	fold change	-2.23	86.8221	5.9e-09	fold change	-2.15	80.0154	4.4e-11	fold change	-2.93
SYT17	51760	synaptotagmin XVII	6 out of 8	450.739					48.4905	4.7e-08	fold change	-1.99					85.9446	1.4e-05	fold change	-2.49	76.5755	1.6e-06	fold change	-3.03	89.9054	2.5e-08	fold change	-7.06	65.585	3.9e-06	fold change	-1.67	84.2375	1.9e-07	fold change	-3.25
CENPW	387103	centromere protein W	6 out of 8	449.608					53.2907	4.1e-10	fold change	2.08					75.3091	1.6e-05	fold change	2.1	81.935	3.4e-08	fold change	3.39	75.1247	6.8e-17	fold change	3.85	90.4846	4.7e-07	fold change	2.35	73.4635	6.5e-10	fold change	2.58
KRT6B	3854	keratin 6B	6 out of 8	449.418					74.489	9.6e-06	fold change	2.6	73.5294	0.0119	fold change	2.25	89.6427	0.0051	fold change	2.84					45.0714	0.0005	fold change	2.31	71.3399	0.0321	fold change	1.76	95.3452	1.1e-05	fold change	5.61
RSPH1	89765	radial spoke head 1 homolog (Chlamydomonas)	6 out of 8	447.653					80.6803	2.3e-12	fold change	-2.9					86.1861	2.1e-07	fold change	-2.51	51.3616	1.1e-07	fold change	-2.1	78.8345	2.9e-12	fold change	-4.31	74.7239	1.7e-08	fold change	-1.82	75.8668	6.1e-09	fold change	-2.67
C19orf33	64073	chromosome 19 open reading frame 33	6 out of 8	446.021					49.6436	0.0002	fold change	-2.01					66.114	0.0481	fold change	-1.9	87.0413	0.0001	fold change	-3.91	83.3236	1.4e-06	fold change	-4.97	78.5065	0.008	fold change	-1.89	81.3921	0.0012	fold change	-3.05
DHRS2	10202	dehydrogenase/reductase (SDR family) member 2	6 out of 8	444.605					20.1663	0.0334	fold change	-1.5					81.0163	0.0488	fold change	-2.24	73.7278	0.0361	fold change	-2.85	95.2708	2.9e-07	fold change	-12	87.1976	0.0028	fold change	-2.16	87.2265	0.0116	fold change	-3.57
SYTL2	54843	synaptotagmin-like 2	6 out of 8	444.074					43.147	5.3e-07	fold change	-1.89					57.5142	0.005	fold change	-1.75	97.8493	1.7e-12	fold change	-8.95	76.0075	3.2e-13	fold change	-3.95	90.1616	7.2e-09	fold change	-2.34	79.3941	1e-06	fold change	-2.89
ELOVL2	54898	ELOVL fatty acid elongase 2	6 out of 8	443.787					46.3383	4.2e-12	fold change	-1.95					91.2409	2.1e-05	fold change	-2.99	72.4249	2.2e-05	fold change	-2.79	57.975	1e-05	fold change	-2.78	87.1976	2.6e-11	fold change	-2.16	88.6101	6.8e-12	fold change	-3.8
PKIB	5570	protein kinase (cAMP-dependent, catalytic) inhibitor beta	6 out of 8	443.264					33.7448	0.0022	fold change	-1.73					88.4173	5.8e-05	fold change	-2.69	93.1775	7.4e-09	fold change	-5.03	58.4994	8.4e-05	fold change	-2.8	87.6532	1.4e-06	fold change	-2.19	81.7715	6.2e-08	fold change	-3.06
KRT81	3887	keratin 81	6 out of 8	442.643									50.4032	0.0005	fold change	1.71	92.2679	3.8e-05	fold change	3.13	60.4858	0.0028	fold change	2.34	72.2116	5.5e-06	fold change	3.58	77.3025	0.0038	fold change	1.87	89.9717	1e-05	fold change	4.07
KIAA1324	57535	KIAA1324	6 out of 8	442.544					72.149	2.4e-06	fold change	-2.51					80.0666	0.0022	fold change	-2.22	72.7675	6.4e-05	fold change	-2.81	84.411	2.8e-14	fold change	-5.15	57.7021	0.0005	fold change	-1.57	75.4478	1.4e-05	fold change	-2.65
PRR15	222171	proline rich 15	6 out of 8	439.353					95.1656	2.7e-11	fold change	-4.96					86.7333	9.6e-05	fold change	-2.54	31.204	1.9e-05	fold change	-1.65	69.3202	1.4e-13	fold change	-3.37	67.0241	0.0001	fold change	-1.69	89.9054	8.4e-10	fold change	-4.06
CFB	629	complement factor B	6 out of 8	435.39					69.6689	1e-08	fold change	-2.43					80.5919	0.0008	fold change	-2.23	58.2221	0.0001	fold change	-2.27	67.6416	1.1e-06	fold change	-3.25	82.3547	6.4e-05	fold change	-2	76.9112	8.4e-05	fold change	-2.72
COL14A1	7373	collagen, type XIV, alpha 1	6 out of 8	434.126					50.4429	5.8e-05	fold change	-2.03					75.3091	0.0004	fold change	-2.1	89.7747	9.5e-10	fold change	-4.28	79.1904	3.1e-10	fold change	-4.34	73.1518	0.0003	fold change	-1.79	66.2568	0.0046	fold change	-2.31
SLC40A1	30061	solute carrier family 40 (iron-regulated transporter), member 1	6 out of 8	433.88					60.8687	3.7e-08	fold change	-2.22					77.4437	1.4e-05	fold change	-2.16	95.5676	1.3e-07	fold change	-6.15	43.2934	3.2e-08	fold change	-2.24	82.6241	1.5e-05	fold change	-2.01	74.0829	1.6e-05	fold change	-2.6
NME5	8382	NME/NM23 family member 5	6 out of 8	433.363					53.2907	5e-09	fold change	-2.08					95.8662	1.6e-10	fold change	-3.9	67.2721	6.1e-08	fold change	-2.56	77.5904	7.2e-13	fold change	-4.15	51.4319	1.3e-08	fold change	-1.51	87.9121	8.6e-14	fold change	-3.71
C1orf106	55765	chromosome 1 open reading frame 106	6 out of 8	433.352					60.2308	4.4e-08	fold change	2.21					86.1252	0.0001	fold change	2.5	41.9347	0.0005	fold change	1.88	69.3202	3.3e-10	fold change	3.37	88.2675	1.8e-06	fold change	2.22	87.4738	3.6e-08	fold change	3.62
ASPN	54829	asporin	6 out of 8	433.027					18.0578	0.0193	fold change	-1.46	96.3391	0.0006	fold change	-5.58	74.217	0.0063	fold change	-2.07	95.2708	2.5e-08	fold change	-6.06	58.2499	1.3e-07	fold change	-2.79	90.8926	7.1e-05	fold change	-2.38
THBS4	7060	thrombospondin 4	6 out of 8	432.114					77.2439	4.5e-10	fold change	-2.73					68.5091	0.0003	fold change	-1.94	82.8185	1.4e-09	fold change	-3.46	74.5323	2.5e-14	fold change	-3.8	69.376	2.4e-05	fold change	-1.72	59.6346	0.0006	fold change	-2.14
RRM2	6241	ribonucleotide reductase M2	6 out of 8	430.432					37.8192	5e-07	fold change	1.8					81.3392	2.4e-05	fold change	2.25	92.7541	2e-07	fold change	4.92	67.235	1.6e-11	fold change	3.23	84.8493	3.3e-08	fold change	2.07	66.4355	2.5e-08	fold change	2.32
SERPINA5	5104	serpin peptidase inhibitor, clade A (alpha-1 antiproteinase, antitrypsin), member 5	6 out of 8	428.584					83.4154	3.8e-08	fold change	-3.1					79.4976	0.0042	fold change	-2.21	17.1096	0.0042	fold change	-1.33	99.4332	6.2e-14	fold change	-36.8	76.8309	5.8e-13	fold change	-1.86	72.2972	4.6e-08	fold change	-2.52
SRD5A1	6715	steroid-5-alpha-reductase, alpha polypeptide 1 (3-oxo-5 alpha-steroid delta 4-dehydrogenase alpha 1)	6 out of 8	428.562					34.6613	7e-11	fold change	1.75					81.0163	5.6e-07	fold change	2.24	56.4054	0.0052	fold change	2.22	85.4073	5.6e-10	fold change	5.36	90.1616	7.4e-08	fold change	2.34	80.9101	2.5e-07	fold change	3
FAM83D	81610	family with sequence similarity 83, member D	6 out of 8	426.174					42.719	7.7e-06	fold change	1.88					81.8264	1.3e-05	fold change	2.28	87.6609	4.6e-09	fold change	3.99	75.4011	1.5e-18	fold change	3.87	62.4181	8e-05	fold change	1.63	76.1487	3.5e-07	fold change	2.69
SEMA3B	7869	sema domain, immunoglobulin domain (Ig), short basic domain, secreted, (semaphorin) 3B	6 out of 8	423.809	82.3194	0.0129	fold change	-2.72612	65.622	4.6e-12	fold change	-2.31					57.5142	8.8e-05	fold change	-1.75					98.6349	9e-20	fold change	-26.6	64.7015	4.1e-14	fold change	-1.66	55.017	1.8e-11	fold change	-2.03
Hs.657591	NA		6 out of 8	421.646	90.3685	0.0041	fold change	-3.38029					69.4444	0.0046	fold change	-2.1	56.7962	0.0049	fold change	-1.74	93.7453	8.5e-08	fold change	-5.34	55.6898	0.0003	fold change	-2.69	55.6019	0.0042	fold change	-1.55
TPBG	7162	trophoblast glycoprotein	6 out of 8	419.78					28.4154	1e-08	fold change	-1.64					76.8144	3.4e-06	fold change	-2.14	83.2113	1.5e-10	fold change	-3.51	88.1648	2.9e-11	fold change	-6.22	79.0601	2.4e-08	fold change	-1.9	64.1141	6.6e-10	fold change	-2.25
GALNT3	2591	UDP-N-acetyl-alpha-D-galactosamine:polypeptide N-acetylgalactosaminyltransferase 3 (GalNAc-T3)	6 out of 8	419.603					71.5502	2e-07	fold change	2.48					74.8503	0.0003	fold change	2.09	50.873	0.0079	fold change	2.09	59.8086	2.4e-06	fold change	2.86	80.2568	8e-07	fold change	1.94	82.2639	3.3e-10	fold change	3.1
KIF5C	3800	kinesin family member 5C	6 out of 8	419.484					29.6375	8e-05	fold change	-1.66					90.7688	1.5e-05	fold change	-2.91	68.7389	2.8e-07	fold change	-2.62	65.5497	2.1e-13	fold change	-3.13	85.1368	3.3e-07	fold change	-2.08	79.6521	3e-09	fold change	-2.9
C4orf32	132720	chromosome 4 open reading frame 32	6 out of 8	418.859					34.1799	7.6e-07	fold change	-1.74					63.8806	8.4e-05	fold change	-1.86	93.8174	1.2e-08	fold change	-5.38	66.1498	1.9e-12	fold change	-3.16	79.0601	3e-05	fold change	-1.9	81.7715	1e-07	fold change	-3.06
KDM4B	23030	lysine (K)-specific demethylase 4B	6 out of 8	418.849					41.6601	1.7e-14	fold change	-1.86					58.9769	1.3e-05	fold change	-1.77	83.3806	3.2e-11	fold change	-3.52	71.9155	5.4e-20	fold change	-3.57	85.5696	3.1e-13	fold change	-2.1	77.3467	3.2e-08	fold change	-2.75
KCTD6	200845	potassium channel tetramerisation domain containing 6	6 out of 8	417.48					41.6601	2e-11	fold change	-1.86					62.8354	2.8e-05	fold change	-1.84	78.9353	1.1e-08	fold change	-3.18	76.5755	4.2e-12	fold change	-4.05	81.8867	6.1e-12	fold change	-1.99	75.5869	2e-12	fold change	-2.66
PLAT	5327	plasminogen activator, tissue	6 out of 8	417.375					41.6601	2.7e-05	fold change	-1.86					60.1895	0.008	fold change	-1.79	93.247	1.9e-10	fold change	-5.06	79.0376	1.5e-19	fold change	-4.32	87.3485	1.6e-06	fold change	-2.17	55.8928	8.2e-05	fold change	-2.05
SFRP1	6422	secreted frizzled-related protein 1	6 out of 8	416.448					81.9283	5.4e-05	fold change	2.99					52.615	0.0461	fold change	1.67	59.6922	0.0349	fold change	2.31	67.6791	4.4e-05	fold change	3.26	70.2958	0.0201	fold change	1.74	84.2375	0.0002	fold change	3.25
PSD3	23362	pleckstrin and Sec7 domain containing 3	6 out of 8	415.768					42.719	1e-06	fold change	-1.88					78.734	0.0014	fold change	-2.19	65.4802	0.0009	fold change	-2.5	57.7301	0.0001	fold change	-2.77	90.5666	3.8e-06	fold change	-2.36	80.5386	2.2e-08	fold change	-2.97
CCL18	6362	chemokine (C-C motif) ligand 18 (pulmonary and activation-regulated)	6 out of 8	415.668					15.3883	0.0008	fold change	1.41					93.0354	8.4e-05	fold change	3.21	76.5755	5.7e-05	fold change	3.03	64.0804	1.4e-06	fold change	3.04	81.8867	4.3e-05	fold change	1.99	84.7013	0.0002	fold change	3.29
ENPP5	59084	ectonucleotide pyrophosphatase/phosphodiesterase 5 (putative)	6 out of 8	415.608					24.0264	0.0017	fold change	-1.57					77.4437	0.001	fold change	-2.16	93.4597	1.4e-08	fold change	-5.28	45.0714	5e-07	fold change	-2.31	92.7317	8.2e-06	fold change	-2.53	82.8748	3.7e-08	fold change	-3.16
RDH10	157506	retinol dehydrogenase 10 (all-trans)	6 out of 8	415.282					63.0986	6.9e-07	fold change	2.26					87.6609	4.4e-07	fold change	2.61	43.5544	0.0026	fold change	1.92	73.7724	7.5e-11	fold change	3.69	67.0241	0.0015	fold change	1.69	80.1719	2.4e-05	fold change	2.95
XBP1	7494	X-box binding protein 1	6 out of 8	415.09					59.4001	1.6e-08	fold change	-2.19					65.6194	4.1e-05	fold change	-1.89	82.9862	5.3e-09	fold change	-3.49	42.0207	5.2e-13	fold change	-2.2	86.2292	1.3e-07	fold change	-2.14	78.8345	5.4e-08	fold change	-2.84
SLC7A8	23428	solute carrier family 7 (amino acid transporter light chain, L system), member 8	6 out of 8	414.722					80.9651	4e-15	fold change	-2.92	33.9905	9.5e-05	fold change	-1.46	80.0666	9.7e-08	fold change	-2.22					86.9792	7.1e-10	fold change	-5.78	75.3943	5.6e-08	fold change	-1.83	57.3263	2.4e-08	fold change	-2.08
C1orf21	81563	chromosome 1 open reading frame 21	6 out of 8	413.972					36.5358	6.8e-07	fold change	-1.78					61.1479	0.0008	fold change	-1.81	79.2921	8.4e-09	fold change	-3.2	74.3075	9.4e-13	fold change	-3.78	86.8221	4.1e-09	fold change	-2.15	75.8668	1.7e-10	fold change	-2.67
AIF1L	83543	allograft inflammatory factor 1-like	6 out of 8	412.554					48.0848	3e-07	fold change	1.98					63.8806	0.0011	fold change	1.86	88.7374	1.9e-07	fold change	4.12	57.7301	4.2e-08	fold change	2.77	78.0202	5e-06	fold change	1.88	76.1012	1.6e-09	fold change	2.68
WNK4	65266	WNK lysine deficient protein kinase 4	6 out of 8	412.431					56.8518	3.3e-11	fold change	-2.15					66.114	0.0004	fold change	-1.9	19.7232	1.2e-05	fold change	-1.4	92.6853	3.3e-14	fold change	-8.97	86.8221	2.8e-12	fold change	-2.15	90.2348	9.7e-15	fold change	-4.13
CACNA1D	776	calcium channel, voltage-dependent, L type, alpha 1D subunit	6 out of 8	411.045					15.8557	1.8e-07	fold change	-1.42					85.1716	0.0007	fold change	-2.44	51.3616	0.0002	fold change	-2.1	82.4851	5.7e-10	fold change	-4.82	92.904	2.2e-11	fold change	-2.54	83.2667	4.4e-08	fold change	-3.18
RASEF	158158	RAS and EF-hand domain containing	6 out of 8	410.583					28.9526	0.0002	fold change	-1.65					66.6152	7.4e-05	fold change	-1.91	89.7747	2.5e-11	fold change	-4.28	67.235	7.3e-17	fold change	-3.23	81.6207	1.2e-06	fold change	-1.98	76.3849	5.6e-08	fold change	-2.7
GGH	8836	gamma-glutamyl hydrolase (conjugase, folylpolygammaglutamyl hydrolase)	6 out of 8	410.091					49.2533	1.4e-07	fold change	2					84.0068	1.3e-06	fold change	2.38	83.8926	6.7e-05	fold change	3.56	64.0804	6.2e-12	fold change	3.04	59.2628	0.0019	fold change	1.59	69.5952	6.4e-06	fold change	2.42
AA156240	NA		6 out of 8	409.34	66.2568	0.0073	fold change	-2.1527									81.3392	0.0005	fold change	-2.25	66.4717	3.1e-05	fold change	-2.54	85.4073	1.3e-07	fold change	-5.36	54.4016	0.0016	fold change	-1.54	55.4637	0.0024	fold change	-2.04
TPSAB1	7177	tryptase alpha/beta 1	6 out of 8	408.998					51.3832	4.1e-09	fold change	-2.05	81.0373	0.009	fold change	-2.62	41.6223	0.004	fold change	-1.53					83.2113	1.7e-12	fold change	-4.95	86.2292	9.7e-07	fold change	-2.14	65.5145	0.0001	fold change	-2.29
CHI3L1	1116	chitinase 3-like 1 (cartilage glycoprotein-39)	6 out of 8	408.515					40.991	1e-07	fold change	1.85					94.1035	1.6e-05	fold change	3.46	65.0297	0.0014	fold change	2.48	50.9149	5.9e-05	fold change	2.49	76.8309	0.0016	fold change	1.86	80.6452	0.0002	fold change	2.98
CMBL	134147	carboxymethylenebutenolidase homolog (Pseudomonas)	6 out of 8	407.663					48.0848	2.5e-11	fold change	-1.98					71.7484	0.0025	fold change	-2	81.1781	3.6e-06	fold change	-3.34	39.7899	5.4e-12	fold change	-2.13	82.6241	3.6e-05	fold change	-2.01	84.2375	2.8e-09	fold change	-3.25
NOVA1	4857	neuro-oncological ventral antigen 1	6 out of 8	405.881					27.6515	1.5e-09	fold change	-1.63					90.1697	6.4e-05	fold change	-2.88	30.0521	2.8e-07	fold change	-1.63	90.3016	2.9e-14	fold change	-7.24	85.9343	1.6e-14	fold change	-2.12	81.7715	7.1e-07	fold change	-3.06
CD24	100133941	CD24 molecule	6 out of 8	405.606					38.4308	0.0022	fold change	1.81					73.288	0.0005	fold change	2.04	66.8691	0.0033	fold change	2.55	64.6195	5.6e-10	fold change	3.07	75.8484	0.0002	fold change	1.84	86.5501	1.9e-09	fold change	3.49
RAB27B	5874	RAB27B, member RAS oncogene family	6 out of 8	404.648					24.0264	0.003	fold change	-1.57					67.9782	0.0002	fold change	-1.93	95.1982	8.8e-08	fold change	-6.04	59.4325	8.5e-11	fold change	-2.84	76.078	1.3e-05	fold change	-1.85	81.935	3e-07	fold change	-3.07
TMSB15B	286527	thymosin beta 15B	6 out of 8	403.462					66.8315	3.8e-09	fold change	2.34					53.23	0.005	fold change	1.68	87.4738	6.9e-07	fold change	3.97	64.7895	7.3e-13	fold change	3.08	59.2628	0.0002	fold change	1.59	71.8742	7.5e-06	fold change	2.5
FGD3	89846	FYVE, RhoGEF and PH domain containing 3	6 out of 8	398.079					47.5208	5.6e-12	fold change	-1.97					66.6152	3.3e-05	fold change	-1.91	70.5129	2.4e-09	fold change	-2.7	72.2116	1.4e-19	fold change	-3.58	82.3547	2.5e-12	fold change	-2	58.8637	5.2e-09	fold change	-2.12
CX3CR1	1524	chemokine (C-X3-C motif) receptor 1	6 out of 8	397.411					26.9697	0.0005	fold change	-1.62					84.0068	0.0001	fold change	-2.38	67.2721	1e-05	fold change	-2.56	81.5009	7e-07	fold change	-4.65	70.9381	5.5e-06	fold change	-1.75	66.7236	2.9e-05	fold change	-2.33
BNIPL	149428	BCL2/adenovirus E1B 19kD interacting protein like	6 out of 8	396.356					11.5117	0.0009	fold change	-1.33					83.3806	0.0002	fold change	-2.35	75.5401	3.6e-07	fold change	-2.95	76.6707	2.3e-08	fold change	-4.07	73.1518	5.4e-08	fold change	-1.79	76.1012	1.1e-06	fold change	-2.68
KLHDC9	126823	kelch domain containing 9	6 out of 8	395.9					78.4757	7.9e-11	fold change	-2.77					77.4437	3.7e-06	fold change	-2.16	29.0989	2.9e-05	fold change	-1.61	82.7061	6.4e-09	fold change	-4.88	57.7021	1.2e-09	fold change	-1.57	70.4732	1.1e-07	fold change	-2.45
SYT1	6857	synaptotagmin I	6 out of 8	395.407					60.8687	8e-09	fold change	-2.22					91.4445	8.6e-05	fold change	-3.03	36.833	0.0094	fold change	-1.77	48.1997	6.5e-07	fold change	-2.41	74.2843	9.1e-08	fold change	-1.81	83.7774	3e-10	fold change	-3.23
RBM24	221662	RNA binding motif protein 24	6 out of 8	395.27					40.991	2.7e-08	fold change	-1.85					79.0376	0.0037	fold change	-2.2	56.4054	0.001	fold change	-2.22	62.7715	1.2e-06	fold change	-2.98	68.7144	4e-08	fold change	-1.71	87.35	2.1e-10	fold change	-3.6
SOWAHA	134548	sosondowah ankyrin repeat domain family member A	6 out of 8	395.245					66.8315	8.5e-07	fold change	-2.34					89.2522	2.7e-05	fold change	-2.75	49.8619	7.2e-05	fold change	-2.06	68.6238	6.6e-07	fold change	-3.33	37.2951	0.0071	fold change	-1.37	83.3806	7.1e-10	fold change	-3.19
LAMP3	27074	lysosomal-associated membrane protein 3	6 out of 8	394.575					76.9859	5e-08	fold change	2.7					61.918	0.0213	fold change	1.82	32.2352	0.0094	fold change	1.67	61.1479	1.9e-08	fold change	2.91	85.5696	6.6e-06	fold change	2.1	76.7189	5.3e-05	fold change	2.71
MUM1L1	139221	melanoma associated antigen (mutated) 1-like 1	6 out of 8	394.569					54.9916	4.8e-07	fold change	-2.12					84.7013	0.0001	fold change	-2.43	61.8552	1.5e-06	fold change	-2.38	80.9101	2.9e-11	fold change	-4.56	55.6019	3.8e-09	fold change	-1.55	56.5093	0.0024	fold change	-2.06
MAGED2	10916	melanoma antigen family D, 2	6 out of 8	393.961					63.0986	1.8e-16	fold change	-2.26					66.114	7.1e-06	fold change	-1.9	49.8619	3.1e-06	fold change	-2.06	58.8069	4.4e-17	fold change	-2.81	80.7702	1.8e-09	fold change	-1.96	75.3091	3.5e-12	fold change	-2.64
IGF2	3481	insulin-like growth factor 2 (somatomedin A)	6 out of 8	392.93					22.9464	0.0004	fold change	-1.55	87.8735	0.0215	fold change	-3.01	71.1663	0.0006	fold change	-1.99					72.2116	3.2e-05	fold change	-3.58	87.1976	3.3e-06	fold change	-2.16	51.5342	0.0063	fold change	-1.95
GABBR2	9568	gamma-aminobutyric acid (GABA) B receptor, 2	6 out of 8	391.921									44.0141	5.5e-06	fold change	1.6	75.3091	0.0004	fold change	2.1	43.5544	0.0015	fold change	1.92	84.0647	2.8e-12	fold change	5.07	65.585	0.0025	fold change	1.67	79.3941	2.6e-05	fold change	2.89
REEP6	92840	receptor accessory protein 6	6 out of 8	391.642					36.5358	1.1e-07	fold change	-1.78					75.3091	0.0018	fold change	-2.1	53.9072	0.0083	fold change	-2.16	64.0804	2.9e-08	fold change	-3.04	79.8748	5e-05	fold change	-1.93	81.935	4e-05	fold change	-3.07
IDO1	3620	indoleamine 2,3-dioxygenase 1	6 out of 8	389.908					73.2225	1.3e-06	fold change	2.56					49.0653	0.041	fold change	1.62	52.3906	0.0046	fold change	2.12	89.1886	5.9e-08	fold change	6.81	68.7144	0.0003	fold change	1.71	57.3263	0.0005	fold change	2.08
PM20D2	135293	peptidase M20 domain containing 2	6 out of 8	389.101					61.8521	2.5e-11	fold change	2.24					74.3075	0.0001	fold change	2.08	64.5853	0.0003	fold change	2.47	45.0714	7.5e-07	fold change	2.31	64.7015	0.0018	fold change	1.66	78.583	8.8e-08	fold change	2.82
GP2	2813	glycoprotein 2 (zymogen granule membrane)	6 out of 8	387.759					39.0625	6.6e-07	fold change	-1.82					85.706	0.0007	fold change	-2.48	78.8855	0.0002	fold change	-3.17	90.4339	3.2e-11	fold change	-7.35	19.0032	0.0278	fold change	-1.21	74.6681	1.3e-12	fold change	-2.62
TMEM150C	441027	transmembrane protein 150C	6 out of 8	384.813					32.5801	0.0001	fold change	-1.71					69.5555	0.0076	fold change	-1.96	73.7278	0.0034	fold change	-2.85	73.5954	3e-08	fold change	-3.67	70.9381	0.0016	fold change	-1.75	64.4164	1.4e-06	fold change	-2.26
PCSK6	5046	proprotein convertase subtilisin/kexin type 6	6 out of 8	384.194					26.2405	3.1e-05	fold change	-1.61					67.198	0.003	fold change	-1.92	67.2721	6.8e-07	fold change	-2.56	79.0376	8.8e-11	fold change	-4.32	63.1608	7.3e-06	fold change	-1.64	81.285	1.2e-08	fold change	-3.04
CDH3	1001	cadherin 3, type 1, P-cadherin (placental)	6 out of 8	384.077					80.7754	6.5e-12	fold change	2.91					82.8185	0.0001	fold change	2.33	18.9275	0.0001	fold change	1.38	43.7713	0.0326	fold change	2.26	69.809	0.0013	fold change	1.73	87.9755	1.4e-12	fold change	3.72
SFRP4	6424	secreted frizzled-related protein 4	6 out of 8	380.23					14.8255	0.0057	fold change	-1.4	86.6551	0.007	fold change	-2.88	53.23	0.0065	fold change	-1.68	94.0327	3.5e-08	fold change	-5.43	65.9013	3.1e-06	fold change	-3.15	65.585	0.0015	fold change	-1.67
ABCA8	10351	ATP-binding cassette, sub-family A (ABC1), member 8	6 out of 8	380.028					14.8255	0.0023	fold change	-1.4					86.1252	4.6e-05	fold change	-2.5	84.8767	7.5e-07	fold change	-3.63	80.4868	7.6e-08	fold change	-4.49	43.6019	0.002	fold change	-1.43	70.1115	0.0087	fold change	-2.44
CPEB2	132864	cytoplasmic polyadenylation element binding protein 2	6 out of 8	377.648					11.9717	0.0005	fold change	-1.34					49.0653	5.6e-05	fold change	-1.62	95.3452	3.8e-16	fold change	-6.1	53.3459	6.4e-24	fold change	-2.6	88.2675	7.9e-09	fold change	-2.22	79.6521	3.5e-13	fold change	-2.9
ACOX2	8309	acyl-CoA oxidase 2, branched chain	6 out of 8	377.587					63.0986	3.6e-07	fold change	-2.26					81.935	0.0021	fold change	-2.3	27.752	0.0044	fold change	-1.58	54.6747	5.5e-07	fold change	-2.66	79.2468	6.5e-06	fold change	-1.91	70.8798	0.0001	fold change	-2.46
FBN1	2200	fibrillin 1	6 out of 8	375.959	72.339	0.0043	fold change	-2.32899					92.5926	0.0056	fold change	-3.9	32.2182	0.0308	fold change	-1.42	88.1648	1.7e-08	fold change	-4.06	55.6898	5.3e-08	fold change	-2.69	34.9548	0.0093	fold change	-1.35
SOX10	6663	SRY (sex determining region Y)-box 10	6 out of 8	374.992									48.4027	0.0044	fold change	1.67	69.5555	0.0041	fold change	1.96	54.2641	0.0002	fold change	2.17	65.0297	1.4e-05	fold change	3.09	48.4881	0.0328	fold change	1.48	89.2522	3e-05	fold change	3.92
SHC4	399694	SHC (Src homology 2 domain containing) family, member 4	6 out of 8	374.32					46.7788	4.9e-05	fold change	1.96					80.5919	0.0008	fold change	2.23	51.3616	0.0016	fold change	2.1	54.3602	0.0021	fold change	2.64	60.6892	0.0058	fold change	1.61	80.5386	0.0028	fold change	2.97
FAM54A	113115	family with sequence similarity 54, member A	6 out of 8	372.678					44.9483	7e-08	fold change	1.92					71.7484	2e-05	fold change	2	66.8691	1.7e-08	fold change	2.55	53.7889	8.7e-15	fold change	2.62	69.809	1.5e-07	fold change	1.73	65.5145	3.1e-09	fold change	2.29
CENPF	1063	centromere protein F, 350/400kDa (mitosin)	6 out of 8	372.476					37.1664	5.6e-06	fold change	1.79					68.9703	1.9e-05	fold change	1.95	70.2711	1.5e-08	fold change	2.69	61.669	9.5e-14	fold change	2.93	78.5065	3.8e-05	fold change	1.89	55.8928	3.3e-06	fold change	2.05
PREX1	57580	phosphatidylinositol-3,4,5-trisphosphate-dependent Rac exchange factor 1	6 out of 8	371.196					47.5208	2.4e-11	fold change	-1.97					67.9782	1.8e-06	fold change	-1.93	23.9599	6.5e-10	fold change	-1.5	74.8963	8.8e-23	fold change	-3.83	82.6241	3.5e-11	fold change	-2.01	74.217	4.2e-13	fold change	-2.61
TMC4	147798	transmembrane channel-like 4	6 out of 8	371.11					28.4154	4e-09	fold change	-1.64					71.1663	2.6e-05	fold change	-1.99	57.8115	1.6e-07	fold change	-2.26	63.2887	1.7e-16	fold change	-3	75.3943	3.7e-09	fold change	-1.83	75.0334	2e-08	fold change	-2.63
NCAPG	64151	non-SMC condensin I complex, subunit G	6 out of 8	370.324					30.2358	1.5e-06	fold change	1.67					70.1508	4.2e-05	fold change	1.97	92.9662	1.9e-09	fold change	4.97	56.7962	6.9e-14	fold change	2.73	62.4181	1.4e-05	fold change	1.63	57.7574	4.9e-07	fold change	2.09
CMYA5	202333	cardiomyopathy associated 5	6 out of 8	369.905					43.6388	9.7e-09	fold change	-1.9					85.1716	1.1e-07	fold change	-2.44	39.4957	2.9e-09	fold change	-1.83	68.8155	8.6e-28	fold change	-3.34	54.4016	6.1e-13	fold change	-1.54	78.3822	8.4e-14	fold change	-2.81
LOC100134361	100134361	uncharacterized LOC100134361	6 out of 8	368.643					73.8498	3.4e-12	fold change	2.58					36.1611	0.004	fold change	1.47	72.7675	9e-07	fold change	2.81	94.5376	2.9e-13	fold change	11.1	28.1357	0.0017	fold change	1.29	63.1912	4.3e-07	fold change	2.23
FAM214A	56204	family with sequence similarity 214, member A	6 out of 8	368.485					38.4308	6.5e-09	fold change	-1.81					44.054	0.0014	fold change	-1.56	95.1982	4.9e-12	fold change	-6.04	56.3279	6.2e-16	fold change	-2.71	69.376	7.7e-07	fold change	-1.72	65.0982	5e-06	fold change	-2.28
TPX2	22974	TPX2, microtubule-associated, homolog (Xenopus laevis)	6 out of 8	366.964					34.6613	5.9e-07	fold change	1.75					75.3091	3.3e-05	fold change	2.1	57.8115	2.5e-07	fold change	2.26	65.9013	6.3e-15	fold change	3.15	67.0241	1.4e-06	fold change	1.69	66.2568	2.6e-07	fold change	2.31
IGFBP4	3487	insulin-like growth factor binding protein 4	6 out of 8	365.653					36.5358	1.2e-08	fold change	-1.78	90.5797	4.7e-05	fold change	-3.59	58.2221	1.6e-05	fold change	-1.76					48.9481	1.4e-14	fold change	-2.43	81.8867	1.7e-07	fold change	-1.99	49.4805	0.0003	fold change	-1.9
NFIA	4774	nuclear factor I/A	6 out of 8	364.847	92.0607	0.0041	fold change	3.55677	37.8192	4.9e-07	fold change	-1.8									82.8185	0.0005	fold change	-3.46	71.1258	1.8e-05	fold change	-3.51	52.5309	0.0014	fold change	-1.52	28.4918	0.0317	fold change	-1.53
TMEM158	25907	transmembrane protein 158 (gene/pseudogene)	6 out of 8	364.688					55.7029	4.6e-06	fold change	2.13					56.7962	0.0073	fold change	1.74	41.9347	0.0004	fold change	1.88	65.9013	3.7e-05	fold change	3.15	60.6892	0.0146	fold change	1.61	83.6638	3e-05	fold change	3.22
DKK1	22943	dickkopf 1 homolog (Xenopus laevis)	6 out of 8	364.387					26.9697	0.0066	fold change	1.62	40.6504	7.3e-06	fold change	1.55	88.227	0.0015	fold change	2.66	39.9712	0.0084	fold change	1.84	78.5324	1.7e-09	fold change	4.27					90.0366	8.4e-05	fold change	4.1
SHROOM1	134549	shroom family member 1	6 out of 8	364.022					48.4905	1.6e-08	fold change	-1.99					60.6649	0.0008	fold change	-1.8	47.2184	0.0002	fold change	-2	80.4868	1e-08	fold change	-4.49	65.585	2.4e-08	fold change	-1.67	61.5764	2.6e-07	fold change	-2.19
LY6K	54742	lymphocyte antigen 6 complex, locus K	6 out of 8	363.891					14.2846	0.0394	fold change	1.39					88.9949	9.2e-05	fold change	2.74	90.9703	5.5e-06	fold change	4.52	68.2054	0.0007	fold change	3.3	33.9425	0.0324	fold change	1.34	67.4937	0.0013	fold change	2.35
NFIB	4781	nuclear factor I/B	6 out of 8	362.811					37.1664	4.2e-08	fold change	1.79					53.23	0.0006	fold change	1.68	78.2326	1.8e-05	fold change	3.13	61.8246	4.4e-07	fold change	2.94	75.8484	2.7e-05	fold change	1.84	56.5093	4.9e-06	fold change	2.06
COL9A3	1299	collagen, type IX, alpha 3	6 out of 8	362.782					66.8315	1.6e-07	fold change	2.34	71.6332	3.9e-08	fold change	2.17					37.2573	0.0028	fold change	1.78	52.3681	0.0025	fold change	2.56	45.6972	0.0151	fold change	1.45	88.9949	1.8e-05	fold change	3.89
NMU	10874	neuromedin U	6 out of 8	362.529					35.2463	0.0002	fold change	1.76					76.8144	0.0011	fold change	2.14	58.2221	0.0001	fold change	2.27	77.8368	8.1e-08	fold change	4.17	49.5855	0.0028	fold change	1.49	64.8239	7.8e-05	fold change	2.27
SLC19A2	10560	solute carrier family 19 (thiamine transporter), member 2	6 out of 8	362.285					30.2358	3e-06	fold change	-1.67					48.0677	0.002	fold change	-1.61	87.7239	5.5e-10	fold change	-4	57.975	2.4e-17	fold change	-2.78	72.4165	1.9e-05	fold change	-1.78	65.8657	1.1e-09	fold change	-2.3
ASS1	445	argininosuccinate synthase 1	6 out of 8	361.77					10.2407	0.0016	fold change	1.3					60.6649	0.0111	fold change	1.8	69.6738	0.0002	fold change	2.66	62.0117	3.6e-09	fold change	2.95	79.0601	1.3e-06	fold change	1.9	80.1192	1.8e-09	fold change	2.94
221765_at	NA		6 out of 8	361.64	67.9412	0.0459	fold change	-2.20249									57.5142	9.1e-05	fold change	-1.75	81.1781	2.1e-07	fold change	-3.34	29.7826	4.3e-10	fold change	-1.87	68.7144	4.4e-05	fold change	-1.71	56.5093	1.6e-06	fold change	-2.06
RALGPS2	55103	Ral GEF with PH domain and SH3 binding motif 2	6 out of 8	361.24					27.6515	7.4e-06	fold change	-1.63					70.7164	3.9e-05	fold change	-1.98	69.2809	4.6e-11	fold change	-2.64	63.2887	9.3e-11	fold change	-3	66.1883	2.9e-06	fold change	-1.68	64.1141	1.4e-06	fold change	-2.25
TPSB2	64499	tryptase beta 2 (gene/pseudogene)	6 out of 8	360.96					20.7243	8.8e-05	fold change	-1.51	77.5194	0.0069	fold change	-2.45	33.8229	0.0122	fold change	-1.44					83.6064	2e-13	fold change	-5.02	82.3547	7.1e-07	fold change	-2	62.9319	0.0002	fold change	-2.22
LINC00673	100499467	long intergenic non-protein coding RNA 673	6 out of 8	360.777					37.1664	2.6e-07	fold change	1.79					67.198	0.002	fold change	1.92	72.4249	2.4e-05	fold change	2.79	57.1664	4.8e-09	fold change	2.75	45.6972	0.002	fold change	1.45	81.1241	1.5e-05	fold change	3.01
GPR160	26996	G protein-coupled receptor 160	6 out of 8	360.762					30.8585	5.9e-05	fold change	-1.68					74.217	0.0002	fold change	-2.07	86.247	0.0002	fold change	-3.79	42.3392	4.1e-06	fold change	-2.21	55.6019	0.0122	fold change	-1.55	71.498	0.0001	fold change	-2.48
CHEK1	1111	checkpoint kinase 1	6 out of 8	359.805					53.2907	2e-09	fold change	2.08					63.4188	1e-05	fold change	1.85	86.1861	3.9e-08	fold change	3.77	68.8155	1.5e-18	fold change	3.34	21.0418	1.3e-05	fold change	1.23	67.052	3.6e-06	fold change	2.34
SFRP2	6423	secreted frizzled-related protein 2	6 out of 8	359.095					42.3255	5e-05	fold change	-1.87					60.1895	0.0053	fold change	-1.79	97.2309	8.3e-09	fold change	-7.91	61.669	5.8e-07	fold change	-2.93	66.1883	0.0007	fold change	-1.68	31.4919	0.04	fold change	-1.58
PRC1	9055	protein regulator of cytokinesis 1	6 out of 8	358.408					29.6375	1.6e-06	fold change	1.66					68.5091	8.8e-05	fold change	1.94	75.8668	6.3e-07	fold change	2.96	52.014	4.4e-10	fold change	2.54	78.0202	1.4e-05	fold change	1.88	54.3602	1.8e-05	fold change	2.01
GDF15	9518	growth differentiation factor 15	6 out of 8	358.182	61.0568	0.0385	fold change	-2.00135	33.7448	0.0002	fold change	-1.73					40.7259	0.0425	fold change	-1.52					74.8963	2.8e-11	fold change	-3.83	69.376	9.2e-05	fold change	-1.72	78.3822	6.9e-06	fold change	-2.81
SMOC2	64094	SPARC related modular calcium binding 2	6 out of 8	357.963					25.6544	0.0001	fold change	-1.6					48.0677	0.0051	fold change	-1.61	95.5676	1.7e-14	fold change	-6.15	62.4844	9.2e-11	fold change	-2.97	70.2958	8e-06	fold change	-1.74	55.8928	0.0008	fold change	-2.05
MTL5	9633	metallothionein-like 5, testis-specific (tesmin)	6 out of 8	356.705					51.3832	5.2e-05	fold change	-2.05					76.8144	8.1e-06	fold change	-2.14	44.1489	7.3e-06	fold change	-1.93	66.1498	5.6e-11	fold change	-3.16	56.6322	1.6e-07	fold change	-1.56	61.5764	8e-09	fold change	-2.19
BEX1	55859	brain expressed, X-linked 1	6 out of 8	356.682					42.719	0.0002	fold change	-1.88					68.5091	0.0194	fold change	-1.94	90.2348	0.0002	fold change	-4.37	57.4336	3.4e-07	fold change	-2.76	49.5855	1.4e-07	fold change	-1.49	48.1997	0.0004	fold change	-1.88
GLI3	2737	GLI family zinc finger 3	6 out of 8	353.72					39.6926	1.2e-09	fold change	-1.83					67.198	6.2e-05	fold change	-1.92	47.2184	1.2e-10	fold change	-2	69.0093	1.4e-16	fold change	-3.35	77.3025	8.4e-07	fold change	-1.87	53.2992	1.3e-05	fold change	-1.99
COL1A2	1278	collagen, type I, alpha 2	6 out of 8	352.134					14.8255	0.0086	fold change	-1.4	98.8142	3e-05	fold change	-8.52	38.1595	0.0326	fold change	-1.49	90.7688	7.1e-08	fold change	-4.49	67.9782	1.9e-07	fold change	-3.29	41.5877	0.0048	fold change	-1.41
PLCB4	5332	phospholipase C, beta 4	6 out of 8	351.829					26.9697	2.4e-05	fold change	1.62					33.8229	0.0301	fold change	1.44	72.5531	9.6e-05	fold change	2.8	76.0075	7.7e-08	fold change	3.95	72.0025	2.3e-05	fold change	1.77	70.4732	5.4e-08	fold change	2.45
KCNK15	60598	potassium channel, subfamily K, member 15	6 out of 8	351.246					28.9526	1.7e-10	fold change	-1.65					78.5324	3.4e-07	fold change	-2.18	54.968	0.0002	fold change	-2.19	91.3075	1.6e-14	fold change	-7.83	43.6019	4.4e-21	fold change	-1.43	53.8834	5.1e-16	fold change	-2
BTG3	10950	BTG family, member 3	6 out of 8	350.993					60.8687	3.6e-15	fold change	2.22					56.7962	0.0002	fold change	1.74	59.0047	8.9e-05	fold change	2.29	38.1831	5.5e-11	fold change	2.09	66.1883	2.2e-05	fold change	1.68	69.9516	6.1e-07	fold change	2.43
PTX3	5806	pentraxin 3, long	6 out of 8	349.628					16.4499	0.0303	fold change	1.43					54.5048	0.0457	fold change	1.7	64.5853	0.0098	fold change	2.47	52.1241	0.0007	fold change	2.55	83.9306	0.0047	fold change	2.04	78.0336	0.0009	fold change	2.79
NUF2	83540	NUF2, NDC80 kinetochore complex component, homolog (S. cerevisiae)	6 out of 8	348.803					47.5208	3e-07	fold change	1.97					70.1508	0.0001	fold change	1.97	59.8673	0.0002	fold change	2.32	33.5276	1.8e-10	fold change	1.97	81.2269	1.5e-05	fold change	1.97	56.5093	0.0003	fold change	2.06
SYNPO2	171024	synaptopodin 2	6 out of 8	348.789					12.8658	0.0164	fold change	-1.36					69.5555	0.0018	fold change	-1.96	88.1011	7.2e-07	fold change	-4.05	90.2348	3.9e-07	fold change	-7.21	49.5855	0.0059	fold change	-1.49	38.4459	0.0278	fold change	-1.7
SKP2	6502	S-phase kinase-associated protein 2, E3 ubiquitin protein ligase	6 out of 8	348.471									32.1958	0.0023	fold change	1.43	62.8354	1e-08	fold change	1.84	70.2711	2.8e-11	fold change	2.69	43.2934	3.2e-12	fold change	2.24	73.1518	8.8e-06	fold change	1.79	66.7236	2.1e-09	fold change	2.33
CBX2	84733	chromobox homolog 2	6 out of 8	348.377					15.3883	0.0004	fold change	1.41					91.7162	4.5e-08	fold change	3.08	46.4688	1.1e-10	fold change	1.98	35.575	0.0001	fold change	2.03	70.9381	3.4e-06	fold change	1.75	88.2909	1.3e-10	fold change	3.76
KLK6	5653	kallikrein-related peptidase 6	6 out of 8	348.251					89.7135	6.2e-07	fold change	3.81	50.4032	0.0004	fold change	1.71	83.3806	0.0006	fold change	2.35	14.1821	0.004	fold change	1.24	25.1049	9.4e-07	fold change	1.76					85.4672	2.1e-06	fold change	3.37
PDZK1IP1	10158	PDZK1 interacting protein 1	6 out of 8	348.036	99.9181	0.0364	fold change	-29.3822	26.2405	2.5e-05	fold change	1.61					84.0068	0.0018	fold change	2.38					44.6134	0.004	fold change	2.29	32.8906	0.0497	fold change	1.33	60.3668	0.0036	fold change	2.16
GBP1	2633	guanylate binding protein 1, interferon-inducible	6 out of 8	346.892	50.5592	0.0417	fold change	-1.63098	71.5502	6.9e-09	fold change	2.48					41.6223	0.0142	fold change	1.53					46.3637	1.8e-08	fold change	2.36	92.3924	5.2e-07	fold change	2.5	44.4038	0.0029	fold change	1.81
BCL2A1	597	BCL2-related protein A1	6 out of 8	345.698					70.4523	3.4e-07	fold change	2.45					65.6194	0.0016	fold change	1.89	32.2352	0.0006	fold change	1.67	58.8069	3e-09	fold change	2.81	44.7239	0.0015	fold change	1.44	73.8607	0.0002	fold change	2.59
FAM110C	642273	family with sequence similarity 110, member C	6 out of 8	344.146					27.6515	0.003	fold change	-1.63					67.9782	0.0014	fold change	-1.93	80.9638	2.4e-05	fold change	-3.33	53.508	5.5e-09	fold change	-2.61	44.7239	0.0031	fold change	-1.44	69.3202	0.0003	fold change	-2.41
HMCN1	83872	hemicentin 1	6 out of 8	343.553	92.5446	0.0029	fold change	-3.64608	11.9717	0.004	fold change	-1.34					49.0653	0.0107	fold change	-1.62	93.8879	2.7e-11	fold change	-5.39	66.6152	6e-09	fold change	-3.19	29.4681	0.035	fold change	-1.3
LEMD1	93273	LEM domain containing 1	6 out of 8	342.281					87.9956	5e-10	fold change	3.57					66.6152	0.003	fold change	1.91	26.202	0.0009	fold change	1.55	65.5497	7e-07	fold change	3.13	39.4092	0.0035	fold change	1.39	56.5093	0.001	fold change	2.06
TRIM29	23650	tripartite motif containing 29	6 out of 8	341.53					51.9642	1.3e-09	fold change	2.06					71.9155	0.0069	fold change	2.01	29.5678	0.0002	fold change	1.62	52.3681	2.3e-05	fold change	2.56	48.4881	0.0119	fold change	1.48	87.2265	1.1e-08	fold change	3.57
KITLG	4254	KIT ligand	6 out of 8	340.064					30.8585	1.2e-06	fold change	-1.68					55.1651	0.0031	fold change	-1.71	90.1031	1.4e-08	fold change	-4.33	12.3733	0.0236	fold change	1.42	70.9381	5.4e-07	fold change	-1.75	54.3602	1.4e-06	fold change	-2.01
IKBKB	3551	inhibitor of kappa light polypeptide gene enhancer in B-cells, kinase beta	6 out of 8	339.975					23.486	2.9e-11	fold change	-1.56					44.054	3.2e-05	fold change	-1.56	89.8392	4.5e-12	fold change	-4.29	62.4844	2.6e-21	fold change	-2.97	67.6535	2.4e-08	fold change	-1.7	52.4576	1.3e-08	fold change	-1.97
KIF14	9928	kinesin family member 14	6 out of 8	339.162					14.8255	1.1e-05	fold change	1.4					69.5555	0.0001	fold change	1.96	29.0989	2.2e-05	fold change	1.61	74.2622	1.1e-13	fold change	3.77	83.1007	4e-06	fold change	2.02	68.3191	1e-05	fold change	2.37
KRT18	3875	keratin 18	6 out of 8	339.028					35.2463	1e-06	fold change	-1.76					49.0653	0.0018	fold change	-1.62	69.4773	0.0002	fold change	-2.65	42.3392	1.7e-08	fold change	-2.21	75.8484	7.5e-05	fold change	-1.84	67.052	5e-06	fold change	-2.34
DCN	1634	decorin	6 out of 8	337.447					18.0578	0.0037	fold change	-1.46	99.6016	0.0002	fold change	-10.4	47.2545	0.0068	fold change	-1.6	92.6149	2.7e-08	fold change	-4.89	27.3872	1.5e-07	fold change	-1.81	52.5309	0.0125	fold change	-1.52
MID1	4281	midline 1 (Opitz/BBB syndrome)	6 out of 8	336.612					37.1664	4.4e-06	fold change	1.79					74.8503	0.0005	fold change	2.09	55.5389	0.0043	fold change	2.2	52.014	2.5e-05	fold change	2.54	36.1324	0.014	fold change	1.36	80.9101	9.9e-09	fold change	3
SLC27A2	11001	solute carrier family 27 (fatty acid transporter), member 2	6 out of 8	336.449					54.3413	1e-07	fold change	-2.11					58.9769	0.0179	fold change	-1.77	42.2083	0.0028	fold change	-1.89	33.8602	6.3e-08	fold change	-1.98	62.4181	5.1e-10	fold change	-1.63	84.6439	4.4e-13	fold change	-3.28
FBXL16	146330	F-box and leucine-rich repeat protein 16	6 out of 8	335.981					22.9464	0.0096	fold change	-1.55					76.0537	0.0003	fold change	-2.12	80.2761	4.3e-08	fold change	-3.27	32.5252	7.2e-05	fold change	-1.94	70.2958	4.1e-06	fold change	-1.74	53.8834	0.0007	fold change	-2
SPATA18	132671	spermatogenesis associated 18	6 out of 8	335.848					23.486	1.4e-05	fold change	-1.56					63.8806	8.8e-05	fold change	-1.86	45.556	2e-06	fold change	-1.96	77.4929	1.6e-07	fold change	-4.14	74.2843	8.1e-14	fold change	-1.81	51.1483	1.9e-05	fold change	-1.94
XIST	7503	X (inactive)-specific transcript (non-protein coding)	6 out of 8	335.708					13.3312	0.005	fold change	-1.37					76.4327	7.8e-06	fold change	-2.13	96.2408	8.6e-09	fold change	-6.64	65.6901	4.3e-11	fold change	-3.14	47.5728	0.0044	fold change	-1.47	36.44	0.0009	fold change	-1.66
LEPR	3953	leptin receptor	6 out of 8	334.765	94.4662	0.0003	fold change	-4.14489					30.1568	0.0465	fold change	-1.4	56.4054	0.0008	fold change	-1.73	72.1272	1.4e-07	fold change	-2.78	43.2934	1.7e-07	fold change	-2.24	38.3156	0.0112	fold change	-1.38
LYPD6	130574	LY6/PLAUR domain containing 6	6 out of 8	334.272					30.2358	0.0001	fold change	-1.67					63.4188	0.001	fold change	-1.85	16.1265	0.0022	fold change	-1.3	93.5314	7e-10	fold change	-9.62	58.2357	3.5e-12	fold change	-1.58	72.7241	3.2e-11	fold change	-2.55
GPR126	57211	G protein-coupled receptor 126	6 out of 8	333.432					61.8521	3.2e-09	fold change	2.24					78.5324	9.8e-05	fold change	2.18	15.4475	0.0088	fold change	1.28	44.874	9.1e-07	fold change	2.3	59.2628	0.0003	fold change	1.59	73.4635	4.2e-07	fold change	2.58
FOLR1	2348	folate receptor 1 (adult)	6 out of 8	333.236	95.4198	0.0004	fold change	-4.44334					48.4027	0.0005	fold change	1.67	63.4188	0.0418	fold change	1.85					28.5713	0.0078	fold change	1.84	25.717	0.033	fold change	1.27	71.7062	0.0007	fold change	2.49
EGFR	1956	epidermal growth factor receptor	6 out of 8	333.165					58.742	1.8e-09	fold change	2.18					79.4976	0.0002	fold change	2.21	23.9599	0.004	fold change	1.5	37.8421	0.0031	fold change	2.08	59.2628	0.0009	fold change	1.59	73.8607	2.4e-09	fold change	2.59
DNAH5	1767	dynein, axonemal, heavy chain 5	6 out of 8	332.719	84.468	0.0078	fold change	-2.79915									45.8619	0.0051	fold change	-1.58	45.556	6e-07	fold change	-1.96	39.7899	8.2e-14	fold change	-2.13	61.5794	1.2e-07	fold change	-1.62	55.4637	1e-12	fold change	-2.04
CDK1	983	cyclin-dependent kinase 1	6 out of 8	332.282					30.8585	4.8e-06	fold change	1.68					58.9769	0.0001	fold change	1.77	67.7534	0.0002	fold change	2.58	66.507	4.5e-14	fold change	3.18	67.0241	1.9e-05	fold change	1.69	41.1624	0.0004	fold change	1.75
MARCO	8685	macrophage receptor with collagenous structure	6 out of 8	331.796					59.8645	3.5e-07	fold change	2.2					83.3806	3.6e-06	fold change	2.35	20.8684	0.0011	fold change	1.43	88.93	1e-12	fold change	6.67	44.7239	0.0024	fold change	1.44	34.0289	0.001	fold change	1.62
CRYAB	1410	crystallin, alpha B	6 out of 8	331.621					13.7543	0.0133	fold change	1.38					72.3819	0.0037	fold change	2.02	57.5142	0.0003	fold change	2.25	60.845	0.0169	fold change	2.9	54.4016	0.0224	fold change	1.54	72.7241	7.8e-05	fold change	2.55
CCDC176	80127	coiled-coil domain containing 176	6 out of 8	331.326					36.5358	3e-08	fold change	-1.78					61.1479	0.0003	fold change	-1.81	83.7774	5.8e-11	fold change	-3.55	37.0887	1.7e-16	fold change	-2.06	49.5855	2.3e-08	fold change	-1.49	63.1912	2.3e-10	fold change	-2.23
OMD	4958	osteomodulin	6 out of 8	331.264					18.5687	0.0002	fold change	-1.47					76.9586	0.0005	fold change	-2.15	67.7534	1.2e-08	fold change	-2.58	69.7136	3.8e-08	fold change	-3.4	46.7351	0.0001	fold change	-1.46	51.5342	0.0011	fold change	-1.95
LRG1	116844	leucine-rich alpha-2-glycoprotein 1	6 out of 8	330.287					42.3255	4.1e-07	fold change	-1.87					70.1508	0.001	fold change	-1.97	31.5808	0.0002	fold change	-1.66	87.1642	5.9e-08	fold change	-5.8	43.6019	1.5e-06	fold change	-1.43	55.4637	2.2e-05	fold change	-2.04
LAMP5	24141	lysosomal-associated membrane protein family, member 5	6 out of 8	327.493					61.3565	2.7e-08	fold change	-2.23					66.6152	6.1e-05	fold change	-1.91	36.3214	5.4e-10	fold change	-1.76	74.173	4.5e-15	fold change	-3.76	69.809	1e-09	fold change	-1.73	19.2175	0.0395	fold change	-1.38
LDHB	3945	lactate dehydrogenase B	6 out of 8	327.316					52.5188	4.1e-11	fold change	2.07					46.5744	0.0033	fold change	1.59	49.4805	0.0043	fold change	2.05	33.1389	1.7e-08	fold change	1.96	74.7239	2.6e-05	fold change	1.82	70.8798	5.5e-08	fold change	2.46
RAD51AP1	10635	RAD51 associated protein 1	6 out of 8	327.193					34.6613	6.9e-08	fold change	1.75					51.1483	0.0004	fold change	1.65	64.5853	0.0008	fold change	2.47	52.3681	9.3e-12	fold change	2.56	62.4181	0.0007	fold change	1.63	62.0117	3.6e-05	fold change	2.2
CRIPAK	285464	cysteine-rich PAK1 inhibitor	6 out of 8	327.064					11.1234	2.4e-05	fold change	-1.32					34.5939	0.0002	fold change	-1.45	87.2875	8.6e-08	fold change	-3.96	76.6237	2.5e-12	fold change	-4.06	62.4181	1.1e-07	fold change	-1.63	55.017	6.8e-10	fold change	-2.03
KIF20A	10112	kinesin family member 20A	6 out of 8	326.402					14.2846	3.7e-05	fold change	1.39					71.1663	0.0001	fold change	1.99	39.4957	8.8e-06	fold change	1.83	71.9155	1.6e-09	fold change	3.57	67.0241	1.5e-06	fold change	1.69	62.5156	7.8e-07	fold change	2.21
DSC3	1825	desmocollin 3	6 out of 8	326.01					52.5188	0.0002	fold change	2.07					66.114	0.0183	fold change	1.9	43.5544	0.01	fold change	1.92	33.5276	0.0433	fold change	1.97	42.5709	0.0178	fold change	1.42	87.7239	3.3e-05	fold change	3.64
TGFA	7039	transforming growth factor, alpha	6 out of 8	326.004					77.7678	3.7e-11	fold change	2.75	27.3075	0.0111	fold change	1.36	72.8534	0.0002	fold change	2.03					39.7899	1.1e-05	fold change	2.13	40.3073	0.0002	fold change	1.4	67.9782	2.7e-05	fold change	2.36
KRT7	3855	keratin 7	6 out of 8	325.722					54.3413	6.6e-07	fold change	2.11					49.0653	0.0463	fold change	1.62	42.692	8.9e-06	fold change	1.9	36.5049	0.0012	fold change	2.05	78.0202	0.0001	fold change	1.88	65.0982	9.5e-06	fold change	2.28
MCCC2	64087	methylcrotonoyl-CoA carboxylase 2 (beta)	6 out of 8	323.697					13.7543	0.0004	fold change	-1.38					59.5188	3.6e-05	fold change	-1.78	70.7574	5.6e-08	fold change	-2.71	51.6855	1.8e-16	fold change	-2.53	60.0031	4.4e-09	fold change	-1.6	67.9782	2e-09	fold change	-2.36
DCAF10	79269	DDB1 and CUL4 associated factor 10	6 out of 8	323.411					16.9434	0.0002	fold change	-1.44					67.9782	9.4e-06	fold change	-1.93	73.9492	5.8e-07	fold change	-2.86	33.5276	1.1e-11	fold change	-1.97	66.1883	4.5e-07	fold change	-1.68	64.8239	8.2e-11	fold change	-2.27
CTSL2	1515	cathepsin L2	6 out of 8	322.829					64.8803	1.4e-09	fold change	2.3					61.918	2.4e-06	fold change	1.82	32.2352	0.0002	fold change	1.67	43.7713	2.9e-12	fold change	2.26	67.0241	8.6e-05	fold change	1.69	53.0003	5e-06	fold change	1.98
GABRE	2564	gamma-aminobutyric acid (GABA) A receptor, epsilon	6 out of 8	320.625	89.9054	0.0007	fold change	-3.28776	27.6515	0.004	fold change	1.63					70.7164	0.0018	fold change	1.98					25.1049	0.0095	fold change	1.76	37.2951	0.0087	fold change	1.37	69.9516	8.8e-05	fold change	2.43
LUM	4060	lumican	6 out of 8	320.14	98.7147	0.0018	fold change	-8.29188	9.43966	0.018	fold change	-1.28	98.6193	1.6e-05	fold change	-7.97	29.6461	0.0167	fold change	-1.39	71.664	3.5e-05	fold change	-2.76	12.0566	2.4e-05	fold change	-1.41
NBEA	26960	neurobeachin	6 out of 8	319.929					23.486	1.1e-05	fold change	-1.56					50.2079	0.0035	fold change	-1.64	73.7278	3.1e-08	fold change	-2.85	70.6754	1.2e-12	fold change	-3.46	42.5709	2.2e-05	fold change	-1.42	59.2607	2.6e-06	fold change	-2.13
CCND1	595	cyclin D1	6 out of 8	319.396					25.1304	3e-05	fold change	-1.59					47.2545	0.0142	fold change	-1.6	71.664	0.0001	fold change	-2.76	47.0376	1.5e-07	fold change	-2.38	72.4165	3.8e-05	fold change	-1.78	55.8928	1.2e-05	fold change	-2.05
TOP2A	7153	topoisomerase (DNA) II alpha 170kDa	6 out of 8	319.377					12.4385	0.0034	fold change	1.35					58.9769	0.0044	fold change	1.77	65.6901	0.0015	fold change	2.51	62.9969	2.3e-07	fold change	2.99	75.3943	0.0002	fold change	1.83	43.8808	0.0003	fold change	1.8
GLT8D2	83468	glycosyltransferase 8 domain containing 2	6 out of 8	318.805	84.1793	0.0178	fold change	-2.7929					32.8947	0.0043	fold change	-1.44	42.3829	0.0147	fold change	-1.54	90.4339	8.8e-11	fold change	-4.43	36.0233	1.3e-05	fold change	-2.04	32.8906	0.0337	fold change	-1.33
PKP1	5317	plakophilin 1 (ectodermal dysplasia/skin fragility syndrome)	6 out of 8	318.54					10.7135	0.0013	fold change	1.31					63.4188	0.001	fold change	1.85	14.7949	0.0005	fold change	1.26	94.9037	1.4e-07	fold change	11.5	57.7021	0.0059	fold change	1.57	77.0072	3.1e-06	fold change	2.73
CDCA2	157313	cell division cycle associated 2	6 out of 8	318.501					40.2726	3.4e-06	fold change	1.84					76.8144	1.3e-05	fold change	2.14	52.7276	3.7e-06	fold change	2.13	32.5252	1.1e-09	fold change	1.94	63.1608	3.7e-05	fold change	1.64	53.0003	0.0005	fold change	1.98
MTHFD1L	25902	methylenetetrahydrofolate dehydrogenase (NADP+ dependent) 1-like	6 out of 8	317.277					41.6601	3.8e-11	fold change	1.86					41.6223	0.0016	fold change	1.53	50.2079	4e-05	fold change	2.07	71.0843	1.1e-10	fold change	3.5	44.7239	0.0005	fold change	1.44	67.9782	8.3e-08	fold change	2.36
TMEM178A	130733	transmembrane protein 178A	6 out of 8	316.838	95.3452	0.0012	fold change	-4.42271									58.9769	8.9e-06	fold change	-1.77	14.7949	2.3e-06	fold change	-1.26	61.2693	1.6e-10	fold change	-2.92	42.5709	1.7e-06	fold change	-1.42	43.8808	0.0001	fold change	-1.8
TTC8	123016	tetratricopeptide repeat domain 8	6 out of 8	316.723					20.7243	5.2e-08	fold change	-1.51					60.1895	6.4e-09	fold change	-1.79	89.447	1.7e-13	fold change	-4.22	39.7899	7.7e-16	fold change	-2.13	57.7021	1.9e-08	fold change	-1.57	48.8706	3.9e-08	fold change	-1.89
IGFBP5	3488	insulin-like growth factor binding protein 5	6 out of 8	316.698					56.8518	2.2e-06	fold change	-2.15	94.162	0.0012	fold change	-4.53					45.0386	0.0251	fold change	-1.95	26.3424	0.0032	fold change	-1.79	30.7535	0.0177	fold change	-1.31	63.5502	4.7e-06	fold change	-2.24
CACNA2D2	9254	calcium channel, voltage-dependent, alpha 2/delta subunit 2	6 out of 8	316.613					44.3125	3.6e-11	fold change	-1.91					55.8416	0.0003	fold change	-1.72	14.1821	0.0015	fold change	-1.24	73.4193	3.6e-11	fold change	-3.66	59.2628	7e-07	fold change	-1.59	69.5952	4.3e-14	fold change	-2.42
SMA5	11042	glucuronidase, beta pseudogene	6 out of 8	315.692					38.4308	1.1e-06	fold change	-1.81					81.8264	5.8e-05	fold change	-2.28	13.2796	0.0074	fold change	-1.21	87.2875	5.8e-09	fold change	-5.82	30.7535	0.0118	fold change	-1.31	64.1141	7.2e-05	fold change	-2.25
SLC22A5	6584	solute carrier family 22 (organic cation/carnitine transporter), member 5	6 out of 8	313.843					54.9916	1.6e-12	fold change	-2.12					55.1651	2.7e-06	fold change	-1.71	29.0989	3e-10	fold change	-1.61	42.0207	1e-16	fold change	-2.2	69.376	1.4e-07	fold change	-1.72	63.1912	1.9e-07	fold change	-2.23
DOK7	285489	docking protein 7	6 out of 8	312.916					61.3565	8.7e-08	fold change	-2.23					62.2626	0.0014	fold change	-1.83	60.4858	0.0002	fold change	-2.34	32.5252	1.1e-08	fold change	-1.94	41.5877	3.4e-11	fold change	-1.41	54.6986	2.1e-06	fold change	-2.02
SELENBP1	8991	selenium binding protein 1	6 out of 8	312.671					37.8192	1.1e-07	fold change	-1.8					53.931	0.0002	fold change	-1.69	14.1821	0.0453	fold change	-1.24	70.3918	3.9e-08	fold change	-3.45	79.4976	1.1e-06	fold change	-1.92	56.8492	0.0001	fold change	-2.07
CX3CL1	6376	chemokine (C-X3-C motif) ligand 1	6 out of 8	312.257	79.8072	0.0078	fold change	-2.60778	53.2907	1.7e-07	fold change	2.08					40.7259	0.0187	fold change	1.52					15.7807	0.0058	fold change	1.52	58.2357	3.8e-05	fold change	1.58	64.4164	2.9e-08	fold change	2.26
STEAP2	261729	STEAP family member 2, metalloreductase	6 out of 8	311.557					11.1234	0.0358	fold change	-1.32					52.615	0.0023	fold change	-1.67	90.0366	2.5e-09	fold change	-4.32	81.4465	6.4e-08	fold change	-4.64	28.1357	0.0048	fold change	-1.29	48.1997	0.0001	fold change	-1.88
TCEAL3	85012	transcription elongation factor A (SII)-like 3	6 out of 8	311.394					27.6515	9.4e-09	fold change	-1.63					53.23	3e-06	fold change	-1.68	62.7077	1e-06	fold change	-2.41	43.2934	4.6e-12	fold change	-2.24	61.5794	2.4e-09	fold change	-1.62	62.9319	4.2e-14	fold change	-2.22
LAD1	3898	ladinin 1	6 out of 8	310.872					63.8586	5e-09	fold change	2.28					60.1895	2e-05	fold change	1.79	18.9275	1.1e-09	fold change	1.38	62.9969	1.6e-13	fold change	2.99	47.5728	4.6e-10	fold change	1.47	57.3263	1.6e-08	fold change	2.08
SLC4A8	9498	solute carrier family 4, sodium bicarbonate cotransporter, member 8	6 out of 8	309.651					22.3365	4.1e-07	fold change	-1.54					74.217	6.3e-05	fold change	-2.07	27.752	1.4e-05	fold change	-1.58	80.2761	5.8e-11	fold change	-4.46	31.7811	1.9e-05	fold change	-1.32	73.288	3.3e-09	fold change	-2.57
ZMAT1	84460	zinc finger, matrin-type 1	6 out of 8	309.49					24.0264	3.5e-06	fold change	-1.57					55.8416	6.9e-05	fold change	-1.72	89.2522	2.4e-11	fold change	-4.19	40.8751	1.2e-13	fold change	-2.16	43.6019	0.0004	fold change	-1.43	55.8928	0.0002	fold change	-2.05
GPRC5B	51704	G protein-coupled receptor, family C, group 5, member B	6 out of 8	309.17					15.8557	7.8e-05	fold change	1.42					47.2545	0.0034	fold change	1.6	71.9155	8.8e-06	fold change	2.77	52.3681	3.1e-11	fold change	2.56	48.4881	0.0006	fold change	1.48	73.288	3.9e-10	fold change	2.57
KIAA1377	57562	KIAA1377	6 out of 8	309.056					37.1664	2.3e-11	fold change	-1.79					83.3806	5.5e-05	fold change	-2.35	39.4957	0.0045	fold change	-1.83	46.7517	8.3e-07	fold change	-2.37	33.9425	0.0003	fold change	-1.34	68.3191	4.7e-07	fold change	-2.37
CFD	1675	complement factor D (adipsin)	6 out of 8	306.986					39.0625	0.0006	fold change	-1.82					66.114	6e-05	fold change	-1.9	59.0047	0.0002	fold change	-2.29	38.9205	1.2e-06	fold change	-2.11	60.0031	0.0056	fold change	-1.6	43.8808	0.011	fold change	-1.8
ZEB1	6935	zinc finger E-box binding homeobox 1	6 out of 8	306.254									84.6024	0.0054	fold change	-2.8	34.5939	0.0007	fold change	-1.45	85.2297	1.2e-07	fold change	-3.66	41.4539	5.6e-12	fold change	-2.18	39.4092	0.0015	fold change	-1.39	20.9645	0.0212	fold change	-1.41
MEX3A	92312	mex-3 homolog A (C. elegans)	6 out of 8	306.059					41.6601	4.5e-07	fold change	1.86					54.5048	5.5e-05	fold change	1.7	27.1993	1.9e-09	fold change	1.57	61.8246	1.4e-12	fold change	2.94	48.4881	5.5e-05	fold change	1.48	72.3819	1e-09	fold change	2.53
FAM174A	345757	family with sequence similarity 174, member A	6 out of 8	305.846					19.0724	7.8e-08	fold change	-1.48					56.7962	4.7e-09	fold change	-1.74	76.1487	1.5e-07	fold change	-2.99	39.2563	8.1e-11	fold change	-2.12	60.6892	6.9e-06	fold change	-1.61	53.8834	4.6e-07	fold change	-2
HSD17B2	3294	hydroxysteroid (17-beta) dehydrogenase 2	6 out of 8	305.614					54.9916	2.2e-06	fold change	2.12	21.7675	0.0004	fold change	1.28	89.8392	1.2e-05	fold change	2.86	21.7664	0.0133	fold change	1.45	34.487	0.0006	fold change	2					82.7623	1.7e-05	fold change	3.14
CTSC	1075	cathepsin C	6 out of 8	305.264					14.8255	0.0011	fold change	1.4					49.0653	0.0054	fold change	1.62	46.4688	0.0006	fold change	1.98	63.5171	7.8e-14	fold change	3.01	69.376	4.6e-05	fold change	1.72	62.0117	2.6e-06	fold change	2.2
THRB	7068	thyroid hormone receptor, beta	6 out of 8	305.255	98.8728	0.0088	fold change	-8.87566									44.054	0.0012	fold change	-1.56	42.692	0.002	fold change	-1.9	37.0887	0.0002	fold change	-2.06	43.6019	0.0002	fold change	-1.43	38.9454	0.0023	fold change	-1.71
MPZL2	10205	myelin protein zero-like 2	6 out of 8	304.604					39.6926	5.8e-12	fold change	1.83					55.1651	0.0006	fold change	1.71	29.0989	0.0012	fold change	1.61	75.5869	1.3e-10	fold change	3.9	32.8906	0.0045	fold change	1.33	72.1699	4.5e-11	fold change	2.51
SIDT1	54847	SID1 transmembrane family, member 1	6 out of 8	304.1					25.1304	3.4e-05	fold change	-1.59					71.7484	0.0011	fold change	-2	38.5303	0.0001	fold change	-1.81	58.4994	9.3e-13	fold change	-2.8	37.2951	0.0067	fold change	-1.37	72.8969	1.1e-05	fold change	-2.56
YBX1	4904	Y box binding protein 1	6 out of 8	303.004					30.2358	6.1e-09	fold change	1.67					46.5744	3.3e-06	fold change	1.59	67.7534	1.6e-08	fold change	2.58	44.874	8.4e-21	fold change	2.3	62.4181	4.8e-06	fold change	1.63	51.1483	1.4e-09	fold change	1.94
TNFRSF21	27242	tumor necrosis factor receptor superfamily, member 21	6 out of 8	302.993					31.4501	1.9e-09	fold change	1.69					45.8619	0.0003	fold change	1.58	52.3906	1.8e-05	fold change	2.12	59.8086	2e-11	fold change	2.86	56.6322	2.5e-05	fold change	1.56	56.8492	7.6e-06	fold change	2.07
CXCL12	6387	chemokine (C-X-C motif) ligand 12	6 out of 8	302.948					11.1234	0.0188	fold change	-1.32	96.8992	0.0112	fold change	-6.03	39.7643	0.0155	fold change	-1.51	86.1861	3.8e-10	fold change	-3.77	27.3872	3.2e-05	fold change	-1.81	41.5877	0.0394	fold change	-1.41
PRLR	5618	prolactin receptor	6 out of 8	302.734					39.6926	4.5e-05	fold change	-1.83					40.7259	0.0139	fold change	-1.52	52.3906	1.2e-07	fold change	-2.12	58.8069	7.5e-11	fold change	-2.81	64.7015	2.5e-05	fold change	-1.66	46.4162	0.0001	fold change	-1.85
SYT13	57586	synaptotagmin XIII	6 out of 8	301.762					56.2025	0.0002	fold change	-2.14					57.5142	0.0472	fold change	-1.75	52.3906	0.012	fold change	-2.12	36.0233	0.0033	fold change	-2.04	51.4319	0.0086	fold change	-1.51	48.1997	0.0033	fold change	-1.88
OR7E36P	26637	olfactory receptor, family 7, subfamily E, member 36 pseudogene	6 out of 8	301.739									32.1958	0.0017	fold change	1.43	60.1895	1e-06	fold change	1.79	73.7278	1.6e-11	fold change	2.85	39.7899	1.2e-09	fold change	2.13	51.4319	2.6e-07	fold change	1.51	44.4038	3.9e-07	fold change	1.81
NCOA7	135112	nuclear receptor coactivator 7	6 out of 8	301.609	52.6377	0.0427	fold change	-1.74068	59.4001	5.8e-13	fold change	2.19					39.7643	0.002	fold change	1.51					29.7826	3.7e-07	fold change	1.87	52.5309	0.0003	fold change	1.52	67.4937	8.1e-10	fold change	2.35
LAPTM4B	55353	lysosomal protein transmembrane 4 beta	6 out of 8	301.004					37.1664	2.3e-06	fold change	1.79					31.3714	0.0154	fold change	1.41	66.8691	9.9e-05	fold change	2.55	66.1498	1.1e-14	fold change	3.16	49.5855	0.0003	fold change	1.49	49.8619	0.0007	fold change	1.91
IMPA2	3613	inositol(myo)-1(or 4)-monophosphatase 2	6 out of 8	300.582					41.6601	3.7e-10	fold change	1.86					67.9782	4.8e-05	fold change	1.93	28.7046	4e-06	fold change	1.6	67.4564	3.9e-16	fold change	3.24	52.5309	0.0007	fold change	1.52	42.2519	8.8e-05	fold change	1.77
BF594722	NA		6 out of 8	300.444	51.7074	0.0491	fold change	-1.6915									68.9703	0.0002	fold change	-1.95	57.8115	0.0003	fold change	-2.26	19.5818	2.2e-06	fold change	-1.62	41.5877	0.0067	fold change	-1.41	60.7851	2.9e-05	fold change	-2.17
PLCH1	23007	phospholipase C, eta 1	6 out of 8	300.387					63.8586	1.8e-09	fold change	2.28					71.1663	3e-05	fold change	1.99	19.3324	3.4e-06	fold change	1.39	18.7657	6.5e-07	fold change	1.6	44.7239	0.0003	fold change	1.44	82.5396	1.1e-09	fold change	3.12
PDK1	5163	pyruvate dehydrogenase kinase, isozyme 1	6 out of 8	299.362					50.4429	8.9e-13	fold change	2.03					45.0386	0.0004	fold change	1.57	32.2352	0.0059	fold change	1.67	48.9481	3.4e-11	fold change	2.43	66.1883	1.8e-08	fold change	1.68	56.5093	2.9e-07	fold change	2.06
GPT2	84706	glutamic pyruvate transaminase (alanine aminotransferase) 2	6 out of 8	299.221					34.1799	1e-06	fold change	1.74					66.114	0.0001	fold change	1.9	36.3214	3e-08	fold change	1.76	59.577	9.2e-16	fold change	2.85	33.9425	0.0024	fold change	1.34	69.0865	1.4e-06	fold change	2.4
UBXN10	127733	UBX domain protein 10	6 out of 8	299.128					40.991	1.7e-11	fold change	-1.85					72.3819	8.2e-07	fold change	-2.02	56.7704	1e-06	fold change	-2.23	55.314	2.2e-08	fold change	-2.68	22.1368	1.3e-06	fold change	-1.24	51.5342	1.5e-08	fold change	-1.95
AA010315	NA		6 out of 8	298.694	87.5365	0.0057	fold change	-3.0478									29.6461	0.0259	fold change	-1.39	13.2796	0.0001	fold change	-1.21	69.7136	2.8e-07	fold change	-3.4	27.0197	3e-05	fold change	-1.28	71.498	2.4e-17	fold change	-2.48
FAM171A1	221061	family with sequence similarity 171, member A1	6 out of 8	298.644					19.0724	2.7e-06	fold change	1.48					51.9259	0.0057	fold change	1.66	65.3407	0.0003	fold change	2.49	49.3213	3.2e-08	fold change	2.44	38.3156	0.006	fold change	1.38	74.6681	2.4e-06	fold change	2.62
GDAP1	54332	ganglioside induced differentiation associated protein 1	6 out of 8	298.604					11.1234	0.0024	fold change	-1.32					42.3829	0.0112	fold change	-1.54	81.3921	0.0001	fold change	-3.35	29.7826	2e-05	fold change	-1.87	69.809	1.9e-05	fold change	-1.73	64.1141	2.1e-06	fold change	-2.25
COL3A1	1281	collagen, type III, alpha 1	6 out of 8	298.556					15.8557	0.0022	fold change	-1.42	99.8004	7.3e-05	fold change	-10.5	26.8078	0.0304	fold change	-1.36	94.611	7.5e-09	fold change	-5.68	24.1863	0.0036	fold change	-1.74	37.2951	0.0145	fold change	-1.37
CCNB1	891	cyclin B1	6 out of 8	298.096					14.2846	0.0001	fold change	1.39					49.7206	0.001	fold change	1.63	83.7774	5.8e-07	fold change	3.55	42.559	5.2e-09	fold change	2.22	67.6535	1.2e-05	fold change	1.7	40.1014	0.0003	fold change	1.73
SETBP1	26040	SET binding protein 1	6 out of 8	297.508					21.8686	6.6e-06	fold change	-1.53					39.7643	0.0087	fold change	-1.51	79.4976	2e-09	fold change	-3.21	54.9922	2.2e-09	fold change	-2.67	54.4016	4.9e-05	fold change	-1.54	46.9836	8.9e-06	fold change	-1.86
SOX6	55553	SRY (sex determining region Y)-box 6	6 out of 8	297.089					30.8585	1.5e-05	fold change	1.68					51.1483	0.033	fold change	1.65	62.1682	2.3e-05	fold change	2.39	65.133	3.4e-06	fold change	3.1	19.0032	0.0395	fold change	1.21	68.7777	0.0005	fold change	2.39
AMD1	262	adenosylmethionine decarboxylase 1	6 out of 8	296.571					29.6375	2.1e-07	fold change	1.66					54.5048	2.2e-06	fold change	1.7	43.5544	0.0016	fold change	1.92	49.3213	6.5e-14	fold change	2.44	60.6892	1.4e-05	fold change	1.61	58.8637	1.2e-07	fold change	2.12
CDCA5	113130	cell division cycle associated 5	6 out of 8	296.384					31.4501	2.5e-06	fold change	1.69					58.2221	1.2e-05	fold change	1.76	45.556	5.6e-08	fold change	1.96	65.5497	7.8e-14	fold change	3.13	46.7351	1.2e-06	fold change	1.46	48.8706	3.7e-06	fold change	1.89
PBK	55872	PDZ binding kinase	6 out of 8	296.267					19.0724	0.0052	fold change	1.48					58.2221	0.005	fold change	1.76	67.7534	0.0002	fold change	2.58	61.1479	1.7e-08	fold change	2.91	61.5794	0.0019	fold change	1.62	28.4918	0.0287	fold change	1.53
SGK3	23678	serum/glucocorticoid regulated kinase family, member 3	6 out of 8	296.208					20.1663	0.0003	fold change	-1.5					51.1483	0.001	fold change	-1.65	65.0297	0.0001	fold change	-2.48	19.5818	0.0002	fold change	-1.62	69.809	7e-09	fold change	-1.73	70.4732	1.9e-05	fold change	-2.45
TIMP3	7078	TIMP metallopeptidase inhibitor 3	6 out of 8	295.971					17.5251	0.0013	fold change	-1.45	91.5751	0.002	fold change	-3.71	31.3714	0.0306	fold change	-1.41	70.7574	2.4e-07	fold change	-2.71	34.1612	1.3e-07	fold change	-1.99	50.5807	0.0016	fold change	-1.5
RBMS3	27303	RNA binding motif, single stranded interacting protein 3	6 out of 8	294.83					20.7243	0.0012	fold change	-1.51					56.7962	4.9e-05	fold change	-1.74	69.6738	7.7e-11	fold change	-2.66	48.1997	1.4e-15	fold change	-2.41	60.0031	0.0001	fold change	-1.6	39.4325	0.0013	fold change	-1.72
HOXC6	3223	homeobox C6	6 out of 8	292.205									71.6332	0.0084	fold change	-2.17	41.6223	0.0008	fold change	-1.53	77.201	2.6e-06	fold change	-3.06	33.5276	8.2e-09	fold change	-1.97	31.7811	0.0026	fold change	-1.32	36.44	4.5e-05	fold change	-1.66
LRBA	987	LPS-responsive vesicle trafficking, beach and anchor containing	6 out of 8	292.097					19.0724	1.7e-09	fold change	-1.48					58.2221	3.1e-07	fold change	-1.76	79.2921	3.5e-07	fold change	-3.2	44.3719	5.3e-14	fold change	-2.28	46.7351	2.4e-05	fold change	-1.46	44.4038	5.9e-07	fold change	-1.81
CAP2	10486	CAP, adenylate cyclase-associated protein, 2 (yeast)	6 out of 8	291.84					36.5358	1.8e-07	fold change	-1.78					44.054	0.0089	fold change	-1.56	58.2221	0.0002	fold change	-2.27	37.0887	0.0003	fold change	-2.06	61.5794	6.2e-07	fold change	-1.62	54.3602	3.9e-07	fold change	-2.01
EFNA5	1946	ephrin-A5	6 out of 8	291.779					46.7788	1.2e-05	fold change	1.96					51.1483	0.0185	fold change	1.65	61.0568	0.0003	fold change	2.36	56.0199	4.1e-05	fold change	2.7	41.5877	0.0117	fold change	1.41	35.188	0.008	fold change	1.64
ERBB3	2065	v-erb-b2 erythroblastic leukemia viral oncogene homolog 3 (avian)	6 out of 8	291.319					18.0578	0.0002	fold change	-1.46					52.615	0.0005	fold change	-1.67	73.0706	2.3e-07	fold change	-2.82	43.0056	1.1e-09	fold change	-2.23	60.6892	4.1e-06	fold change	-1.61	43.8808	8.8e-06	fold change	-1.8
MYO5C	55930	myosin VC	6 out of 8	291.091					31.9605	9.8e-08	fold change	-1.7					27.7269	0.0134	fold change	-1.37	76.3382	8.4e-09	fold change	-3.01	38.1831	2.5e-15	fold change	-2.09	63.8814	2.2e-06	fold change	-1.65	53.0003	0.0001	fold change	-1.98
201124_at	NA		6 out of 8	290.86									21.7675	0.0028	fold change	-1.28	58.9769	0.0002	fold change	-1.77	70.2711	1.7e-11	fold change	-2.69	45.6404	5.4e-17	fold change	-2.33	44.7239	2.8e-07	fold change	-1.44	49.4805	2.3e-05	fold change	-1.9
STON2	85439	stonin 2	6 out of 8	289.97					27.6515	4e-07	fold change	-1.63					74.8503	8e-06	fold change	-2.09	24.3684	2.6e-06	fold change	-1.51	69.3202	3.2e-12	fold change	-3.37	38.3156	0.0004	fold change	-1.38	55.4637	5.2e-06	fold change	-2.04
MPP7	143098	membrane protein, palmitoylated 7 (MAGUK p55 subfamily member 7)	6 out of 8	289.335					19.0724	5.1e-05	fold change	-1.48					40.7259	0.0162	fold change	-1.52	78.734	6.1e-08	fold change	-3.16	56.0199	2.6e-07	fold change	-2.7	52.5309	3.9e-07	fold change	-1.52	42.2519	0.0012	fold change	-1.77
ENPP1	5167	ectonucleotide pyrophosphatase/phosphodiesterase 1	6 out of 8	289.266					40.2726	1.6e-06	fold change	-1.84					49.0653	0.0104	fold change	-1.62	42.692	0.0003	fold change	-1.9	27.84	8.1e-06	fold change	-1.82	63.8814	3.7e-05	fold change	-1.65	65.5145	4.1e-06	fold change	-2.29
AMIGO2	347902	adhesion molecule with Ig-like domain 2	6 out of 8	289.033					25.1304	0.0002	fold change	-1.59					55.8416	0.0021	fold change	-1.72	93.6733	2.6e-10	fold change	-5.33	43.5233	2.8e-07	fold change	-2.25	44.7239	0.0005	fold change	-1.44	26.1408	0.0186	fold change	-1.49
PRRT2	112476	proline-rich transmembrane protein 2	6 out of 8	287.835					58.742	1.2e-09	fold change	-2.18					56.4054	3.7e-05	fold change	-1.73	13.2796	0.0175	fold change	-1.21	78.4818	5e-14	fold change	-4.26	33.9425	7.8e-07	fold change	-1.34	46.9836	1.1e-07	fold change	-1.86
HSPA2	3306	heat shock 70kDa protein 2	6 out of 8	287.425					23.486	0.0005	fold change	-1.56					61.918	0.0051	fold change	-1.82	40.8207	9.7e-05	fold change	-1.86	43.0056	2.1e-05	fold change	-2.23	68.7144	0.0002	fold change	-1.71	49.4805	0.0006	fold change	-1.9
C1QTNF3	114899	C1q and tumor necrosis factor related protein 3	6 out of 8	286.518					45.273	0.0003	fold change	-1.93					49.0653	0.0036	fold change	-1.62	62.1682	5.7e-08	fold change	-2.39	56.7962	3.3e-08	fold change	-2.73	44.7239	0.0001	fold change	-1.44	28.4918	0.0009	fold change	-1.53
COL6A3	1293	collagen, type VI, alpha 3	6 out of 8	286.273					13.7543	0.0017	fold change	-1.38	97.4659	0.0002	fold change	-6.63	21.6247	0.0211	fold change	-1.3	91.5114	7.6e-08	fold change	-4.71	40.8751	2.4e-08	fold change	-2.16	21.0418	0.0351	fold change	-1.23
ZNF552	79818	zinc finger protein 552	6 out of 8	285.674					64.8803	5.9e-13	fold change	-2.3					38.1595	2.2e-06	fold change	-1.49	27.1993	7.8e-05	fold change	-1.57	79.6521	8.2e-16	fold change	-4.38	23.3251	1.3e-05	fold change	-1.25	52.4576	1.1e-08	fold change	-1.97
CDKN3	1033	cyclin-dependent kinase inhibitor 3	6 out of 8	285.36					14.2846	8.5e-05	fold change	1.39					62.2626	0.0002	fold change	1.83	48.2565	2.6e-06	fold change	2.02	62.7715	2.8e-12	fold change	2.98	49.5855	1.4e-05	fold change	1.49	48.1997	9.2e-07	fold change	1.88
BE815259	NA		6 out of 8	284.843	72.8534	0.0132	fold change	-2.34055									59.5188	0.0002	fold change	-1.78	20.8684	0.0006	fold change	-1.43	69.4377	1.8e-07	fold change	-3.38	28.1357	5.8e-06	fold change	-1.29	34.0289	0.0004	fold change	-1.62
DTL	51514	denticleless E3 ubiquitin protein ligase homolog (Drosophila)	6 out of 8	284.782	69.5952	0.0405	fold change	2.25025									43.3088	0.0077	fold change	1.55	52.3906	5.8e-06	fold change	2.12	37.4844	1.1e-08	fold change	2.07	57.7021	6.6e-05	fold change	1.57	24.301	0.0037	fold change	1.46
POSTN	10631	periostin, osteoblast specific factor	6 out of 8	284.541					13.7543	0.0227	fold change	-1.38	98.4252	1.1e-05	fold change	-7.89	27.7269	0.0344	fold change	-1.37	81.7715	1.6e-08	fold change	-3.38	11.4309	5.9e-05	fold change	-1.39	51.4319	0.0087	fold change	-1.51
GALNTL1	57452	UDP-N-acetyl-alpha-D-galactosamine:polypeptide N-acetylgalactosaminyltransferase-like 1	6 out of 8	284.474					35.2463	5.5e-06	fold change	-1.76					59.5188	0.0046	fold change	-1.78	80.2761	5.5e-05	fold change	-3.27	37.4844	2.8e-07	fold change	-2.07	33.9425	2.2e-05	fold change	-1.34	38.0061	0.0019	fold change	-1.69
KIF13B	23303	kinesin family member 13B	6 out of 8	284.351					25.6544	1.3e-07	fold change	-1.6					33.8229	0.004	fold change	-1.44	56.4054	2.6e-08	fold change	-2.22	64.7895	5.1e-14	fold change	-3.08	52.5309	9.9e-05	fold change	-1.52	51.1483	2.7e-09	fold change	-1.94
CDT1	81620	chromatin licensing and DNA replication factor 1	6 out of 8	283.583					30.8585	8.6e-08	fold change	1.68					51.1483	0.0002	fold change	1.65	85.7648	3.2e-10	fold change	3.74	36.5049	1.6e-10	fold change	2.05	32.8906	9.4e-07	fold change	1.33	46.4162	1.6e-05	fold change	1.85
GLRB	2743	glycine receptor, beta	6 out of 8	282.325					19.6208	0.0001	fold change	-1.49					41.6223	0.0165	fold change	-1.53	39.9712	0.0002	fold change	-1.84	69.0093	4e-07	fold change	-3.35	49.5855	2.9e-08	fold change	-1.49	62.5156	3e-06	fold change	-2.21
CDC45	8318	cell division cycle 45 homolog (S. cerevisiae)	6 out of 8	282.152					38.4308	1.9e-08	fold change	1.81					68.9703	4.5e-06	fold change	1.95	18.9275	1.2e-06	fold change	1.38	69.0474	7.3e-12	fold change	3.36	37.2951	9e-07	fold change	1.37	49.4805	3.8e-07	fold change	1.9
MALAT1	378938	metastasis associated lung adenocarcinoma transcript 1 (non-protein coding)	6 out of 8	282.044					17.5251	0.0039	fold change	-1.45					34.5939	0.0216	fold change	-1.45	90.9025	6.6e-06	fold change	-4.5	24.6321	9.6e-08	fold change	-1.75	40.3073	0.0274	fold change	-1.4	74.0829	4.2e-05	fold change	-2.6
LAMA2	3908	laminin, alpha 2	6 out of 8	281.903					15.3883	0.001	fold change	-1.41					44.054	0.0018	fold change	-1.56	61.453	3.2e-08	fold change	-2.37	81.935	5.5e-07	fold change	-4.74	50.5807	7.6e-05	fold change	-1.5	28.4918	0.0037	fold change	-1.53
ARNT2	9915	aryl-hydrocarbon receptor nuclear translocator 2	6 out of 8	280.796					26.9697	0.0013	fold change	-1.62					85.9446	8.6e-07	fold change	-2.49	20.8684	0.0491	fold change	-1.43	50.2487	0.0002	fold change	-2.47	55.6019	0.002	fold change	-1.55	41.1624	0.0015	fold change	-1.75
ELP2	55250	elongator acetyltransferase complex subunit 2	6 out of 8	280.24					26.2405	3e-07	fold change	-1.61					55.8416	3.6e-05	fold change	-1.72	49.0461	1.7e-05	fold change	-2.04	48.1997	1.2e-14	fold change	-2.41	51.4319	1.1e-10	fold change	-1.51	49.4805	1.3e-10	fold change	-1.9
ABLIM3	22885	actin binding LIM protein family, member 3	6 out of 8	279.994					43.6388	2.2e-06	fold change	-1.9					49.0653	7.6e-05	fold change	-1.62	17.1096	3.5e-08	fold change	-1.33	74.173	5.4e-11	fold change	-3.76	45.6972	1.8e-07	fold change	-1.45	50.3104	2.9e-06	fold change	-1.92
KIF16B	55614	kinesin family member 16B	6 out of 8	279.595					22.9464	1.2e-06	fold change	-1.55					40.7259	0.0017	fold change	-1.52	44.4682	4e-06	fold change	-1.94	64.2475	9.3e-08	fold change	-3.05	47.5728	1.4e-08	fold change	-1.47	59.6346	1.9e-06	fold change	-2.14
MCC	4163	mutated in colorectal cancers	6 out of 8	278.646					10.7135	0.001	fold change	-1.31					55.8416	4.2e-05	fold change	-1.72	79.9629	4.6e-06	fold change	-3.25	43.0056	6.3e-08	fold change	-2.23	54.4016	2.6e-06	fold change	-1.54	34.721	0.0017	fold change	-1.63
211042_x_at	NA		6 out of 8	278.436									18.875	0.0367	fold change	1.24	57.5142	1.7e-09	fold change	1.75	61.453	1.1e-12	fold change	2.37	31.9918	5.5e-13	fold change	1.93	55.6019	1.5e-05	fold change	1.55	53.0003	1e-08	fold change	1.98
FAM176B	55194	family with sequence similarity 176, member B	6 out of 8	277.713					15.8557	9.4e-08	fold change	-1.42	45.6204	1.1e-07	fold change	-1.62	38.1595	0.0001	fold change	-1.49					64.2475	2.7e-11	fold change	-3.05	76.8309	5.3e-21	fold change	-1.86	36.9992	5.3e-10	fold change	-1.67
DBF4	10926	DBF4 homolog (S. cerevisiae)	6 out of 8	277.534					27.6515	3.2e-07	fold change	1.63					51.9259	1.5e-06	fold change	1.66	52.7276	0.0001	fold change	2.13	30.906	1.4e-10	fold change	1.9	70.9381	9e-09	fold change	1.75	43.3851	2.9e-07	fold change	1.79
CSRP2	1466	cysteine and glycine-rich protein 2	6 out of 8	276.091					48.4905	8e-10	fold change	1.99					34.5939	0.0142	fold change	1.45	33.1838	0.0139	fold change	1.69	32.5252	2e-06	fold change	1.94	57.7021	0.0004	fold change	1.57	69.5952	3.4e-09	fold change	2.42
LOC286052	286052	uncharacterized LOC286052	6 out of 8	275.857	88.6101	0.0007	fold change	3.13261	35.2463	5.4e-11	fold change	1.76					40.7259	2.2e-05	fold change	1.52	36.833	0.0068	fold change	1.77					44.7239	5.3e-05	fold change	1.44	29.7179	8.3e-05	fold change	1.55
ALDH3A2	224	aldehyde dehydrogenase 3 family, member A2	6 out of 8	275.7									77.8816	0.035	fold change	-2.46	30.5678	0.0006	fold change	-1.4	66.4717	1.6e-06	fold change	-2.54	29.3839	2.6e-08	fold change	-1.86	34.9548	0.0015	fold change	-1.35	36.44	1.6e-06	fold change	-1.66
MICALL1	85377	MICAL-like 1	6 out of 8	275.528									18.0766	0.0249	fold change	1.23	55.1651	2.3e-06	fold change	1.71	62.1682	7.8e-07	fold change	2.39	28.1976	6.5e-08	fold change	1.83	43.6019	0.0003	fold change	1.43	68.3191	2.9e-09	fold change	2.37
PBX1	5087	pre-B-cell leukemia homeobox 1	6 out of 8	274.602					44.3125	4.1e-10	fold change	-1.91					45.0386	0.0003	fold change	-1.57	43.1567	5.3e-05	fold change	-1.91	44.6134	3.9e-12	fold change	-2.29	41.5877	0.0002	fold change	-1.41	55.8928	5.2e-08	fold change	-2.05
PHOSPHO2	493911	phosphatase, orphan 2	6 out of 8	273.231					14.2846	8.4e-05	fold change	-1.39					48.0677	0.0001	fold change	-1.61	65.3407	2.6e-06	fold change	-2.49	29.7826	1.2e-07	fold change	-1.87	40.3073	0.0003	fold change	-1.4	75.4478	1.3e-09	fold change	-2.65
RALGPS1	9649	Ral GEF with PH domain and SH3 binding motif 1	6 out of 8	272.937					11.1234	0.0002	fold change	-1.32					37.1446	0.0016	fold change	-1.48	71.3318	3.5e-11	fold change	-2.74	84.0647	4.2e-10	fold change	-5.07	23.3251	3.8e-05	fold change	-1.25	45.9474	6.4e-06	fold change	-1.84
DIAPH3	81624	diaphanous homolog 3 (Drosophila)	6 out of 8	272.321					26.9697	2.1e-06	fold change	1.62					67.198	2.3e-06	fold change	1.92	31.204	4.6e-05	fold change	1.65	82.8748	2.6e-10	fold change	4.91	34.9548	0.0011	fold change	1.35	29.1195	8.2e-05	fold change	1.54
CNKSR3	154043	CNKSR family member 3	6 out of 8	272.135					47.5208	1e-07	fold change	1.97					73.4635	0.0007	fold change	2.05	30.0521	0.0006	fold change	1.63	45.0714	1e-07	fold change	2.31	25.717	0.0493	fold change	1.27	50.3104	0.0002	fold change	1.92
WDR19	57728	WD repeat domain 19	6 out of 8	272.086					11.9717	2.9e-06	fold change	-1.34					48.0677	3.3e-07	fold change	-1.61	75.5401	9.5e-13	fold change	-2.95	57.4336	1.1e-12	fold change	-2.76	50.5807	4.5e-09	fold change	-1.5	28.4918	2.7e-06	fold change	-1.53
CENPE	1062	centromere protein E, 312kDa	6 out of 8	270.687					25.6544	7.2e-07	fold change	1.6					58.9769	0.0001	fold change	1.77	38.9946	1.1e-06	fold change	1.82	74.173	6.7e-13	fold change	3.76	33.9425	9.1e-06	fold change	1.34	38.9454	0.0001	fold change	1.71
HIST2H2BE	8349	histone cluster 2, H2be	6 out of 8	270.486	97.0007	0.0029	fold change	-5.36938									38.1595	0.0264	fold change	-1.49	24.7461	0.0485	fold change	-1.52	13.3098	0.0091	fold change	-1.45	42.5709	0.0034	fold change	-1.42	54.6986	0.0003	fold change	-2.02
HHAT	55733	hedgehog acyltransferase	6 out of 8	270.388					34.6613	1.6e-08	fold change	-1.75					61.918	1.2e-06	fold change	-1.82	13.5624	2.4e-06	fold change	-1.22	57.975	2.8e-13	fold change	-2.78	47.5728	1e-07	fold change	-1.47	54.6986	1.1e-08	fold change	-2.02
COX6C	1345	cytochrome c oxidase subunit VIc	6 out of 8	269.192					74.0883	3.6e-10	fold change	-2.59					30.5678	0.0006	fold change	-1.4	57.1664	0.0008	fold change	-2.24	12.0566	2.7e-06	fold change	-1.41	51.4319	2.8e-08	fold change	-1.51	43.8808	1.8e-10	fold change	-1.8
RLN2	6019	relaxin 2	6 out of 8	268.86					56.8518	2.4e-07	fold change	-2.15					76.4327	0.0017	fold change	-2.13	36.3214	0.0024	fold change	-1.76	20.6997	7.9e-05	fold change	-1.65	27.0197	0.0002	fold change	-1.28	51.5342	2.8e-06	fold change	-1.95
IFRD1	3475	interferon-related developmental regulator 1	6 out of 8	268.436					44.3125	9.9e-16	fold change	1.91					59.5188	1.5e-07	fold change	1.78	34.4388	0.0008	fold change	1.72	31.9918	1.8e-09	fold change	1.93	60.6892	9.6e-05	fold change	1.61	37.4844	1.6e-05	fold change	1.68
EPB41L5	57669	erythrocyte membrane protein band 4.1 like 5	6 out of 8	268.275					14.2846	2.4e-05	fold change	-1.39					55.1651	0.0009	fold change	-1.71	54.4805	9.5e-09	fold change	-2.18	47.0376	6e-24	fold change	-2.38	32.8906	1.1e-06	fold change	-1.33	64.4164	5.5e-07	fold change	-2.26
ECT2	1894	epithelial cell transforming sequence 2 oncogene	6 out of 8	267.525					16.9434	0.001	fold change	1.44					30.5678	0.0007	fold change	1.4	54.4805	0.0037	fold change	2.18	71.623	1.1e-11	fold change	3.55	62.4181	0.0002	fold change	1.63	31.4919	0.0008	fold change	1.58
ARMCX2	9823	armadillo repeat containing, X-linked 2	6 out of 8	267.122					10.2407	0.0128	fold change	-1.3					55.1651	0.0006	fold change	-1.71	84.9358	7.3e-11	fold change	-3.64	34.487	9.5e-07	fold change	-2	47.5728	0.0011	fold change	-1.47	34.721	0.0013	fold change	-1.63
COMP	1311	cartilage oligomeric matrix protein	6 out of 8	267.02					26.9697	3.6e-05	fold change	-1.62					63.4188	0.0113	fold change	-1.85	22.6237	0.0011	fold change	-1.47	62.2626	1.2e-06	fold change	-2.96	58.2357	0.0083	fold change	-1.58	33.5094	0.0279	fold change	-1.61
RRAGD	58528	Ras-related GTP binding D	6 out of 8	266.849					44.3125	6.8e-11	fold change	1.91					56.7962	0.0003	fold change	1.74	36.3214	2.3e-05	fold change	1.76	42.559	2.2e-11	fold change	2.22	45.6972	0.0018	fold change	1.45	41.1624	3e-06	fold change	1.75
IL7R	3575	interleukin 7 receptor	6 out of 8	265.64	87.6609	0.0032	fold change	-3.05161	39.6926	7.1e-05	fold change	1.83	36.1795	0.0308	fold change	1.49									11.7298	0.0326	fold change	1.4	51.4319	0.0128	fold change	1.51	38.9454	0.0067	fold change	1.71
CKS2	1164	CDC28 protein kinase regulatory subunit 2	6 out of 8	265.634					18.5687	0.0026	fold change	1.47					38.1595	0.0009	fold change	1.49	60.1598	0.0001	fold change	2.33	40.4845	1e-10	fold change	2.15	72.4165	3.5e-05	fold change	1.78	35.8449	0.0007	fold change	1.65
ZNF423	23090	zinc finger protein 423	6 out of 8	265.383									47.4383	0.041	fold change	-1.65	37.1446	0.0009	fold change	-1.48	47.2184	9.2e-05	fold change	-2	56.0199	1.6e-07	fold change	-2.7	44.7239	0.0002	fold change	-1.44	32.8379	0.0182	fold change	-1.6
ORC6	23594	origin recognition complex, subunit 6	6 out of 8	265.037					39.6926	1.5e-08	fold change	1.83	38.7898	0.0022	fold change	1.52	39.7643	0.0004	fold change	1.51	69.0093	1.1e-08	fold change	2.63					34.9548	7.1e-05	fold change	1.35	42.8258	1e-05	fold change	1.78
ARNTL2	56938	aryl hydrocarbon receptor nuclear translocator-like 2	6 out of 8	264.97					22.3365	4.9e-07	fold change	1.54					67.198	0.0003	fold change	1.92	30.6057	0.0011	fold change	1.64	57.4336	2.7e-11	fold change	2.76	28.1357	0.0044	fold change	1.29	59.2607	0.0002	fold change	2.13
LAMC1	3915	laminin, gamma 1 (formerly LAMB2)	6 out of 8	264.909	66.9057	0.0041	fold change	-2.1714					84.317	0.01	fold change	-2.77	26.8078	0.0039	fold change	1.36	51.3616	3.2e-06	fold change	-2.1	20.2797	2.3e-07	fold change	-1.64					15.2369	0.0037	fold change	1.31
SEL1L3	23231	sel-1 suppressor of lin-12-like 3 (C. elegans)	6 out of 8	264.256					35.7956	2.5e-07	fold change	1.77					53.931	0.004	fold change	1.69	23.9599	0.0188	fold change	1.5	37.8421	1.4e-05	fold change	2.08	61.5794	2.3e-05	fold change	1.62	51.1483	0.0001	fold change	1.94
LHFP	10186	lipoma HMGIC fusion partner	6 out of 8	264.099					12.4385	0.0103	fold change	-1.35	95.4198	0.0036	fold change	-5.21	23.3456	0.0036	fold change	-1.32	72.1272	5.4e-07	fold change	-2.78	26.8253	6e-09	fold change	-1.8	33.9425	0.0038	fold change	-1.34
LGALS8	3964	lectin, galactoside-binding, soluble, 8	6 out of 8	264.007									55.8036	0.0216	fold change	-1.8	32.2182	0.0023	fold change	-1.42	65.0297	9.3e-07	fold change	-2.48	27.84	2e-08	fold change	-1.82	36.1324	0.0016	fold change	-1.36	46.9836	2.2e-06	fold change	-1.86
CDON	50937	Cdon homolog (mouse)	6 out of 8	263.966	83.0979	0.0107	fold change	2.74999	10.2407	0.001	fold change	-1.3					58.9769	0.0008	fold change	-1.77					46.3637	9.5e-10	fold change	-2.36	24.588	7.3e-05	fold change	-1.26	40.699	1.6e-05	fold change	-1.74
CELSR2	1952	cadherin, EGF LAG seven-pass G-type receptor 2 (flamingo homolog, Drosophila)	6 out of 8	263.901					14.2846	5.7e-06	fold change	-1.39					49.7206	0.0006	fold change	-1.63	25.8114	6.3e-05	fold change	-1.54	71.4561	5.5e-11	fold change	-3.54	66.1883	2.2e-07	fold change	-1.68	36.44	2.2e-05	fold change	-1.66
AKR7A3	22977	aldo-keto reductase family 7, member A3 (aflatoxin aldehyde reductase)	6 out of 8	263.872					10.7135	8.4e-05	fold change	-1.31					65.6194	3.4e-05	fold change	-1.89	27.1993	0.0002	fold change	-1.57	46.1199	1.2e-09	fold change	-2.35	68.7144	1.2e-13	fold change	-1.71	45.5054	3.3e-06	fold change	-1.83
TMEM65	157378	transmembrane protein 65	6 out of 8	263.099					56.2025	4.7e-15	fold change	2.14					38.1595	0.0001	fold change	1.49	40.8207	0.0005	fold change	1.86	45.9133	5e-15	fold change	2.34	42.5709	0.0002	fold change	1.42	39.4325	2.1e-06	fold change	1.72
CCNE2	9134	cyclin E2	6 out of 8	263.015					13.3312	0.0053	fold change	1.37					42.3829	0.0203	fold change	1.54	58.583	2.6e-05	fold change	2.28	67.052	1e-10	fold change	3.22	60.0031	0.0001	fold change	1.6	21.6628	0.0411	fold change	1.42
KCTD3	51133	potassium channel tetramerisation domain containing 3	6 out of 8	262.565					21.2156	1e-06	fold change	-1.52					62.2626	4.7e-06	fold change	-1.83	55.8416	1e-05	fold change	-2.21	17.2586	5.5e-08	fold change	-1.56	63.1608	6.3e-07	fold change	-1.64	42.8258	6.8e-07	fold change	-1.78
HOXB3	3213	homeobox B3	6 out of 8	262.496					15.8557	0.0005	fold change	-1.42					65.6194	0.0032	fold change	-1.89	49.4805	0.0349	fold change	-2.05	25.1049	0.002	fold change	-1.76	58.2357	0.0045	fold change	-1.58	48.1997	0.0014	fold change	-1.88
CCDC125	202243	coiled-coil domain containing 125	6 out of 8	262.377					48.4905	2.8e-13	fold change	-1.99					48.0677	3.8e-05	fold change	-1.61	15.4475	0.0004	fold change	-1.28	57.7301	1.2e-08	fold change	-2.77	36.1324	2.1e-05	fold change	-1.36	56.5093	2.8e-08	fold change	-2.06
EFHC1	114327	EF-hand domain (C-terminal) containing 1	6 out of 8	262.225					20.1663	4.1e-08	fold change	-1.5					32.2182	0.005	fold change	-1.42	73.0706	5.4e-07	fold change	-2.82	47.419	1.8e-12	fold change	-2.39	53.5063	2.4e-07	fold change	-1.53	35.8449	0.0002	fold change	-1.65
HMGB3	3149	high mobility group box 3	6 out of 8	262.108					19.0724	2.6e-05	fold change	1.48					52.615	0.0003	fold change	1.67	51.3616	0.0006	fold change	2.1	46.1199	2.8e-12	fold change	2.35	53.5063	0.0007	fold change	1.53	39.4325	0.0001	fold change	1.72
HMGA1	3159	high mobility group AT-hook 1	6 out of 8	261.869									36.1795	0.0147	fold change	1.49	51.9259	6.9e-06	fold change	1.66	42.692	8e-08	fold change	1.9	37.8421	3.6e-13	fold change	2.08	52.5309	5.7e-07	fold change	1.52	40.699	1.6e-05	fold change	1.74
PDGFD	80310	platelet derived growth factor D	6 out of 8	261.84					10.7135	0.0064	fold change	-1.31					51.9259	0.0009	fold change	-1.66	83.1546	1.5e-10	fold change	-3.5	32.5252	1.3e-09	fold change	-1.94	54.4016	6.4e-07	fold change	-1.54	29.1195	0.0167	fold change	-1.54
FAM84A	151354	family with sequence similarity 84, member A	6 out of 8	261.667					50.1128	2.1e-06	fold change	2.02					51.9259	0.0149	fold change	1.66	25.8114	0.0307	fold change	1.54	38.6393	0.0002	fold change	2.1	45.6972	0.0064	fold change	1.45	49.4805	0.0111	fold change	1.9
HECTD2	143279	HECT domain containing E3 ubiquitin protein ligase 2	6 out of 8	261.607					15.8557	2.9e-07	fold change	-1.42					46.5744	7e-06	fold change	-1.59	76.2905	3.1e-10	fold change	-3	30.1776	9e-17	fold change	-1.88	39.4092	4.3e-07	fold change	-1.39	53.2992	4.5e-07	fold change	-1.99
SEC14L2	23541	SEC14-like 2 (S. cerevisiae)	6 out of 8	261.569					14.8255	3.5e-05	fold change	-1.4					24.2913	0.035	fold change	-1.33	13.5624	0.0262	fold change	-1.22	67.235	3.9e-09	fold change	-3.23	76.8309	1.2e-20	fold change	-1.86	64.8239	1.5e-07	fold change	-2.27
TP53INP1	94241	tumor protein p53 inducible nuclear protein 1	6 out of 8	261.158					20.1663	2.1e-06	fold change	-1.5					34.5939	0.0016	fold change	-1.45	71.4143	1.7e-05	fold change	-2.75	36.5049	1.1e-07	fold change	-2.05	52.5309	0.0002	fold change	-1.52	45.9474	2e-05	fold change	-1.84
TGFB3	7043	transforming growth factor, beta 3	6 out of 8	261.058					31.9605	7.4e-07	fold change	-1.7					48.0677	0.0005	fold change	-1.61	29.5678	4.3e-10	fold change	-1.62	79.4458	4.2e-13	fold change	-4.36	37.2951	7.1e-06	fold change	-1.37	34.721	7.2e-05	fold change	-1.63
KLRG2	346689	killer cell lectin-like receptor subfamily G, member 2	6 out of 8	260.541					34.6613	9.5e-06	fold change	1.75					71.7484	0.0004	fold change	2	31.204	0.0001	fold change	1.65	66.8691	1.2e-07	fold change	3.21	28.1357	6.8e-06	fold change	1.29	27.9222	0.0016	fold change	1.52
CERS6	253782	ceramide synthase 6	6 out of 8	260.365					26.2405	4.5e-07	fold change	-1.61					56.4054	1.3e-05	fold change	-1.73	47.2184	0.0003	fold change	-2	32.8556	2.6e-09	fold change	-1.95	45.6972	5.4e-05	fold change	-1.45	51.9481	9.1e-08	fold change	-1.96
C4orf34	201895	chromosome 4 open reading frame 34	6 out of 8	260.223					19.6208	0.0001	fold change	-1.49					61.918	3.7e-05	fold change	-1.82	62.7077	4.5e-06	fold change	-2.41	27.3872	3.3e-07	fold change	-1.81	48.4881	0.0009	fold change	-1.48	40.1014	0.0009	fold change	-1.73
LAMB2	3913	laminin, beta 2 (laminin S)	6 out of 8	259.779					24.5311	8.5e-08	fold change	-1.58	54.7046	0.0091	fold change	-1.78	28.6845	0.0039	fold change	-1.38					62.2626	3.9e-19	fold change	-2.96	69.809	4.2e-10	fold change	-1.73	19.7867	0.0006	fold change	-1.39
AK021554	NA		6 out of 8	259.059					11.9717	0.0018	fold change	-1.34					48.0677	2.4e-06	fold change	-1.61	50.2079	1.5e-08	fold change	-2.07	55.6898	1.9e-14	fold change	-2.69	41.5877	4.2e-09	fold change	-1.41	51.5342	1.2e-11	fold change	-1.95
PERP	64065	PERP, TP53 apoptosis effector	6 out of 8	258.815					48.0848	1e-07	fold change	1.98					28.6845	0.0191	fold change	1.38	22.1788	0.0395	fold change	1.46	51.0204	5e-13	fold change	2.5	49.5855	8.5e-05	fold change	1.49	59.2607	4.6e-07	fold change	2.13
TNRC6C	57690	trinucleotide repeat containing 6C	6 out of 8	258.535	75.5869	0.0045	fold change	2.43783	21.8686	2.5e-07	fold change	-1.53					43.3088	7.9e-05	fold change	-1.55					43.2934	1.1e-12	fold change	-2.24	43.6019	1.5e-05	fold change	-1.43	30.8749	0.0068	fold change	-1.57
RARRES3	5920	retinoic acid receptor responder (tazarotene induced) 3	6 out of 8	258.005					19.0724	0.0006	fold change	-1.48					70.1508	0.0005	fold change	-1.97	32.2352	0.002	fold change	-1.67	20.2797	0.0026	fold change	-1.64	56.6322	0.0078	fold change	-1.56	59.6346	6.4e-05	fold change	-2.14
P4HTM	54681	prolyl 4-hydroxylase, transmembrane (endoplasmic reticulum)	6 out of 8	258.002					28.9526	5.6e-12	fold change	-1.65					41.6223	9.6e-05	fold change	-1.53	14.1821	4.8e-05	fold change	-1.24	44.6134	7.8e-19	fold change	-2.29	61.5794	6e-10	fold change	-1.62	67.052	2e-12	fold change	-2.34
DGAT2	84649	diacylglycerol O-acyltransferase 2	6 out of 8	257.99					11.1234	0.0383	fold change	1.32					80.5919	1e-05	fold change	2.23	37.2573	5.7e-05	fold change	1.78	63.2887	2.1e-06	fold change	3	32.8906	0.0007	fold change	1.33	32.8379	0.0031	fold change	1.6
FMNL2	114793	formin-like 2	6 out of 8	257.408					44.9483	2.3e-13	fold change	1.92					25.1461	0.0019	fold change	1.34	27.752	0.01	fold change	1.58	48.5616	3.9e-15	fold change	2.42	60.6892	2.8e-08	fold change	1.61	50.3104	1.1e-06	fold change	1.92
DHCR7	1717	7-dehydrocholesterol reductase	6 out of 8	257.103					20.7243	3.6e-06	fold change	1.51					45.8619	0.0002	fold change	1.58	28.2365	0.0032	fold change	1.59	44.0855	8.5e-10	fold change	2.27	68.7144	1.2e-05	fold change	1.71	49.4805	2e-06	fold change	1.9
CCDC80	151887	coiled-coil domain containing 80	6 out of 8	256.633	66.4717	0.042	fold change	-2.15885	11.5117	0.0389	fold change	-1.33					33.8229	0.0204	fold change	-1.44	82.1544	2.5e-07	fold change	-3.4	44.0855	2.2e-05	fold change	-2.27					18.5869	0.0459	fold change	-1.37
AW612403	NA		6 out of 8	255.691	60.6951	0.0161	fold change	-1.98975									27.7269	0.0035	fold change	-1.37	72.1272	5.5e-06	fold change	-2.78	26.3424	9.8e-11	fold change	-1.79	40.3073	0.0005	fold change	-1.4	28.4918	0.0005	fold change	-1.53
218094_s_at	NA		6 out of 8	255.425	59.896	0.014	fold change	1.9693									38.1595	0.0016	fold change	-1.49	27.752	0.001	fold change	-1.58	21.5338	3.6e-05	fold change	-1.67	63.1608	2.3e-09	fold change	-1.64	44.9232	1.4e-05	fold change	-1.82
ZNF516	9658	zinc finger protein 516	6 out of 8	255.299					20.7243	0.0005	fold change	-1.51					76.9586	1.3e-09	fold change	-2.15	15.7827	0.0001	fold change	-1.29	40.1278	5.4e-09	fold change	-2.14	53.5063	1.4e-12	fold change	-1.53	48.1997	1.5e-05	fold change	-1.88
FABP5	2171	fatty acid binding protein 5 (psoriasis-associated)	6 out of 8	255.037					30.2358	0.0002	fold change	1.67					31.3714	0.0238	fold change	1.41	59.0047	0.0023	fold change	2.29	38.1831	1.7e-09	fold change	2.09	58.2357	0.0014	fold change	1.58	38.0061	0.0044	fold change	1.69
COCH	1690	coagulation factor C homolog, cochlin (Limulus polyphemus)	6 out of 8	254.748					26.9697	4.1e-05	fold change	1.62	27.9642	7.7e-05	fold change	1.37					61.0568	0.0011	fold change	2.36	44.6134	0.0008	fold change	2.29	37.2951	0.0063	fold change	1.37	56.8492	0.0015	fold change	2.07
KAT6B	23522	K(lysine) acetyltransferase 6B	6 out of 8	254.516					17.5251	8.6e-07	fold change	-1.45					29.6461	0.0024	fold change	-1.39	76.2905	4.3e-10	fold change	-3	37.0887	2.7e-11	fold change	-2.06	50.5807	2.3e-06	fold change	-1.5	43.3851	3.2e-08	fold change	-1.79
GALNT7	51809	UDP-N-acetyl-alpha-D-galactosamine:polypeptide N-acetylgalactosaminyltransferase 7 (GalNAc-T7)	6 out of 8	253.984					20.7243	0.0028	fold change	-1.51					44.054	0.0169	fold change	-1.56	51.7513	0.0031	fold change	-2.11	38.9205	7.9e-08	fold change	-2.11	37.2951	0.0371	fold change	-1.37	61.2392	0.0003	fold change	-2.18
MBD6	114785	methyl-CpG binding domain protein 6	6 out of 8	253.849					17.5251	2.2e-07	fold change	-1.45					26.0687	0.001	fold change	-1.35	72.5531	4.5e-07	fold change	-2.8	51.1907	1.8e-12	fold change	-2.51	41.5877	9.4e-07	fold change	-1.41	44.9232	3.6e-07	fold change	-1.82
HELLS	3070	helicase, lymphoid-specific	6 out of 8	253.605	59.5188	0.0141	fold change	1.96039									21.6247	0.0334	fold change	1.3	41.412	0.0001	fold change	1.87	70.6754	1.6e-06	fold change	3.46	39.4092	0.0004	fold change	1.39	20.9645	0.0024	fold change	1.41
UVSSA	57654	UV-stimulated scaffold protein A	6 out of 8	253.431					11.9717	0.0001	fold change	-1.34					24.2913	0.0009	fold change	-1.33	61.8552	2.4e-06	fold change	-2.38	60.278	1.2e-14	fold change	-2.88	44.7239	8.8e-07	fold change	-1.44	50.3104	7.6e-08	fold change	-1.92
COLEC12	81035	collectin sub-family member 12	6 out of 8	253.356	98.9531	0.0043	fold change	-9.39882	12.4385	0.0126	fold change	-1.35	49.456	0.0341	fold change	-1.69	32.9878	0.0167	fold change	-1.43	30.0521	4.1e-05	fold change	-1.63					29.4681	0.0062	fold change	-1.3
PIK3R1	5295	phosphoinositide-3-kinase, regulatory subunit 1 (alpha)	6 out of 8	253.125									69.735	0.0097	fold change	-2.11	51.1483	8.1e-05	fold change	-1.65	36.3214	0.0004	fold change	-1.76	37.4844	1.2e-06	fold change	-2.07	19.0032	0.0334	fold change	-1.21	39.4325	0.0018	fold change	-1.72
MAOA	4128	monoamine oxidase A	6 out of 8	252.842	54.0967	0.0385	fold change	-1.78263	31.4501	0.0035	fold change	-1.69									27.1993	0.0062	fold change	-1.57	55.314	2.2e-08	fold change	-2.68	31.7811	0.0011	fold change	-1.32	53.0003	0.0003	fold change	-1.98
DEFB1	1672	defensin, beta 1	6 out of 8	251.583					24.0264	0.0006	fold change	1.57					64.8921	0.0044	fold change	1.88	22.6237	0.0438	fold change	1.47	38.6393	7e-05	fold change	2.1	52.5309	0.0218	fold change	1.52	48.8706	0.0034	fold change	1.89
TRPS1	7227	trichorhinophalangeal syndrome I	6 out of 8	251.238					20.1663	0.0006	fold change	-1.5					44.054	0.0035	fold change	-1.56	23.5108	0.0278	fold change	-1.49	20.6997	4.7e-05	fold change	-1.65	79.8748	5.8e-05	fold change	-1.93	62.9319	2.2e-05	fold change	-2.22
HPDL	84842	4-hydroxyphenylpyruvate dioxygenase-like	6 out of 8	251.07					30.2358	3.3e-07	fold change	1.67					51.9259	0.0002	fold change	1.66	17.4646	5.2e-07	fold change	1.34	59.577	4e-14	fold change	2.85	39.4092	0.0005	fold change	1.39	52.4576	1.5e-05	fold change	1.97
USP6NL	9712	USP6 N-terminal like	6 out of 8	250.993					57.3723	2.1e-10	fold change	2.16					45.0386	3.2e-06	fold change	1.57	34.4388	3.7e-05	fold change	1.72	53.0003	3.9e-11	fold change	2.59	21.0418	0.0003	fold change	1.23	40.1014	1.6e-05	fold change	1.73
ATAD2	29028	ATPase family, AAA domain containing 2	6 out of 8	250.722					25.6544	0.0003	fold change	1.6					38.1595	0.0026	fold change	1.49	60.1598	0.0006	fold change	2.33	54.5048	2.4e-10	fold change	2.65	50.5807	0.0037	fold change	1.5	21.6628	0.0446	fold change	1.42
SRPK1	6732	SRSF protein kinase 1	6 out of 8	250.314					21.8686	7.6e-09	fold change	1.53					38.9084	4.7e-06	fold change	1.5	61.8552	4.6e-07	fold change	2.38	32.5252	3.5e-13	fold change	1.94	47.5728	4.7e-06	fold change	1.47	47.5842	1.2e-08	fold change	1.87
TLE1	7088	transducin-like enhancer of split 1 (E(sp1) homolog, Drosophila)	6 out of 8	250.185					22.9464	1.7e-07	fold change	1.55					56.4054	2.7e-05	fold change	1.73	38.5303	0.0056	fold change	1.81	32.8556	2.2e-08	fold change	1.95	49.5855	0.0009	fold change	1.49	49.8619	1.1e-05	fold change	1.91
RAB31	11031	RAB31, member RAS oncogene family	6 out of 8	249.953					10.7135	0.0093	fold change	-1.31	56.4972	0.0121	fold change	-1.81					73.244	2.8e-05	fold change	-2.83	21.1158	3.2e-06	fold change	-1.66	59.2628	3.4e-05	fold change	-1.59	29.1195	0.0064	fold change	-1.54
BF110534	NA		6 out of 8	249.749					31.9605	1.3e-08	fold change	1.7					51.1483	6.4e-05	fold change	1.65	23.5108	0.0079	fold change	1.49	50.4969	6.8e-12	fold change	2.48	52.5309	1.9e-05	fold change	1.52	40.1014	0.0008	fold change	1.73
ANO1	55107	anoctamin 1, calcium activated chloride channel	6 out of 8	249.715					12.8658	0.0011	fold change	-1.36					57.5142	0.0024	fold change	-1.75	19.7232	0.0169	fold change	-1.4	35.2185	1.7e-07	fold change	-2.02	69.376	8.3e-05	fold change	-1.72	55.017	0.0001	fold change	-2.03
ATP7B	540	ATPase, Cu++ transporting, beta polypeptide	6 out of 8	249.697					31.4501	7e-08	fold change	-1.69					55.8416	0.0066	fold change	-1.72	23.0955	6.3e-06	fold change	-1.48	34.487	1.2e-15	fold change	-2	33.9425	3.7e-05	fold change	-1.34	70.8798	1.8e-08	fold change	-2.46
SLC16A10	117247	solute carrier family 16, member 10 (aromatic amino acid transporter)	6 out of 8	249.022					32.5801	7e-07	fold change	1.71					76.0537	1.5e-05	fold change	2.12	24.7461	0.0004	fold change	1.52	40.4845	6.4e-05	fold change	2.15	30.7535	0.0004	fold change	1.31	44.4038	1.8e-06	fold change	1.81
CASC5	57082	cancer susceptibility candidate 5	6 out of 8	248.971					17.5251	0.0002	fold change	1.45					64.8921	2.6e-05	fold change	1.88	28.7046	0.0001	fold change	1.6	53.0003	1.4e-10	fold change	2.59	59.2628	4.7e-06	fold change	1.59	25.5858	0.002	fold change	1.48
GLS	2744	glutaminase	6 out of 8	248.367					14.8255	0.0004	fold change	1.4					47.2545	0.0004	fold change	1.6	32.6635	0.0005	fold change	-1.68	67.4564	5.7e-13	fold change	3.24	46.7351	1.4e-06	fold change	1.46	39.4325	4.5e-05	fold change	1.72
RUNDC1	146923	RUN domain containing 1	6 out of 8	247.874					22.9464	1.3e-09	fold change	-1.55					39.7643	6.6e-05	fold change	-1.51	47.6395	3.5e-09	fold change	-2.01	31.6216	1.5e-17	fold change	-1.92	57.7021	5.9e-09	fold change	-1.57	48.1997	2.3e-11	fold change	-1.88
TSPAN15	23555	tetraspanin 15	6 out of 8	246.965	70.7164	0.0325	fold change	-2.28306	22.9464	4.7e-05	fold change	-1.55	25.9471	0.0132	fold change	-1.34	27.7269	0.0154	fold change	-1.37					71.7062	7.4e-06	fold change	-3.56					27.9222	0.0086	fold change	-1.52
PIR	8544	pirin (iron-binding nuclear protein)	6 out of 8	246.925					13.7543	0.0003	fold change	1.38					61.918	0.0008	fold change	1.82	29.0989	0.0008	fold change	1.61	49.3213	2.4e-09	fold change	2.44	50.5807	0.0056	fold change	1.5	42.2519	0.0004	fold change	1.77
KIAA0101	9768	KIAA0101	6 out of 8	246.781	86.3066	0.0119	fold change	2.9375									28.6845	0.0375	fold change	1.38	33.1838	0.0477	fold change	1.69	27.3872	3.3e-05	fold change	1.81	51.4319	7.5e-05	fold change	1.51	19.7867	0.0167	fold change	1.39
SLAMF8	56833	SLAM family member 8	6 out of 8	246.729					23.486	0.0001	fold change	1.56					42.3829	0.0175	fold change	1.54	24.7461	0.0481	fold change	1.52	28.5713	1.3e-05	fold change	1.84	85.9343	1.3e-05	fold change	2.12	41.6081	0.0015	fold change	1.76
NELL2	4753	NEL-like 2 (chicken)	6 out of 8	246.703					20.1663	0.0053	fold change	-1.5					58.9769	0.0352	fold change	-1.77	58.583	0.0212	fold change	-2.28	32.5252	0.0002	fold change	-1.94	29.4681	0.0368	fold change	-1.3	46.9836	0.0024	fold change	-1.86
VLDLR	7436	very low density lipoprotein receptor	6 out of 8	246.403					24.5311	1.6e-05	fold change	1.58					77.4437	1.2e-06	fold change	2.16	18.9275	0.0052	fold change	1.38	24.6321	5.7e-09	fold change	1.75	32.8906	0.0056	fold change	1.33	67.9782	5.7e-12	fold change	2.36
FBXO32	114907	F-box protein 32	6 out of 8	246.221	93.9602	0.0164	fold change	-3.98593	21.2156	0.0002	fold change	1.52					32.9878	0.0059	fold change	1.43	34.4388	0.0126	fold change	1.72	24.1863	2.3e-05	fold change	1.74					39.4325	0.0015	fold change	1.72
GSTA1	2938	glutathione S-transferase alpha 1	6 out of 8	245.719					45.8758	3.7e-05	fold change	1.94	18.875	0.0051	fold change	1.24	65.6194	0.0051	fold change	1.89	27.1993	0.0178	fold change	1.57	11.4309	0.0136	fold change	1.39					76.7189	8e-05	fold change	2.71
TCEA3	6920	transcription elongation factor A (SII), 3	6 out of 8	245.623					21.8686	1.2e-05	fold change	-1.53					53.931	0.0003	fold change	-1.69	35.7718	0.0011	fold change	-1.75	26.3424	1.1e-05	fold change	-1.79	45.6972	0.0016	fold change	-1.45	62.0117	2.2e-07	fold change	-2.2
IRX5	10265	iroquois homeobox 5	6 out of 8	245.501					21.8686	2.5e-05	fold change	-1.53					49.0653	0.0045	fold change	-1.62	21.2839	0.0019	fold change	-1.44	35.575	2.2e-08	fold change	-2.03	67.0241	3.4e-07	fold change	-1.69	50.6842	2.6e-05	fold change	-1.93
SPATA17	128153	spermatogenesis associated 17	6 out of 8	244.843					24.5311	2.6e-06	fold change	-1.58					73.288	3.1e-05	fold change	-2.04	38.9946	9.2e-06	fold change	-1.82	36.5049	2.5e-08	fold change	-2.05	23.3251	2.5e-05	fold change	-1.25	48.1997	9.5e-06	fold change	-1.88
GSTO2	119391	glutathione S-transferase omega 2	6 out of 8	244.502					18.5687	0.0014	fold change	-1.47					78.5324	6.1e-05	fold change	-2.18	28.7046	0.0006	fold change	-1.6	45.2374	2.7e-06	fold change	-2.32	24.588	0.0017	fold change	-1.26	48.8706	3.2e-05	fold change	-1.89
CGN	57530	cingulin	6 out of 8	243.66					12.8658	0.0199	fold change	-1.36					51.1483	0.0002	fold change	-1.65	32.6635	2.5e-05	fold change	-1.68	59.4325	9.8e-15	fold change	-2.84	44.7239	6.7e-07	fold change	-1.44	42.8258	4.8e-05	fold change	-1.78
BLM	641	Bloom syndrome, RecQ helicase-like	6 out of 8	243.138					22.9464	6.8e-07	fold change	1.55					58.9769	2.2e-05	fold change	1.77	46.0164	7e-09	fold change	1.97	25.1049	2.8e-09	fold change	1.76	39.4092	6.9e-06	fold change	1.39	50.6842	1.6e-07	fold change	1.93
GSPT1	2935	G1 to S phase transition 1	6 out of 8	242.853	51.2122	0.0242	fold change	1.66746									36.1611	0.0001	fold change	-1.47	41.9347	0.0001	fold change	-1.88	32.5252	2.3e-12	fold change	-1.94	41.5877	9.2e-06	fold change	-1.41	39.4325	0.0015	fold change	-1.72
RRAS2	22800	related RAS viral (r-ras) oncogene homolog 2	6 out of 8	242.716					33.7448	1e-08	fold change	1.73					62.2626	1.9e-05	fold change	1.83	20.0776	0.0002	fold change	1.41	53.3459	4.1e-07	fold change	2.6	22.1368	0.0085	fold change	1.24	51.1483	1.1e-05	fold change	1.94
IQCG	84223	IQ motif containing G	6 out of 8	241.873	59.6346	0.0143	fold change	-1.96414	39.0625	1.8e-06	fold change	1.82									46.0164	0.0006	fold change	1.97	33.1389	1e-05	fold change	1.96	24.588	0.0473	fold change	1.26	39.4325	0.0059	fold change	1.72
SLC16A1	6566	solute carrier family 16, member 1 (monocarboxylic acid transporter 1)	6 out of 8	241.845					24.0264	0.0003	fold change	1.57	27.3075	0.0013	fold change	1.36	49.0653	0.0042	fold change	1.62					52.014	9.4e-07	fold change	2.54	36.1324	0.0059	fold change	1.36	53.2992	0.0008	fold change	1.99
SALL2	6297	sal-like 2 (Drosophila)	6 out of 8	241.794					33.7448	4.2e-09	fold change	-1.73					65.6194	2e-06	fold change	-1.89	24.3684	5.8e-06	fold change	-1.51	43.0056	1e-14	fold change	-2.23	34.9548	3.7e-10	fold change	-1.35	40.1014	5.5e-10	fold change	-1.73
CEBPG	1054	CCAAT/enhancer binding protein (C/EBP), gamma	6 out of 8	241.184					24.5311	2.4e-11	fold change	1.58					47.2545	2.2e-06	fold change	1.6	34.4388	0.0056	fold change	1.72	39.2563	1.2e-13	fold change	2.12	55.6019	3.8e-06	fold change	1.55	40.1014	4.3e-05	fold change	1.73
FRMD6	122786	FERM domain containing 6	6 out of 8	241.168					12.4385	0.0023	fold change	-1.35					23.3456	0.03	fold change	-1.32	93.3899	8.1e-10	fold change	-5.17	35.575	5.8e-09	fold change	-2.03	56.6322	6.7e-05	fold change	-1.56	19.7867	0.0026	fold change	-1.39
COL16A1	1307	collagen, type XVI, alpha 1	6 out of 8	241.1					13.3312	0.0076	fold change	-1.37	27.9642	0.0322	fold change	-1.37	27.7269	0.0275	fold change	-1.37	73.9492	4.4e-11	fold change	-2.86	49.6401	3e-10	fold change	-2.45	48.4881	9.1e-05	fold change	-1.48
RUNX1	861	runt-related transcription factor 1	6 out of 8	240.986					10.7135	0.0034	fold change	1.31					39.7643	0.0015	fold change	-1.51	51.3616	3.5e-06	fold change	-2.1	56.5873	8.8e-10	fold change	-2.72	40.3073	2.7e-09	fold change	-1.4	42.2519	1.2e-07	fold change	-1.77
GALNT14	79623	UDP-N-acetyl-alpha-D-galactosamine:polypeptide N-acetylgalactosaminyltransferase 14 (GalNAc-T14)	6 out of 8	239.926					51.3832	1.8e-05	fold change	2.05	19.6696	0.0129	fold change	1.25					32.6635	5e-08	fold change	1.68	40.1278	2.8e-05	fold change	2.14	32.8906	0.0007	fold change	1.33	63.1912	6.4e-06	fold change	2.23
229441_at	NA		6 out of 8	239.044	71.7062	0.0043	fold change	-2.31369									45.0386	0.0041	fold change	-1.57	38.1002	6.7e-05	fold change	-1.8	28.9685	1.2e-09	fold change	-1.85	32.8906	1.4e-07	fold change	-1.33	22.34	0.0084	fold change	-1.43
GMDS	2762	GDP-mannose 4,6-dehydratase	6 out of 8	238.987					18.5687	1.4e-05	fold change	1.47					41.6223	0.0012	fold change	1.53	59.0047	1.2e-05	fold change	2.29	38.1831	9.7e-10	fold change	2.09	43.6019	0.0022	fold change	1.43	38.0061	0.0002	fold change	1.69
UHRF1	29128	ubiquitin-like with PHD and ring finger domains 1	6 out of 8	238.733					17.5251	0.0018	fold change	1.45					43.3088	0.0025	fold change	1.55	53.9072	2.7e-05	fold change	2.16	31.22	1.2e-05	fold change	1.91	59.2628	5.9e-05	fold change	1.59	33.5094	0.0009	fold change	1.61
SEPHS1	22929	selenophosphate synthetase 1	6 out of 8	238.691					24.0264	2.6e-07	fold change	1.57					38.1595	9.4e-05	fold change	1.49	61.453	5.8e-07	fold change	2.37	35.575	6.7e-14	fold change	2.03	27.0197	0.0011	fold change	1.28	52.4576	2.1e-06	fold change	1.97
ACOT4	122970	acyl-CoA thioesterase 4	6 out of 8	238.498					32.5801	2.9e-08	fold change	-1.71					59.5188	6.4e-05	fold change	-1.78	25.2442	2.4e-08	fold change	-1.53	19.5818	6e-08	fold change	-1.62	44.7239	2.1e-07	fold change	-1.44	56.8492	6.1e-07	fold change	-2.07
TAF4B	6875	TAF4b RNA polymerase II, TATA box binding protein (TBP)-associated factor, 105kDa	6 out of 8	238.381									20.35	0.0018	fold change	1.26	43.3088	0.0032	fold change	1.55	27.1993	0.0042	fold change	1.57	27.3872	7.2e-06	fold change	1.81	73.1518	0.0001	fold change	1.79	46.9836	0.0016	fold change	1.86
KPNA2	3838	karyopherin alpha 2 (RAG cohort 1, importin alpha 1)	6 out of 8	237.908					28.9526	8.8e-08	fold change	1.65					36.1611	0.0014	fold change	1.47	44.1489	0.0031	fold change	1.93	31.9918	1e-10	fold change	1.93	54.4016	1.9e-06	fold change	1.54	42.2519	2.6e-05	fold change	1.77
RBM47	54502	RNA binding motif protein 47	6 out of 8	237.722					16.9434	9e-06	fold change	-1.44					26.8078	0.0057	fold change	-1.36	54.968	6.8e-06	fold change	-2.19	33.1389	8.7e-07	fold change	-1.96	64.7015	8.1e-05	fold change	-1.66	41.1624	9.4e-05	fold change	-1.75
PDE7A	5150	phosphodiesterase 7A	6 out of 8	237.468					30.8585	7.4e-08	fold change	1.68					35.4519	0.0008	fold change	1.46	23.9599	0.0283	fold change	1.5	44.6134	8.6e-12	fold change	2.29	65.585	1e-05	fold change	1.67	36.9992	1.2e-05	fold change	1.67
MAP2	4133	microtubule-associated protein 2	6 out of 8	236.141					37.1664	5.8e-06	fold change	1.79	16.4582	0.008	fold change	1.21	38.9084	0.0352	fold change	1.5	38.9946	0.0005	fold change	1.82	39.7899	4.6e-05	fold change	2.13					64.8239	0.0004	fold change	2.27
CHAC2	494143	ChaC, cation transport regulator homolog 2 (E. coli)	6 out of 8	236.008					34.1799	9.1e-08	fold change	1.74					30.5678	0.0024	fold change	1.4	35.7718	0.0006	fold change	1.75	60.5151	4e-14	fold change	2.89	29.4681	0.0007	fold change	1.3	45.5054	4.5e-05	fold change	1.83
FAM179B	23116	family with sequence similarity 179, member B	6 out of 8	235.98									24.4978	0.0001	fold change	-1.32	38.9084	1.6e-06	fold change	-1.5	78.8855	1.9e-15	fold change	-3.17	21.1158	1.4e-20	fold change	-1.66	36.1324	2.9e-06	fold change	-1.36	36.44	2e-07	fold change	-1.66
MIR30C2	407032	microRNA 30c-2	6 out of 8	235.917	65.7246	0.0222	fold change	-2.13195									75.6796	0.0006	fold change	-2.11	14.1821	0.039	fold change	-1.24	19.1875	0.0037	fold change	-1.61	21.0418	0.0371	fold change	-1.23	40.1014	0.0003	fold change	-1.73
GMPS	8833	guanine monphosphate synthetase	6 out of 8	235.36					24.5311	5.3e-11	fold change	1.58					29.6461	0.0004	fold change	1.39	57.1664	2.6e-07	fold change	2.24	25.538	4e-09	fold change	1.77	52.5309	3.2e-06	fold change	1.52	45.9474	6.7e-08	fold change	1.84
H2AFJ	55766	H2A histone family, member J	6 out of 8	235.26					21.2156	8.4e-05	fold change	-1.52					38.9084	0.0045	fold change	-1.5	52.7276	6.2e-06	fold change	-2.13	53.508	1.3e-05	fold change	-2.61	29.4681	0.0016	fold change	-1.3	39.4325	1.1e-06	fold change	-1.72
KHDRBS3	10656	KH domain containing, RNA binding, signal transduction associated 3	6 out of 8	235.212					14.2846	0.0003	fold change	1.39					32.9878	0.0133	fold change	1.43	48.2565	2.9e-06	fold change	2.02	49.3213	2.3e-08	fold change	2.44	21.0418	0.02	fold change	1.23	69.3202	7.1e-06	fold change	2.41
CYP26B1	56603	cytochrome P450, family 26, subfamily B, polypeptide 1	6 out of 8	235.063	89.447	0.0007	fold change	3.22099	36.5358	2.3e-06	fold change	1.78					28.6845	0.0091	fold change	1.38	14.5068	0.0496	fold change	1.25					41.5877	0.0034	fold change	1.41	24.301	0.0157	fold change	1.46
CARD10	29775	caspase recruitment domain family, member 10	6 out of 8	235.025					13.3312	0.0002	fold change	-1.37					36.1611	0.0004	fold change	-1.47	45.0386	0.0025	fold change	-1.95	51.6855	6.8e-08	fold change	-2.53	56.6322	3.4e-07	fold change	-1.56	32.1761	0.0021	fold change	-1.59
UBE2I	7329	ubiquitin-conjugating enzyme E2I	6 out of 8	234.975									20.9644	0.0447	fold change	-1.27	45.8619	1.7e-05	fold change	-1.58	53.9072	3.2e-08	fold change	-2.16	36.5049	2.1e-11	fold change	-2.05	30.7535	7.2e-05	fold change	-1.31	46.9836	5.9e-08	fold change	-1.86
RAB11FIP3	9727	RAB11 family interacting protein 3 (class II)	6 out of 8	234.83					14.8255	6.8e-08	fold change	-1.4					38.9084	0.0003	fold change	-1.5	65.0297	0.0002	fold change	-2.48	54.5048	1e-06	fold change	-2.65	25.717	0.0009	fold change	-1.27	35.8449	1.2e-05	fold change	-1.65
205160_at	NA		6 out of 8	234.691									19.6696	0.0133	fold change	-1.25	37.1446	0.0029	fold change	-1.48	39.9712	3.2e-07	fold change	-1.84	44.6134	4.6e-09	fold change	-2.29	39.4092	4.9e-05	fold change	-1.39	53.8834	4.8e-07	fold change	-2
RAB11A	8766	RAB11A, member RAS oncogene family	6 out of 8	234.56									52.9101	3.5e-06	fold change	-1.75	32.2182	0.001	fold change	-1.42	65.3407	2.6e-08	fold change	-2.49	23.7792	6.2e-08	fold change	-1.73	28.1357	0.0012	fold change	-1.29	32.1761	0.0001	fold change	-1.59
CLCN4	1183	chloride channel, voltage-sensitive 4	6 out of 8	234.461	57.46	0.0337	fold change	1.89326					17.319	0.0049	fold change	1.22	58.9769	0.0014	fold change	1.77	21.2839	0.0031	fold change	1.44	25.538	1.3e-06	fold change	1.77					53.8834	0.0004	fold change	2
RIPK4	54101	receptor-interacting serine-threonine kinase 4	6 out of 8	234.369					70.4523	2.9e-10	fold change	2.45					27.7269	0.0167	fold change	1.37	18.5813	0.0017	fold change	1.37	29.7826	1.5e-05	fold change	1.87	33.9425	0.0005	fold change	1.34	53.8834	1.4e-07	fold change	2
ERLIN2	11160	ER lipid raft associated 2	6 out of 8	234.365					20.1663	1.1e-05	fold change	-1.5	45.6204	0.0136	fold change	-1.62					63.5171	2.4e-06	fold change	-2.44	33.8602	2.4e-10	fold change	-1.98	47.5728	3.3e-07	fold change	-1.47	23.6283	0.0004	fold change	-1.45
CCL7	6354	chemokine (C-C motif) ligand 7	6 out of 8	233.236					65.9361	9.6e-07	fold change	2.32	25.9471	0.0018	fold change	1.34	42.3829	0.0037	fold change	1.54	13.5624	2.7e-05	fold change	1.22	40.4845	6.6e-05	fold change	2.15					44.9232	0.0062	fold change	1.82
GOLT1B	51026	golgi transport 1B	6 out of 8	232.295					15.3883	4.4e-06	fold change	1.41					32.9878	0.0001	fold change	1.43	52.7276	1.2e-06	fold change	2.13	34.8588	2.4e-16	fold change	2.01	53.5063	5.5e-06	fold change	1.53	42.8258	8.3e-06	fold change	1.78
FAR2	55711	fatty acyl CoA reductase 2	6 out of 8	230.859					11.1234	0.0149	fold change	1.32					46.5744	0.019	fold change	1.59	53.9072	0.0012	fold change	2.16	24.6321	0.0006	fold change	1.75	37.2951	0.007	fold change	1.37	57.3263	0.0002	fold change	2.08
MBOAT1	154141	membrane bound O-acyltransferase domain containing 1	6 out of 8	230.711	81.6087	0.0203	fold change	2.68698									43.3088	0.0055	fold change	-1.55	29.0989	0.0084	fold change	-1.61	16.154	0.001	fold change	-1.53	34.9548	0.0175	fold change	-1.35	25.5858	0.022	fold change	-1.48
NEDD4L	23327	neural precursor cell expressed, developmentally down-regulated 4-like, E3 ubiquitin protein ligase	6 out of 8	230.24					15.3883	0.0009	fold change	-1.41					51.9259	0.0028	fold change	-1.66	24.7461	7.1e-05	fold change	-1.52	42.0207	2e-07	fold change	-2.2	37.2951	2.9e-06	fold change	-1.37	58.8637	5.5e-07	fold change	-2.12
CDC6	990	cell division cycle 6 homolog (S. cerevisiae)	6 out of 8	230.017					27.6515	0.0001	fold change	1.63					47.2545	0.0235	fold change	1.6	32.6635	0.0002	fold change	1.68	53.3459	0.0076	fold change	2.6	25.717	0.02	fold change	1.27	43.3851	4.3e-05	fold change	1.79
RMND1	55005	required for meiotic nuclear division 1 homolog (S. cerevisiae)	6 out of 8	229.967					10.2407	0.0038	fold change	-1.3	36.1795	0.0025	fold change	-1.49	49.7206	0.001	fold change	-1.63	25.2442	0.0136	fold change	-1.53					64.7015	4.2e-08	fold change	-1.66	43.8808	5.7e-07	fold change	-1.8
PAPSS2	9060	3'-phosphoadenosine 5'-phosphosulfate synthase 2	6 out of 8	228.391					40.991	2.6e-07	fold change	1.85					41.6223	0.0224	fold change	1.53	31.204	0.014	fold change	1.65	21.5338	0.0008	fold change	1.67	51.4319	0.0088	fold change	1.51	41.6081	0.003	fold change	1.76
C17orf58	284018	chromosome 17 open reading frame 58	6 out of 8	228.364					20.7243	2.9e-05	fold change	-1.51					50.2079	0.0006	fold change	-1.64	63.0287	7.6e-07	fold change	-2.42	30.906	6.7e-09	fold change	-1.9	29.4681	0.0247	fold change	-1.3	34.0289	0.0002	fold change	-1.62
PHF15	23338	PHD finger protein 15	6 out of 8	228.335					15.8557	5.1e-08	fold change	-1.42					39.7643	4.4e-05	fold change	-1.51	48.5616	3.1e-10	fold change	-2.03	40.4845	2.2e-13	fold change	-2.15	44.7239	1.9e-05	fold change	-1.44	38.9454	2.5e-07	fold change	-1.71
DYX1C1	161582	dyslexia susceptibility 1 candidate 1	6 out of 8	227.693	65.585	0.0166	fold change	-2.13038	27.6515	3.1e-07	fold change	-1.63					49.7206	0.0004	fold change	-1.63	20.8684	4.7e-05	fold change	-1.43					21.0418	1.2e-08	fold change	-1.23	42.8258	1.8e-06	fold change	-1.78
KIF15	56992	kinesin family member 15	6 out of 8	227.667					12.8658	0.0013	fold change	1.36					66.6152	1e-05	fold change	1.91	36.833	4.2e-06	fold change	1.77	35.575	1.9e-12	fold change	2.03	43.6019	2.6e-05	fold change	1.43	32.1761	0.0017	fold change	1.59
C10orf32	119032	chromosome 10 open reading frame 32	6 out of 8	227.628					16.4499	2.6e-06	fold change	-1.43					42.3829	1.5e-06	fold change	-1.54	69.0093	3.5e-10	fold change	-2.63	18.7657	1.4e-08	fold change	-1.6	41.5877	7.5e-05	fold change	-1.41	39.4325	6.9e-08	fold change	-1.72
ATHL1	80162	ATH1, acid trehalase-like 1 (yeast)	6 out of 8	227.597					14.2846	0.0071	fold change	-1.39					53.23	0.0108	fold change	-1.68	18.9275	0.0248	fold change	-1.38	65.3057	1.9e-12	fold change	-3.11	39.4092	0.0117	fold change	-1.39	36.44	0.0028	fold change	-1.66
GATA6	2627	GATA binding protein 6	6 out of 8	227.54					9.81618	0.0261	fold change	1.29					47.2545	0.0043	fold change	1.6	46.9479	0.0029	fold change	1.99	25.1049	0.001	fold change	1.76	38.3156	0.0027	fold change	1.38	60.1012	3.1e-06	fold change	2.15
SMC4	10051	structural maintenance of chromosomes 4	6 out of 8	227.477					24.5311	8.4e-07	fold change	1.58					29.6461	0.0006	fold change	1.39	47.6395	0.0002	fold change	2.01	47.7874	4e-13	fold change	2.4	45.6972	0.0007	fold change	1.45	32.1761	0.0003	fold change	1.59
ANKRA2	57763	ankyrin repeat, family A (RFXANK-like), 2	6 out of 8	227.324					12.4385	6.4e-08	fold change	-1.35					36.1611	2e-07	fold change	-1.47	74.4424	3.1e-16	fold change	-2.89	39.2563	6.4e-21	fold change	-2.12	27.0197	1.9e-07	fold change	-1.28	38.0061	1.7e-06	fold change	-1.69
MREG	55686	melanoregulin	6 out of 8	227.178					10.7135	0.0022	fold change	-1.31					33.8229	0.001	fold change	-1.44	46.9479	1.7e-06	fold change	-1.99	21.9217	4e-09	fold change	-1.68	66.1883	3.8e-06	fold change	-1.68	47.5842	2.2e-07	fold change	-1.87
TMBIM4	51643	transmembrane BAX inhibitor motif containing 4	6 out of 8	227.011					13.7543	3.5e-07	fold change	-1.38					31.3714	9.4e-05	fold change	-1.41	68.2054	3.8e-06	fold change	-2.6	17.6072	6.4e-09	fold change	-1.57	48.4881	1.6e-05	fold change	-1.48	47.5842	1.4e-08	fold change	-1.87
PGRMC2	10424	progesterone receptor membrane component 2	6 out of 8	226.992									58.9623	0.0435	fold change	-1.86	33.8229	8.4e-06	fold change	-1.44	65.0297	4.1e-06	fold change	-2.48	26.8253	0.01	fold change	-1.8	28.1357	0.0002	fold change	-1.29	14.2165	0.0109	fold change	-1.29
TCF19	6941	transcription factor 19	6 out of 8	226.814	68.8155	0.0327	fold change	2.2286									28.6845	0.0053	fold change	1.38	27.752	1.2e-06	fold change	1.58	53.3459	3.5e-10	fold change	2.6	24.588	0.0003	fold change	1.26	23.6283	0.0008	fold change	1.45
ADORA2B	136	adenosine A2b receptor	6 out of 8	226.784					39.0625	1.3e-07	fold change	1.82	24.4978	0.0099	fold change	1.32	62.8354	9.9e-05	fold change	1.84	13.2796	0.002	fold change	1.21	29.7826	1.4e-07	fold change	1.87					57.3263	8.4e-06	fold change	2.08
HOXD8	3234	homeobox D8	6 out of 8	226.536					19.0724	2.6e-05	fold change	-1.48					63.8806	1.4e-05	fold change	-1.86	79.4976	7.5e-09	fold change	-3.21	20.2797	3.4e-09	fold change	-1.64	24.588	9.9e-06	fold change	-1.26	19.2175	0.0089	fold change	-1.38
CLDN23	137075	claudin 23	6 out of 8	226.372					25.1304	8.2e-07	fold change	1.59					42.3829	0.0051	fold change	1.54	58.2221	0.0001	fold change	2.27	29.7826	0.0024	fold change	1.87	36.1324	0.0015	fold change	1.36	34.721	0.0062	fold change	1.63
BRIP1	83990	BRCA1 interacting protein C-terminal helicase 1	6 out of 8	226.1	52.3906	0.0482	fold change	1.72909	20.7243	2.5e-05	fold change	1.51					45.8619	0.0135	fold change	1.58	36.3214	0.002	fold change	1.76	25.1049	2.8e-05	fold change	1.76	45.6972	0.0002	fold change	1.45
ZNF587	84914	zinc finger protein 587	6 out of 8	225.924					27.6515	3.4e-08	fold change	-1.63					39.7643	0.0005	fold change	-1.51	23.5108	4.7e-05	fold change	-1.49	30.1776	4.8e-06	fold change	-1.88	46.7351	2.1e-06	fold change	-1.46	58.0848	1.6e-07	fold change	-2.1
RAB30	27314	RAB30, member RAS oncogene family	6 out of 8	225.672					12.4385	1e-05	fold change	-1.35					61.918	0.0002	fold change	-1.82	34.0384	0.0004	fold change	-1.71	26.8253	8.9e-08	fold change	-1.8	33.9425	2.2e-06	fold change	-1.34	56.5093	3.3e-10	fold change	-2.06
RACGAP1	29127	Rac GTPase activating protein 1	6 out of 8	225.495					15.8557	0.0005	fold change	1.42					38.9084	0.0006	fold change	1.5	71.9155	5.8e-07	fold change	2.77	24.1863	2.1e-08	fold change	1.74	48.4881	8e-06	fold change	1.48	26.1408	0.0005	fold change	1.49
SPIB	6689	Spi-B transcription factor (Spi-1/PU.1 related)	6 out of 8	225.132									35.5366	0.0008	fold change	1.48	53.931	0.0017	fold change	1.69	12.9359	0.0003	fold change	1.2	50.2487	4.8e-05	fold change	2.47	31.7811	0.0055	fold change	1.32	40.699	0.0012	fold change	1.74
CEBPB	1051	CCAAT/enhancer binding protein (C/EBP), beta	6 out of 8	224.715					40.991	1.4e-16	fold change	1.85					31.3714	0.0003	fold change	1.41	45.0386	0.0009	fold change	1.95	19.8795	4.1e-10	fold change	1.63	46.7351	2.1e-06	fold change	1.46	40.699	6.6e-08	fold change	1.74
DDIT4	54541	DNA-damage-inducible transcript 4	6 out of 8	224.619					35.7956	8.7e-12	fold change	1.77					37.1446	0.0019	fold change	1.48	44.1489	0.0069	fold change	1.93	28.5713	1.2e-07	fold change	1.84	36.1324	0.0092	fold change	1.36	42.8258	7e-05	fold change	1.78
OSCP1	127700	organic solute carrier partner 1	6 out of 8	224.363					25.6544	3.2e-08	fold change	-1.6					52.615	1.6e-06	fold change	-1.67	32.6635	2.7e-07	fold change	-1.68	35.575	9.6e-13	fold change	-2.03	39.4092	7.9e-09	fold change	-1.39	38.4459	2.1e-06	fold change	-1.7
KIF1B	23095	kinesin family member 1B	6 out of 8	222.867					41.6601	4e-12	fold change	1.86					36.1611	7.2e-05	fold change	1.47	31.5808	0.003	fold change	1.66	20.6997	3e-11	fold change	1.65	40.3073	8.3e-05	fold change	1.4	52.4576	1.7e-11	fold change	1.97
FAM63A	55793	family with sequence similarity 63, member A	6 out of 8	222.59					35.2463	2.4e-14	fold change	-1.76					46.5744	1.6e-06	fold change	-1.59	25.8114	0.0001	fold change	-1.54	35.2185	8e-17	fold change	-2.02	40.3073	2.6e-11	fold change	-1.4	39.4325	3.9e-18	fold change	-1.72
NAV3	89795	neuron navigator 3	6 out of 8	222.05					29.6375	3.1e-05	fold change	-1.66					62.8354	0.0004	fold change	-1.84	29.5678	0.0004	fold change	-1.62	11.7298	0.0255	fold change	-1.4	39.4092	3.9e-06	fold change	-1.39	48.8706	3.4e-05	fold change	-1.89
RCOR3	55758	REST corepressor 3	6 out of 8	221.808					15.3883	1e-06	fold change	-1.41					41.6223	1.3e-05	fold change	-1.53	51.3616	5.9e-07	fold change	-2.1	26.3424	1.6e-12	fold change	-1.79	41.5877	2.5e-06	fold change	-1.41	45.5054	1.6e-14	fold change	-1.83
MYO6	4646	myosin VI	6 out of 8	221.731					9.43966	0.0217	fold change	-1.28					29.6461	0.0044	fold change	-1.39	72.1272	2e-05	fold change	-2.78	24.6321	9.5e-10	fold change	-1.75	44.7239	2.7e-05	fold change	-1.44	41.1624	0.0006	fold change	-1.75
ASF1A	25842	ASF1 anti-silencing function 1 homolog A (S. cerevisiae)	6 out of 8	221.48					19.6208	2.2e-06	fold change	1.49					25.1461	0.0006	fold change	1.34	39.4957	0.0008	fold change	1.83	48.1997	2.5e-16	fold change	2.41	49.5855	2.1e-05	fold change	1.49	39.4325	7.5e-08	fold change	1.72
RASA1	5921	RAS p21 protein activator (GTPase activating protein) 1	6 out of 8	220.999									38.7898	0.0271	fold change	-1.52	33.8229	3.8e-05	fold change	-1.44	67.8656	1.7e-06	fold change	-2.59	28.1976	1e-13	fold change	-1.83	29.4681	0.0083	fold change	-1.3	22.8551	3.8e-05	fold change	-1.44
LURAP1L	286343	leucine rich adaptor protein 1-like	6 out of 8	220.526					22.3365	1.5e-05	fold change	-1.54					75.6796	4.6e-06	fold change	-2.11	26.202	0.0006	fold change	-1.55	47.419	6e-10	fold change	-2.39	24.588	0.0153	fold change	-1.26	24.301	0.0099	fold change	-1.46
MASTL	84930	microtubule associated serine/threonine kinase-like	6 out of 8	220.156					11.5117	0.0015	fold change	1.33					37.1446	0.0001	fold change	1.48	50.2079	3.9e-05	fold change	2.07	40.1278	3.2e-10	fold change	2.14	44.7239	0.0005	fold change	1.44	36.44	0.0001	fold change	1.66
UBE2T	29089	ubiquitin-conjugating enzyme E2T (putative)	6 out of 8	218.943					13.7543	0.0059	fold change	1.38					43.3088	0.0039	fold change	1.55	31.204	9.3e-05	fold change	1.65	25.538	9.5e-08	fold change	1.77	67.6535	2.3e-05	fold change	1.7	37.4844	9.1e-05	fold change	1.68
TAPT1	202018	transmembrane anterior posterior transformation 1	6 out of 8	218.688					11.1234	2e-05	fold change	-1.32					35.4519	8.1e-05	fold change	-1.46	63.0287	5.4e-05	fold change	-2.42	22.632	1.1e-08	fold change	-1.7	42.5709	4.8e-06	fold change	-1.42	43.8808	1.1e-07	fold change	-1.8
KCNG1	3755	potassium voltage-gated channel, subfamily G, member 1	6 out of 8	218.378					42.3255	2.5e-08	fold change	1.87	20.9644	0.0053	fold change	1.27	39.7643	0.0004	fold change	1.51	23.5108	9.8e-06	fold change	1.49	34.487	4.8e-05	fold change	2					57.3263	2.7e-05	fold change	2.08
FBXO5	26271	F-box protein 5	6 out of 8	218.248					14.2846	0.0002	fold change	1.39					38.9084	0.0001	fold change	1.5	42.692	0.0002	fold change	1.9	58.9484	1.9e-14	fold change	2.82	17.9094	0.001	fold change	1.2	45.5054	2.4e-05	fold change	1.83
SLC5A6	8884	solute carrier family 5 (sodium-dependent vitamin transporter), member 6	6 out of 8	218.207					30.8585	2.7e-08	fold change	1.68					55.8416	2.4e-05	fold change	1.72	38.5303	0.0001	fold change	1.81	26.8253	2.2e-05	fold change	1.8	23.3251	0.0043	fold change	1.25	42.8258	1e-05	fold change	1.78
LBR	3930	lamin B receptor	6 out of 8	217.632					28.4154	2.3e-09	fold change	1.64					38.9084	5.2e-05	fold change	1.5	23.0955	0.0121	fold change	1.48	22.632	2.8e-08	fold change	1.7	63.8814	2.3e-07	fold change	1.65	40.699	1.2e-06	fold change	1.74
FOXP1	27086	forkhead box P1	6 out of 8	217.374					12.8658	6.9e-06	fold change	-1.36					27.7269	0.0013	fold change	-1.37	73.0706	3e-08	fold change	-2.82	32.8556	5.9e-11	fold change	-1.95	30.7535	0.0012	fold change	-1.31	40.1014	0.0004	fold change	-1.73
TRAF5	7188	TNF receptor-associated factor 5	6 out of 8	217.126					14.8255	2.3e-05	fold change	-1.4					27.7269	0.0046	fold change	-1.37	55.5389	1.1e-06	fold change	-2.2	44.874	1.2e-16	fold change	-2.3	38.3156	0.0004	fold change	-1.38	35.8449	4.9e-05	fold change	-1.65
ZNF462	58499	zinc finger protein 462	6 out of 8	216.997					35.7956	3.1e-06	fold change	1.77					31.3714	0.042	fold change	1.41	49.0461	2.3e-05	fold change	2.04	15.7807	1.7e-06	fold change	1.52	36.1324	0.017	fold change	1.36	48.8706	0.0003	fold change	1.89
ZBTB41	360023	zinc finger and BTB domain containing 41	6 out of 8	216.946	81.285	0.0072	fold change	2.67354									33.8229	5.5e-05	fold change	-1.44	38.9946	0.0016	fold change	-1.82	13.3098	6e-05	fold change	-1.45	21.0418	0.0188	fold change	-1.23	28.4918	4.2e-06	fold change	-1.53
EGLN1	54583	egl nine homolog 1 (C. elegans)	6 out of 8	216.664	59.1751	0.0168	fold change	1.95071	21.8686	5.5e-12	fold change	1.53					38.9084	3.3e-05	fold change	1.5	22.6237	0.0015	fold change	1.47	37.0887	2.3e-14	fold change	2.06					36.9992	0.0003	fold change	1.67
SLC44A1	23446	solute carrier family 44, member 1	6 out of 8	216.294	56.5611	0.0286	fold change	1.86249									28.6845	0.0005	fold change	-1.38	38.9946	6.4e-05	fold change	-1.82	32.5252	0.0022	fold change	-1.94	33.9425	1.5e-07	fold change	-1.34	25.5858	0.0002	fold change	-1.48
CTSO	1519	cathepsin O	6 out of 8	216.142	69.5555	0.0124	fold change	-2.24864					57.4713	0.0005	fold change	-1.83	25.1461	0.0013	fold change	-1.34	30.0521	2.9e-06	fold change	-1.63	10.2885	1.8e-05	fold change	-1.35					23.6283	3.7e-05	fold change	-1.45
SLC43A3	29015	solute carrier family 43, member 3	6 out of 8	215.766					26.2405	1.2e-09	fold change	1.61					35.4519	0.0013	fold change	1.46	40.8207	2.2e-06	fold change	1.86	26.8253	9.9e-08	fold change	1.8	43.6019	7.7e-05	fold change	1.43	42.8258	7.9e-07	fold change	1.78
C5orf4	10826	chromosome 5 open reading frame 4	6 out of 8	215.73					34.1799	8.8e-06	fold change	-1.74					50.2079	0.0008	fold change	-1.64	16.7918	0.0002	fold change	-1.32	70.2711	1.3e-08	fold change	-3.44	19.9785	0.0001	fold change	-1.22	24.301	0.0006	fold change	-1.46
AI693689	NA		6 out of 8	215.612	77.5904	0.0005	fold change	-2.51939									45.0386	0.001	fold change	-1.57	15.4475	0.0004	fold change	-1.28	33.8602	1.3e-06	fold change	-1.98	23.3251	0.0004	fold change	-1.25	20.3502	0.0061	fold change	-1.4
KDM5B-AS1	100506696	KDM5B antisense RNA 1	6 out of 8	215.544	64.6529	0.0147	fold change	-2.10273									30.5678	0.01	fold change	1.4	38.9946	0.0013	fold change	1.82	18.351	0.0006	fold change	1.59	29.4681	0.0017	fold change	1.3	33.5094	0.0006	fold change	1.61
UCK2	7371	uridine-cytidine kinase 2	6 out of 8	215.2					28.4154	1.2e-07	fold change	1.64					43.3088	2.2e-05	fold change	1.55	28.2365	1.8e-06	fold change	1.59	38.6393	3e-11	fold change	2.1	42.5709	7.1e-05	fold change	1.42	34.0289	5.4e-05	fold change	1.62
CKS1B	1163	CDC28 protein kinase regulatory subunit 1B	6 out of 8	214.972					18.0578	8e-06	fold change	1.46					33.8229	0.0005	fold change	1.44	61.0568	6.4e-06	fold change	2.36	32.5252	1.9e-11	fold change	1.94	41.5877	0.0005	fold change	1.41	27.9222	0.0002	fold change	1.52
CENPM	79019	centromere protein M	6 out of 8	214.687									27.3075	0.0139	fold change	1.36	35.4519	0.0029	fold change	1.46	14.5068	2.1e-05	fold change	1.25	72.4249	6.7e-06	fold change	3.59	38.3156	5.6e-06	fold change	1.38	26.6798	4.4e-05	fold change	1.5
ENO1	2023	enolase 1, (alpha)	6 out of 8	214.363					26.2405	2.3e-07	fold change	1.61					37.1446	0.0026	fold change	1.48	22.6237	6.2e-07	fold change	1.47	43.0056	3.3e-10	fold change	2.23	32.8906	7.1e-05	fold change	1.33	52.4576	0.0011	fold change	1.97
FANCI	55215	Fanconi anemia, complementation group I	6 out of 8	214.166					20.7243	2.5e-05	fold change	1.51					46.5744	0.0002	fold change	1.59	31.204	0.0115	fold change	1.65	21.1158	1.2e-05	fold change	1.66	55.6019	9e-06	fold change	1.55	38.9454	4.9e-05	fold change	1.71
HNMT	3176	histamine N-methyltransferase	6 out of 8	214.035									70.6215	0.0402	fold change	-2.14	27.7269	0.0009	fold change	-1.37	51.7513	2.1e-06	fold change	-2.11	16.4921	0.0003	fold change	-1.54	29.4681	0.0098	fold change	-1.3	17.9753	0.0031	fold change	-1.36
C3orf52	79669	chromosome 3 open reading frame 52	6 out of 8	213.728					17.5251	0.0016	fold change	-1.45					53.931	0.0029	fold change	-1.69	29.0989	0.0029	fold change	-1.61	39.2563	9.8e-06	fold change	-2.12	25.717	0.0198	fold change	-1.27	48.1997	2.1e-05	fold change	-1.88
BBS1	582	Bardet-Biedl syndrome 1	6 out of 8	213.575					23.486	6.4e-11	fold change	-1.56					41.6223	4.2e-06	fold change	-1.53	31.204	7.6e-07	fold change	-1.65	40.1278	5.8e-16	fold change	-2.14	53.5063	2.5e-11	fold change	-1.53	23.6283	0.0001	fold change	-1.45
SNX13	23161	sorting nexin 13	6 out of 8	213.026	67.6791	0.0084	fold change	-2.19692									16.2997	0.0014	fold change	-1.23	66.8691	1.6e-09	fold change	-2.55	21.1158	0.0002	fold change	-1.66	19.9785	0.0005	fold change	-1.22	16.2846	0.0035	fold change	-1.33
HENMT1	113802	HEN1 methyltransferase homolog 1 (Arabidopsis)	6 out of 8	212.506					20.1663	4.2e-08	fold change	1.5					39.7643	0.0005	fold change	1.51	16.1265	0.0138	fold change	1.3	36.0233	7.8e-11	fold change	2.04	59.2628	6.8e-06	fold change	1.59	41.1624	4.5e-08	fold change	1.75
GPATCH2	55105	G patch domain containing 2	6 out of 8	212.393	90.6355	0.0006	fold change	3.40051									26.0687	0.0222	fold change	-1.35	24.3684	0.002	fold change	-1.51	29.7826	3.8e-05	fold change	-1.87	17.9094	0.0046	fold change	-1.2	23.6283	0.0034	fold change	-1.45
PSMG1	8624	proteasome (prosome, macropain) assembly chaperone 1	6 out of 8	212.35					22.9464	2.1e-08	fold change	1.55					27.7269	0.0019	fold change	1.37	34.0384	0.0092	fold change	1.71	34.487	1.5e-12	fold change	2	46.7351	6.5e-05	fold change	1.46	46.4162	2.4e-07	fold change	1.85
BOP1	23246	block of proliferation 1	6 out of 8	211.991					22.9464	2e-05	fold change	1.55	16.4582	0.0223	fold change	1.21	38.9084	0.0012	fold change	1.5					47.7874	1e-07	fold change	2.4	32.8906	0.0056	fold change	1.33	53.0003	5e-05	fold change	1.98
TUBA4A	7277	tubulin, alpha 4a	6 out of 8	211.398					36.5358	2.2e-07	fold change	1.78					35.4519	0.0022	fold change	1.46	20.8684	0.006	fold change	1.43	24.6321	9e-15	fold change	1.75	62.4181	3.7e-06	fold change	1.63	31.4919	3.4e-05	fold change	1.58
CDC7	8317	cell division cycle 7 homolog (S. cerevisiae)	6 out of 8	211.143					13.7543	3e-05	fold change	1.38					26.0687	0.0077	fold change	1.35	30.0521	0.0001	fold change	1.63	31.9918	7.8e-10	fold change	1.93	67.0241	4.7e-05	fold change	1.69	42.2519	5.4e-05	fold change	1.77
NBR1	4077	neighbor of BRCA1 gene 1	6 out of 8	210.667									46.1681	0.0025	fold change	-1.63	19.2959	0.0003	fold change	-1.27	70.5129	8.5e-10	fold change	-2.7	18.351	1.2e-09	fold change	-1.59	30.7535	2.2e-08	fold change	-1.31	25.5858	5.2e-09	fold change	-1.48
FAM13B	51306	family with sequence similarity 13, member B	6 out of 8	210.61									37.037	0.0019	fold change	-1.5	26.0687	7.1e-06	fold change	-1.35	70.7574	1.4e-09	fold change	-2.71	27.3872	2.6e-14	fold change	-1.81	27.0197	0.0004	fold change	-1.28	22.34	5e-06	fold change	-1.43
DICER1	23405	dicer 1, ribonuclease type III	6 out of 8	210.304	51.1268	0.0457	fold change	-1.66408					57.4713	0.0156	fold change	-1.83	14.1952	0.0093	fold change	-1.2	57.1664	3.8e-05	fold change	-2.24	19.8795	1.9e-10	fold change	-1.63					10.4646	0.0053	fold change	-1.2
TRIM45	80263	tripartite motif containing 45	6 out of 8	210.13					23.486	1.9e-07	fold change	-1.56					40.7259	0.0009	fold change	-1.52	60.4858	1.5e-07	fold change	-2.34	18.351	4.6e-07	fold change	-1.59	28.1357	1.1e-05	fold change	-1.29	38.9454	0.0001	fold change	-1.71
TSR1	55720	TSR1, 20S rRNA accumulation, homolog (S. cerevisiae)	6 out of 8	210.114					10.7135	8.9e-07	fold change	1.31	62.422	0.0006	fold change	1.93	29.6461	3.6e-05	fold change	1.39	33.6193	4.9e-05	fold change	1.7	40.8751	2.5e-08	fold change	2.16					32.8379	9.2e-05	fold change	1.6
CCDC96	257236	coiled-coil domain containing 96	6 out of 8	209.922					11.1234	6.5e-06	fold change	-1.32					51.1483	5.4e-07	fold change	-1.65	27.752	8.2e-06	fold change	-1.58	53.7889	2.3e-08	fold change	-2.62	17.9094	3.5e-05	fold change	-1.2	48.1997	1.6e-11	fold change	-1.88
TMEM106B	54664	transmembrane protein 106B	6 out of 8	209.105									52.9101	6.8e-07	fold change	-1.75	20.0481	0.0009	fold change	-1.28	65.0297	1.9e-06	fold change	-2.48	11.1297	3.3e-06	fold change	-1.38	21.0418	0.0069	fold change	-1.23	38.9454	0.0015	fold change	-1.71
EXOC6	54536	exocyst complex component 6	6 out of 8	208.894					15.3883	5.6e-09	fold change	-1.41					39.7643	1.6e-05	fold change	-1.51	48.5616	2.3e-06	fold change	-2.03	26.8253	3.8e-08	fold change	-1.8	39.4092	4.1e-07	fold change	-1.39	38.9454	2.4e-12	fold change	-1.71
SLC25A33	84275	solute carrier family 25 (pyrimidine nucleotide carrier), member 33	6 out of 8	208.83					21.8686	5.4e-09	fold change	1.53					26.8078	0.0003	fold change	1.36	38.5303	2.2e-05	fold change	1.81	25.9148	7.3e-11	fold change	1.78	57.7021	6.9e-05	fold change	1.57	38.0061	1.4e-05	fold change	1.69
LTB	4050	lymphotoxin beta (TNF superfamily, member 3)	6 out of 8	208.237					12.8658	0.0418	fold change	1.36	58.2072	0.0003	fold change	1.84					14.1821	0.0193	fold change	1.24	37.0887	7.1e-05	fold change	2.06	54.4016	0.0007	fold change	1.54	31.4919	0.0054	fold change	1.58
CREBL2	1389	cAMP responsive element binding protein-like 2	6 out of 8	208.093									55.8036	0.0396	fold change	-1.8	30.5678	8e-06	fold change	-1.4	54.968	1.6e-07	fold change	-2.19	13.3098	4.9e-06	fold change	-1.45	31.7811	0.0003	fold change	-1.32	21.6628	0.0002	fold change	-1.42
USP1	7398	ubiquitin specific peptidase 1	6 out of 8	207.333					20.7243	2.4e-07	fold change	1.51					16.2997	0.0152	fold change	1.23	29.5678	0.0324	fold change	1.62	56.0199	1.3e-12	fold change	2.7	55.6019	2.9e-05	fold change	1.55	29.1195	7.1e-06	fold change	1.54
CCDC71L	168455	coiled-coil domain containing 71-like	6 out of 8	207.116					19.6208	9.7e-07	fold change	1.49					45.0386	3.2e-05	fold change	1.57	25.2442	0.0002	fold change	1.53	35.575	7e-12	fold change	2.03	36.1324	9.8e-07	fold change	1.36	45.5054	5.1e-06	fold change	1.83
CENPV	201161	centromere protein V	6 out of 8	206.386					16.4499	0.0005	fold change	1.43					42.3829	0.0391	fold change	1.54	30.0521	0.0058	fold change	1.63	35.575	9.5e-05	fold change	2.03	29.4681	0.0167	fold change	1.3	52.4576	0.0054	fold change	1.97
PLAC2	257000	placenta-specific 2 (non-protein coding)	6 out of 8	206.068					9.81618	0.001	fold change	1.29					64.8921	0.0085	fold change	1.88	55.8416	0.0005	fold change	2.21	15.4378	0.0001	fold change	1.51	19.9785	0.0295	fold change	1.22	40.1014	0.0096	fold change	1.73
MDP1	145553	magnesium-dependent phosphatase 1	6 out of 8	206.063					15.3883	5.3e-09	fold change	-1.41					38.1595	0.0001	fold change	-1.49	52.3906	5e-08	fold change	-2.12	20.2797	1.3e-09	fold change	-1.64	52.5309	1.3e-10	fold change	-1.52	27.3142	8.2e-06	fold change	-1.51
WARS	7453	tryptophanyl-tRNA synthetase	6 out of 8	205.935					15.8557	2.1e-06	fold change	1.42					39.7643	0.0029	fold change	1.51	33.6193	0.0022	fold change	1.7	28.5713	2.4e-06	fold change	1.84	56.6322	0.0004	fold change	1.56	31.4919	0.0002	fold change	1.58
HMGCS1	3157	3-hydroxy-3-methylglutaryl-CoA synthase 1 (soluble)	6 out of 8	205.687	64.9612	0.0207	fold change	2.11317	19.6208	6.8e-06	fold change	1.49					47.2545	1.2e-05	fold change	1.6					17.2586	9.2e-06	fold change	1.56	40.3073	1.8e-05	fold change	1.4	16.2846	0.0066	fold change	1.33
MOAP1	64112	modulator of apoptosis 1	6 out of 8	205.66									33.9905	0.0036	fold change	-1.46	34.5939	1.4e-07	fold change	-1.45	53.9072	4.4e-09	fold change	-2.16	21.5338	1.6e-10	fold change	-1.67	34.9548	0.0002	fold change	-1.35	26.6798	1.6e-07	fold change	-1.5
EPB41L4A	64097	erythrocyte membrane protein band 4.1 like 4A	6 out of 8	205.641					19.6208	2.2e-05	fold change	-1.49					38.1595	0.0053	fold change	-1.49	29.5678	0.0017	fold change	-1.62	48.1997	6.2e-07	fold change	-2.41	24.588	0.0362	fold change	-1.26	45.5054	0.0012	fold change	-1.83
IL4I1	259307	interleukin 4 induced 1	6 out of 8	205.597					10.2407	0.0088	fold change	1.3					41.6223	0.0053	fold change	1.53	12.9359	0.0007	fold change	1.2	37.4844	5.9e-05	fold change	2.07	63.8814	1.8e-06	fold change	1.65	39.4325	0.0001	fold change	1.72
UCHL5	51377	ubiquitin carboxyl-terminal hydrolase L5	6 out of 8	205.234					23.486	2.7e-08	fold change	1.56					39.7643	5.3e-05	fold change	1.51	46.0164	0.0001	fold change	1.97	42.3392	4.2e-14	fold change	2.21	22.1368	0.007	fold change	1.24	31.4919	0.0002	fold change	1.58
PER2	8864	period homolog 2 (Drosophila)	6 out of 8	205.1									24.4978	0.0079	fold change	-1.32	35.4519	9.5e-06	fold change	-1.46	45.556	1.6e-06	fold change	-1.96	35.575	1.4e-19	fold change	-2.03	27.0197	0.0006	fold change	-1.28	36.9992	6.1e-06	fold change	-1.67
IGF2BP2	10644	insulin-like growth factor 2 mRNA binding protein 2	6 out of 8	204.569					10.7135	0.0091	fold change	1.31	46.1681	0.0001	fold change	1.63	35.4519	0.0361	fold change	1.46					14.6591	0.0098	fold change	1.49	38.3156	0.0078	fold change	1.38	59.2607	0.0014	fold change	2.13
SDPR	8436	serum deprivation response	6 out of 8	204.528	52.4356	0.0293	fold change	-1.73264	18.5687	0.0145	fold change	-1.47					28.6845	0.0012	fold change	-1.38	14.7949	0.0009	fold change	-1.26	49.9426	0.0007	fold change	-2.46					40.1014	0.0116	fold change	-1.73
C9orf40	55071	chromosome 9 open reading frame 40	6 out of 8	204.224					43.147	4.7e-11	fold change	1.89					32.9878	0.004	fold change	1.43	30.6057	0.0002	fold change	1.64	18.7657	8.5e-07	fold change	1.6	25.717	9.8e-05	fold change	1.27	53.0003	1.7e-08	fold change	1.98
TPM1	7168	tropomyosin 1 (alpha)	6 out of 8	203.314	68.4332	0.023	fold change	-2.21676									26.0687	0.0033	fold change	1.35	37.8072	0.0016	fold change	-1.79	26.8253	1.8e-06	fold change	-1.8	29.4681	0.0106	fold change	-1.3	14.7117	0.0328	fold change	-1.3
RBM38	55544	RNA binding motif protein 38	6 out of 8	203.21					25.6544	1.4e-08	fold change	1.6	42.6621	0.0186	fold change	1.58	42.3829	1.3e-05	fold change	1.54					23.0392	5.3e-06	fold change	1.71	37.2951	0.0002	fold change	1.37	32.1761	9.7e-06	fold change	1.59
CKAP2	26586	cytoskeleton associated protein 2	6 out of 8	203.182					78.9254	1.7e-06	fold change	2.81					31.3714	0.0005	fold change	1.41	27.752	0.0013	fold change	1.58	23.7792	6.4e-10	fold change	1.73	22.1368	0.0009	fold change	1.24	19.2175	0.0012	fold change	1.38
DHTKD1	55526	dehydrogenase E1 and transketolase domain containing 1	6 out of 8	202.984					13.3312	0.0011	fold change	1.37					32.9878	0.0005	fold change	1.43	55.5389	2.1e-06	fold change	2.2	35.2185	8e-10	fold change	2.02	29.4681	0.0013	fold change	1.3	36.44	2e-06	fold change	1.66
UBE2J1	51465	ubiquitin-conjugating enzyme E2, J1	6 out of 8	201.511					24.5311	5.8e-08	fold change	1.58					42.3829	2.4e-07	fold change	1.54	35.2993	0.0004	fold change	1.74	28.5713	2.3e-11	fold change	1.84	31.7811	3.8e-05	fold change	1.32	38.9454	6e-08	fold change	1.71
WDR90	197335	WD repeat domain 90	6 out of 8	201.407					16.9434	1.5e-05	fold change	-1.44					28.6845	0.0018	fold change	-1.38	34.8391	7.9e-06	fold change	-1.73	72.7241	8.4e-10	fold change	-3.61	24.588	0.0003	fold change	-1.26	23.6283	8e-05	fold change	-1.45
HDAC2	3066	histone deacetylase 2	6 out of 8	201.294					21.8686	7.3e-08	fold change	1.53					33.8229	3.1e-07	fold change	1.44	23.9599	0.0086	fold change	1.5	26.8253	1.6e-11	fold change	1.8	51.4319	2.6e-06	fold change	1.51	43.3851	2e-11	fold change	1.79
ECE2	9718	endothelin converting enzyme 2	6 out of 8	201.153					23.486	2.4e-07	fold change	1.56					39.7643	0.0002	fold change	1.51	17.1096	1.8e-06	fold change	1.33	47.7874	1.7e-12	fold change	2.4	30.7535	8.9e-05	fold change	1.31	42.2519	2.8e-06	fold change	1.77
235141_at	NA		6 out of 8	201.14	60.3078	0.038	fold change	-1.98138									29.6461	0.0004	fold change	-1.39	30.6057	5.9e-05	fold change	-1.64	22.632	2.1e-08	fold change	-1.7	19.0032	0.001	fold change	-1.21	38.9454	2.4e-05	fold change	-1.71
OLFM1	10439	olfactomedin 1	6 out of 8	200.883					31.9605	4.3e-05	fold change	-1.7					38.1595	0.0406	fold change	-1.49	15.4475	1.1e-05	fold change	-1.28	37.0887	7.6e-07	fold change	-2.06	46.7351	0.0006	fold change	-1.46	31.4919	0.0159	fold change	-1.58
RGS22	26166	regulator of G-protein signaling 22	6 out of 8	200.161					34.6613	1.3e-10	fold change	-1.75					53.23	0.0001	fold change	-1.68	19.7232	0.0031	fold change	-1.4	14.6591	2.5e-05	fold change	-1.49	24.588	1.6e-11	fold change	-1.26	53.2992	9.1e-11	fold change	-1.99
CD38	952	CD38 molecule	6 out of 8	200.143					73.2225	2.2e-08	fold change	2.56	24.4978	0.0105	fold change	1.32					18.9275	0.0239	fold change	1.38	24.1863	4.1e-05	fold change	1.74	24.588	0.0032	fold change	1.26	34.721	0.0026	fold change	1.63
ARMCX1	51309	armadillo repeat containing, X-linked 1	6 out of 8	200.116									23.7417	0.0392	fold change	-1.31	26.8078	0.0352	fold change	-1.36	65.4802	1.1e-05	fold change	-2.5	21.5338	7e-07	fold change	-1.67	41.5877	0.0004	fold change	-1.41	20.9645	0.0028	fold change	-1.41
SLC18B1	116843	solute carrier family 18, subfamily B, member 1	6 out of 8	199.589	78.734	0.0351	fold change	-2.55473	12.4385	0.0014	fold change	1.35					32.2182	0.0037	fold change	1.42					10.569	0.001	fold change	1.36	38.3156	2.5e-05	fold change	1.38	27.3142	9.2e-05	fold change	1.51
C7orf63	79846	chromosome 7 open reading frame 63	6 out of 8	199.422					36.5358	1.6e-09	fold change	-1.78					47.2545	0.0002	fold change	-1.6	28.7046	3.7e-06	fold change	-1.6	11.7298	1.3e-06	fold change	-1.4	25.717	1e-08	fold change	-1.27	49.4805	9.3e-08	fold change	-1.9
SREBF1	6720	sterol regulatory element binding transcription factor 1	6 out of 8	199.061					20.7243	5.2e-05	fold change	-1.51					27.7269	0.0249	fold change	-1.37	24.3684	0.0008	fold change	-1.51	45.6404	5.6e-06	fold change	-2.33	43.6019	0.0001	fold change	-1.43	36.9992	0.0001	fold change	-1.67
FADS1	3992	fatty acid desaturase 1	6 out of 8	199.021	62.3255	0.0111	fold change	2.03497	15.3883	0.0004	fold change	1.41									22.6237	0.0007	fold change	1.47	25.538	6.7e-06	fold change	1.77	40.3073	0.003	fold change	1.4	32.8379	0.0026	fold change	1.6
NUDCD1	84955	NudC domain containing 1	6 out of 8	198.711					19.6208	3.2e-07	fold change	1.49					26.0687	0.0027	fold change	1.35	48.2565	6.1e-05	fold change	2.02	47.7874	7e-16	fold change	2.4	19.9785	0.0073	fold change	1.22	36.9992	4.3e-06	fold change	1.67
FBXL17	64839	F-box and leucine-rich repeat protein 17	6 out of 8	198.587	86.6116	0.0028	fold change	2.99467									18.5841	0.0004	fold change	-1.26	18.5813	0.0193	fold change	-1.37	26.8253	5e-10	fold change	-1.8	27.0197	0.0001	fold change	-1.28	20.9645	0.0025	fold change	-1.41
DNAL1	83544	dynein, axonemal, light chain 1	6 out of 8	198.131	73.6833	0.003	fold change	-2.36294									37.1446	3.9e-07	fold change	-1.48	14.5068	0.0004	fold change	-1.25	17.9596	3.8e-10	fold change	-1.58	25.717	5e-10	fold change	-1.27	29.1195	3.8e-09	fold change	-1.54
C1GALT1	56913	core 1 synthase, glycoprotein-N-acetylgalactosamine 3-beta-galactosyltransferase, 1	6 out of 8	198.014					28.9526	2.2e-09	fold change	1.65					35.4519	0.0022	fold change	1.46	20.0776	0.0075	fold change	1.41	32.5252	7.2e-09	fold change	1.94	40.3073	0.0002	fold change	1.4	40.699	0.0015	fold change	1.74
PANK3	79646	pantothenate kinase 3	6 out of 8	197.398									37.037	0.0125	fold change	-1.5	17.7778	0.0018	fold change	-1.25	64.1141	1.2e-05	fold change	-2.46	18.7657	3.9e-08	fold change	-1.6	31.7811	1e-06	fold change	-1.32	27.9222	5.8e-06	fold change	-1.52
PDXK	8566	pyridoxal (pyridoxine, vitamin B6) kinase	6 out of 8	197.027					16.4499	6.4e-07	fold change	1.43					19.2959	0.0158	fold change	1.27	45.556	4.1e-07	fold change	1.96	31.9918	1.8e-09	fold change	1.93	42.5709	0.0002	fold change	1.42	41.1624	2.4e-06	fold change	1.75
TNFSF13B	10673	tumor necrosis factor (ligand) superfamily, member 13b	6 out of 8	196.976					22.3365	2.5e-06	fold change	1.54					23.3456	0.0499	fold change	1.32	36.3214	0.0019	fold change	1.76	29.3839	1.1e-06	fold change	1.86	60.0031	0.0005	fold change	1.6	25.5858	0.012	fold change	1.48
GNB1	2782	guanine nucleotide binding protein (G protein), beta polypeptide 1	6 out of 8	196.931	92.2679	0.0006	fold change	3.59279	12.8658	2.7e-07	fold change	1.36	21.7675	0.0088	fold change	-1.28					34.8391	4.1e-06	fold change	1.73	18.351	2.8e-08	fold change	1.59					16.8401	0.0023	fold change	1.34
DONSON	29980	downstream neighbor of SON	6 out of 8	196.619					22.9464	2.5e-06	fold change	1.55					38.1595	4.1e-05	fold change	1.49	30.0521	0.0004	fold change	1.63	20.2797	1.9e-08	fold change	1.64	46.7351	2.6e-05	fold change	1.46	38.4459	5.7e-06	fold change	1.7
ST14	6768	suppression of tumorigenicity 14 (colon carcinoma)	6 out of 8	196.201					18.0578	6.4e-07	fold change	1.46					35.4519	6.2e-05	fold change	1.46	20.0776	1.7e-05	fold change	1.41	37.4844	6.3e-09	fold change	2.07	45.6972	0.0004	fold change	1.45	39.4325	2.3e-06	fold change	1.72
GMNN	51053	geminin, DNA replication inhibitor	6 out of 8	196.089					16.4499	2.1e-05	fold change	1.43					30.5678	0.0012	fold change	1.4	34.4388	0.0132	fold change	1.72	23.4212	2.7e-07	fold change	1.72	57.7021	0.0006	fold change	1.57	33.5094	1.7e-06	fold change	1.61
L3MBTL1	26013	l(3)mbt-like 1 (Drosophila)	6 out of 8	195.926					10.2407	0.0002	fold change	-1.3					38.1595	0.0021	fold change	-1.49	22.1788	2.5e-06	fold change	-1.46	71.623	4.6e-09	fold change	-3.55	19.0032	4.2e-05	fold change	-1.21	34.721	0.0004	fold change	-1.63
SLC12A8	84561	solute carrier family 12 (potassium/chloride transporters), member 8	6 out of 8	195.874	96.2408	0.0159	fold change	-5.02679					20.35	0.035	fold change	1.26	28.6845	0.002	fold change	1.38	22.6237	0.0121	fold change	1.47	9.99976	0.0009	fold change	1.34					17.9753	0.0004	fold change	1.36
PLEKHF2	79666	pleckstrin homology domain containing, family F (with FYVE domain) member 2	6 out of 8	195.82					17.5251	0.0003	fold change	-1.45					29.6461	0.0098	fold change	-1.39	62.7077	2.9e-05	fold change	-2.41	16.154	0.0001	fold change	-1.53	31.7811	0.0224	fold change	-1.32	38.0061	4.7e-05	fold change	-1.69
C15orf23	90417	chromosome 15 open reading frame 23	6 out of 8	195.368					14.8255	1.1e-05	fold change	1.4					39.7643	0.0001	fold change	1.51	53.1152	1.4e-06	fold change	2.14	23.0392	1.1e-08	fold change	1.71	36.1324	6.4e-07	fold change	1.36	28.4918	0.0002	fold change	1.53
IL12RB2	3595	interleukin 12 receptor, beta 2	6 out of 8	195.356					26.9697	6.9e-06	fold change	1.62	20.9644	4.3e-08	fold change	1.27	42.3829	0.0057	fold change	1.54					21.9217	4.6e-06	fold change	1.68	19.0032	0.0047	fold change	1.21	64.1141	5.6e-05	fold change	2.25
AFF1	4299	AF4/FMR2 family, member 1	6 out of 8	195.346									39.3082	0.0197	fold change	-1.53	15.5158	0.0028	fold change	-1.22	74.4424	2e-09	fold change	-2.89	25.9148	5.9e-13	fold change	-1.78	23.3251	0.0093	fold change	-1.25	16.8401	0.0002	fold change	-1.34
SFT2D2	375035	SFT2 domain containing 2	6 out of 8	195.33					47.5208	1.4e-10	fold change	1.97					27.7269	0.0015	fold change	1.37	52.7276	1.2e-05	fold change	2.13	27.3872	1.1e-07	fold change	1.81	19.0032	3.8e-05	fold change	1.21	20.9645	0.0006	fold change	1.41
DAPK1	1612	death-associated protein kinase 1	6 out of 8	195.268					13.3312	0.0006	fold change	1.37					20.8014	0.0253	fold change	1.29	18.5813	0.0161	fold change	1.37	44.874	6e-09	fold change	2.3	66.1883	3.6e-06	fold change	1.68	31.4919	0.0021	fold change	1.58
SSH3	54961	slingshot homolog 3 (Drosophila)	6 out of 8	195.046					26.9697	2.4e-09	fold change	-1.62					24.2913	0.0008	fold change	-1.33	27.752	1.3e-05	fold change	-1.58	48.9481	8.5e-13	fold change	-2.43	46.7351	9.6e-10	fold change	-1.46	20.3502	4.2e-05	fold change	-1.4
SLC35F2	54733	solute carrier family 35, member F2	6 out of 8	194.717					21.8686	1.2e-06	fold change	1.53					60.1895	3.3e-05	fold change	1.79	14.7949	0.0043	fold change	1.26	18.351	5.8e-11	fold change	1.59	21.0418	0.0017	fold change	1.23	58.4713	5.4e-08	fold change	2.11
MCM2	4171	minichromosome maintenance complex component 2	6 out of 8	194.691					10.2407	0.0004	fold change	1.3					30.5678	0.0027	fold change	1.4	48.2565	2.1e-06	fold change	2.02	38.6393	4.8e-10	fold change	2.1	40.3073	0.0003	fold change	1.4	26.6798	0.0002	fold change	1.5
CHRM3	1131	cholinergic receptor, muscarinic 3	6 out of 8	194.501					15.3883	0.0007	fold change	1.41	23.7417	0.0001	fold change	1.31	25.1461	0.0051	fold change	1.34	38.9946	0.0014	fold change	1.82	41.7495	2.6e-05	fold change	2.19					49.4805	0.001	fold change	1.9
HNRNPH2	3188	heterogeneous nuclear ribonucleoprotein H2 (H')	6 out of 8	193.853									42.1585	4.1e-05	fold change	-1.57	20.0481	3e-05	fold change	-1.28	71.9155	2e-08	fold change	-2.77	10.569	7e-09	fold change	-1.36	31.7811	1.4e-05	fold change	-1.32	17.3806	7.6e-06	fold change	-1.35
EPHX2	2053	epoxide hydrolase 2, cytoplasmic	6 out of 8	193.822					26.2405	5.2e-05	fold change	-1.61	19.6696	0.0478	fold change	-1.25	26.8078	0.0436	fold change	-1.36					24.1863	0.0035	fold change	-1.74	36.1324	2.1e-05	fold change	-1.36	60.7851	2e-07	fold change	-2.17
LPAR6	10161	lysophosphatidic acid receptor 6	6 out of 8	193.527									58.6166	0.0145	fold change	-1.85	25.1461	0.0042	fold change	-1.34	65.0297	4.4e-08	fold change	-2.48	9.72447	0.0037	fold change	-1.33	22.1368	0.0158	fold change	-1.24	12.8735	0.0226	fold change	-1.26
NDUFAF4	29078	NADH dehydrogenase (ubiquinone) complex I, assembly factor 4	6 out of 8	193.202					25.6544	8.1e-08	fold change	1.6					38.9084	1.6e-05	fold change	1.5	23.0955	3.2e-05	fold change	1.48	33.5276	7.6e-14	fold change	1.97	28.1357	4.1e-05	fold change	1.29	43.8808	1.7e-09	fold change	1.8
WDR4	10785	WD repeat domain 4	6 out of 8	193.093					30.8585	1.2e-11	fold change	1.68					17.7778	0.0144	fold change	1.25	56.4054	1.8e-05	fold change	2.22	11.7298	5.5e-05	fold change	-1.4	38.3156	0.0006	fold change	1.38	38.0061	1e-05	fold change	1.69
PRKD3	23683	protein kinase D3	6 out of 8	192.847					29.6375	5.6e-11	fold change	1.66					27.7269	0.0002	fold change	1.37	24.7461	0.0054	fold change	1.52	28.1976	8.7e-10	fold change	1.83	34.9548	0.0011	fold change	1.35	47.5842	6.9e-06	fold change	1.87
RFC4	5984	replication factor C (activator 1) 4, 37kDa	6 out of 8	192.813					17.5251	2.6e-05	fold change	1.45					26.0687	0.0017	fold change	1.35	31.204	0.0027	fold change	1.65	25.538	1.8e-09	fold change	1.77	56.6322	6e-05	fold change	1.56	35.8449	6.4e-06	fold change	1.65
MFGE8	4240	milk fat globule-EGF factor 8 protein	6 out of 8	192.344					49.2533	3.2e-09	fold change	2					25.1461	0.0287	fold change	1.34	15.1207	0.0013	fold change	1.27	19.5818	0.0062	fold change	1.62	37.2951	0.0233	fold change	1.37	45.9474	8.4e-05	fold change	1.84
PHF19	26147	PHD finger protein 19	6 out of 8	192.197					9.43966	0.0005	fold change	1.28					37.1446	0.0007	fold change	1.48	55.5389	1.8e-07	fold change	2.2	41.1624	1.4e-09	fold change	2.17	23.3251	0.0007	fold change	1.25	25.5858	0.003	fold change	1.48
AIM2	9447	absent in melanoma 2	6 out of 8	191.792					54.9916	5.1e-07	fold change	2.12	34.8189	0.0082	fold change	1.47					19.3324	0.0077	fold change	1.39	17.9596	6.3e-06	fold change	1.58	24.588	0.001	fold change	1.26	40.1014	0.0033	fold change	1.73
IL27RA	9466	interleukin 27 receptor, alpha	6 out of 8	191.69					14.8255	0.0069	fold change	1.4	28.7191	0.0011	fold change	1.38	20.8014	0.0177	fold change	1.29					40.4845	0.0073	fold change	2.15	45.6972	0.0045	fold change	1.45	41.1624	0.0065	fold change	1.75
LRRC48	83450	leucine rich repeat containing 48	6 out of 8	191.533					44.3125	6.5e-11	fold change	-1.91					49.0653	5.1e-06	fold change	-1.62	15.4475	0.002	fold change	-1.28	14.2942	4.3e-05	fold change	-1.48	29.4681	8.9e-10	fold change	-1.3	38.9454	6.1e-12	fold change	-1.71
PDE8B	8622	phosphodiesterase 8B	6 out of 8	191.527					31.4501	0.0007	fold change	-1.69	27.3075	0.0463	fold change	-1.36	51.1483	0.0042	fold change	-1.65					14.6591	0.0221	fold change	-1.49	19.9785	0.0013	fold change	-1.22	46.9836	1.5e-05	fold change	-1.86
FAM174B	400451	family with sequence similarity 174, member B	6 out of 8	191.512					28.4154	3.1e-06	fold change	-1.64					26.0687	0.0394	fold change	-1.35	29.5678	0.0009	fold change	-1.62	48.9481	3.4e-12	fold change	-2.43	27.0197	0.0017	fold change	-1.28	31.4919	0.0008	fold change	-1.58
TEAD4	7004	TEA domain family member 4	6 out of 8	191.214					20.1663	1.7e-09	fold change	1.5					33.8229	0.0022	fold change	1.44	17.4646	2.3e-05	fold change	1.34	28.9685	1.3e-07	fold change	1.85	33.9425	0.0005	fold change	1.34	56.8492	5.2e-08	fold change	2.07
CMC2	56942	COX assembly mitochondrial protein 2 homolog (S. cerevisiae)	6 out of 8	190.962					19.6208	1.5e-09	fold change	1.49					28.6845	0.0004	fold change	1.38	35.7718	3e-05	fold change	1.75	21.1158	8.5e-10	fold change	1.66	50.5807	5.4e-08	fold change	1.5	35.188	3.4e-08	fold change	1.64
TIGD2	166815	tigger transposable element derived 2	6 out of 8	190.925					39.6926	3.7e-13	fold change	1.83					24.2913	0.001	fold change	1.33	40.3382	0.0003	fold change	1.85	30.545	2e-09	fold change	1.89	28.1357	0.008	fold change	1.29	27.9222	0.0002	fold change	1.52
BTRC	8945	beta-transducin repeat containing E3 ubiquitin protein ligase	6 out of 8	190.832					12.8658	5.1e-07	fold change	-1.36					36.1611	6.4e-05	fold change	-1.47	15.4475	4.1e-05	fold change	-1.28	28.5713	2.6e-16	fold change	-1.84	54.4016	2.4e-09	fold change	-1.54	43.3851	9.4e-09	fold change	-1.79
TRERF1	55809	transcriptional regulating factor 1	6 out of 8	190.686					16.9434	8.5e-07	fold change	-1.44					62.8354	0.0002	fold change	-1.84	22.1788	0.0004	fold change	-1.46	19.8795	1.5e-08	fold change	-1.63	19.9785	0.005	fold change	-1.22	48.8706	4.7e-06	fold change	-1.89
MRPL15	29088	mitochondrial ribosomal protein L15	6 out of 8	190.64					20.1663	3.9e-06	fold change	1.5					26.0687	0.0038	fold change	1.35	56.7704	0.001	fold change	2.23	28.9685	6.2e-11	fold change	1.85	38.3156	0.0007	fold change	1.38	20.3502	0.0023	fold change	1.4
UQCRH	7388	ubiquinol-cytochrome c reductase hinge protein	6 out of 8	190.195					22.3365	1.2e-10	fold change	1.54					29.6461	6.2e-06	fold change	1.39	26.202	0.0429	fold change	1.55	20.2797	4.2e-18	fold change	1.64	57.7021	1.3e-08	fold change	1.57	34.0289	8.6e-09	fold change	1.62
MST1	4485	macrophage stimulating 1 (hepatocyte growth factor-like)	6 out of 8	190.174					25.1304	1.4e-07	fold change	-1.59					23.3456	2.8e-05	fold change	-1.32	22.1788	4.9e-06	fold change	-1.46	77.201	6.4e-15	fold change	-4.11	19.9785	5.1e-07	fold change	-1.22	22.34	2.6e-09	fold change	-1.43
CST4	1472	cystatin S	6 out of 8	190.124	74.7585	0.0399	fold change	2.40817									20.0481	0.0385	fold change	-1.28	13.5624	0.0054	fold change	-1.22	35.575	6.1e-08	fold change	-2.03	23.3251	0.0029	fold change	-1.25	22.8551	0.0127	fold change	-1.44
PDHB	5162	pyruvate dehydrogenase (lipoamide) beta	6 out of 8	189.916	84.7013	0.0009	fold change	2.80793					17.319	0.0371	fold change	-1.22	15.5158	0.0019	fold change	-1.22	33.1838	0.0043	fold change	-1.69					19.9785	7.5e-05	fold change	-1.22	19.2175	1.5e-05	fold change	-1.38
TENC1	23371	tensin like C1 domain containing phosphatase (tensin 2)	6 out of 8	189.872					11.5117	0.0003	fold change	-1.33	32.1958	0.0411	fold change	-1.43	28.6845	9.4e-05	fold change	-1.38					50.9149	1.8e-14	fold change	-2.49	41.5877	2.1e-05	fold change	-1.41	24.9775	0.0003	fold change	-1.47
CSTB	1476	cystatin B (stefin B)	6 out of 8	189.824					18.5687	6e-06	fold change	1.47					26.0687	0.0002	fold change	1.35	49.8619	0.0001	fold change	2.06	25.538	4.7e-14	fold change	1.77	31.7811	2.7e-05	fold change	1.32	38.0061	6e-08	fold change	1.69
GLIPR2	152007	GLI pathogenesis-related 2	6 out of 8	189.711					22.9464	4.1e-07	fold change	1.55					39.7643	0.0006	fold change	1.51	26.202	0.0023	fold change	1.55	23.0392	6e-05	fold change	1.71	42.5709	0.0001	fold change	1.42	35.188	0.0004	fold change	1.64
WBP1L	54838	WW domain binding protein 1-like	6 out of 8	189.632									49.8008	0.0023	fold change	-1.7	14.8288	0.0046	fold change	-1.21	33.1838	1.1e-06	fold change	-1.69	29.3839	1.8e-09	fold change	-1.86	33.9425	1.9e-05	fold change	-1.34	28.4918	2e-06	fold change	-1.53
NUS1	116150	nuclear undecaprenyl pyrophosphate synthase 1 homolog (S. cerevisiae)	6 out of 8	189.18					21.8686	8.1e-08	fold change	1.53					38.1595	3e-08	fold change	1.49	22.6237	0.0033	fold change	1.47	42.3392	7.3e-17	fold change	2.21	29.4681	0.0004	fold change	1.3	34.721	6.9e-10	fold change	1.63
STARD13	90627	StAR-related lipid transfer (START) domain containing 13	6 out of 8	188.852									28.7191	0.0028	fold change	-1.38	21.6247	0.0194	fold change	-1.3	21.2839	0.0001	fold change	-1.44	26.8253	2e-09	fold change	-1.8	47.5728	5.5e-07	fold change	-1.47	42.8258	2.5e-08	fold change	-1.78
ORAI3	93129	ORAI calcium release-activated calcium modulator 3	6 out of 8	188.78					30.8585	0.0086	fold change	-1.68					32.9878	1.1e-05	fold change	-1.43	39.9712	3.3e-09	fold change	-1.84	34.487	1.1e-16	fold change	-2	28.1357	2.9e-06	fold change	-1.29	22.34	8.6e-06	fold change	-1.43
CORO1C	23603	coronin, actin binding protein, 1C	6 out of 8	188.732					20.7243	2.3e-08	fold change	1.51					37.1446	1e-06	fold change	1.48	40.8207	2.3e-05	fold change	1.86	19.1875	1e-10	fold change	1.61	30.7535	0.0003	fold change	1.31	40.1014	2.2e-06	fold change	1.73
PABPC1L	80336	poly(A) binding protein, cytoplasmic 1-like	6 out of 8	188.466					9.43966	0.0016	fold change	-1.28					26.8078	0.0089	fold change	-1.36	40.8207	0.0046	fold change	-1.86	50.4969	1.9e-07	fold change	-2.48	31.7811	0.0009	fold change	-1.32	29.1195	1e-06	fold change	-1.54
BACE2	25825	beta-site APP-cleaving enzyme 2	6 out of 8	188.283					11.9717	0.0001	fold change	1.34					33.8229	0.0064	fold change	1.44	29.5678	0.0039	fold change	1.62	40.4845	4.5e-08	fold change	2.15	19.9785	0.0069	fold change	1.22	52.4576	1.2e-05	fold change	1.97
DEK	7913	DEK oncogene	6 out of 8	187.414					28.4154	3.1e-08	fold change	1.64					22.4461	0.0022	fold change	1.31	27.1993	0.0383	fold change	1.57	30.906	1.8e-13	fold change	1.9	47.5728	0.0003	fold change	1.47	30.8749	3.1e-05	fold change	1.57
MTFR1	9650	mitochondrial fission regulator 1	6 out of 8	187.407					17.5251	1.2e-05	fold change	1.45					32.2182	0.0025	fold change	1.42	39.4957	4.7e-06	fold change	1.83	47.0376	6.2e-13	fold change	2.38	29.4681	0.001	fold change	1.3	21.6628	0.0119	fold change	1.42
CLEC4E	26253	C-type lectin domain family 4, member E	6 out of 8	187.345					42.719	7.1e-08	fold change	1.88					27.7269	0.0081	fold change	1.37	21.7664	0.0028	fold change	1.45	56.3279	5.4e-08	fold change	2.71	24.588	0.0003	fold change	1.26	14.2165	0.0037	fold change	1.29
ANKMY2	57037	ankyrin repeat and MYND domain containing 2	6 out of 8	187.173									44.8833	0.0012	fold change	-1.61	20.0481	0.0014	fold change	-1.28	71.664	4e-10	fold change	-2.76	16.8632	2.6e-07	fold change	-1.55	19.0032	0.0052	fold change	-1.21	14.7117	0.0026	fold change	-1.3
CD302	9936	CD302 molecule	6 out of 8	186.896									63.2911	0.0366	fold change	-1.95	22.4461	0.0044	fold change	-1.31	31.204	0.0088	fold change	-1.65	20.6997	0.0027	fold change	-1.65	29.4681	0.002	fold change	-1.3	19.7867	0.0248	fold change	-1.39
TES	26136	testis derived transcript (3 LIM domains)	6 out of 8	186.752					13.7543	4.4e-05	fold change	1.38					36.1611	0.0003	fold change	1.47	26.6105	0.005	fold change	1.56	20.2797	3.7e-07	fold change	1.64	53.5063	3.3e-07	fold change	1.53	36.44	1.5e-09	fold change	1.66
ARHGAP32	9743	Rho GTPase activating protein 32	6 out of 8	186.27					9.81618	0.0056	fold change	-1.29					23.3456	0.0381	fold change	-1.32	40.8207	3e-05	fold change	-1.86	44.874	1.1e-08	fold change	-2.3	24.588	0.0105	fold change	-1.26	42.8258	4.4e-05	fold change	-1.78
CHST11	50515	carbohydrate (chondroitin 4) sulfotransferase 11	6 out of 8	186.162					26.2405	2.3e-07	fold change	1.61	18.0766	0.0152	fold change	1.23	42.3829	0.0002	fold change	1.54					21.1158	0.0002	fold change	1.66	33.9425	3.6e-05	fold change	1.34	44.4038	1.4e-06	fold change	1.81
HEXIM1	10614	hexamethylene bis-acetamide inducible 1	6 out of 8	186.117					15.8557	4.9e-07	fold change	-1.42					39.7643	6.4e-05	fold change	-1.51	24.3684	2e-06	fold change	-1.51	22.3157	1.1e-13	fold change	-1.69	39.4092	5.1e-07	fold change	-1.39	44.4038	5.2e-07	fold change	-1.81
PVRL2	5819	poliovirus receptor-related 2 (herpesvirus entry mediator B)	6 out of 8	185.915					25.6544	5.6e-07	fold change	-1.6					20.8014	0.0002	fold change	-1.29	13.5624	0.001	fold change	-1.22	33.5276	5.2e-05	fold change	-1.97	48.4881	3.3e-06	fold change	-1.48	43.8808	4.2e-06	fold change	-1.8
SAP30	8819	Sin3A-associated protein, 30kDa	6 out of 8	185.891					18.0578	5.6e-05	fold change	1.46					18.5841	0.0236	fold change	1.26	54.2641	0.0039	fold change	2.17	33.8602	3.2e-07	fold change	1.98	30.7535	0.011	fold change	1.31	30.3713	0.0004	fold change	1.56
CDC123	8872	cell division cycle 123 homolog (S. cerevisiae)	6 out of 8	185.58					28.9526	8e-08	fold change	1.65					22.4461	0.0004	fold change	1.31	46.9479	0.0002	fold change	1.99	39.7899	2e-15	fold change	2.13	24.588	0.0004	fold change	1.26	22.8551	1.7e-05	fold change	1.44
SLC36A4	120103	solute carrier family 36 (proton/amino acid symporter), member 4	6 out of 8	185.419					37.1664	8.4e-11	fold change	1.79					45.0386	0.0013	fold change	1.57	26.6105	4.3e-05	fold change	1.56	13.3098	1.2e-08	fold change	1.45	21.0418	0.0001	fold change	1.23	42.2519	2.2e-10	fold change	1.77
SMC2	10592	structural maintenance of chromosomes 2	6 out of 8	185.281					11.9717	1.7e-05	fold change	1.34					32.9878	5.2e-05	fold change	1.43	30.6057	0.0001	fold change	1.64	44.0855	1.4e-11	fold change	2.27	38.3156	0.0006	fold change	1.38	27.3142	0.0003	fold change	1.51
NEK11	79858	NIMA (never in mitosis gene a)- related kinase 11	6 out of 8	185.215					11.5117	0.0007	fold change	-1.33					51.1483	5.8e-08	fold change	-1.65	51.3616	6.6e-09	fold change	-2.1	10.2885	2.2e-10	fold change	-1.35	25.717	7e-09	fold change	-1.27	35.188	5.4e-10	fold change	-1.64
PCBD2	84105	pterin-4 alpha-carbinolamine dehydratase/dimerization cofactor of hepatocyte nuclear factor 1 alpha (TCF1) 2	6 out of 8	185.177					10.7135	0.0003	fold change	-1.31					55.8416	6.8e-08	fold change	-1.72	27.752	3.6e-08	fold change	-1.58	22.632	6.5e-14	fold change	-1.7	30.7535	4.1e-07	fold change	-1.31	37.4844	3e-06	fold change	-1.68
PAK1IP1	55003	PAK1 interacting protein 1	6 out of 8	184.884									20.9644	0.0008	fold change	1.27	32.9878	9.2e-06	fold change	1.43	17.8397	5.8e-05	fold change	1.35	34.8588	1.2e-11	fold change	2.01	44.7239	0.0001	fold change	1.44	33.5094	6.1e-06	fold change	1.61
RGMA	56963	RGM domain family, member A	6 out of 8	184.798					44.9483	1.6e-05	fold change	1.92					26.8078	0.0255	fold change	1.36	14.1821	0.0089	fold change	1.24	37.0887	2.4e-05	fold change	2.06	23.3251	0.0268	fold change	1.25	38.4459	0.0006	fold change	1.7
PEX13	5194	peroxisomal biogenesis factor 13	6 out of 8	184.696	50.2487	0.0306	fold change	1.60674	22.3365	9.2e-09	fold change	1.54					34.5939	0.0014	fold change	1.45	18.5813	0.0061	fold change	1.37	31.6216	2.9e-07	fold change	1.92					27.3142	0.003	fold change	1.51
BNC2	54796	basonuclin 2	6 out of 8	184.023					10.2407	0.0322	fold change	-1.3					33.8229	0.0116	fold change	-1.44	51.7513	1.2e-06	fold change	-2.11	34.487	6.1e-06	fold change	-2	28.1357	0.0045	fold change	-1.29	25.5858	0.0087	fold change	-1.48
AGBL2	79841	ATP/GTP binding protein-like 2	6 out of 8	184.017					20.7243	6.8e-07	fold change	-1.51					33.8229	0.0004	fold change	-1.44	16.7918	3.5e-08	fold change	-1.32	46.7517	5.6e-09	fold change	-2.37	19.9785	4e-07	fold change	-1.22	45.9474	9.7e-09	fold change	-1.84
WWOX	51741	WW domain containing oxidoreductase	6 out of 8	184.011	59.6637	0.0348	fold change	1.96432									32.9878	0.0103	fold change	-1.43	39.4957	0.0124	fold change	-1.83	15.0448	0.0043	fold change	1.5	19.9785	0.005	fold change	-1.22	16.8401	0.0086	fold change	-1.34
AFAP1-AS1	84740	AFAP1 antisense RNA 1	6 out of 8	183.99					23.486	0.0016	fold change	1.56					53.931	0.0009	fold change	1.69	19.3324	0.0016	fold change	1.39	20.6997	1.4e-06	fold change	1.65	22.1368	0.0068	fold change	1.24	44.4038	0.0018	fold change	1.81
SLC2A5	6518	solute carrier family 2 (facilitated glucose/fructose transporter), member 5	6 out of 8	183.124					42.719	1.3e-06	fold change	1.88					40.7259	0.007	fold change	1.52	17.1096	0.0096	fold change	1.33	17.6072	2.7e-05	fold change	1.57	22.1368	0.0003	fold change	1.24	42.8258	0.0002	fold change	1.78
PAICS	10606	phosphoribosylaminoimidazole carboxylase, phosphoribosylaminoimidazole succinocarboxamide synthetase	6 out of 8	183.102					12.4385	6e-06	fold change	1.35					18.5841	0.0068	fold change	1.26	54.2641	0.0002	fold change	2.17	32.5252	2e-09	fold change	1.94	31.7811	0.0034	fold change	1.32	33.5094	0.0001	fold change	1.61
ARPC5L	81873	actin related protein 2/3 complex, subunit 5-like	6 out of 8	183.06	79.8594	0.0018	fold change	2.61324	14.8255	4.5e-06	fold change	1.4					17.0456	0.0008	fold change	1.24	23.0955	0.0023	fold change	1.48	18.7657	4.8e-09	fold change	1.6	29.4681	0.0002	fold change	1.3
DLC1	10395	deleted in liver cancer 1	6 out of 8	183.031									56.4972	0.0219	fold change	-1.81	20.8014	0.0027	fold change	-1.29	36.3214	2.8e-06	fold change	-1.76	29.7826	4.4e-07	fold change	-1.87	21.0418	0.018	fold change	-1.23	18.5869	0.0039	fold change	-1.37
MYBL2	4605	v-myb myeloblastosis viral oncogene homolog (avian)-like 2	6 out of 8	182.655					32.5801	7.5e-07	fold change	1.71					56.7962	3.2e-06	fold change	1.74	14.7949	3.7e-06	fold change	1.26	14.2942	0.0007	fold change	1.48	29.4681	4.2e-05	fold change	1.3	34.721	2.9e-07	fold change	1.63
GNG11	2791	guanine nucleotide binding protein (G protein), gamma 11	6 out of 8	182.488					12.4385	0.0135	fold change	-1.35	86.2069	0.0402	fold change	-2.87	16.2997	0.0286	fold change	-1.23	26.6105	0.0001	fold change	-1.56	17.6072	3.9e-06	fold change	-1.57	23.3251	0.0181	fold change	-1.25
RNASEH1	246243	ribonuclease H1	6 out of 8	181.869					28.9526	7.2e-09	fold change	1.65					20.8014	8.2e-05	fold change	1.29	23.0955	0.0074	fold change	1.48	53.7889	1.1e-05	fold change	2.62	32.8906	8.9e-05	fold change	1.33	22.34	1.3e-06	fold change	1.43
PTPRK	5796	protein tyrosine phosphatase, receptor type, K	6 out of 8	181.69					30.2358	4e-06	fold change	1.67					47.2545	0.0002	fold change	1.6	25.2442	0.0117	fold change	1.53	20.2797	0.0026	fold change	1.64	30.7535	0.0015	fold change	1.31	27.9222	2.6e-05	fold change	1.52
SYNGR1	9145	synaptogyrin 1	6 out of 8	181.333					13.7543	1e-06	fold change	1.38					14.1952	0.0198	fold change	-1.2	65.4802	6.9e-08	fold change	2.5	19.1875	7.1e-06	fold change	-1.61	22.1368	0.0116	fold change	1.24	12.4208	0.0002	fold change	-1.25
SERBP1	26135	SERPINE1 mRNA binding protein 1	6 out of 8	180.863					22.9464	7.4e-10	fold change	1.55					21.6247	0.0001	fold change	1.3	27.752	0.0031	fold change	1.58	34.487	9.3e-14	fold change	2	32.8906	0.001	fold change	1.33	41.1624	3.1e-09	fold change	1.75
NUCB2	4925	nucleobindin 2	6 out of 8	180.831					14.2846	0.0012	fold change	-1.39					27.7269	0.0175	fold change	-1.37	47.2184	1.2e-05	fold change	-2	17.9596	5.9e-06	fold change	-1.58	28.1357	0.0358	fold change	-1.29	45.5054	9.3e-08	fold change	-1.83
APPBP2	10513	amyloid beta precursor protein (cytoplasmic tail) binding protein 2	6 out of 8	180.764									23.7417	0.0076	fold change	-1.31	37.1446	9.1e-05	fold change	-1.48	54.968	1.2e-05	fold change	-2.19	24.1863	1e-10	fold change	-1.74	22.1368	0.0012	fold change	-1.24	18.5869	0.0182	fold change	-1.37
RERE	473	arginine-glutamic acid dipeptide (RE) repeats	6 out of 8	180.67									41.5973	0.0028	fold change	-1.56	20.8014	0.0027	fold change	-1.29	24.3684	0.0005	fold change	-1.51	56.0199	1.2e-06	fold change	-2.7	22.1368	0.0008	fold change	-1.24	15.7463	0.0471	fold change	-1.32
PAPOLA	10914	poly(A) polymerase alpha	6 out of 8	180.61	50.8518	0.0467	fold change	-1.64873					28.7191	0.0097	fold change	-1.38	23.3456	0.0002	fold change	-1.32	35.7718	3.1e-05	fold change	-1.75	19.5818	3.6e-06	fold change	1.62					22.34	0.0011	fold change	-1.43
HIGD1A	25994	HIG1 hypoxia inducible domain family, member 1A	6 out of 8	180.557									34.8189	0.007	fold change	-1.47	28.6845	0.0111	fold change	-1.38	32.2352	0.0105	fold change	-1.67	12.6849	0.0004	fold change	-1.43	25.717	0.0001	fold change	-1.27	46.4162	3.8e-06	fold change	-1.85
OXCT1	5019	3-oxoacid CoA transferase 1	6 out of 8	180.48					13.7543	1.5e-05	fold change	1.38					48.0677	0.0001	fold change	1.61	38.1002	0.0019	fold change	1.8	20.6997	5.7e-07	fold change	1.65	27.0197	0.0007	fold change	1.28	32.8379	0.0003	fold change	1.6
TLE3	7090	transducin-like enhancer of split 3 (E(sp1) homolog, Drosophila)	6 out of 8	180.434					14.2846	5e-07	fold change	-1.39					29.6461	1.1e-05	fold change	-1.39	17.8397	1.8e-07	fold change	-1.35	44.0855	6.5e-15	fold change	-2.27	36.1324	8.2e-07	fold change	-1.36	38.4459	4.9e-08	fold change	-1.7
PRDX4	10549	peroxiredoxin 4	6 out of 8	180.071					15.3883	2.2e-07	fold change	1.41					37.1446	4.9e-06	fold change	1.48	38.5303	0.0022	fold change	1.81	20.6997	9.7e-11	fold change	1.65	36.1324	0.004	fold change	1.36	32.1761	2.3e-08	fold change	1.59
ERCC6L	54821	excision repair cross-complementing rodent repair deficiency, complementation group 6-like	6 out of 8	179.951					17.5251	4.9e-05	fold change	1.45					43.3088	6.6e-06	fold change	1.55	22.6237	7.5e-05	fold change	1.47	53.7889	1.3e-10	fold change	2.62	21.0418	0.0002	fold change	1.23	21.6628	3e-05	fold change	1.42
RALGAPA1	253959	Ral GTPase activating protein, alpha subunit 1 (catalytic)	6 out of 8	179.844					10.7135	4.1e-07	fold change	-1.31					19.2959	0.0058	fold change	-1.27	55.8416	2.6e-08	fold change	-2.21	29.3839	1.1e-15	fold change	-1.86	37.2951	1e-08	fold change	-1.37	27.3142	6.5e-06	fold change	-1.51
GTPBP4	23560	GTP binding protein 4	6 out of 8	179.771					26.2405	2.2e-07	fold change	1.61					23.3456	0.0006	fold change	1.32	32.6635	0.004	fold change	1.68	37.0887	1.8e-12	fold change	2.06	24.588	0.0005	fold change	1.26	35.8449	4e-06	fold change	1.65
SGOL2	151246	shugoshin-like 2 (S. pombe)	6 out of 8	179.689					11.9717	0.0002	fold change	1.34					35.4519	0.0001	fold change	1.46	20.8684	8.8e-06	fold change	1.43	38.1831	1.3e-09	fold change	2.09	49.5855	9e-06	fold change	1.49	23.6283	0.0014	fold change	1.45
HPGDS	27306	hematopoietic prostaglandin D synthase	6 out of 8	179.522					9.81618	0.0148	fold change	-1.29	32.8947	0.0484	fold change	-1.44	49.0653	0.0004	fold change	-1.62	40.8207	1.8e-05	fold change	-1.86					19.0032	1.4e-07	fold change	-1.21	27.9222	0.0003	fold change	-1.52
MCM3	4172	minichromosome maintenance complex component 3	6 out of 8	179.276	63.2887	0.0125	fold change	2.06763									29.6461	0.0004	fold change	1.39	19.7232	0.0007	fold change	1.4	17.2586	1.7e-06	fold change	1.56	27.0197	0.0051	fold change	1.28	22.34	5.9e-05	fold change	1.43
CDK2AP1	8099	cyclin-dependent kinase 2 associated protein 1	6 out of 8	179.131					22.9464	1.3e-08	fold change	1.55					25.1461	5.8e-05	fold change	1.34	37.2573	0.0079	fold change	1.78	21.5338	5.9e-16	fold change	1.67	39.4092	3.1e-06	fold change	1.39	32.8379	1.6e-06	fold change	1.6
EAPP	55837	E2F-associated phosphoprotein	6 out of 8	178.986					10.7135	1.1e-07	fold change	-1.31	47.4383	0.0026	fold change	-1.65	22.4461	0.0004	fold change	-1.31	52.3906	1.3e-07	fold change	-2.12					31.7811	3.8e-06	fold change	-1.32	14.2165	0.0078	fold change	-1.29
RALA	5898	v-ral simian leukemia viral oncogene homolog A (ras related)	6 out of 8	178.762					14.8255	8.3e-07	fold change	1.4					38.1595	2.5e-06	fold change	1.49	25.8114	0.0162	fold change	1.54	28.5713	2.9e-16	fold change	1.84	34.9548	0.0001	fold change	1.35	36.44	6.9e-07	fold change	1.66
RBM5	10181	RNA binding motif protein 5	6 out of 8	178.397					9.81618	4.5e-06	fold change	-1.29	20.9644	0.0417	fold change	-1.27					49.4805	9.7e-09	fold change	-2.05	33.5276	1.5e-14	fold change	-1.97	40.3073	5.2e-07	fold change	-1.4	24.301	0.0223	fold change	-1.46
SCAMP1	9522	secretory carrier membrane protein 1	6 out of 8	178.229									35.5366	0.0002	fold change	-1.48	38.9084	9.9e-05	fold change	-1.5	34.4388	0.0005	fold change	-1.72	9.72447	0.0124	fold change	1.33	22.1368	2e-07	fold change	-1.24	37.4844	0.0158	fold change	-1.68
SAPCD2	89958	suppressor APC domain containing 2	6 out of 8	177.813					11.9717	0.0003	fold change	1.34					44.054	1.5e-05	fold change	1.56	30.0521	1e-08	fold change	1.63	24.1863	1.9e-08	fold change	1.74	42.5709	3.3e-05	fold change	1.42	24.9775	5.8e-06	fold change	1.47
KIAA1407	57577	KIAA1407	6 out of 8	177.444					28.4154	4.8e-08	fold change	-1.64					33.8229	0.0001	fold change	-1.44	12.9359	8.8e-05	fold change	-1.2	33.1389	3.4e-19	fold change	-1.96	33.9425	2.7e-12	fold change	-1.34	35.188	6.1e-08	fold change	-1.64
SNX1	6642	sorting nexin 1	6 out of 8	177.091									52.2466	0.045	fold change	-1.74	18.5841	0.0146	fold change	-1.26	33.1838	2e-06	fold change	-1.69	36.5049	3.6e-09	fold change	-2.05	24.588	6.4e-05	fold change	-1.26	11.9837	0.0003	fold change	-1.24
MTMR2	8898	myotubularin related protein 2	6 out of 8	177.07					22.9464	4.3e-09	fold change	1.55					46.5744	1.1e-06	fold change	1.59	21.7664	0.0496	fold change	1.45	25.1049	8.8e-11	fold change	1.76	19.9785	0.0305	fold change	1.22	40.699	6.8e-08	fold change	1.74
HOMER3	9454	homer homolog 3 (Drosophila)	6 out of 8	176.803					14.2846	5.7e-06	fold change	1.39					37.1446	5.6e-05	fold change	1.48	20.0776	0.0001	fold change	1.41	48.1997	1.2e-07	fold change	2.41	36.1324	0.0048	fold change	1.36	20.9645	0.0001	fold change	1.41
NUDT5	11164	nudix (nucleoside diphosphate linked moiety X)-type motif 5	6 out of 8	176.424					26.9697	4.2e-08	fold change	1.62					23.3456	0.0001	fold change	1.32	28.7046	0.0126	fold change	1.6	45.6404	2e-16	fold change	2.33	28.1357	0.0015	fold change	1.29	23.6283	1.3e-05	fold change	1.45
SPC24	147841	SPC24, NDC80 kinetochore complex component, homolog (S. cerevisiae)	6 out of 8	176.347					10.2407	8.4e-05	fold change	1.3					27.7269	0.0023	fold change	1.37	31.204	3.3e-08	fold change	1.65	59.1184	9.9e-08	fold change	2.83	25.717	5.4e-06	fold change	1.27	22.34	0.0001	fold change	1.43
GSTM2	2946	glutathione S-transferase mu 2 (muscle)	6 out of 8	176.34					17.5251	0.0036	fold change	-1.45					32.2182	0.0106	fold change	-1.42	16.47	0.0126	fold change	-1.31	43.0056	1.2e-08	fold change	-2.23	27.0197	0.0068	fold change	-1.28	40.1014	9.4e-06	fold change	-1.73
DAPP1	27071	dual adaptor of phosphotyrosine and 3-phosphoinositides	6 out of 8	176.175					25.1304	8.1e-06	fold change	1.59	34.8189	0.0022	fold change	1.47	38.1595	0.0107	fold change	1.49					28.9685	1.4e-06	fold change	1.85	19.9785	0.0006	fold change	1.22	29.1195	0.003	fold change	1.54
GALNT2	2590	UDP-N-acetyl-alpha-D-galactosamine:polypeptide N-acetylgalactosaminyltransferase 2 (GalNAc-T2)	6 out of 8	175.948	57.4871	0.0161	fold change	-1.89546					52.2466	0.0198	fold change	-1.74	25.1461	0.0006	fold change	1.34	14.7949	0.0018	fold change	1.26	12.0566	0.0002	fold change	1.41					14.2165	0.0098	fold change	1.29
RSU1	6251	Ras suppressor protein 1	6 out of 8	175.931					16.4499	8.7e-06	fold change	1.43					32.9878	0.0001	fold change	1.43	34.8391	0.0006	fold change	1.73	29.3839	1.3e-10	fold change	1.86	23.3251	0.0029	fold change	1.25	38.9454	2.6e-07	fold change	1.71
TSPAN31	6302	tetraspanin 31	6 out of 8	175.79					10.7135	5.5e-07	fold change	-1.31					29.6461	0.0002	fold change	-1.39	55.8416	0.0002	fold change	-2.21	20.2797	3.8e-07	fold change	-1.64	24.588	0.0001	fold change	-1.26	34.721	7e-08	fold change	-1.63
JRKL	8690	jerky homolog-like (mouse)	6 out of 8	175.356					22.9464	5.2e-09	fold change	1.55					51.1483	7.7e-07	fold change	1.65	14.7949	0.03	fold change	1.26	13.9408	8.3e-05	fold change	1.47	27.0197	0.0005	fold change	1.28	45.5054	3.2e-08	fold change	1.83
ZNRF1	84937	zinc and ring finger 1, E3 ubiquitin protein ligase	6 out of 8	175.097	59.8673	0.0157	fold change	1.96881									30.5678	5e-05	fold change	1.4	30.0521	3e-05	fold change	1.63	13.3098	2.7e-05	fold change	1.45	23.3251	0.0006	fold change	1.25	17.9753	0.0003	fold change	1.36
MSX2	4488	msh homeobox 2	6 out of 8	174.921					31.9605	0.0001	fold change	-1.7					32.2182	0.0178	fold change	-1.42	21.2839	0.0008	fold change	-1.44	11.7298	0.0002	fold change	-1.4	31.7811	0.0026	fold change	-1.32	45.9474	0.0031	fold change	-1.84
ME2	4200	malic enzyme 2, NAD(+)-dependent, mitochondrial	6 out of 8	174.91					16.9434	2.8e-06	fold change	1.44					43.3088	2.4e-06	fold change	1.55	39.4957	0.0036	fold change	1.83	21.9217	1.9e-08	fold change	1.68	32.8906	0.0001	fold change	1.33	20.3502	0.0008	fold change	1.4
HNRNPA3	220988	heterogeneous nuclear ribonucleoprotein A3	6 out of 8	174.886	55.8928	0.0408	fold change	1.83726	9.43966	8.9e-05	fold change	1.28	23.7417	0.0395	fold change	-1.31					56.4054	7.4e-05	fold change	-2.22	11.4309	3.9e-06	fold change	-1.39					17.9753	9.9e-05	fold change	-1.36
HSD17B8	7923	hydroxysteroid (17-beta) dehydrogenase 8	6 out of 8	174.49					16.4499	1e-09	fold change	-1.43					45.8619	6.7e-06	fold change	-1.58	14.7949	0.014	fold change	-1.26	40.1278	2e-07	fold change	-2.14	28.1357	4.2e-07	fold change	-1.29	29.1195	7.3e-08	fold change	-1.54
AMFR	267	autocrine motility factor receptor, E3 ubiquitin protein ligase	6 out of 8	174.153					13.7543	0.0062	fold change	-1.38					26.8078	0.0009	fold change	-1.36	16.47	0.0106	fold change	-1.31	48.9481	2.6e-06	fold change	-2.43	49.5855	3.8e-07	fold change	-1.49	18.5869	0.0004	fold change	-1.37
H2AFV	94239	H2A histone family, member V	6 out of 8	174.058									71.6332	1.6e-05	fold change	-2.17	17.0456	0.0025	fold change	-1.24	34.8391	0.0031	fold change	-1.73	11.4309	4.8e-06	fold change	-1.39	21.0418	0.0004	fold change	1.23	11.5382	0.01	fold change	-1.23
RAP2A	5911	RAP2A, member of RAS oncogene family	6 out of 8	173.946					19.6208	5.4e-06	fold change	1.49					25.1461	7.5e-05	fold change	1.34	27.752	0.0204	fold change	1.58	32.5252	2.4e-11	fold change	1.94	41.5877	0.0004	fold change	1.41	27.3142	5.2e-07	fold change	1.51
ANG	283	angiogenin, ribonuclease, RNase A family, 5	6 out of 8	173.927					15.8557	3.5e-05	fold change	-1.42					26.0687	0.0415	fold change	-1.35	16.1265	6.2e-05	fold change	-1.3	34.8588	1.1e-09	fold change	-2.01	39.4092	2e-06	fold change	-1.39	41.6081	4.3e-07	fold change	-1.76
DYNC2H1	79659	dynein, cytoplasmic 2, heavy chain 1	6 out of 8	173.523					12.4385	0.0001	fold change	-1.35					51.1483	4.4e-06	fold change	-1.65	27.1993	8.6e-06	fold change	-1.57	27.3872	5.1e-11	fold change	-1.81	36.1324	5.4e-07	fold change	-1.36	19.2175	0.0004	fold change	-1.38
RANBP1	5902	RAN binding protein 1	6 out of 8	173.491					13.3312	2.6e-07	fold change	1.37					32.2182	4.4e-06	fold change	1.42	38.5303	4.1e-05	fold change	1.81	20.6997	2.6e-08	fold change	1.65	42.5709	2.2e-06	fold change	1.42	26.1408	1.6e-05	fold change	1.49
ZC3H14	79882	zinc finger CCCH-type containing 14	6 out of 8	173.482									21.7675	0.041	fold change	-1.28	25.1461	1e-05	fold change	-1.34	56.7704	4.6e-11	fold change	-2.23	11.7298	5.3e-08	fold change	-1.4	30.7535	1.3e-06	fold change	-1.31	27.3142	4.8e-06	fold change	-1.51
COX7B	1349	cytochrome c oxidase subunit VIIb	6 out of 8	173.368	73.4635	0.0063	fold change	-2.35878									26.0687	0.0039	fold change	-1.35	14.1821	0.0018	fold change	-1.24	14.6591	0.0016	fold change	-1.49	27.0197	1.4e-05	fold change	1.28	17.9753	0.0084	fold change	-1.36
RAD54L	8438	RAD54-like (S. cerevisiae)	6 out of 8	172.882					35.7956	2.3e-08	fold change	1.77	24.4978	0.0003	fold change	1.32	36.1611	7.4e-05	fold change	1.47	14.1821	1.1e-05	fold change	1.24					30.7535	0.0001	fold change	1.31	31.4919	8.7e-07	fold change	1.58
H2AFX	3014	H2A histone family, member X	6 out of 8	172.87					11.9717	7e-05	fold change	1.34					32.9878	0.0003	fold change	1.43	23.5108	3.1e-07	fold change	1.49	20.2797	1.1e-06	fold change	1.64	54.4016	4.1e-06	fold change	1.54	29.7179	2.2e-06	fold change	1.55
CEP57	9702	centrosomal protein 57kDa	6 out of 8	172.68					13.7543	2.6e-07	fold change	1.38					46.5744	7.3e-06	fold change	1.59	14.5068	0.0018	fold change	1.25	35.575	3.6e-12	fold change	2.03	34.9548	0.001	fold change	1.35	27.3142	0.0006	fold change	1.51
KIAA1609	57707	KIAA1609	6 out of 8	172.491					26.2405	2.3e-07	fold change	1.61					34.5939	0.0031	fold change	1.45	22.6237	0.0005	fold change	1.47	19.1875	0.001	fold change	1.61	27.0197	0.0015	fold change	1.28	42.8258	1.6e-06	fold change	1.78
TSHZ1	10194	teashirt zinc finger homeobox 1	6 out of 8	171.97					10.2407	0.0005	fold change	-1.3					26.0687	0.0004	fold change	-1.35	57.5142	8.9e-06	fold change	-2.25	26.8253	2.7e-09	fold change	-1.8	27.0197	0.0007	fold change	-1.28	24.301	1.6e-05	fold change	-1.46
LEF1	51176	lymphoid enhancer-binding factor 1	6 out of 8	171.869					12.8658	0.0014	fold change	-1.36					53.931	7.7e-05	fold change	-1.69	36.833	8e-06	fold change	-1.77	24.6321	2.6e-05	fold change	-1.75	19.9785	0.0168	fold change	-1.22	23.6283	0.0028	fold change	-1.45
ASB13	79754	ankyrin repeat and SOCS box containing 13	6 out of 8	171.843					14.8255	2.2e-05	fold change	-1.4					25.1461	0.0043	fold change	-1.34	24.7461	0.0028	fold change	-1.52	20.6997	1.2e-05	fold change	-1.65	50.5807	4.7e-09	fold change	-1.5	35.8449	5.4e-07	fold change	-1.65
PLCG2	5336	phospholipase C, gamma 2 (phosphatidylinositol-specific)	6 out of 8	171.747					25.6544	3.9e-07	fold change	1.6	26.6525	0.0108	fold change	1.35	43.3088	0.0023	fold change	1.55					12.6849	0.0004	fold change	1.43	34.9548	0.0018	fold change	1.35	28.4918	0.0004	fold change	1.53
SPG11	80208	spastic paraplegia 11 (autosomal recessive)	6 out of 8	171.418									18.875	0.0168	fold change	-1.24	16.2997	0.0021	fold change	-1.23	57.5142	2.4e-06	fold change	-2.25	29.3839	3e-14	fold change	-1.86	25.717	0.0001	fold change	-1.27	23.6283	7e-06	fold change	-1.45
CKAP2L	150468	cytoskeleton associated protein 2-like	6 out of 8	171.246					30.8585	5.4e-06	fold change	1.68					25.1461	0.0017	fold change	1.34	34.0384	1.3e-07	fold change	1.71	38.6393	0.0006	fold change	2.1	24.588	0.0002	fold change	1.26	17.9753	0.0069	fold change	1.36
SPOP	8405	speckle-type POZ protein	6 out of 8	171.194	49.8818	0.0468	fold change	1.56751					42.1585	0.0088	fold change	-1.57	24.2913	0.0004	fold change	-1.33	16.1265	0.0375	fold change	-1.3	12.0566	6.6e-06	fold change	-1.41					26.6798	1.8e-07	fold change	-1.5
APPL2	55198	adaptor protein, phosphotyrosine interaction, PH domain and leucine zipper containing 2	6 out of 8	171.161					11.1234	8.8e-11	fold change	-1.32	40	0.0004	fold change	-1.54	26.8078	0.0003	fold change	-1.36					32.8556	1.7e-05	fold change	-1.95	39.4092	4.2e-05	fold change	-1.39	20.9645	0.0002	fold change	-1.41
PELI1	57162	pellino E3 ubiquitin protein ligase 1	6 out of 8	171.022					28.9526	4.7e-09	fold change	1.65	19.6696	0.042	fold change	1.25	20.0481	0.026	fold change	1.28					9.46027	0.0052	fold change	1.32	48.4881	3.8e-05	fold change	1.48	44.4038	9.7e-08	fold change	1.81
TMEM132A	54972	transmembrane protein 132A	6 out of 8	170.873					18.5687	9.4e-05	fold change	1.47					32.9878	0.0007	fold change	1.43	14.7949	0.0003	fold change	1.26	13.3098	0.0014	fold change	1.45	57.7021	1.6e-06	fold change	1.57	33.5094	0.0001	fold change	1.61
AK2	204	adenylate kinase 2	6 out of 8	170.609	55.2889	0.0426	fold change	1.81701									22.4461	0.0016	fold change	1.31	20.0776	0.0023	fold change	1.41	18.351	4.1e-07	fold change	1.59	29.4681	0.0035	fold change	1.3	24.9775	5.8e-05	fold change	1.47
BBIP1	92482	BBSome interacting protein 1	6 out of 8	170.557					14.2846	7.5e-07	fold change	-1.39					34.5939	0.0021	fold change	-1.45	22.6237	0.0014	fold change	-1.47	25.9148	1.6e-08	fold change	-1.78	37.2951	0.0003	fold change	-1.37	35.8449	1.6e-05	fold change	-1.65
STK38L	23012	serine/threonine kinase 38 like	6 out of 8	170.435					45.8758	8.1e-11	fold change	1.94					20.0481	0.0096	fold change	1.28	25.8114	0.0442	fold change	1.54	15.4378	1.3e-05	fold change	1.51	32.8906	0.0109	fold change	1.33	30.3713	0.0001	fold change	1.56
PUS7	54517	pseudouridylate synthase 7 homolog (S. cerevisiae)	6 out of 8	170.371									31.6256	0.0453	fold change	1.42	26.8078	0.0009	fold change	1.36	36.833	0.0024	fold change	1.77	18.7657	8.1e-07	fold change	1.6	30.7535	0.0042	fold change	1.31	25.5858	0.0009	fold change	1.48
KPNA4	3840	karyopherin alpha 4 (importin alpha 3)	6 out of 8	170.349					14.2846	3e-09	fold change	1.39					32.2182	0.0001	fold change	1.42	14.1821	0.0034	fold change	1.24	49.3213	5e-09	fold change	2.44	29.4681	0.0005	fold change	1.3	30.8749	2.8e-06	fold change	1.57
AFF4	27125	AF4/FMR2 family, member 4	6 out of 8	170.246					30.2358	4.7e-07	fold change	-1.67					18.5841	0.0012	fold change	-1.26	53.1152	7.4e-05	fold change	-2.14	26.3424	3.7e-10	fold change	-1.79	24.588	8.2e-05	fold change	-1.26	17.3806	0.0002	fold change	-1.35
PDIA6	10130	protein disulfide isomerase family A, member 6	6 out of 8	170.107					22.9464	9.1e-09	fold change	1.55					27.7269	5.1e-05	fold change	1.37	34.4388	0.0016	fold change	1.72	30.1776	4.2e-17	fold change	1.88	23.3251	0.0032	fold change	1.25	31.4919	6.1e-07	fold change	1.58
HTATIP2	10553	HIV-1 Tat interactive protein 2, 30kDa	6 out of 8	170.055					28.4154	4.8e-10	fold change	1.64					45.8619	5e-05	fold change	1.58	14.1821	0.002	fold change	1.24	27.3872	8.5e-08	fold change	1.81	25.717	0.0133	fold change	1.27	28.4918	0.0002	fold change	1.53
UBR7	55148	ubiquitin protein ligase E3 component n-recognin 7 (putative)	6 out of 8	169.373	63.5502	0.0379	fold change	2.07389					25.2653	0.0103	fold change	-1.33	20.0481	0.0006	fold change	-1.28	36.833	0.0009	fold change	-1.77	9.46027	9.3e-06	fold change	-1.32					14.2165	0.0019	fold change	-1.29
SLC25A13	10165	solute carrier family 25 (aspartate/glutamate carrier), member 13	6 out of 8	169.115					14.8255	6e-07	fold change	1.4	16.4582	0.0449	fold change	1.21	49.7206	1.2e-07	fold change	1.63					23.4212	1.2e-08	fold change	1.72	24.588	0.0002	fold change	1.26	40.1014	6.4e-07	fold change	1.73
JHDM1D	80853	jumonji C domain containing histone demethylase 1 homolog D (S. cerevisiae)	6 out of 8	168.728					9.43966	3.4e-05	fold change	1.28					60.1895	5.3e-07	fold change	1.79	14.5068	0.0485	fold change	1.25	23.7792	1.8e-09	fold change	1.73	32.8906	5.8e-06	fold change	1.33	27.9222	6.6e-05	fold change	1.52
TP53BP2	7159	tumor protein p53 binding protein, 2	6 out of 8	168.628					24.5311	5.7e-06	fold change	1.58					26.0687	0.003	fold change	1.35	25.2442	0.0106	fold change	1.53	12.3733	0.0005	fold change	1.42	47.5728	2.4e-05	fold change	1.47	32.8379	6.8e-05	fold change	1.6
PPP1R14B	26472	protein phosphatase 1, regulatory (inhibitor) subunit 14B	6 out of 8	168.519					12.4385	7.2e-06	fold change	1.35					27.7269	2.1e-05	fold change	1.37	32.2352	1.8e-07	fold change	1.67	23.0392	9.4e-10	fold change	1.71	41.5877	3.4e-06	fold change	1.41	31.4919	5.5e-07	fold change	1.58
SAP18	10284	Sin3A-associated protein, 18kDa	6 out of 8	168.051					9.81618	0.0011	fold change	-1.29					37.1446	0.0001	fold change	-1.48	37.8072	1.6e-06	fold change	-1.79	15.0448	2.4e-05	fold change	-1.5	30.7535	1.9e-05	fold change	-1.31	37.4844	4.9e-08	fold change	-1.68
ZBTB4	57659	zinc finger and BTB domain containing 4	6 out of 8	168.044					10.7135	7.6e-06	fold change	-1.31					16.2997	0.0014	fold change	-1.23	57.8115	6.5e-10	fold change	-2.26	30.1776	2.4e-15	fold change	-1.88	37.2951	9.6e-06	fold change	-1.37	15.7463	0.0002	fold change	-1.32
RPS27L	51065	ribosomal protein S27-like	6 out of 8	167.896									48.4027	0.0002	fold change	-1.67	32.2182	0.0011	fold change	-1.42	34.8391	0.0006	fold change	-1.73	11.7298	5.9e-08	fold change	-1.4	23.3251	4.8e-05	fold change	-1.25	17.3806	0.0025	fold change	-1.35
PSRC1	84722	proline/serine-rich coiled-coil 1	6 out of 8	167.792									25.2653	0.0043	fold change	1.33	27.7269	0.0021	fold change	1.37	39.9712	2e-07	fold change	1.84	15.7807	2.7e-06	fold change	1.52	21.0418	0.0084	fold change	1.23	38.0061	8.8e-05	fold change	1.69
2014-03-02	54996	mitochondrial amidoxime reducing component 2	6 out of 8	167.582					15.3883	0.0004	fold change	-1.41	18.0766	0.019	fold change	-1.23	40.7259	0.0058	fold change	-1.52	27.752	0.0011	fold change	-1.58	25.538	5e-05	fold change	-1.77					40.1014	0.0018	fold change	-1.73
TAF1D	79101	TATA box binding protein (TBP)-associated factor, RNA polymerase I, D, 41kDa	6 out of 8	167.344					16.4499	2.4e-06	fold change	1.43					38.9084	6.4e-06	fold change	1.5	16.7918	0.0463	fold change	1.32	19.8795	3.1e-10	fold change	1.63	38.3156	1.3e-05	fold change	1.38	36.9992	6e-08	fold change	1.67
AGFG1	3267	ArfGAP with FG repeats 1	6 out of 8	167.132					12.8658	8.8e-07	fold change	1.36					25.1461	6.4e-05	fold change	1.34	25.2442	0.0247	fold change	1.53	39.2563	4.7e-10	fold change	2.12	31.7811	0.0015	fold change	1.32	32.8379	1e-07	fold change	1.6
ATG5	9474	autophagy related 5	6 out of 8	166.816					11.5117	0.0009	fold change	1.33					23.3456	0.0006	fold change	1.32	36.833	0.0027	fold change	-1.77	24.6321	2.3e-08	fold change	1.75	42.5709	0.0004	fold change	1.42	27.9222	2.5e-08	fold change	1.52
STMN3	50861	stathmin-like 3	6 out of 8	166.567					14.8255	8.5e-05	fold change	-1.4					24.2913	0.0106	fold change	-1.33	58.2221	1.8e-05	fold change	-2.27	28.9685	4.4e-06	fold change	-1.85	21.0418	0.0178	fold change	-1.23	19.2175	0.0048	fold change	-1.38
GPC1	2817	glypican 1	6 out of 8	166.401					13.3312	1.2e-06	fold change	-1.37					40.7259	7.1e-05	fold change	-1.52	12.9359	0.0187	fold change	-1.2	40.1278	6.6e-09	fold change	-2.14	38.3156	3.6e-06	fold change	-1.38	20.9645	0.0007	fold change	-1.41
SLC7A1	6541	solute carrier family 7 (cationic amino acid transporter, y+ system), member 1	6 out of 8	166.339					19.0724	6.1e-06	fold change	1.48	31.6256	0.0062	fold change	1.42	32.9878	0.0012	fold change	1.43					37.0887	0.0002	fold change	2.06	19.9785	0.0213	fold change	1.22	25.5858	0.0012	fold change	1.48
MAN2B2	23324	mannosidase, alpha, class 2B, member 2	6 out of 8	166.156					9.81618	3.5e-05	fold change	-1.29	33.3333	0.0045	fold change	-1.45					46.0164	5e-08	fold change	-1.97	26.3424	9.6e-11	fold change	-1.79	27.0197	0.0004	fold change	-1.28	23.6283	0.0002	fold change	-1.45
RBMS1	5937	RNA binding motif, single stranded interacting protein 1	6 out of 8	166.147					13.3312	1.6e-06	fold change	1.37					32.2182	0.0002	fold change	1.42	24.7461	0.0002	fold change	1.52	29.3839	1e-11	fold change	1.86	29.4681	0.0007	fold change	1.3	36.9992	2.2e-07	fold change	1.67
TMEM206	55248	transmembrane protein 206	6 out of 8	164.95					16.4499	0.0004	fold change	1.43					23.3456	0.0005	fold change	1.32	25.8114	0.0043	fold change	1.54	21.1158	7.1e-10	fold change	1.66	46.7351	0.0001	fold change	1.46	31.4919	2.6e-07	fold change	1.58
DLAT	1737	dihydrolipoamide S-acetyltransferase	6 out of 8	164.915					17.5251	1.5e-09	fold change	1.45					30.5678	9.9e-05	fold change	1.4	16.7918	0.0018	fold change	1.32	50.4969	4.6e-14	fold change	2.48	21.0418	0.0013	fold change	1.23	28.4918	4.2e-05	fold change	1.53
CIRH1A	84916	cirrhosis, autosomal recessive 1A (cirhin)	6 out of 8	164.692					10.7135	3.6e-07	fold change	1.31					32.2182	1.2e-05	fold change	1.42	40.3382	0.0016	fold change	1.85	18.7657	1.4e-07	fold change	1.6	31.7811	7.2e-05	fold change	1.32	30.8749	1.4e-07	fold change	1.57
YEATS2	55689	YEATS domain containing 2	6 out of 8	164.633					25.6544	2.6e-10	fold change	1.6					26.0687	7.9e-06	fold change	1.35	18.2178	0.003	fold change	1.36	14.6591	2.1e-07	fold change	1.49	41.5877	2.8e-05	fold change	1.41	38.4459	1.7e-08	fold change	1.7
MGEA5	10724	meningioma expressed antigen 5 (hyaluronidase)	6 out of 8	164.609									35.5366	0.0047	fold change	-1.48	14.8288	0.0024	fold change	-1.21	55.5389	2.3e-08	fold change	-2.2	19.1875	8.5e-12	fold change	-1.61	22.1368	0.0058	fold change	-1.24	17.3806	0.0014	fold change	-1.35
STEAP3	55240	STEAP family member 3, metalloreductase	6 out of 8	164.168					15.3883	1.5e-06	fold change	1.41	17.319	0.0166	fold change	1.22	41.6223	0.0005	fold change	1.53	22.1788	0.0005	fold change	1.46	31.22	5.2e-07	fold change	1.91					36.44	0.0002	fold change	1.66
MRFAP1L1	114932	Morf4 family associated protein 1-like 1	6 out of 8	163.903									34.8189	0.0025	fold change	-1.47	28.6845	2.4e-07	fold change	-1.38	45.0386	5e-07	fold change	-1.95	12.0566	2.4e-07	fold change	-1.41	19.0032	7.8e-05	fold change	-1.21	24.301	2.3e-07	fold change	-1.46
EPRS	2058	glutamyl-prolyl-tRNA synthetase	6 out of 8	163.752									25.2653	0.0259	fold change	1.33	27.7269	0.0001	fold change	1.37	18.2178	0.034	fold change	1.36	56.7962	2.6e-12	fold change	2.73	23.3251	0.0017	fold change	1.25	12.4208	0.0011	fold change	1.25
FANCE	2178	Fanconi anemia, complementation group E	6 out of 8	163.314					23.486	6e-09	fold change	1.56	22.4115	0.0042	fold change	1.29	22.4461	0.0017	fold change	1.31	24.7461	2.9e-06	fold change	1.52	48.5616	3.6e-11	fold change	2.42					21.6628	8.4e-05	fold change	1.42
DTX3	196403	deltex homolog 3 (Drosophila)	6 out of 8	162.918					18.0578	5.3e-09	fold change	-1.46					35.4519	3.6e-06	fold change	-1.46	14.7949	4.8e-06	fold change	-1.26	48.9481	3.3e-21	fold change	-2.43	23.3251	7.3e-06	fold change	-1.25	22.34	0.0005	fold change	-1.43
BNIP3L	665	BCL2/adenovirus E1B 19kDa interacting protein 3-like	6 out of 8	162.291					9.43966	0.0065	fold change	-1.28	62.7353	0.0318	fold change	-1.94					34.4388	0.0017	fold change	-1.72	12.3733	1.9e-05	fold change	-1.42	27.0197	0.0009	fold change	-1.28	16.2846	0.002	fold change	-1.33
ALYREF	10189	Aly/REF export factor	6 out of 8	162.085					24.0264	2.3e-06	fold change	1.57					28.6845	0.0008	fold change	1.38	19.3324	0.0003	fold change	1.39	9.99976	0.0109	fold change	1.34	43.6019	0.0008	fold change	1.43	36.44	0.0029	fold change	1.66
PDCD5	9141	programmed cell death 5	6 out of 8	161.775					15.3883	1.8e-06	fold change	1.41					26.8078	0.0002	fold change	1.36	35.2993	7.5e-05	fold change	1.74	28.1976	6.4e-12	fold change	1.83	31.7811	0.0017	fold change	1.32	24.301	0.0003	fold change	1.46
ITPRIPL2	162073	inositol 1,4,5-trisphosphate receptor interacting protein-like 2	6 out of 8	161.654					10.2407	0.003	fold change	-1.3					17.7778	0.0438	fold change	-1.25	53.1152	1.2e-05	fold change	-2.14	17.2586	3.7e-06	fold change	-1.56	32.8906	0.0017	fold change	-1.33	30.3713	0.0053	fold change	-1.56
PGK1	5230	phosphoglycerate kinase 1	6 out of 8	161.402					14.2846	7.6e-05	fold change	1.39					28.6845	3.3e-05	fold change	1.38	27.752	0.0016	fold change	1.58	27.3872	1.6e-13	fold change	1.81	38.3156	3.5e-05	fold change	1.38	24.9775	0.0001	fold change	1.47
SMURF2	64750	SMAD specific E3 ubiquitin protein ligase 2	6 out of 8	161.34					9.81618	1.8e-05	fold change	1.29					26.8078	0.0002	fold change	1.36	38.9946	0.0021	fold change	1.82	12.6849	6.3e-06	fold change	1.43	38.3156	6e-05	fold change	1.38	34.721	0.0001	fold change	1.63
STK36	27148	serine/threonine kinase 36	6 out of 8	160.88					11.5117	2.2e-06	fold change	-1.33					34.5939	1.4e-05	fold change	-1.45	14.7949	6.8e-05	fold change	-1.26	50.2487	1.8e-14	fold change	-2.47	32.8906	7.2e-07	fold change	-1.33	16.8401	0.0046	fold change	-1.34
KLHDC5	57542	kelch domain containing 5	6 out of 8	160.871	58.6112	0.0325	fold change	1.93117	10.2407	0.0004	fold change	1.3					20.8014	0.0002	fold change	-1.29	39.4957	5.3e-06	fold change	-1.83	15.4378	2.1e-06	fold change	-1.51					16.2846	0.0004	fold change	-1.33
SREK1	140890	splicing regulatory glutamine/lysine-rich protein 1	6 out of 8	160.598					9.43966	0.0011	fold change	-1.28					18.5841	0.0004	fold change	-1.26	60.7851	4.5e-10	fold change	-2.35	25.538	5.1e-16	fold change	-1.77	24.588	7.8e-05	fold change	-1.26	21.6628	1.4e-05	fold change	-1.42
NSA2	10412	NSA2 ribosome biogenesis homolog (S. cerevisiae)	6 out of 8	160.498									43.0293	0.0021	fold change	-1.59	16.2997	0.0006	fold change	-1.23	48.5616	0.0009	fold change	-2.03	19.5818	0.0002	fold change	1.62	21.0418	3.8e-05	fold change	-1.23	11.9837	0.0043	fold change	-1.24
MR1	3140	major histocompatibility complex, class I-related	6 out of 8	160.116									21.7675	0.0476	fold change	-1.28	24.2913	0.0044	fold change	-1.33	46.4688	9.4e-09	fold change	-1.98	28.5713	3e-06	fold change	-1.84	21.0418	0.0088	fold change	-1.23	17.9753	0.0122	fold change	-1.36
PCBP1-AS1	400960	PCBP1 antisense RNA 1	6 out of 8	159.655					18.5687	6.1e-07	fold change	-1.47					32.9878	1.3e-05	fold change	-1.43	18.5813	6.5e-07	fold change	-1.37	45.2374	6.9e-07	fold change	-2.32	19.9785	1.2e-06	fold change	-1.22	24.301	3.5e-06	fold change	-1.46
DCLRE1C	64421	DNA cross-link repair 1C	6 out of 8	159.512									51.1247	0.0069	fold change	1.72	22.4461	0.0001	fold change	1.31	16.1265	0.0011	fold change	1.3	22.632	1.8e-08	fold change	1.7	21.0418	0.0036	fold change	1.23	26.1408	0.0002	fold change	1.49
MZF1	7593	myeloid zinc finger 1	6 out of 8	159.51					13.7543	2.7e-09	fold change	-1.38					26.0687	7.2e-05	fold change	-1.35	18.2178	0.0031	fold change	-1.36	52.1241	4.4e-12	fold change	-2.55	25.717	0.0003	fold change	-1.27	23.6283	9.5e-08	fold change	-1.45
NARF	26502	nuclear prelamin A recognition factor	6 out of 8	159.41					13.7543	2e-07	fold change	1.38					25.1461	0.0001	fold change	1.34	38.5303	9.6e-05	fold change	1.81	10.2885	0.0002	fold change	1.35	42.5709	2.6e-05	fold change	1.42	29.1195	2.8e-06	fold change	1.54
RHEB	6009	Ras homolog enriched in brain	6 out of 8	159.027					15.3883	2.1e-06	fold change	1.41					16.2997	0.002	fold change	1.23	15.7827	0.0013	fold change	1.29	65.3057	5.8e-05	fold change	3.11	24.588	0.0033	fold change	1.26	21.6628	0.0001	fold change	1.42
TCP1	6950	t-complex 1	6 out of 8	158.771					19.6208	6e-08	fold change	1.49					33.8229	1.8e-06	fold change	1.44	27.752	0.0011	fold change	1.58	13.618	6e-10	fold change	1.46	31.7811	0.0004	fold change	1.32	32.1761	0.0001	fold change	1.59
ERGIC1	57222	endoplasmic reticulum-golgi intermediate compartment (ERGIC) 1	6 out of 8	158.694					26.2405	8.3e-08	fold change	-1.61					17.7778	0.0375	fold change	-1.25	33.1838	0.0026	fold change	-1.69	13.3098	0.0015	fold change	-1.45	27.0197	0.002	fold change	-1.28	41.1624	0.0006	fold change	-1.75
SHMT2	6472	serine hydroxymethyltransferase 2 (mitochondrial)	6 out of 8	158.663					12.4385	2.7e-06	fold change	1.35					28.6845	0.0005	fold change	1.38	45.556	4.3e-05	fold change	1.96	14.6591	8.4e-06	fold change	1.49	22.1368	0.0011	fold change	1.24	35.188	6.6e-08	fold change	1.64
CERS2	29956	ceramide synthase 2	6 out of 8	158.111					18.5687	1.8e-09	fold change	-1.47					17.7778	0.0126	fold change	-1.25	21.2839	0.0137	fold change	-1.44	19.8795	9.3e-11	fold change	-1.63	43.6019	1.2e-07	fold change	-1.43	36.9992	1.8e-07	fold change	-1.67
214919_s_at	NA		6 out of 8	157.508									26.6525	0.0282	fold change	-1.35	17.0456	0.0059	fold change	-1.24	24.3684	0.0004	fold change	-1.51	26.8253	2.4e-12	fold change	-1.8	38.3156	6.4e-10	fold change	-1.38	24.301	7.7e-07	fold change	-1.46
SKA3	221150	spindle and kinetochore associated complex subunit 3	6 out of 8	157.102					28.4154	4.3e-06	fold change	1.64					28.6845	0.001	fold change	1.38	15.4475	0.0009	fold change	1.28	33.8602	1.4e-09	fold change	1.98	25.717	8e-06	fold change	1.27	24.9775	4.8e-05	fold change	1.47
DCTN4	51164	dynactin 4 (p62)	6 out of 8	156.899									19.6696	0.0041	fold change	-1.25	20.8014	7e-06	fold change	-1.29	49.4805	1.6e-05	fold change	-2.05	17.6072	4.4e-13	fold change	-1.57	30.7535	3.5e-06	fold change	-1.31	18.5869	2.4e-06	fold change	-1.37
COMMD2	51122	COMM domain containing 2	6 out of 8	156.37					25.6544	9.9e-08	fold change	1.6					18.5841	0.0059	fold change	1.26	23.9599	0.0352	fold change	1.5	32.5252	1.5e-12	fold change	1.94	22.1368	0.0182	fold change	1.24	33.5094	7.7e-06	fold change	1.61
ACOT2	10965	acyl-CoA thioesterase 2	6 out of 8	156.013					18.0578	2.1e-05	fold change	-1.46					40.7259	0.0001	fold change	-1.52	13.8622	4e-05	fold change	-1.23	16.8632	4.2e-07	fold change	-1.55	36.1324	5.3e-05	fold change	-1.36	30.3713	5.8e-05	fold change	-1.56
HLA-DOB	3112	major histocompatibility complex, class II, DO beta	6 out of 8	155.911					9.81618	0.0003	fold change	1.29	28.7191	0.0186	fold change	1.38	35.4519	0.0093	fold change	1.46					20.2797	0.0005	fold change	1.64	29.4681	0.0002	fold change	1.3	32.1761	0.0007	fold change	1.59
CYP7B1	9420	cytochrome P450, family 7, subfamily B, polypeptide 1	6 out of 8	155.67					11.1234	0.0008	fold change	1.32	16.4582	0.0026	fold change	1.21	46.5744	8.2e-05	fold change	1.59	19.7232	0.0055	fold change	1.4	40.1278	8.8e-09	fold change	2.14					21.6628	0.006	fold change	1.42
S100A13	6284	S100 calcium binding protein A13	6 out of 8	155.423					23.486	1.7e-08	fold change	-1.56	41.5973	0.0213	fold change	-1.56	26.0687	0.0082	fold change	-1.35					15.4378	0.0002	fold change	-1.51	37.2951	8.2e-05	fold change	-1.37	11.5382	0.0347	fold change	-1.23
AGTPBP1	23287	ATP/GTP binding protein 1	6 out of 8	155.102					25.6544	1.5e-09	fold change	1.6					38.1595	1.8e-05	fold change	1.49	18.2178	0.0023	fold change	1.36	17.6072	1.5e-10	fold change	1.57	24.588	0.0008	fold change	1.26	30.8749	7.4e-06	fold change	1.57
CSTF3	1479	cleavage stimulation factor, 3' pre-RNA, subunit 3, 77kDa	6 out of 8	154.684					21.2156	2.8e-07	fold change	1.52					17.0456	0.0483	fold change	1.24	25.8114	0.0298	fold change	1.54	24.1863	2.9e-10	fold change	1.74	49.5855	0.0048	fold change	1.49	16.8401	0.0222	fold change	1.34
NUP50	10762	nucleoporin 50kDa	6 out of 8	154.424					9.43966	7.7e-06	fold change	1.28					26.0687	2.8e-05	fold change	1.35	20.0776	0.0001	fold change	1.41	47.419	1.2e-10	fold change	2.39	17.9094	0.0004	fold change	1.2	33.5094	1.3e-06	fold change	1.61
TNRC6A	27327	trinucleotide repeat containing 6A	6 out of 8	154.393					9.43966	2.4e-05	fold change	-1.28					15.5158	0.0011	fold change	-1.22	62.5156	2.6e-07	fold change	-2.4	28.9685	2.5e-13	fold change	-1.85	19.9785	0.0007	fold change	-1.22	17.9753	2.2e-05	fold change	-1.36
MLXIP	22877	MLX interacting protein	6 out of 8	154.223					10.2407	9.6e-05	fold change	1.3					22.4461	4.4e-05	fold change	1.31	21.7664	0.0222	fold change	1.45	43.0056	0.0015	fold change	2.23	24.588	0.0002	fold change	1.26	32.1761	2.1e-07	fold change	1.59
GAS7	8522	growth arrest-specific 7	6 out of 8	154.095									33.9905	0.0477	fold change	-1.46	22.4461	0.0195	fold change	-1.31	31.204	1.1e-05	fold change	-1.65	26.8253	0.0024	fold change	1.8	21.0418	0.0039	fold change	-1.23	18.5869	0.0012	fold change	-1.37
CROT	54677	carnitine O-octanoyltransferase	6 out of 8	153.966					15.3883	5e-05	fold change	-1.41					28.6845	0.0086	fold change	-1.38	39.4957	5.4e-05	fold change	-1.83	24.6321	2.3e-08	fold change	-1.75	22.1368	0.0002	fold change	-1.24	23.6283	0.0226	fold change	-1.45
NIP7	51388	nuclear import 7 homolog (S. cerevisiae)	6 out of 8	153.029					19.0724	3.8e-12	fold change	1.48					16.2997	0.0042	fold change	1.23	29.0989	0.0001	fold change	1.61	34.8588	4.7e-15	fold change	2.01	27.0197	0.0011	fold change	1.28	26.6798	6.7e-05	fold change	1.5
SH3D19	152503	SH3 domain containing 19	6 out of 8	152.937					15.8557	0.0005	fold change	-1.42					28.6845	0.0011	fold change	-1.38	32.2352	2.1e-07	fold change	-1.67	20.2797	7.8e-09	fold change	-1.64	37.2951	4e-05	fold change	-1.37	18.5869	0.0122	fold change	-1.37
TMEM205	374882	transmembrane protein 205	6 out of 8	152.855					15.3883	2.9e-07	fold change	-1.41					21.6247	0.0119	fold change	-1.3	20.0776	0.0011	fold change	-1.41	28.5713	3.1e-10	fold change	-1.84	30.7535	0.0036	fold change	-1.31	36.44	3.3e-05	fold change	-1.66
SORCS2	57537	sortilin-related VPS10 domain containing receptor 2	6 out of 8	152.826					15.3883	0.0006	fold change	-1.41					24.2913	0.0092	fold change	-1.33	13.2796	0.0008	fold change	-1.21	54.9922	7.5e-09	fold change	-2.67	32.8906	2.1e-05	fold change	-1.33	11.9837	0.0244	fold change	-1.24
SUOX	6821	sulfite oxidase	6 out of 8	152.737					16.4499	4.8e-09	fold change	-1.43					29.6461	4e-05	fold change	-1.39	17.1096	0.0002	fold change	-1.33	28.5713	2.1e-14	fold change	-1.84	29.4681	7e-07	fold change	-1.3	31.4919	5.6e-06	fold change	-1.58
ATL3	25923	atlastin GTPase 3	6 out of 8	152.654					11.9717	1.2e-05	fold change	1.34					24.2913	0.0019	fold change	1.33	26.202	0.007	fold change	-1.55	31.9918	4.9e-09	fold change	1.93	23.3251	0.0024	fold change	1.25	32.8379	7e-06	fold change	1.6
CSNK1G3	1456	casein kinase 1, gamma 3	6 out of 8	152.492									22.4115	0.0077	fold change	-1.29	27.7269	2.2e-06	fold change	-1.37	38.9946	7.5e-07	fold change	-1.82	12.0566	1.6e-07	fold change	-1.41	25.717	8.8e-07	fold change	-1.27	25.5858	4.5e-05	fold change	-1.48
PLOD1	5351	procollagen-lysine, 2-oxoglutarate 5-dioxygenase 1	6 out of 8	152.243					21.8686	1e-08	fold change	1.53					29.6461	8.2e-05	fold change	1.39	15.7827	0.0002	fold change	1.29	13.9408	3e-05	fold change	1.47	24.588	0.004	fold change	1.26	46.4162	2.1e-08	fold change	1.85
GLT8D1	55830	glycosyltransferase 8 domain containing 1	6 out of 8	152.173					10.7135	1.1e-06	fold change	-1.31	26.6525	0.0009	fold change	-1.35					57.5142	6.7e-08	fold change	-2.25	11.7298	2.7e-10	fold change	-1.4	31.7811	2.3e-05	fold change	-1.32	13.7814	2.6e-06	fold change	-1.28
MRAS	22808	muscle RAS oncogene homolog	6 out of 8	151.602					24.5311	1.5e-05	fold change	1.58					34.5939	1.2e-05	fold change	1.45	20.0776	0.0189	fold change	1.41	23.0392	1.9e-09	fold change	1.71	27.0197	0.0019	fold change	1.28	22.34	2e-06	fold change	1.43
SFXN2	118980	sideroflexin 2	6 out of 8	151.355					15.3883	6.6e-05	fold change	-1.41					38.1595	0.0003	fold change	-1.49	17.8397	0.0021	fold change	-1.35	21.9217	2.7e-09	fold change	-1.68	23.3251	1.5e-05	fold change	-1.25	34.721	2.2e-08	fold change	-1.63
RNF138	51444	ring finger protein 138, E3 ubiquitin protein ligase	6 out of 8	151.213	56.744	0.0339	fold change	1.86992	20.1663	6.3e-06	fold change	1.5									24.3684	0.0244	fold change	1.51	11.1297	7.3e-05	fold change	1.38	24.588	0.009	fold change	1.26	14.2165	0.0069	fold change	1.29
DNAJC16	23341	DnaJ (Hsp40) homolog, subfamily C, member 16	6 out of 8	150.193	51.0845	0.0227	fold change	-1.66322									26.8078	4.5e-05	fold change	-1.36	16.47	0.0015	fold change	-1.31	12.9837	4.5e-06	fold change	-1.44	28.1357	4.1e-06	fold change	-1.29	14.7117	0.0001	fold change	-1.3
GINS3	64785	GINS complex subunit 3 (Psf3 homolog)	6 out of 8	150.187	63.4188	0.0182	fold change	2.06959	15.8557	3.8e-06	fold change	1.42					20.0481	0.0116	fold change	1.28	14.5068	0.0159	fold change	1.25	12.0566	1.2e-05	fold change	1.41					24.301	3.1e-05	fold change	1.46
DAZAP2	9802	DAZ associated protein 2	6 out of 8	149.812									27.9642	0.0003	fold change	-1.37	16.2997	1.7e-05	fold change	-1.23	50.873	2.8e-07	fold change	-2.09	9.46027	0.0217	fold change	1.32	29.4681	0.0002	fold change	-1.3	10.8221	0.029	fold change	1.21
GPR180	160897	G protein-coupled receptor 180	6 out of 8	149.727					19.6208	1.4e-08	fold change	1.49					32.2182	0.0002	fold change	1.42	32.6635	0.0007	fold change	1.68	25.1049	9.2e-09	fold change	1.76	28.1357	0.0022	fold change	1.29	11.9837	0.0489	fold change	1.24
EPS8L1	54869	EPS8-like 1	6 out of 8	149.361					19.0724	0.0004	fold change	-1.48					28.6845	0.0096	fold change	-1.38	21.7664	0.0191	fold change	-1.45	31.6216	2e-06	fold change	-1.92	24.588	0.0069	fold change	-1.26	23.6283	0.0018	fold change	-1.45
MTPAP	55149	mitochondrial poly(A) polymerase	6 out of 8	149.116					14.2846	5.4e-06	fold change	1.39	30.1568	0.0025	fold change	1.4	22.4461	5.4e-05	fold change	1.31	34.0384	0.0016	fold change	1.71	27.84	8.7e-12	fold change	1.82					20.3502	0.0011	fold change	1.4
GART	2618	phosphoribosylglycinamide formyltransferase, phosphoribosylglycinamide synthetase, phosphoribosylaminoimidazole synthetase	6 out of 8	148.026					16.4499	2.1e-08	fold change	1.43					18.5841	0.0025	fold change	1.26	28.7046	0.0041	fold change	1.6	33.5276	1.5e-11	fold change	1.97	21.0418	0.0003	fold change	1.23	29.7179	4.3e-06	fold change	1.55
EBP	10682	emopamil binding protein (sterol isomerase)	6 out of 8	147.845									30.7503	0.0127	fold change	1.41	29.6461	0.0008	fold change	1.39	27.1993	0.0003	fold change	1.57	13.9408	0.0001	fold change	1.47	29.4681	0.0001	fold change	1.3	16.8401	0.0015	fold change	1.34
PVR	5817	poliovirus receptor	6 out of 8	147.357					14.2846	1e-06	fold change	1.39	17.319	0.0056	fold change	1.22	38.1595	5.9e-08	fold change	1.49	15.7827	0.0001	fold change	1.29	38.1831	1.1e-10	fold change	2.09					23.6283	5.2e-05	fold change	1.45
SLC9A6	10479	solute carrier family 9, subfamily A (NHE6, cation proton antiporter 6), member 6	6 out of 8	147.249					20.7243	5.8e-07	fold change	1.51					32.9878	0.0008	fold change	1.43	15.4475	0.0346	fold change	1.28	20.2797	8.4e-08	fold change	1.64	34.9548	0.0003	fold change	1.35	22.8551	0.0017	fold change	1.44
ITM2C	81618	integral membrane protein 2C	6 out of 8	146.77					29.6375	5.5e-08	fold change	1.66					21.6247	0.0149	fold change	1.3	22.6237	2.1e-05	fold change	1.47	19.1875	7.7e-05	fold change	1.61	23.3251	1.9e-05	fold change	1.25	30.3713	2.2e-06	fold change	1.56
HEBP2	23593	heme binding protein 2	6 out of 8	146.289					13.3312	6.8e-05	fold change	1.37					20.8014	0.006	fold change	1.29	21.7664	0.0443	fold change	1.45	25.1049	4.4e-10	fold change	1.76	40.3073	2.1e-05	fold change	1.4	24.9775	3.5e-05	fold change	1.47
PREPL	9581	prolyl endopeptidase-like	6 out of 8	146.125									27.3075	0.0011	fold change	-1.36	15.5158	0.0003	fold change	-1.22	59.0047	2.6e-06	fold change	-2.29	13.3098	1.5e-06	fold change	-1.45	19.0032	2.6e-06	fold change	-1.21	11.9837	0.0003	fold change	-1.24
C9orf89	84270	chromosome 9 open reading frame 89	6 out of 8	145.89	54.5774	0.0293	fold change	1.79506	11.1234	4.4e-07	fold change	-1.32					16.2997	0.0084	fold change	-1.23					13.618	3.1e-06	fold change	-1.46	32.8906	8.8e-08	fold change	-1.33	17.3806	8.5e-06	fold change	-1.35
HSDL2	84263	hydroxysteroid dehydrogenase like 2	6 out of 8	145.856					13.3312	6.3e-06	fold change	-1.37					48.0677	6.7e-05	fold change	-1.61	35.2993	0.0007	fold change	-1.74	9.19008	0.0011	fold change	-1.31	19.0032	0.0027	fold change	-1.21	20.9645	0.0063	fold change	-1.41
MCCC1	56922	methylcrotonoyl-CoA carboxylase 1 (alpha)	6 out of 8	145.842					14.2846	1.1e-05	fold change	1.39					34.5939	5.2e-05	fold change	1.45	20.8684	0.0001	fold change	1.43	15.4378	1.8e-07	fold change	1.51	40.3073	0.0007	fold change	1.4	20.3502	0.0034	fold change	1.4
TCEA2	6919	transcription elongation factor A (SII), 2	6 out of 8	145.633					11.5117	4.8e-08	fold change	-1.33	27.9642	0.0097	fold change	-1.37	25.1461	0.002	fold change	-1.34					32.5252	3.3e-11	fold change	-1.94	28.1357	0.0008	fold change	-1.29	20.3502	9.6e-06	fold change	-1.4
CCNB1IP1	57820	cyclin B1 interacting protein 1, E3 ubiquitin protein ligase	6 out of 8	145.362	51.6422	0.0458	fold change	1.6889	11.1234	1.8e-06	fold change	1.32					19.2959	0.0019	fold change	1.27					10.2885	2.4e-05	fold change	1.35	22.1368	0.0013	fold change	1.24	30.8749	2.2e-06	fold change	1.57
PLK1	5347	polo-like kinase 1	6 out of 8	145.255					21.8686	1.6e-07	fold change	1.53	18.875	0.0043	fold change	1.24	21.6247	8.2e-05	fold change	1.3					21.1158	4.3e-11	fold change	1.66	23.3251	7.7e-05	fold change	1.25	38.4459	1.2e-05	fold change	1.7
PEX19	5824	peroxisomal biogenesis factor 19	6 out of 8	144.528									34.8189	0.0253	fold change	-1.47	17.0456	0.0022	fold change	-1.24	17.8397	0.0018	fold change	-1.35	14.2942	7.1e-08	fold change	-1.48	27.0197	1.9e-05	fold change	-1.28	33.5094	1.8e-09	fold change	-1.61
MAGOHB	55110	mago-nashi homolog B (Drosophila)	6 out of 8	144.526									18.875	0.0129	fold change	1.24	17.7778	0.0193	fold change	1.25	31.204	0.0093	fold change	1.65	14.6591	0.0038	fold change	1.49	32.8906	0.0032	fold change	1.33	29.1195	0.0021	fold change	1.54
RAMP1	10267	receptor (G protein-coupled) activity modifying protein 1	6 out of 8	144.023					32.5801	3.3e-05	fold change	-1.71					26.0687	0.0277	fold change	-1.35	13.5624	0.0149	fold change	-1.22	17.2586	1.1e-06	fold change	-1.56	32.8906	1.6e-09	fold change	-1.33	21.6628	1.4e-05	fold change	-1.42
RIOK1	83732	RIO kinase 1 (yeast)	6 out of 8	143.935					18.5687	4.3e-07	fold change	1.47					30.5678	0.0002	fold change	1.4	24.3684	0.0103	fold change	1.51	16.154	9.1e-07	fold change	1.53	28.1357	0.0024	fold change	1.29	26.1408	6.6e-05	fold change	1.49
TTLL3	26140	tubulin tyrosine ligase-like family, member 3	6 out of 8	143.795					9.43966	6.1e-07	fold change	-1.28	18.875	0.0163	fold change	1.24	16.2997	0.0004	fold change	-1.23					65.9013	2.4e-08	fold change	-3.15	19.9785	1.5e-06	fold change	-1.22	13.3012	0.0025	fold change	-1.27
ZNF92	168374	zinc finger protein 92	6 out of 8	143.469					9.43966	0.0167	fold change	-1.28					24.2913	0.01	fold change	-1.33	31.204	0.0005	fold change	-1.65	12.9837	0.0426	fold change	1.44	39.4092	1.6e-08	fold change	-1.39	26.1408	5.8e-05	fold change	-1.49
CCNY	219771	cyclin Y	6 out of 8	143.453	52.0801	0.0365	fold change	-1.7131	12.4385	3.6e-06	fold change	1.35					21.6247	2.2e-05	fold change	1.3	25.2442	2.8e-06	fold change	1.53	15.7807	4.9e-08	fold change	1.52					16.2846	0.0007	fold change	1.33
CCNH	902	cyclin H	6 out of 8	143.28									36.1795	0.0211	fold change	-1.49	21.6247	0.0001	fold change	-1.3	31.5808	3.9e-07	fold change	-1.66	10.2885	2.8e-05	fold change	-1.35	19.9785	7.9e-05	fold change	-1.22	23.6283	8.4e-07	fold change	-1.45
SERP2	387923	stress-associated endoplasmic reticulum protein family member 2	6 out of 8	143.012					18.5687	5.9e-05	fold change	-1.47					27.7269	0.0166	fold change	-1.37	16.47	0.008	fold change	-1.31	32.5252	1.9e-05	fold change	-1.94	21.0418	1.6e-06	fold change	-1.23	26.6798	7.8e-05	fold change	-1.5
ARHGEF40	55701	Rho guanine nucleotide exchange factor (GEF) 40	6 out of 8	142.723					12.4385	0.0005	fold change	-1.35					16.2997	0.013	fold change	-1.23	56.4054	6.2e-07	fold change	-2.22	20.6997	7.3e-05	fold change	-1.65	25.717	2.1e-06	fold change	-1.27	11.1631	0.0208	fold change	-1.22
GARS	2617	glycyl-tRNA synthetase	6 out of 8	142.013					18.5687	1.3e-06	fold change	1.47					31.3714	4.6e-06	fold change	1.41	23.5108	0.0003	fold change	1.49	19.8795	1e-14	fold change	1.63	27.0197	2.8e-05	fold change	1.28	21.6628	1.5e-05	fold change	1.42
SUV420H1	51111	suppressor of variegation 4-20 homolog 1 (Drosophila)	6 out of 8	141.951	51.5342	0.0345	fold change	-1.68116									20.0481	0.0153	fold change	1.28	14.5068	0.035	fold change	-1.25	12.0566	8.3e-06	fold change	-1.41	24.588	7.7e-05	fold change	-1.26	19.2175	0.0007	fold change	-1.38
HAUS6	54801	HAUS augmin-like complex, subunit 6	6 out of 8	141.877					15.3883	2.9e-05	fold change	1.41					15.5158	0.0211	fold change	1.22	14.5068	0.023	fold change	1.25	57.1664	1.1e-09	fold change	2.75	24.588	0.0036	fold change	1.26	14.7117	0.0092	fold change	1.3
TSPYL1	7259	TSPY-like 1	6 out of 8	141.872									23.7417	0.0346	fold change	-1.31	17.7778	0.0002	fold change	-1.25	50.873	4.4e-05	fold change	-2.09	12.3733	1.2e-08	fold change	-1.42	23.3251	0.0024	fold change	-1.25	13.7814	0.0002	fold change	-1.28
KDSR	2531	3-ketodihydrosphingosine reductase	6 out of 8	141.457									21.7675	0.0047	fold change	-1.28	36.1611	1.2e-05	fold change	-1.47	39.9712	0.0004	fold change	-1.84	11.4309	8e-05	fold change	-1.39	17.9094	0.0113	fold change	-1.2	14.2165	0.0242	fold change	-1.29
RAB27A	5873	RAB27A, member RAS oncogene family	6 out of 8	141.227					21.2156	3.6e-07	fold change	1.52					45.8619	1.3e-06	fold change	1.58	28.7046	0.0004	fold change	1.6	11.7298	0.0001	fold change	1.4	19.0032	0.0038	fold change	1.21	14.7117	0.0084	fold change	1.3
DCAF13	25879	DDB1 and CUL4 associated factor 13	6 out of 8	141.224					22.9464	1.5e-06	fold change	1.55					16.2997	0.0304	fold change	1.23	30.6057	0.0165	fold change	1.64	21.9217	1.1e-10	fold change	1.68	22.1368	0.0139	fold change	1.24	27.3142	0.0003	fold change	1.51
SGSM2	9905	small G protein signaling modulator 2	6 out of 8	139.6									15.6104	0.008	fold change	1.2	21.6247	0.002	fold change	-1.3	27.1993	0.0001	fold change	-1.57	30.1776	2e-09	fold change	-1.88	23.3251	0.0004	fold change	-1.25	21.6628	9.7e-05	fold change	-1.42
D2HGDH	728294	D-2-hydroxyglutarate dehydrogenase	6 out of 8	139.317					13.3312	0.0002	fold change	-1.37					16.2997	0.0061	fold change	-1.23	23.9599	0.0027	fold change	-1.5	44.3719	8.6e-14	fold change	-2.28	22.1368	0.0001	fold change	-1.24	19.2175	2.5e-05	fold change	-1.38
PFDN2	5202	prefoldin subunit 2	6 out of 8	139.284					15.8557	1.4e-07	fold change	1.42					24.2913	0.0004	fold change	1.33	30.6057	0.0016	fold change	1.64	15.4378	1.6e-07	fold change	1.51	30.7535	2.8e-05	fold change	1.31	22.34	0.0009	fold change	1.43
PPARGC1B	133522	peroxisome proliferator-activated receptor gamma, coactivator 1 beta	6 out of 8	139.224					21.8686	5.1e-07	fold change	1.53					33.8229	0.0003	fold change	1.44	14.1821	0.0084	fold change	1.24	15.0448	1e-05	fold change	1.5	24.588	3.7e-06	fold change	1.26	29.7179	0.0001	fold change	1.55
LANCL2	55915	LanC lantibiotic synthetase component C-like 2 (bacterial)	6 out of 8	139.172					16.4499	3.1e-05	fold change	1.43					20.8014	0.0383	fold change	1.29	22.6237	0.0026	fold change	1.47	16.8632	1.2e-07	fold change	1.55	33.9425	0.0002	fold change	1.34	28.4918	0.0009	fold change	1.53
SF3B3	23450	splicing factor 3b, subunit 3, 130kDa	6 out of 8	139.107					13.3312	4.9e-05	fold change	1.37					26.8078	7.2e-05	fold change	1.36	25.8114	9.4e-05	fold change	1.54	12.6849	7.6e-05	fold change	1.43	30.7535	4.1e-05	fold change	1.31	29.7179	5e-08	fold change	1.55
CCT5	22948	chaperonin containing TCP1, subunit 5 (epsilon)	6 out of 8	138.63					19.0724	2e-07	fold change	1.48					32.9878	5.4e-07	fold change	1.43	22.6237	0.0113	fold change	1.47	10.8325	1.2e-07	fold change	1.37	28.1357	4.7e-05	fold change	1.29	24.9775	1.7e-05	fold change	1.47
MRPS17	51373	mitochondrial ribosomal protein S17	6 out of 8	138.533					14.8255	0.0007	fold change	1.4					19.2959	0.0068	fold change	1.27	31.5808	0.0097	fold change	1.66	20.6997	4.2e-07	fold change	1.65	31.7811	0.0002	fold change	1.32	20.3502	0.003	fold change	1.4
ITPR3	3710	inositol 1,4,5-trisphosphate receptor, type 3	6 out of 8	138.452					12.8658	2.7e-05	fold change	1.36	38.7898	0.0301	fold change	1.52					25.8114	6.6e-07	fold change	1.54	11.7298	0.0414	fold change	1.4	29.4681	0.0004	fold change	1.3	19.7867	0.0003	fold change	1.39
PSMB2	5690	proteasome (prosome, macropain) subunit, beta type, 2	6 out of 8	137.708					19.0724	4.6e-11	fold change	1.48					17.7778	0.0008	fold change	1.25	26.6105	0.0141	fold change	1.56	16.4921	2.4e-11	fold change	1.54	39.4092	8.9e-06	fold change	1.39	17.9753	4e-05	fold change	1.36
PDHA1	5160	pyruvate dehydrogenase (lipoamide) alpha 1	6 out of 8	137.645					12.8658	5.4e-08	fold change	1.36					31.3714	8.5e-06	fold change	1.41	20.8684	0.0177	fold change	1.43	15.7807	1e-09	fold change	1.52	31.7811	2.7e-06	fold change	1.32	24.9775	5.1e-06	fold change	1.47
NDUFA9	4704	NADH dehydrogenase (ubiquinone) 1 alpha subcomplex, 9, 39kDa	6 out of 8	137.286					15.3883	1.4e-06	fold change	1.41					23.3456	0.0005	fold change	1.32	36.3214	0.0016	fold change	1.76	12.0566	1.9e-05	fold change	1.41	24.588	0.0005	fold change	1.26	25.5858	0.0002	fold change	1.48
SRI	6717	sorcin	6 out of 8	137.121									31.6256	0.0257	fold change	-1.42	26.8078	0.0021	fold change	-1.36	13.5624	0.003	fold change	-1.22	10.2885	0.001	fold change	-1.35	25.717	0.004	fold change	-1.27	29.1195	0.0005	fold change	-1.54
KARS	3735	lysyl-tRNA synthetase	6 out of 8	136.96					22.9464	2.2e-08	fold change	1.55					21.6247	0.0003	fold change	1.3	21.2839	0.0038	fold change	1.44	13.3098	8.4e-09	fold change	1.45	36.1324	1.3e-05	fold change	1.36	21.6628	1.4e-07	fold change	1.42
KIF13A	63971	kinesin family member 13A	6 out of 8	136.547									15.6104	0.02	fold change	1.2	16.2997	0.0128	fold change	-1.23	40.8207	9.6e-05	fold change	-1.86	18.351	0.0001	fold change	-1.59	30.7535	0.0016	fold change	-1.31	14.7117	0.0009	fold change	-1.3
PNPT1	87178	polyribonucleotide nucleotidyltransferase 1	6 out of 8	136.241					19.0724	8.5e-08	fold change	1.48					24.2913	0.0007	fold change	1.33	25.8114	0.0171	fold change	1.54	26.3424	2.8e-11	fold change	1.79	22.1368	0.0015	fold change	1.24	18.5869	0.0012	fold change	1.37
UBE3A	7337	ubiquitin protein ligase E3A	6 out of 8	136.108									42.6621	0.0317	fold change	-1.58	17.7778	0.0012	fold change	-1.25	23.0955	0.0218	fold change	-1.48	9.46027	5.5e-05	fold change	-1.32	23.3251	0.0015	fold change	-1.25	19.7867	0.0004	fold change	-1.39
51072	51072	mediator of cell motility 1	6 out of 8	135.92					15.8557	4.6e-08	fold change	1.42					20.8014	1.8e-05	fold change	1.29	26.6105	0.0072	fold change	1.56	25.538	2.4e-18	fold change	1.77	22.1368	4.9e-05	fold change	1.24	24.9775	3.8e-09	fold change	1.47
IFT43	112752	intraflagellar transport 43 homolog (Chlamydomonas)	6 out of 8	135.562					16.9434	1.7e-10	fold change	-1.44					24.2913	3.3e-06	fold change	-1.33	32.2352	7.2e-08	fold change	-1.67	20.6997	4.5e-13	fold change	-1.65	21.0418	9.1e-06	fold change	-1.23	20.3502	7.5e-07	fold change	-1.4
CCNJ	54619	cyclin J	6 out of 8	135.458					10.2407	0.001	fold change	1.3					17.0456	0.0082	fold change	1.24	20.0776	0.0001	fold change	1.41	12.6849	9.4e-05	fold change	1.43	42.5709	7e-05	fold change	1.42	32.8379	5.8e-06	fold change	1.6
C1orf198	84886	chromosome 1 open reading frame 198	6 out of 8	135.448					12.4385	3e-05	fold change	1.35					22.4461	0.0019	fold change	1.31	28.7046	4e-05	fold change	1.6	18.7657	5.5e-07	fold change	1.6	30.7535	9e-05	fold change	1.31	22.34	3.4e-06	fold change	1.43
NUP205	23165	nucleoporin 205kDa	6 out of 8	134.501					13.3312	1.9e-05	fold change	1.37					31.3714	5.8e-05	fold change	1.41	18.2178	0.0047	fold change	1.36	11.4309	4.6e-06	fold change	1.39	37.2951	4.7e-05	fold change	1.37	22.8551	0.0001	fold change	1.44
METTL21A	151194	methyltransferase like 21A	6 out of 8	134.433					20.7243	7.3e-07	fold change	1.51					16.2997	0.0086	fold change	-1.23	30.6057	1.5e-06	fold change	1.64	23.4212	3.2e-08	fold change	1.72	21.0418	0.0068	fold change	1.23	22.34	6.6e-05	fold change	1.43
IRAK1	3654	interleukin-1 receptor-associated kinase 1	6 out of 8	134.192					10.2407	3.6e-07	fold change	1.3					24.2913	0.0052	fold change	1.33	19.7232	0.0293	fold change	1.4	24.6321	1.9e-06	fold change	1.75	34.9548	0.0012	fold change	1.35	20.3502	0.0002	fold change	1.4
DEF8	54849	differentially expressed in FDCP 8 homolog (mouse)	6 out of 8	134.12					16.4499	5.5e-07	fold change	1.43					23.3456	0.0023	fold change	1.32	26.6105	2.6e-05	fold change	1.56	21.5338	1.4e-07	fold change	1.67	23.3251	0.001	fold change	1.25	22.8551	2.5e-05	fold change	1.44
DCUN1D5	84259	DCN1, defective in cullin neddylation 1, domain containing 5 (S. cerevisiae)	6 out of 8	133.568					13.3312	1.9e-05	fold change	1.37					21.6247	0.0008	fold change	1.3	14.7949	1.5e-05	fold change	-1.26	21.5338	1.6e-08	fold change	1.67	25.717	0.0097	fold change	1.27	23.6283	1e-05	fold change	-1.45
NF1	4763	neurofibromin 1	6 out of 8	133.416									17.319	0.0268	fold change	1.22	29.6461	0.0001	fold change	-1.39	21.2839	1.7e-06	fold change	-1.44	9.72447	0.0066	fold change	1.33	33.9425	5.3e-05	fold change	-1.34	12.8735	0.0066	fold change	-1.26
ADD1	118	adducin 1 (alpha)	6 out of 8	133.389					9.81618	5.5e-07	fold change	-1.29	31.6256	0.0057	fold change	-1.42					26.202	0.0007	fold change	-1.55	20.2797	2.9e-13	fold change	-1.64	30.7535	2.8e-07	fold change	-1.31	14.7117	0.0005	fold change	-1.3
MAPK1	5594	mitogen-activated protein kinase 1	6 out of 8	133.268					9.43966	2.6e-05	fold change	1.28	20.35	0.0041	fold change	-1.26	26.8078	0.0003	fold change	1.36	18.5813	0.0001	fold change	1.37	28.5713	6.8e-10	fold change	1.84					22.8551	8e-05	fold change	1.44
GMPR2	51292	guanosine monophosphate reductase 2	6 out of 8	132.792									23.7417	0.0164	fold change	-1.31	20.0481	0.0001	fold change	-1.28	26.202	5.8e-08	fold change	-1.55	11.4309	7.1e-07	fold change	-1.39	36.1324	2.6e-07	fold change	-1.36	15.2369	0.0001	fold change	-1.31
F2R	2149	coagulation factor II (thrombin) receptor	6 out of 8	132.531					13.7543	0.0004	fold change	-1.38					26.8078	0.0008	fold change	-1.36	23.9599	1.5e-06	fold change	-1.5	23.0392	3.5e-08	fold change	-1.71	30.7535	0.0084	fold change	-1.31	14.2165	0.0335	fold change	-1.29
FAF1	11124	Fas (TNFRSF6) associated factor 1	6 out of 8	132.167					9.43966	3.6e-08	fold change	1.28					23.3456	2.9e-05	fold change	1.32	23.0955	0.005	fold change	1.48	39.7899	0.0012	fold change	2.13	17.9094	0.0091	fold change	1.2	18.5869	5.7e-06	fold change	1.37
IMPAD1	54928	inositol monophosphatase domain containing 1	6 out of 8	132.094					9.43966	0.0003	fold change	1.28					16.2997	0.0037	fold change	1.23	29.0989	0.01	fold change	1.61	32.8556	1.4e-09	fold change	1.95	27.0197	0.0038	fold change	1.28	17.3806	0.0031	fold change	1.35
YWHAQ	10971	tyrosine 3-monooxygenase/tryptophan 5-monooxygenase activation protein, theta polypeptide	6 out of 8	131.981					15.8557	6.6e-07	fold change	1.42					16.2997	0.0007	fold change	1.23	34.8391	9e-05	fold change	1.73	17.6072	6.4e-15	fold change	1.57	25.717	4.4e-05	fold change	1.27	21.6628	1.2e-07	fold change	1.42
RIF1	55183	RAP1 interacting factor homolog (yeast)	6 out of 8	131.913					20.7243	1.1e-08	fold change	1.51					20.0481	0.0007	fold change	1.28	15.1207	0.0325	fold change	1.27	15.0448	0.0012	fold change	-1.5	27.0197	0.0002	fold change	1.28	19.2175	0.0013	fold change	1.38
RBM17	84991	RNA binding motif protein 17	6 out of 8	131.871					22.3365	4.2e-09	fold change	1.54					21.6247	0.0008	fold change	1.3	18.5813	0.0032	fold change	1.37	30.906	4.7e-13	fold change	1.9	21.0418	0.0118	fold change	1.23	17.3806	1.2e-05	fold change	1.35
ARL1	400	ADP-ribosylation factor-like 1	6 out of 8	131.727									18.0766	0.0048	fold change	-1.23	26.8078	1.9e-06	fold change	-1.36	30.6057	2.9e-05	fold change	-1.64	9.99976	7.8e-07	fold change	-1.34	27.0197	9.3e-07	fold change	-1.28	19.2175	9.6e-07	fold change	-1.38
SMAGP	57228	small cell adhesion glycoprotein	6 out of 8	131.48					9.81618	0.0004	fold change	1.29	20.9644	0.0496	fold change	1.27	34.5939	0.0059	fold change	1.45	17.1096	4.3e-05	fold change	1.33	22.3157	1.5e-05	fold change	1.69					26.6798	0.0047	fold change	1.5
FXYD3	5349	FXYD domain containing ion transport regulator 3	6 out of 8	131.155					9.43966	0.0404	fold change	-1.28					29.6461	0.0212	fold change	-1.39	17.8397	0.0254	fold change	-1.35	14.6591	0.0098	fold change	-1.49	32.8906	0.0243	fold change	-1.33	26.6798	0.0074	fold change	-1.5
TROAP	10024	trophinin associated protein (tastin)	6 out of 8	130.334									23.0734	0.0353	fold change	1.3	38.1595	0.0001	fold change	1.49	15.4475	1.2e-05	fold change	1.28	11.7298	1.7e-07	fold change	1.4	22.1368	0.0001	fold change	1.24	19.7867	0.0001	fold change	1.39
DERL1	79139	derlin 1	6 out of 8	130.237					17.5251	8.1e-06	fold change	1.45					29.6461	0.0002	fold change	1.39	20.0776	0.0055	fold change	1.41	25.1049	6.7e-12	fold change	1.76	22.1368	0.002	fold change	1.24	15.7463	0.0014	fold change	1.32
ANKS6	203286	ankyrin repeat and sterile alpha motif domain containing 6	6 out of 8	129.719					30.2358	2.3e-07	fold change	1.67					18.5841	0.0172	fold change	1.26	14.1821	3.3e-05	fold change	1.24	20.2797	1.2e-05	fold change	1.64	22.1368	0.0001	fold change	1.24	24.301	1.3e-07	fold change	1.46
ADD2	119	adducin 2 (beta)	6 out of 8	129.685					16.9434	0.0011	fold change	1.44	24.4978	0.0005	fold change	1.32	23.3456	0.0099	fold change	1.32	17.1096	0.0003	fold change	1.33	28.5713	7.1e-07	fold change	1.84					19.2175	0.0052	fold change	1.38
PSIP1	11168	PC4 and SFRS1 interacting protein 1	6 out of 8	129.619					16.9434	6.3e-06	fold change	1.44					23.3456	0.0355	fold change	1.32	23.0955	0.0001	fold change	1.48	28.1976	0.0002	fold change	1.83	23.3251	0.0433	fold change	1.25	14.7117	0.0308	fold change	1.3
BRIX1	55299	BRX1, biogenesis of ribosomes, homolog (S. cerevisiae)	6 out of 8	129.523					20.7243	1.6e-05	fold change	1.51					28.6845	2.8e-07	fold change	1.38	19.3324	0.005	fold change	1.39	16.4921	5e-08	fold change	1.54	23.3251	2.9e-05	fold change	1.25	20.9645	0.0007	fold change	1.41
C5orf15	56951	chromosome 5 open reading frame 15	6 out of 8	129.18									22.4115	0.0433	fold change	-1.29	17.0456	0.0001	fold change	-1.24	40.3382	3.7e-05	fold change	-1.85	11.4309	8.4e-11	fold change	-1.39	19.9785	3e-05	fold change	-1.22	17.9753	2.2e-06	fold change	-1.36
SELRC1	65260	Sel1 repeat containing 1	6 out of 8	128.954					11.9717	1.5e-05	fold change	1.34					23.3456	0.0001	fold change	1.32	28.7046	0.0001	fold change	1.6	25.9148	5.8e-11	fold change	1.78	21.0418	0.0012	fold change	1.23	17.9753	0.0003	fold change	1.36
MAP4K4	9448	mitogen-activated protein kinase kinase kinase kinase 4	6 out of 8	128.928					11.5117	9.9e-07	fold change	1.33					34.5939	4e-06	fold change	1.45	14.1821	0.0494	fold change	-1.24	11.4309	1.1e-05	fold change	1.39	25.717	0.0002	fold change	1.27	31.4919	2.5e-08	fold change	1.58
SIRPA	140885	signal-regulatory protein alpha	6 out of 8	128.783					13.3312	0.0001	fold change	1.37					17.7778	0.0078	fold change	1.25	14.5068	0.0002	fold change	1.25	23.4212	7.6e-11	fold change	1.72	25.717	0.005	fold change	1.27	34.0289	2.6e-06	fold change	1.62
ALAD	210	aminolevulinate dehydratase	6 out of 8	128.657									20.9644	0.0012	fold change	-1.27	22.4461	8.5e-05	fold change	-1.31	27.752	2.6e-09	fold change	-1.58	16.8632	1.6e-06	fold change	-1.55	29.4681	2e-07	fold change	-1.3	11.1631	0.0139	fold change	-1.22
GDI2	2665	GDP dissociation inhibitor 2	6 out of 8	128.4					12.4385	1.8e-06	fold change	1.35	25.2653	0.0023	fold change	-1.33	16.2997	0.0073	fold change	1.23	32.2352	2.8e-05	fold change	1.67	24.1863	2.7e-07	fold change	1.74					17.9753	0.0001	fold change	1.36
SEMA4D	10507	sema domain, immunoglobulin domain (Ig), transmembrane domain (TM) and short cytoplasmic domain, (semaphorin) 4D	6 out of 8	128.009					17.5251	1.5e-05	fold change	1.45	25.9471	0.0249	fold change	1.34	18.5841	0.0278	fold change	1.26					12.3733	1.5e-05	fold change	-1.42	37.2951	0.0009	fold change	1.37	16.2846	0.004	fold change	1.33
HR	55806	hairless homolog (mouse)	6 out of 8	127.587					10.2407	0.0016	fold change	1.3	17.319	0.0318	fold change	1.22	41.6223	0.0009	fold change	1.53	17.4646	0.0101	fold change	1.34	10.569	0.0051	fold change	1.36					30.3713	8.7e-05	fold change	1.56
MTCH2	23788	mitochondrial carrier 2	6 out of 8	127.424					13.3312	9.9e-07	fold change	1.37					24.2913	1.1e-05	fold change	1.33	33.1838	0.0013	fold change	1.69	20.6997	4.5e-12	fold change	1.65	22.1368	0.0012	fold change	1.24	13.7814	0.0007	fold change	1.28
WDR67	93594	WD repeat domain 67	6 out of 8	126.982					9.43966	0.0032	fold change	1.28					32.2182	0.0003	fold change	1.42	18.2178	0.0016	fold change	1.36	21.1158	4.6e-06	fold change	1.66	30.7535	7.5e-05	fold change	1.31	15.2369	0.0257	fold change	1.31
YWHAZ	7534	tyrosine 3-monooxygenase/tryptophan 5-monooxygenase activation protein, zeta polypeptide	6 out of 8	126.921					11.1234	0.0005	fold change	1.32					22.4461	0.0032	fold change	1.31	34.8391	0.006	fold change	1.73	21.5338	1.2e-05	fold change	1.67	19.0032	0.0162	fold change	1.21	17.9753	0.0033	fold change	1.36
TRIM47	91107	tripartite motif containing 47	6 out of 8	126.911					9.81618	7.4e-05	fold change	1.29					19.2959	0.0114	fold change	1.27	15.1207	0.0015	fold change	1.27	24.6321	1.2e-06	fold change	1.75	23.3251	0.0038	fold change	1.25	34.721	0.0001	fold change	1.63
DPH3	285381	DPH3, KTI11 homolog (S. cerevisiae)	6 out of 8	126.593					14.8255	2.5e-07	fold change	1.4					17.0456	0.0092	fold change	1.24	22.6237	0.0218	fold change	1.47	22.632	2e-09	fold change	1.7	23.3251	0.0131	fold change	1.25	26.1408	0.0005	fold change	1.49
PTPN2	5771	protein tyrosine phosphatase, non-receptor type 2	6 out of 8	126.588					16.9434	1e-06	fold change	1.44	18.875	0.0139	fold change	1.24	17.0456	0.0068	fold change	1.24					20.2797	8e-09	fold change	1.64	31.7811	6.4e-05	fold change	1.32	21.6628	0.0072	fold change	1.42
WDR5	11091	WD repeat domain 5	6 out of 8	126.399					9.81618	8.5e-06	fold change	1.29					27.7269	0.0002	fold change	1.37	20.8684	1.5e-08	fold change	1.43	11.1297	4.1e-07	fold change	1.38	22.1368	0.0002	fold change	1.24	34.721	2.7e-05	fold change	1.63
C20orf24	55969	chromosome 20 open reading frame 24	6 out of 8	126.355					9.43966	9.6e-05	fold change	1.28					23.3456	0.0002	fold change	1.32	39.9712	0.0002	fold change	1.84	16.4921	3.2e-09	fold change	1.54	23.3251	0.0039	fold change	1.25	13.7814	0.0021	fold change	1.28
SLC44A2	57153	solute carrier family 44, member 2	6 out of 8	125.596					11.9717	4.8e-06	fold change	1.34					20.8014	0.003	fold change	1.29	28.2365	0.0006	fold change	1.59	12.0566	0.0007	fold change	1.41	33.9425	0.001	fold change	1.34	18.5869	0.0028	fold change	1.37
DNMT3A	1788	DNA (cytosine-5-)-methyltransferase 3 alpha	6 out of 8	125.584					12.4385	1.1e-05	fold change	1.35					17.7778	0.0062	fold change	1.25	34.8391	4e-07	fold change	1.73	11.4309	6.9e-07	fold change	1.39	19.9785	0.001	fold change	1.22	29.1195	2.6e-06	fold change	1.54
MYEOV2	150678	myeloma overexpressed 2	6 out of 8	125.462					21.8686	1.5e-10	fold change	-1.53					30.5678	1.6e-06	fold change	-1.4	16.7918	0.0477	fold change	-1.32	10.569	4e-08	fold change	-1.36	23.3251	7.4e-05	fold change	-1.25	22.34	1.4e-07	fold change	-1.43
RABEP2	79874	rabaptin, RAB GTPase binding effector protein 2	6 out of 8	124.915									17.319	0.0313	fold change	1.22	23.3456	0.0011	fold change	-1.32	26.6105	0.0458	fold change	-1.56	18.7657	1.8e-08	fold change	-1.6	17.9094	0.0129	fold change	-1.2	20.9645	0.0003	fold change	-1.41
USB1	79650	U6 snRNA biogenesis 1	6 out of 8	124.681					14.2846	1.1e-10	fold change	1.39	16.4582	0.0028	fold change	1.21	32.9878	1.4e-06	fold change	1.43	15.7827	6.3e-07	fold change	1.29	19.5818	1e-09	fold change	1.62					25.5858	9.6e-07	fold change	1.48
ADI1	55256	acireductone dioxygenase 1	6 out of 8	124.578					11.5117	8.6e-05	fold change	1.33					16.2997	0.0227	fold change	1.23	25.8114	0.04	fold change	1.54	13.3098	4.4e-07	fold change	1.45	37.2951	1.4e-05	fold change	1.37	20.3502	1.4e-06	fold change	1.4
DHRS4-AS1	55449	DHRS4 antisense RNA 1	6 out of 8	124.106					9.43966	6.5e-05	fold change	-1.28					20.0481	0.0184	fold change	-1.28	17.1096	0.001	fold change	-1.33	31.9918	1.5e-05	fold change	-1.93	28.1357	9.2e-06	fold change	-1.29	17.3806	0.0022	fold change	-1.35
SH3GLB1	51100	SH3-domain GRB2-like endophilin B1	6 out of 8	123.897					9.43966	1.8e-06	fold change	1.28	48.7805	0.0128	fold change	-1.68	16.2997	0.0002	fold change	1.23	19.7232	0.0179	fold change	-1.4	15.4378	9.2e-08	fold change	1.51					14.2165	0.0001	fold change	1.29
PTPLAD1	51495	protein tyrosine phosphatase-like A domain containing 1	6 out of 8	123.813					10.2407	0.0007	fold change	-1.3					24.2913	0.0005	fold change	-1.33	16.47	0.0221	fold change	1.31	12.3733	1.8e-07	fold change	-1.42	25.717	0.0006	fold change	-1.27	34.721	0.0007	fold change	-1.63
POLR2F	5435	polymerase (RNA) II (DNA directed) polypeptide F	6 out of 8	122.599					9.43966	5.3e-07	fold change	1.28					20.8014	0.0004	fold change	1.29	23.5108	0.0002	fold change	1.49	21.9217	4.4e-09	fold change	1.68	19.0032	0.0025	fold change	1.21	27.9222	0.0008	fold change	1.52
KLF11	8462	Kruppel-like factor 11	6 out of 8	122.155					14.8255	1.1e-08	fold change	1.4					18.5841	0.0013	fold change	1.26	15.4475	0.0302	fold change	1.28	21.5338	5.6e-12	fold change	1.67	28.1357	5.7e-05	fold change	1.29	23.6283	2.8e-06	fold change	1.45
CHMP2A	27243	charged multivesicular body protein 2A	6 out of 8	122.05									33.9905	0.0037	fold change	-1.46	14.8288	0.0046	fold change	-1.21	23.5108	4e-05	fold change	-1.49	9.46027	1.4e-05	fold change	-1.32	21.0418	0.0008	fold change	-1.23	19.2175	9.7e-06	fold change	-1.38
TCL1A	8115	T-cell leukemia/lymphoma 1A	6 out of 8	121.909					17.5251	0.0053	fold change	1.45	23.7417	0.004	fold change	1.31	21.6247	0.0488	fold change	1.3					18.351	0.0016	fold change	1.59	19.0032	0.0165	fold change	1.21	21.6628	0.0142	fold change	1.42
MSN	4478	moesin	6 out of 8	121.855					10.7135	0.0002	fold change	1.31					24.2913	0.0009	fold change	1.33	15.1207	0.0357	fold change	1.27	9.46027	0.002	fold change	1.32	34.9548	0.0004	fold change	1.35	27.3142	3.2e-05	fold change	1.51
FAM114A1	92689	family with sequence similarity 114, member A1	6 out of 8	121.285									35.5366	0.0003	fold change	-1.48	14.8288	0.0185	fold change	-1.21	24.3684	0.0127	fold change	-1.51	10.2885	3e-05	fold change	-1.35	19.9785	0.001	fold change	-1.22	16.2846	0.0187	fold change	-1.33
MED8	112950	mediator complex subunit 8	6 out of 8	121.065					20.7243	2.3e-06	fold change	1.51					20.8014	0.0003	fold change	1.29	20.445	0.0002	fold change	1.42	18.7657	5.4e-05	fold change	1.6	19.9785	0.0069	fold change	1.22	20.3502	0.0003	fold change	1.4
PTEN	5728	phosphatase and tensin homolog	6 out of 8	120.407									21.7675	0.0016	fold change	-1.28	20.8014	0.0002	fold change	-1.29	27.752	9.3e-07	fold change	-1.58	10.569	1.9e-05	fold change	1.36	22.1368	0.0061	fold change	-1.24	17.3806	0.0182	fold change	-1.35
ZNF286A	57335	zinc finger protein 286A	6 out of 8	120.342					16.9434	4.6e-05	fold change	1.44					19.2959	0.0083	fold change	1.27	14.5068	3.1e-07	fold change	1.25	15.0448	9.8e-05	fold change	1.5	21.0418	0.0197	fold change	1.23	33.5094	0.0001	fold change	1.61
GDE1	51573	glycerophosphodiester phosphodiesterase 1	6 out of 8	119.927									37.037	0.0017	fold change	-1.5	14.1952	0.014	fold change	-1.2	24.7461	0.0021	fold change	-1.52	9.46027	0.0001	fold change	-1.32	23.3251	0.0122	fold change	-1.25	11.1631	0.0127	fold change	-1.22
MEAF6	64769	MYST/Esa1-associated factor 6	6 out of 8	119.605									24.4978	0.0061	fold change	-1.32	18.5841	0.0003	fold change	-1.26	24.3684	0.0005	fold change	-1.51	17.9596	5.9e-05	fold change	-1.58	19.9785	3.4e-05	fold change	-1.22	14.2165	0.0116	fold change	-1.29
FDPS	2224	farnesyl diphosphate synthase	6 out of 8	119.548					10.2407	0.0002	fold change	1.3					19.2959	0.0062	fold change	1.27	30.6057	0.0003	fold change	1.64	13.9408	4.2e-08	fold change	1.47	30.7535	2.7e-05	fold change	1.31	14.7117	0.0005	fold change	1.3
SPAG9	9043	sperm associated antigen 9	6 out of 8	119.103					25.6544	0.0416	fold change	-1.6					17.7778	0.0056	fold change	1.25	23.0955	0.0165	fold change	-1.48	10.569	1.9e-05	fold change	1.36	21.0418	0.0029	fold change	1.23	20.9645	0.0046	fold change	-1.41
CHAF1A	10036	chromatin assembly factor 1, subunit A (p150)	6 out of 8	118.574									23.7417	0.0006	fold change	1.31	27.7269	8.6e-06	fold change	1.37	14.7949	0.0002	fold change	1.26	13.9408	0.0004	fold change	1.47	24.588	4.9e-05	fold change	1.26	13.7814	0.0003	fold change	1.28
EMC8	10328	ER membrane protein complex subunit 8	6 out of 8	118.503					12.8658	3.6e-07	fold change	1.36					18.5841	0.0013	fold change	1.26	18.9275	0.0052	fold change	1.38	18.7657	1.2e-09	fold change	1.6	27.0197	0.0002	fold change	1.28	22.34	4e-06	fold change	1.43
FAM114A2	10827	family with sequence similarity 114, member A2	6 out of 8	118.004					10.2407	1.8e-08	fold change	-1.3					23.3456	1.8e-05	fold change	-1.32	33.6193	2.4e-09	fold change	-1.7	15.0448	6.7e-10	fold change	-1.5	21.0418	0.0002	fold change	-1.23	14.7117	0.0003	fold change	-1.3
COQ3	51805	coenzyme Q3 homolog, methyltransferase (S. cerevisiae)	6 out of 8	117.905					10.7135	1.9e-05	fold change	1.31					26.0687	0.001	fold change	1.35	14.7949	0.0381	fold change	1.26	16.154	3.5e-09	fold change	1.53	24.588	7.1e-05	fold change	1.26	25.5858	8.7e-05	fold change	1.48
KCMF1	56888	potassium channel modulatory factor 1	6 out of 8	117.828					18.0578	8.4e-14	fold change	1.46					23.3456	5.8e-06	fold change	1.32	18.9275	0.0165	fold change	1.38	16.154	5.6e-12	fold change	1.53	19.0032	0.0001	fold change	1.21	22.34	5.1e-07	fold change	1.43
RNF114	55905	ring finger protein 114	6 out of 8	117.792					14.8255	8.4e-08	fold change	1.4					26.0687	0.0056	fold change	1.35	18.5813	0.0174	fold change	1.37	20.2797	2e-09	fold change	1.64	23.3251	0.0006	fold change	1.25	14.7117	0.0042	fold change	1.3
LYAR	55646	Ly1 antibody reactive homolog (mouse)	6 out of 8	117.687					13.3312	4.6e-07	fold change	1.37					24.2913	0.0008	fold change	1.33	14.1821	0.0131	fold change	1.24	17.9596	5.6e-07	fold change	1.58	28.1357	4e-05	fold change	1.29	19.7867	9.4e-06	fold change	1.39
MARCKS	4082	myristoylated alanine-rich protein kinase C substrate	6 out of 8	117.215					12.4385	0.0004	fold change	1.35	25.2653	0.0498	fold change	-1.33	14.8288	0.0081	fold change	1.21					12.6849	8.2e-06	fold change	1.43	27.0197	0.0018	fold change	1.28	24.9775	1.4e-07	fold change	1.47
DOCK7	85440	dedicator of cytokinesis 7	6 out of 8	116.909					13.3312	4.2e-09	fold change	1.37					18.5841	0.0022	fold change	1.26	25.8114	0.0391	fold change	1.54	13.618	5.5e-06	fold change	1.46	19.9785	0.0177	fold change	1.22	25.5858	5.2e-05	fold change	1.48
MRS2	57380	MRS2 magnesium homeostasis factor homolog (S. cerevisiae)	6 out of 8	116.705					9.43966	0.0008	fold change	1.28					14.1952	0.0148	fold change	1.2	21.7664	0.028	fold change	1.45	24.6321	5.4e-07	fold change	1.75	32.8906	0.0208	fold change	1.33	13.7814	0.0144	fold change	1.28
PKIG	11142	protein kinase (cAMP-dependent, catalytic) inhibitor gamma	6 out of 8	116.614									26.6525	0.0236	fold change	-1.35	17.0456	0.0034	fold change	-1.24	25.8114	0.0021	fold change	-1.54	12.9837	6.8e-05	fold change	-1.44	22.1368	0.0003	fold change	-1.24	11.9837	0.0035	fold change	-1.24
SLC39A9	55334	solute carrier family 39 (zinc transporter), member 9	6 out of 8	116.333					10.7135	1.3e-07	fold change	-1.31					15.5158	0.0034	fold change	-1.22	26.6105	7.6e-05	fold change	-1.56	15.4378	2.2e-11	fold change	-1.51	29.4681	7.9e-07	fold change	-1.3	18.5869	2.9e-05	fold change	-1.37
PAPSS1	9061	3'-phosphoadenosine 5'-phosphosulfate synthase 1	6 out of 8	115.939					12.4385	6.9e-06	fold change	1.35					15.5158	0.0119	fold change	1.22	31.5808	0.0041	fold change	1.66	21.1158	1.2e-08	fold change	1.66	19.0032	0.0259	fold change	1.21	16.2846	0.016	fold change	1.33
ZNF259	8882	zinc finger protein 259	6 out of 8	115.918					12.8658	3.2e-08	fold change	1.36					21.6247	0.0002	fold change	1.3	16.7918	1.1e-05	fold change	1.32	13.9408	1.2e-06	fold change	1.47	25.717	3e-05	fold change	1.27	24.9775	2.6e-10	fold change	1.47
MAP1LC3B	81631	microtubule-associated protein 1 light chain 3 beta	6 out of 8	115.383									26.6525	0.0202	fold change	-1.35	16.2997	0.0024	fold change	1.23	16.1265	0.0078	fold change	1.3	18.351	5.2e-11	fold change	1.59	19.9785	0.0099	fold change	1.22	17.9753	1.3e-05	fold change	1.36
NAE1	8883	NEDD8 activating enzyme E1 subunit 1	6 out of 8	115.375					11.5117	1.1e-06	fold change	1.33					18.5841	0.0005	fold change	1.26	27.752	0.001	fold change	1.58	9.99976	1.6e-05	fold change	1.34	31.7811	2.9e-05	fold change	1.32	15.7463	2e-05	fold change	1.32
TXNDC15	79770	thioredoxin domain containing 15	6 out of 8	114.835									27.3075	0.0137	fold change	-1.36	16.2997	0.0006	fold change	-1.23	27.752	0.0008	fold change	-1.58	13.3098	2.3e-08	fold change	-1.45	19.0032	3.3e-06	fold change	-1.21	11.1631	0.0042	fold change	-1.22
RFC2	5982	replication factor C (activator 1) 2, 40kDa	6 out of 8	114.503					9.43966	0.0126	fold change	-1.28					24.2913	0.0002	fold change	1.33	19.3324	2.8e-05	fold change	1.39	19.5818	3.9e-08	fold change	1.62	19.0032	8.5e-05	fold change	1.21	22.8551	0.0008	fold change	1.44
ABHD14A	25864	abhydrolase domain containing 14A	6 out of 8	114.258					9.43966	6.3e-08	fold change	-1.28	20.9644	0.0387	fold change	-1.27	19.2959	0.0047	fold change	-1.27					19.5818	6.5e-07	fold change	-1.62	28.1357	4.7e-09	fold change	-1.29	16.8401	0.0012	fold change	-1.34
COG2	22796	component of oligomeric golgi complex 2	6 out of 8	113.371					11.9717	5.7e-08	fold change	-1.34					18.5841	0.0007	fold change	-1.26	28.2365	4.7e-05	fold change	-1.59	10.2885	6.5e-08	fold change	-1.35	23.3251	4.1e-07	fold change	-1.25	20.9645	3.4e-11	fold change	-1.41
PGM3	5238	phosphoglucomutase 3	6 out of 8	113.366					9.81618	0.0005	fold change	1.29					21.6247	0.0011	fold change	1.3	18.9275	0.0144	fold change	1.38	21.5338	1.6e-08	fold change	1.67	25.717	0.0075	fold change	1.27	15.7463	0.0079	fold change	1.32
SMARCA4	6597	SWI/SNF related, matrix associated, actin dependent regulator of chromatin, subfamily a, member 4	6 out of 8	112.628					16.4499	4.2e-05	fold change	1.43					26.8078	3.4e-05	fold change	1.36	19.7232	0.0013	fold change	1.4	12.0566	0.0021	fold change	1.41	19.0032	0.0332	fold change	1.21	18.5869	0.0016	fold change	1.37
YARS	8565	tyrosyl-tRNA synthetase	6 out of 8	112.008					12.4385	4.6e-05	fold change	1.35	28.7191	0.0001	fold change	1.38	19.2959	0.0008	fold change	1.27	17.8397	0.0185	fold change	1.35					19.0032	0.0024	fold change	1.21	14.7117	0.0014	fold change	1.3
SLC31A1	1317	solute carrier family 31 (copper transporters), member 1	6 out of 8	111.825					19.0724	1.2e-05	fold change	1.48					23.3456	1.7e-05	fold change	1.32	16.1265	0.0163	fold change	1.3	16.4921	4.9e-07	fold change	1.54	21.0418	0.005	fold change	1.23	15.7463	0.0025	fold change	1.32
ILF2	3608	interleukin enhancer binding factor 2, 45kDa	6 out of 8	111.369					9.43966	0.0018	fold change	1.28					18.5841	0.004	fold change	1.26	26.6105	0.0025	fold change	1.56	12.6849	3.6e-06	fold change	1.43	17.9094	0.0363	fold change	1.2	26.1408	6.1e-05	fold change	1.49
ZNF22	7570	zinc finger protein 22	6 out of 8	111.04					12.8658	2.7e-05	fold change	1.36	18.0766	0.0459	fold change	-1.23	24.2913	0.0012	fold change	1.33					21.1158	8.4e-08	fold change	1.66	19.9785	0.0078	fold change	1.22	14.7117	0.0013	fold change	1.3
MAPRE2	10982	microtubule-associated protein, RP/EB family, member 2	6 out of 8	110.068					11.5117	2e-05	fold change	1.33					20.0481	0.0085	fold change	1.28	17.8397	0.0002	fold change	1.35	16.8632	4.8e-07	fold change	1.55	24.588	0.0001	fold change	1.26	19.2175	0.0002	fold change	1.38
PURB	5814	purine-rich element binding protein B	6 out of 8	109.97					12.8658	1.6e-05	fold change	1.36					18.5841	0.0095	fold change	1.26	19.7232	0.0133	fold change	1.4	19.1875	2.3e-07	fold change	1.61	23.3251	0.0014	fold change	1.25	16.2846	0.0185	fold change	1.33
UBQLN1	29979	ubiquilin 1	6 out of 8	109.834					13.7543	1.1e-06	fold change	1.38					27.7269	6.8e-06	fold change	1.37	17.4646	0.0006	fold change	1.34	15.0448	1.4e-06	fold change	1.5	19.0032	0.0205	fold change	1.21	16.8401	0.0024	fold change	1.34
DDX21	9188	DEAD (Asp-Glu-Ala-Asp) box helicase 21	6 out of 8	108.573					19.6208	3.2e-07	fold change	1.49	24.4978	0.0091	fold change	1.32	15.5158	0.0009	fold change	1.22					16.154	1.2e-11	fold change	1.53	19.0032	0.0036	fold change	1.21	13.7814	0.0064	fold change	1.28
ZFAND5	7763	zinc finger, AN1-type domain 5	6 out of 8	108.252					14.8255	7.9e-08	fold change	1.4	27.9642	0.042	fold change	-1.37	16.2997	0.0002	fold change	1.23	21.7664	0.0225	fold change	-1.45	12.6849	1.3e-05	fold change	1.43					14.7117	9.8e-05	fold change	1.3
EPOR	2057	erythropoietin receptor	6 out of 8	108.236					16.4499	3.2e-06	fold change	-1.43	16.4582	0.0306	fold change	1.21	16.2997	0.0056	fold change	-1.23	15.1207	0.0026	fold change	-1.27	22.3157	8.3e-07	fold change	-1.69					17.3806	0.0004	fold change	-1.35
PRMT2	3275	protein arginine methyltransferase 2	6 out of 8	107.933					13.3312	3e-05	fold change	1.37	21.7675	0.0373	fold change	-1.28					14.5068	0.0008	fold change	1.25	23.0392	5.4e-10	fold change	1.71	19.0032	0.0023	fold change	1.21	16.2846	0.0042	fold change	1.33
FAM136A	84908	family with sequence similarity 136, member A	6 out of 8	107.789					11.5117	9.4e-06	fold change	1.33	18.875	0.0012	fold change	1.24	16.2997	0.0018	fold change	1.23	16.1265	0.0066	fold change	1.3					28.1357	4.1e-05	fold change	1.29	16.8401	0.0001	fold change	1.34
ABCE1	6059	ATP-binding cassette, sub-family E (OABP), member 1	6 out of 8	106.709					10.7135	3.5e-06	fold change	1.31					14.1952	0.0103	fold change	1.2	25.2442	0.0024	fold change	1.53	22.3157	4.2e-11	fold change	1.69	19.0032	0.0021	fold change	1.21	15.2369	0.0009	fold change	1.31
SPCS3	60559	signal peptidase complex subunit 3 homolog (S. cerevisiae)	6 out of 8	105.085					18.0578	2.9e-07	fold change	1.46					20.0481	0.0103	fold change	1.28	14.7949	0.027	fold change	1.26	13.3098	8e-05	fold change	1.45	17.9094	0.0009	fold change	1.2	20.9645	0.0005	fold change	1.41
RHBDF2	79651	rhomboid 5 homolog 2 (Drosophila)	6 out of 8	104.63					17.5251	5.3e-06	fold change	1.45					20.0481	0.0017	fold change	1.28	13.5624	0.0002	fold change	1.22	9.19008	0.0032	fold change	1.31	25.717	2.4e-05	fold change	1.27	18.5869	0.0005	fold change	1.37
CHCHD7	79145	coiled-coil-helix-coiled-coil-helix domain containing 7	6 out of 8	103.609					11.1234	0.0003	fold change	1.32					19.2959	0.0271	fold change	1.27	15.1207	0.0314	fold change	1.27	22.3157	5.8e-07	fold change	1.69	21.0418	0.0123	fold change	1.23	14.7117	0.0452	fold change	1.3
WDR54	84058	WD repeat domain 54	6 out of 8	103.556					9.43966	0.0003	fold change	-1.28					24.2913	0.0075	fold change	-1.33	22.1788	7.7e-05	fold change	-1.46	15.0448	3.1e-08	fold change	-1.5	22.1368	0.0008	fold change	-1.24	10.4646	0.0455	fold change	-1.2
ZNF580	51157	zinc finger protein 580	6 out of 8	103.27					15.3883	1.2e-07	fold change	-1.41					17.0456	0.004	fold change	-1.24	13.2796	0.0111	fold change	-1.21	19.1875	9e-11	fold change	-1.61	24.588	4.8e-05	fold change	-1.26	13.7814	0.018	fold change	-1.28
TM9SF1	10548	transmembrane 9 superfamily member 1	6 out of 8	102.661									19.6696	0.0197	fold change	-1.25	15.5158	0.0054	fold change	-1.22	16.47	0.0019	fold change	-1.31	9.99976	6.6e-06	fold change	-1.34	29.4681	3.4e-06	fold change	-1.3	11.5382	0.0089	fold change	-1.23
MFAP3	4238	microfibrillar-associated protein 3	6 out of 8	102.3									17.319	0.0239	fold change	-1.22	17.0456	3.2e-05	fold change	-1.24	25.8114	9.2e-08	fold change	-1.54	9.72447	8.2e-10	fold change	-1.33	19.9785	1.5e-07	fold change	-1.22	12.4208	5.9e-06	fold change	-1.25
SMAD3	4088	SMAD family member 3	6 out of 8	101.903					10.7135	1e-05	fold change	-1.31	18.0766	0.0043	fold change	-1.23	15.5158	0.0232	fold change	-1.22	13.2796	0.0011	fold change	-1.21	28.5713	3e-11	fold change	-1.84					15.7463	0.0021	fold change	-1.32
CTDSPL	10217	CTD (carboxy-terminal domain, RNA polymerase II, polypeptide A) small phosphatase-like	6 out of 8	100.216					11.5117	2.5e-05	fold change	-1.33					17.0456	0.0076	fold change	-1.24	22.6237	0.0059	fold change	-1.47	12.0566	0.0001	fold change	-1.41	19.0032	0.0009	fold change	-1.21	17.9753	0.0008	fold change	-1.36
IGBP1	3476	immunoglobulin (CD79A) binding protein 1	6 out of 8	99.889					9.81618	5.6e-07	fold change	-1.29					15.5158	0.003	fold change	-1.22	29.5678	1.3e-06	fold change	-1.62	14.6591	8.1e-09	fold change	-1.49	17.9094	8.1e-05	fold change	-1.2	12.4208	0.0045	fold change	-1.25
NOLC1	9221	nucleolar and coiled-body phosphoprotein 1	6 out of 8	98.5822					11.9717	4.6e-05	fold change	1.34	21.7675	0.0108	fold change	1.28	17.7778	0.0049	fold change	1.25	18.9275	0.0034	fold change	1.38	16.154	1.2e-07	fold change	1.53					11.9837	0.0283	fold change	1.24
PPIH	10465	peptidylprolyl isomerase H (cyclophilin H)	6 out of 8	98.3837									18.875	0.0062	fold change	1.24	19.2959	0.0013	fold change	1.27	16.7918	0.0237	fold change	1.32	10.569	0.0342	fold change	1.36	19.9785	0.0027	fold change	1.22	12.8735	0.003	fold change	1.26
PPAN	56342	peter pan homolog (Drosophila)	6 out of 8	90.8012					15.8557	1.5e-06	fold change	1.42	21.7675	0.0078	fold change	1.28	17.7778	0.001	fold change	1.25	13.8622	0.0081	fold change	1.23	9.99976	0.0049	fold change	1.34					11.5382	0.0001	fold change	1.23
DPH2	1802	DPH2 homolog (S. cerevisiae)	6 out of 8	89.5445					10.2407	2.3e-06	fold change	1.3	17.319	0.0206	fold change	1.22	16.2997	0.0016	fold change	1.23	17.4646	9e-07	fold change	1.34	12.9837	2.3e-08	fold change	1.44					15.2369	0.0004	fold change	1.31
ARF3	377	ADP-ribosylation factor 3	6 out of 8	88.1275					9.81618	2.2e-07	fold change	-1.29	19.6696	0.0076	fold change	-1.25	16.2997	0.0008	fold change	-1.23	18.9275	0.003	fold change	-1.38	11.4309	8.7e-09	fold change	-1.39					11.9837	0.01	fold change	-1.24
206754_s_at	NA		5 out of 8	493.886													99.4332	5.3e-07	fold change	-6.78	97.0007	6.8e-08	fold change	-7.45	99.112	9.4e-18	fold change	-33.1	99.3088	6.1e-16	fold change	-4.98	99.0315	7e-22	fold change	-11.7
AI668620	NA		5 out of 8	492.811													99.7546	1.3e-07	fold change	-11.5	99.0315	1.2e-10	fold change	-16.5	96.3911	1.1e-16	fold change	-14.6	97.9585	3e-06	fold change	-3.84	99.6751	6.4e-11	fold change	-16.4
R71596	NA		5 out of 8	489.384													96.6184	6.8e-06	fold change	-4.19	97.7727	6.2e-10	fold change	-8.8	99.6751	1.9e-23	fold change	-52.1	97.3899	9.7e-14	fold change	-3.67	97.9278	1e-20	fold change	-8.32
BF433570	NA		5 out of 8	488.104													99.2713	1.7e-06	fold change	-5.93	97.6944	8.6e-07	fold change	-8.29	94.2489	5.4e-18	fold change	-10.7	98.7264	3.8e-17	fold change	-4.6	98.1624	1.2e-19	fold change	-8.53
TPRG1	285386	tumor protein p63 regulated 1	5 out of 8	487.211													97.3843	9.4e-07	fold change	-4.58	97.6162	1.1e-07	fold change	-8.25	97.3066	4.2e-16	fold change	-18	97.6734	5.4e-22	fold change	-3.73	97.2309	1.2e-14	fold change	-7.3
U79293	NA		5 out of 8	454.522													93.4597	4.1e-08	fold change	-3.29	82.7061	4.6e-08	fold change	-3.45	92.1285	4.8e-27	fold change	-8.47	89.7602	3.6e-14	fold change	-2.32	96.4674	3.4e-18	fold change	-6.6
AA572675	NA		5 out of 8	450.279													97.2309	3.7e-06	fold change	-4.46	82.1544	6e-07	fold change	-3.4	83.2113	3.7e-25	fold change	-4.95	89.0472	2.3e-12	fold change	-2.26	98.6349	1.1e-16	fold change	-9.3
243241_at	NA		5 out of 8	439.404													95.7158	7.5e-05	fold change	-3.86	69.7924	1.1e-05	fold change	-2.67	77.935	5.1e-18	fold change	-4.18	96.367	7.6e-14	fold change	-3.29	99.5937	3.2e-26	fold change	-14.9
PARD6B	84612	par-6 partitioning defective 6 homolog beta (C. elegans)	5 out of 8	427.232													87.8488	2e-08	fold change	-2.63	90.3685	2.3e-09	fold change	-4.38	66.8691	7.1e-12	fold change	-3.21	93.8544	3.3e-10	fold change	-2.67	88.2909	1.7e-11	fold change	-3.76
AI693516	NA		5 out of 8	425.345													84.468	0.0002	fold change	-2.41	94.32	1.3e-09	fold change	-5.59	88.1011	2.1e-11	fold change	-6.2	82.3547	0.0002	fold change	-2	76.1012	0.0021	fold change	-2.68
[truncated: 3,595 more rows]
